# Supplementary material for: High-quality genome (re)assembly using chromosomal contact data
Source: Nat Commun. 2014 Dec 17;5:5695. doi: 10.1038/ncomms6695 (PMC4284522; doi:10.1038/ncomms6695)
Supplement: Supplementary Data 1 — Most likely genome structure for the Malaysian yeast strain after 447,880 iterations [file ncomms6695-s3.xls]

## Sheet: Sheet1
Yeast Malaysian strain
>3C-assembly|superscaffold_0
chr. number (reference strain)	id_frag	orientation	start	end
Scmito	3167	1	0	22136
Scmito	3168	1	22136	34410
Scmito	3169	1	34410	44496
Scmito	3170	1	44496	61225
Scmito	3171	1	61225	85779
>3C-assembly|superscaffold_1 - K1
chr. number (reference strain)	id_frag	orientation	start	end
Scchr01	47	-1	197239	203247
Scchr01	46	-1	194253	197239
Scchr01	45	-1	191397	194253
Scchr01	44	-1	185860	191397
Scchr01	43	-1	181613	185860
Scchr01	42	-1	178979	181613
Scchr01	41	-1	175893	178979
Scchr01	40	-1	172611	175893
Scchr01	39	-1	169535	172611
Scchr01	38	-1	160218	169535
Scchr01	37	-1	156854	160218
Scchr01	36	-1	153621	156854
Scchr01	35	-1	148609	153621
Scchr01	34	-1	145613	148609
Scchr01	33	-1	139937	145613
Scchr01	32	-1	135055	139937
Scchr01	31	-1	131319	135055
Scchr01	30	-1	129054	131319
Scchr01	29	-1	127111	129054
Scchr01	28	-1	123794	127111
Scchr01	27	-1	121115	123794
Scchr01	26	-1	116546	121115
Scchr01	25	-1	113622	116546
Scchr01	24	-1	110777	113622
Scchr01	23	-1	106661	110777
Scchr01	22	-1	104790	106661
Scchr01	21	-1	99881	104790
Scchr01	20	-1	96067	99881
Scchr01	19	-1	92098	96067
Scchr01	18	-1	88505	92098
Scchr01	17	-1	84946	88505
Scchr01	16	-1	81589	84946
Scchr01	15	-1	78912	81589
Scchr01	14	-1	73540	78912
Scchr01	13	-1	69747	73540
Scchr01	12	-1	66640	69747
Scchr01	11	-1	62534	66640
Scchr01	10	-1	60682	62534
Scchr01	9	-1	58065	60682
Scchr01	8	-1	54906	58065
Scchr01	7	-1	52054	54906
Scchr01	6	-1	48488	52054
Scchr01	5	-1	44878	48488
Scchr01	4	-1	40797	44878
Scchr01	3	-1	37612	40797
Scchr01	2	-1	32766	37612
Scchr01	1	-1	30601	32766
Scchr01	0	-1	0	30601
Scchr08	1408	1	526189	557122
>3C-assembly|superscaffold_2 - K6
chr. number (reference strain)	id_frag	orientation	start	end
Scchr06	975	-1	264209	267398
Scchr06	974	-1	257625	264209
Scchr06	973	-1	252987	257625
Scchr06	972	-1	251211	252987
Scchr06	971	-1	247960	251211
Scchr06	970	-1	245788	247960
Scchr06	969	-1	242464	245788
Scchr06	968	-1	238264	242464
Scchr06	967	-1	234463	238264
Scchr06	966	-1	230353	234463
Scchr06	965	-1	227692	230353
Scchr06	964	-1	224252	227692
Scchr06	963	-1	219623	224252
Scchr06	962	-1	216696	219623
Scchr06	961	-1	212343	216696
Scchr06	960	-1	207713	212343
Scchr06	959	-1	204677	207713
Scchr06	958	-1	202723	204677
Scchr06	957	-1	199238	202723
Scchr06	956	-1	197440	199238
Scchr06	955	-1	195006	197440
Scchr06	954	-1	190010	195006
Scchr06	953	-1	187752	190010
Scchr06	952	-1	185059	187752
Scchr06	951	-1	182459	185059
Scchr06	950	-1	177844	182459
Scchr06	949	-1	175988	177844
Scchr06	948	-1	171475	175988
Scchr06	947	-1	168358	171475
Scchr06	946	-1	166184	168358
Scchr06	945	-1	159592	166184
Scchr06	944	-1	156178	159592
Scchr06	943	-1	152831	156178
Scchr06	942	-1	147979	152831
Scchr06	941	-1	144115	147979
Scchr06	940	-1	135184	144115
Scchr06	939	-1	129256	135184
Scchr06	938	-1	127468	129256
Scchr06	937	-1	124459	127468
Scchr06	936	-1	121030	124459
Scchr06	935	-1	117352	121030
Scchr06	934	-1	111073	117352
Scchr06	933	-1	108392	111073
Scchr06	932	-1	105066	108392
Scchr06	931	-1	99686	105066
Scchr06	930	-1	94674	99686
Scchr06	929	-1	90315	94674
Scchr06	928	-1	88391	90315
Scchr06	927	-1	84831	88391
Scchr06	926	-1	80686	84831
Scchr06	925	-1	77802	80686
Scchr06	924	-1	73785	77802
Scchr06	923	-1	71296	73785
Scchr06	922	-1	68410	71296
Scchr06	921	-1	65258	68410
Scchr06	920	-1	62426	65258
Scchr06	919	-1	59711	62426
Scchr06	918	-1	57244	59711
Scchr06	917	-1	55170	57244
Scchr06	916	-1	52904	55170
Scchr06	915	-1	48506	52904
Scchr06	914	-1	46091	48506
Scchr06	913	-1	43096	46091
Scchr06	912	-1	41179	43096
Scchr06	911	-1	37261	41179
Scchr06	910	-1	32890	37261
Scchr06	909	-1	27982	32890
Scchr06	908	-1	23736	27982
Scchr06	907	-1	18581	23736
Scchr06	906	-1	0	18581
>3C-assembly|superscaffold_3 - K3
chr. number (reference strain)	id_frag	orientation	start	end
Scchr03	264	1	0	17482
Scchr03	265	1	17482	23660
Scchr03	266	1	23660	26051
Scchr03	267	1	26051	28525
Scchr03	268	1	28525	32794
Scchr03	269	1	32794	35958
Scchr03	270	1	35958	39611
Scchr03	271	1	39611	43132
Scchr03	272	1	43132	45737
Scchr03	273	1	45737	49111
Scchr03	274	1	49111	51688
Scchr03	275	1	51688	53496
Scchr03	276	1	53496	56334
Scchr03	277	1	56334	60291
Scchr03	278	1	60291	62685
Scchr03	279	1	62685	65951
Scchr03	280	1	65951	69543
Scchr03	281	1	69543	72924
Scchr03	282	1	72924	77021
Scchr03	283	1	77021	81139
Scchr03	284	-1	81139	83995
Scchr03	285	1	83995	94244
Scchr03	286	1	94244	97143
Scchr03	287	1	97143	101042
Scchr03	288	1	101042	103860
Scchr03	289	1	103860	106601
Scchr03	290	1	106601	111554
Scchr03	291	1	111554	117665
Scchr03	292	1	117665	121915
Scchr03	293	1	121915	129636
Scchr03	294	1	129636	133274
Scchr03	295	1	133274	135291
Scchr03	296	1	135291	137843
Scchr03	297	1	137843	141638
Scchr03	298	1	141638	144254
Scchr03	299	1	144254	148251
Scchr03	300	1	148251	152650
Scchr03	301	1	152650	156573
Scchr03	302	1	156573	159457
Scchr03	303	1	159457	163670
Scchr03	304	1	163670	168333
Scchr03	305	1	168333	172225
Scchr03	306	1	172225	178857
Scchr03	307	1	178857	182087
Scchr03	308	1	182087	186746
Scchr03	309	1	186746	189038
Scchr03	310	1	189038	194652
Scchr03	311	1	194652	202852
Scchr03	312	1	202852	206638
Scchr03	313	1	206638	211972
Scchr03	314	1	211972	215476
Scchr03	315	1	215476	218586
Scchr03	316	1	218586	221262
Scchr03	317	1	221262	224166
Scchr03	318	1	224166	228126
Scchr03	319	1	228126	231288
Scchr03	320	1	231288	235138
Scchr03	321	1	235138	239153
Scchr03	322	1	239153	241656
Scchr03	323	1	241656	243885
Scchr03	324	1	243885	249066
Scchr03	325	1	249066	251398
Scchr03	326	1	251398	253748
Scchr03	327	1	253748	256482
Scchr03	328	1	256482	258480
Scchr03	329	1	258480	260807
Scchr03	330	1	260807	263516
Scchr03	331	1	263516	266479
Scchr03	332	1	266479	272763
Scchr03	333	1	272763	275304
Scchr03	334	1	275304	278805
Scchr03	335	1	278805	282624
Scchr03	336	1	282624	285702
Scchr03	337	1	285702	289275
Scchr03	338	1	289275	295717
Scchr03	339	1	295717	298643
Scchr03	340	1	298643	302049
>3C-assembly|superscaffold_4 - K9
chr. number (reference strain)	id_frag	orientation	start	end
Scchr09	1409	1	0	28988
Scchr09	1410	1	28988	31321
Scchr09	1411	1	31321	34122
Scchr09	1412	1	34122	37219
Scchr09	1413	1	37219	38824
Scchr09	1414	1	38824	42077
Scchr09	1415	1	42077	45427
Scchr09	1416	1	45427	47269
Scchr09	1417	1	47269	50047
Scchr09	1418	1	50047	53308
Scchr09	1419	1	53308	56160
Scchr09	1420	1	56160	59466
Scchr09	1421	1	59466	62182
Scchr09	1422	1	62182	65027
Scchr09	1423	1	65027	68209
Scchr09	1424	1	68209	72921
Scchr09	1425	1	72921	76576
Scchr09	1426	1	76576	78790
Scchr09	1427	1	78790	82618
Scchr09	1428	1	82618	85833
Scchr09	1429	1	85833	89444
Scchr09	1430	1	89444	92544
Scchr09	1431	1	92544	95809
Scchr09	1432	1	95809	100272
Scchr09	1433	1	100272	103341
Scchr09	1434	1	103341	106563
Scchr09	1435	1	106563	108457
Scchr09	1436	1	108457	112624
Scchr09	1437	1	112624	115046
Scchr09	1438	1	115046	119170
Scchr09	1439	1	119170	123114
Scchr09	1440	1	123114	125829
Scchr09	1441	1	125829	132698
Scchr09	1442	1	132698	135262
Scchr09	1443	1	135262	140096
Scchr09	1444	1	140096	142718
Scchr09	1445	1	142718	146571
Scchr09	1446	1	146571	147976
Scchr09	1447	1	147976	152802
Scchr09	1448	1	152802	156837
Scchr09	1449	1	156837	159888
Scchr09	1450	1	159888	163761
Scchr09	1451	1	163761	167630
Scchr09	1452	1	167630	169247
Scchr09	1453	1	169247	171198
Scchr09	1454	1	171198	175074
Scchr09	1455	1	175074	178123
Scchr09	1456	1	178123	181917
Scchr09	1457	1	181917	183885
Scchr09	1458	1	183885	187621
Scchr09	1459	1	187621	190369
Scchr09	1460	1	190369	192714
Scchr09	1461	1	192714	194965
Scchr09	1462	1	194965	198403
Scchr09	1463	1	198403	200806
Scchr09	1464	1	200806	203036
Scchr09	1465	1	203036	213188
Scchr09	1466	1	213188	215499
Scchr09	1467	1	215499	218773
Scchr09	1468	1	218773	221599
Scchr09	1469	1	221599	224942
Scchr09	1470	1	224942	228218
Scchr09	1471	-1	228218	232664
Scchr09	1472	1	232664	235143
Scchr09	1473	1	235143	236817
Scchr09	1474	1	236817	242484
Scchr09	1475	1	242484	245322
Scchr09	1476	1	245322	249360
Scchr09	1477	1	249360	252349
Scchr09	1478	1	252349	257915
Scchr09	1479	1	257915	261883
Scchr09	1480	1	261883	265483
Scchr09	1481	1	265483	268810
Scchr09	1482	1	268810	271635
Scchr09	1483	1	271635	274536
Scchr09	1484	1	274536	278683
Scchr09	1485	1	278683	282655
Scchr09	1487	-1	286688	288481
Scchr09	1486	-1	282655	286688
Scchr09	1488	1	288481	290666
Scchr09	1489	1	290666	293163
Scchr09	1490	1	293163	295624
Scchr09	1491	1	295624	298859
Scchr09	1492	1	298859	303617
Scchr09	1493	1	303617	306394
Scchr09	1494	1	306394	309742
Scchr09	1495	1	309742	313534
Scchr09	1496	1	313534	316132
Scchr09	1497	1	316132	320265
Scchr09	1498	1	320265	323961
Scchr09	1499	1	323961	329028
Scchr09	1500	1	329028	334900
Scchr09	1501	1	334900	337566
Scchr09	1502	1	337566	340425
Scchr09	1503	1	340425	343848
Scchr09	1504	1	343848	346323
Scchr09	1505	1	346323	349183
Scchr09	1506	1	349183	351190
Scchr09	1507	1	351190	354593
Scchr09	1508	1	354593	359129
Scchr09	1509	1	359129	363403
Scchr09	1510	1	363403	366768
Scchr09	1511	1	366768	369988
Scchr09	1512	1	369988	373396
Scchr09	1513	1	373396	377061
Scchr09	1514	1	377061	381985
Scchr09	1515	1	381985	385865
Scchr09	1516	1	385865	388332
Scchr09	1517	1	388332	396278
Scchr09	1518	1	396278	397747
Scchr09	1519	1	397747	400809
Scchr09	1520	1	400809	404345
Scchr09	1521	1	404345	406862
Scchr09	1522	1	406862	410701
Scchr09	1523	1	410701	413342
Scchr09	1524	1	413342	417961
Scchr09	1525	1	417961	421859
Scchr09	1526	1	421859	428771
Scchr09	1527	1	428771	436218
Scchr09	1528	-1	436218	438733
>3C-assembly|superscaffold_5 - K5
chr. number (reference strain)	id_frag	orientation	start	end
Scchr05	905	-1	566159	566718
Scchr05	904	-1	563015	566159
Scchr05	903	-1	559988	563015
Scchr05	902	-1	554469	559988
Scchr05	901	-1	551173	554469
Scchr05	900	-1	548440	551173
Scchr05	899	-1	544638	548440
Scchr05	898	-1	540917	544638
Scchr05	897	-1	538462	540917
Scchr05	896	-1	535606	538462
Scchr05	895	-1	532930	535606
Scchr05	894	-1	527723	532930
Scchr05	893	-1	524712	527723
Scchr05	892	-1	522474	524712
Scchr05	891	-1	519989	522474
Scchr05	890	-1	518318	519989
Scchr05	889	-1	516658	518318
Scchr05	888	-1	513779	516658
Scchr05	887	-1	508052	513779
Scchr05	886	-1	504768	508052
Scchr05	885	-1	502148	504768
Scchr05	884	-1	492612	502148
Scchr05	883	-1	488264	492612
Scchr05	882	-1	486248	488264
Scchr05	881	-1	482963	486248
Scchr05	880	-1	479280	482963
Scchr05	879	-1	476725	479280
Scchr05	878	-1	472890	476725
Scchr05	877	-1	469513	472890
Scchr05	876	-1	465880	469513
Scchr05	875	-1	463150	465880
Scchr05	874	-1	459602	463150
Scchr05	873	-1	455748	459602
Scchr05	872	-1	451502	455748
Scchr05	871	-1	441362	451502
Scchr05	870	-1	436947	441362
Scchr05	869	-1	431220	436947
Scchr05	868	-1	426643	431220
Scchr05	867	-1	424210	426643
Scchr05	866	-1	420908	424210
Scchr05	865	-1	418996	420908
Scchr05	864	-1	415182	418996
Scchr05	863	-1	411062	415182
Scchr05	862	-1	407117	411062
Scchr05	861	-1	403562	407117
Scchr05	860	-1	400107	403562
Scchr05	859	-1	393502	400107
Scchr05	858	-1	390474	393502
Scchr05	857	-1	385452	390474
Scchr05	856	-1	383367	385452
Scchr05	855	-1	380409	383367
Scchr05	854	-1	375270	380409
Scchr05	853	-1	371470	375270
Scchr05	852	-1	367972	371470
Scchr05	851	-1	364947	367972
Scchr05	850	-1	360391	364947
Scchr05	849	-1	356916	360391
Scchr05	848	-1	353425	356916
Scchr05	847	-1	349336	353425
Scchr05	846	-1	346797	349336
Scchr05	845	-1	343103	346797
Scchr05	844	-1	338236	343103
Scchr05	843	-1	335939	338236
Scchr05	842	-1	331481	335939
Scchr05	841	-1	329088	331481
Scchr05	840	-1	324070	329088
Scchr05	839	-1	320776	324070
Scchr05	838	-1	317677	320776
Scchr05	837	-1	315258	317677
Scchr05	836	-1	310334	315258
Scchr05	835	-1	307302	310334
Scchr05	834	-1	301049	307302
Scchr05	833	-1	297866	301049
Scchr05	832	-1	296266	297866
Scchr05	831	-1	293656	296266
Scchr05	830	-1	287294	293656
Scchr05	829	-1	283549	287294
Scchr05	828	-1	278915	283549
Scchr05	827	-1	275048	278915
Scchr05	826	-1	269009	275048
Scchr05	825	-1	263799	269009
Scchr05	824	-1	260259	263799
Scchr05	823	-1	256196	260259
Scchr05	822	-1	253500	256196
Scchr05	821	-1	248276	253500
Scchr05	820	-1	243822	248276
Scchr05	819	-1	239067	243822
Scchr05	818	-1	235587	239067
Scchr05	817	-1	232109	235587
Scchr05	816	-1	228095	232109
Scchr05	815	-1	225643	228095
Scchr05	814	1	222307	225643
Scchr05	813	-1	218568	222307
Scchr05	812	-1	215039	218568
Scchr05	811	-1	210345	215039
Scchr05	810	-1	204954	210345
Scchr05	809	-1	202952	204954
Scchr05	808	-1	199116	202952
Scchr05	807	-1	195652	199116
Scchr05	806	-1	191450	195652
Scchr05	805	-1	189286	191450
Scchr05	804	-1	185939	189286
Scchr05	803	-1	183135	185939
Scchr05	802	-1	179959	183135
Scchr05	801	-1	174840	179959
Scchr05	800	-1	172655	174840
Scchr05	799	-1	164713	172655
Scchr05	798	-1	162292	164713
Scchr05	797	-1	159755	162292
Scchr05	796	-1	155994	159755
Scchr05	795	-1	154212	155994
Scchr05	794	-1	149318	154212
Scchr05	793	-1	142022	149318
Scchr05	792	-1	139084	142022
Scchr05	791	-1	135090	139084
Scchr05	790	-1	132491	135090
Scchr05	789	-1	130057	132491
Scchr05	788	-1	127354	130057
Scchr05	787	-1	123639	127354
Scchr05	786	-1	118801	123639
Scchr05	785	-1	113982	118801
Scchr05	784	-1	111447	113982
Scchr05	783	-1	106064	111447
Scchr05	782	-1	102600	106064
Scchr05	781	-1	97085	102600
Scchr05	780	-1	92597	97085
Scchr05	779	-1	90398	92597
Scchr05	778	-1	87528	90398
Scchr05	777	-1	83385	87528
Scchr05	776	-1	80331	83385
Scchr05	775	-1	76586	80331
Scchr05	774	-1	72209	76586
Scchr05	773	-1	67271	72209
Scchr05	772	-1	63525	67271
Scchr05	771	-1	60321	63525
Scchr05	770	-1	55085	60321
Scchr05	769	-1	49740	55085
Scchr05	768	-1	45417	49740
Scchr05	767	-1	40899	45417
Scchr05	766	-1	37796	40899
Scchr05	765	-1	34796	37796
Scchr05	764	-1	30963	34796
Scchr05	763	-1	26456	30963
Scchr05	762	-1	21422	26456
Scchr05	761	-1	16735	21422
Scchr05	760	-1	13893	16735
Scchr05	758	1	0	11059
Scchr05	759	1	11059	13893
>3C-assembly|superscaffold_6
chr. number (reference strain)	id_frag	orientation	start	end
Scchr08	1407	1	523052	526189
Scchr08	1406	-1	518431	523052
Scchr08	1405	-1	515736	518431
Scchr08	1404	-1	510221	515736
Scchr08	1403	-1	506537	510221
Scchr08	1402	-1	501965	506537
Scchr08	1401	-1	498696	501965
Scchr08	1400	-1	494064	498696
Scchr08	1399	-1	491209	494064
Scchr08	1398	-1	489346	491209
Scchr08	1397	-1	485547	489346
Scchr08	1396	-1	482615	485547
Scchr08	1395	-1	477987	482615
Scchr08	1394	-1	475718	477987
Scchr08	1393	-1	471978	475718
Scchr08	1392	-1	468964	471978
Scchr07	1170	-1	696877	702793
Scchr07	1169	-1	692985	696877
Scchr07	1168	-1	690674	692985
Scchr07	1167	-1	687988	690674
Scchr07	1166	-1	681101	687988
Scchr07	1165	-1	678158	681101
Scchr07	1164	-1	675143	678158
Scchr07	1163	-1	672329	675143
Scchr07	1162	-1	670311	672329
Scchr07	1161	-1	665273	670311
Scchr07	1160	-1	660704	665273
Scchr07	1159	-1	656165	660704
Scchr07	1158	-1	652135	656165
Scchr07	1157	-1	647277	652135
Scchr07	1156	-1	645070	647277
Scchr07	1155	-1	642353	645070
Scchr07	1154	-1	638565	642353
Scchr07	1153	-1	633689	638565
Scchr07	1152	-1	629692	633689
Scchr07	1151	-1	627823	629692
Scchr07	1150	-1	625321	627823
Scchr07	1149	-1	620254	625321
Scchr07	1148	-1	615191	620254
Scchr07	1147	-1	611234	615191
Scchr07	1146	-1	605444	611234
Scchr07	1145	-1	602500	605444
Scchr07	1144	-1	597778	602500
Scchr07	1143	-1	593850	597778
Scchr07	1142	-1	590509	593850
Scchr07	1141	-1	587507	590509
Scchr07	1140	-1	583537	587507
Scchr07	1139	-1	580523	583537
Scchr07	1138	-1	577643	580523
Scchr07	1137	-1	575279	577643
Scchr07	1136	-1	560489	575279
Scchr07	1135	-1	558341	560489
Scchr07	1134	-1	553941	558341
Scchr07	1133	-1	550518	553941
Scchr07	1132	1	548425	550518
Scchr07	1131	-1	546463	548425
Scchr07	1130	-1	542982	546463
Scchr07	1129	-1	531832	542982
Scchr07	1128	-1	528738	531832
Scchr07	1127	-1	525018	528738
Scchr07	1126	-1	521322	525018
Scchr07	1125	-1	514655	521322
Scchr07	1124	-1	512473	514655
Scchr07	1123	-1	510620	512473
Scchr07	1122	-1	507176	510620
Scchr07	1121	-1	503974	507176
Scchr07	1120	-1	499254	503974
Scchr07	1119	-1	495426	499254
Scchr07	1118	-1	491470	495426
Scchr07	1117	-1	487229	491470
Scchr07	1116	-1	483832	487229
Scchr07	1115	-1	478444	483832
Scchr07	1114	-1	476391	478444
Scchr07	1113	-1	473747	476391
Scchr07	1112	-1	469558	473747
Scchr07	1111	-1	466617	469558
Scchr07	1110	-1	464358	466617
Scchr07	1109	-1	461187	464358
Scchr07	1108	-1	456811	461187
Scchr07	1107	-1	454172	456811
Scchr07	1106	-1	452407	454172
Scchr07	1105	-1	449858	452407
Scchr07	1104	-1	446269	449858
Scchr07	1103	-1	443121	446269
Scchr07	1102	-1	437650	443121
Scchr07	1101	-1	434965	437650
Scchr07	1100	-1	429167	434965
Scchr07	1099	-1	425967	429167
Scchr07	1098	-1	422833	425967
Scchr08	1363	1	358859	365494
Scchr08	1364	1	365494	369022
Scchr08	1365	1	369022	371010
Scchr08	1366	1	371010	374019
Scchr08	1367	1	374019	376488
Scchr08	1368	1	376488	379737
Scchr08	1369	1	379737	385456
Scchr08	1370	1	385456	390908
Scchr08	1371	1	390908	395182
Scchr08	1372	1	395182	398741
Scchr08	1373	1	398741	402372
Scchr08	1374	1	402372	405008
Scchr08	1375	1	405008	410408
Scchr08	1376	1	410408	413254
Scchr08	1377	1	413254	415639
Scchr08	1378	1	415639	419843
Scchr08	1379	1	419843	422210
Scchr08	1380	1	422210	427080
Scchr08	1381	1	427080	430801
Scchr08	1382	1	430801	433722
Scchr08	1383	1	433722	437972
Scchr08	1384	1	437972	440036
Scchr08	1385	1	440036	443201
Scchr08	1386	1	443201	447221
Scchr08	1387	1	447221	451011
Scchr08	1388	1	451011	456569
Scchr08	1389	1	456569	459673
Scchr08	1390	1	459673	463518
Scchr08	1391	-1	463518	468964
Scchr10	1578	-1	194779	204555
Scchr10	1577	-1	191216	194779
Scchr10	1576	-1	187280	191216
Scchr10	1575	-1	184845	187280
Scchr10	1574	-1	181985	184845
Scchr10	1573	-1	176365	181985
Scchr10	1572	-1	172465	176365
Scchr10	1571	-1	169057	172465
Scchr10	1570	-1	166661	169057
Scchr10	1569	-1	163965	166661
Scchr10	1568	-1	160053	163965
Scchr10	1567	-1	155784	160053
Scchr10	1566	-1	151837	155784
Scchr10	1565	-1	147444	151837
Scchr10	1564	-1	144290	147444
Scchr10	1563	-1	140379	144290
Scchr10	1562	-1	137620	140379
Scchr10	1561	-1	134588	137620
Scchr10	1560	-1	131466	134588
Scchr10	1559	-1	129452	131466
Scchr10	1558	-1	126251	129452
Scchr10	1557	-1	122326	126251
Scchr10	1556	-1	118270	122326
Scchr10	1555	-1	114938	118270
Scchr10	1554	-1	110842	114938
Scchr10	1553	-1	107222	110842
Scchr10	1552	-1	103966	107222
Scchr10	1551	-1	98977	103966
Scchr10	1550	-1	96322	98977
Scchr10	1549	-1	88943	96322
Scchr10	1548	1	85183	88943
Scchr10	1547	-1	82614	85183
Scchr10	1546	-1	79761	82614
Scchr10	1545	-1	75925	79761
Scchr10	1544	-1	72053	75925
Scchr10	1543	-1	66939	72053
Scchr10	1542	-1	63963	66939
Scchr10	1541	-1	59124	63963
Scchr10	1540	-1	55392	59124
Scchr10	1539	-1	51840	55392
Scchr10	1538	-1	49566	51840
Scchr10	1537	-1	45753	49566
Scchr10	1536	-1	42581	45753
Scchr10	1535	-1	40244	42581
Scchr10	1534	-1	38261	40244
Scchr10	1533	-1	35974	38261
Scchr10	1532	-1	32777	35974
Scchr10	1531	-1	29141	32777
Scchr10	1530	-1	25401	29141
Scchr10	1529	-1	0	25401
>3C-assembly|superscaffold_7
chr. number (reference strain)	id_frag	orientation	start	end
Scchr11	1915	1	655900	657809
Scchr11	1916	1	657809	658572
Scchr11	1914	-1	652841	655900
Scchr11	1913	-1	648640	652841
Scchr11	1912	-1	642912	648640
Scchr11	1911	-1	640547	642912
Scchr11	1910	-1	637553	640547
Scchr11	1909	-1	634308	637553
Scchr11	1908	-1	631532	634308
Scchr11	1907	-1	628748	631532
Scchr11	1906	-1	625813	628748
Scchr11	1905	-1	622189	625813
Scchr11	1904	-1	617448	622189
Scchr11	1903	-1	615363	617448
Scchr11	1902	-1	609722	615363
Scchr11	1901	-1	605684	609722
Scchr11	1900	-1	602009	605684
Scchr11	1899	-1	599634	602009
Scchr11	1898	-1	596977	599634
Scchr11	1897	-1	595287	596977
Scchr11	1896	-1	590712	595287
Scchr11	1895	-1	587352	590712
Scchr11	1894	-1	584922	587352
Scchr11	1893	-1	580042	584922
Scchr11	1892	-1	577825	580042
Scchr11	1891	-1	575132	577825
Scchr11	1890	-1	571929	575132
Scchr11	1889	-1	569467	571929
Scchr11	1888	-1	567622	569467
Scchr11	1887	-1	564934	567622
Scchr11	1886	-1	561825	564934
Scchr11	1885	-1	558010	561825
Scchr11	1884	-1	552156	558010
Scchr11	1883	-1	548094	552156
Scchr11	1882	-1	544697	548094
Scchr11	1881	-1	539791	544697
Scchr11	1880	-1	537547	539791
Scchr11	1879	-1	533722	537547
Scchr11	1878	-1	530310	533722
Scchr11	1877	-1	526190	530310
Scchr11	1876	-1	524528	526190
Scchr11	1875	-1	522799	524528
Scchr11	1874	-1	519305	522799
Scchr11	1873	-1	514442	519305
Scchr11	1872	-1	511439	514442
Scchr11	1871	-1	508743	511439
Scchr11	1870	-1	504192	508743
Scchr11	1869	-1	501451	504192
Scchr11	1868	-1	498966	501451
Scchr11	1867	-1	494808	498966
Scchr11	1866	-1	491662	494808
Scchr11	1865	-1	487719	491662
Scchr11	1864	-1	483266	487719
Scchr11	1863	-1	480583	483266
Scchr11	1862	-1	476748	480583
Scchr11	1861	-1	473324	476748
Scchr11	1860	-1	468945	473324
Scchr11	1859	-1	463691	468945
Scchr11	1858	-1	460443	463691
Scchr11	1857	-1	457882	460443
Scchr07	1071	1	320402	324784
Scchr07	1072	1	324784	329062
Scchr07	1073	1	329062	333652
Scchr07	1074	1	333652	336065
Scchr07	1075	1	336065	341292
Scchr07	1076	1	341292	345897
Scchr07	1077	1	345897	348894
Scchr07	1078	1	348894	352286
Scchr07	1079	1	352286	356142
Scchr07	1080	1	356142	358624
Scchr07	1081	1	358624	363461
Scchr07	1082	1	363461	368947
Scchr07	1083	1	368947	372224
Scchr07	1084	1	372224	374615
Scchr07	1085	1	374615	378707
Scchr07	1086	1	378707	382104
Scchr07	1087	1	382104	385351
Scchr07	1088	1	385351	388442
Scchr07	1089	1	388442	390643
Scchr07	1090	1	390643	393121
Scchr07	1091	1	393121	397138
Scchr07	1092	1	397138	401032
Scchr07	1093	1	401032	408123
Scchr07	1094	1	408123	412811
Scchr07	1096	-1	416361	419019
Scchr07	1095	-1	412811	416361
Scchr07	1097	1	419019	422833
Scchr13	2282	-1	370400	378976
Scchr13	2281	-1	366919	370400
Scchr13	2280	-1	364029	366919
Scchr13	2279	-1	354136	364029
Scchr13	2278	-1	350065	354136
Scchr13	2277	-1	346638	350065
Scchr13	2276	-1	343117	346638
Scchr13	2275	-1	339486	343117
Scchr13	2274	-1	333101	339486
Scchr13	2273	-1	330712	333101
Scchr13	2272	-1	326972	330712
Scchr13	2271	-1	320722	326972
Scchr13	2270	-1	316239	320722
Scchr13	2269	-1	312800	316239
Scchr13	2268	-1	309293	312800
Scchr13	2267	-1	306061	309293
Scchr13	2266	-1	302050	306061
Scchr13	2265	-1	298903	302050
Scchr13	2264	-1	296651	298903
Scchr13	2263	-1	292390	296651
Scchr13	2262	-1	289767	292390
Scchr13	2261	-1	285956	289767
Scchr13	2260	-1	283623	285956
Scchr13	2259	-1	275867	283623
Scchr13	2258	-1	272208	275867
Scchr13	2257	-1	268276	272208
Scchr13	2256	-1	263929	268276
Scchr13	2255	-1	261751	263929
Scchr13	2254	-1	257437	261751
Scchr13	2253	-1	253423	257437
Scchr13	2252	-1	249080	253423
Scchr13	2251	-1	244684	249080
Scchr13	2250	-1	241343	244684
Scchr13	2249	-1	240027	241343
Scchr13	2248	-1	236765	240027
Scchr13	2247	-1	232715	236765
Scchr13	2246	-1	231669	232715
Scchr13	2245	-1	229064	231669
Scchr13	2244	-1	225864	229064
Scchr13	2243	-1	221911	225864
Scchr13	2242	-1	217418	221911
Scchr13	2241	-1	214415	217418
Scchr13	2240	-1	211915	214415
Scchr13	2239	-1	209560	211915
Scchr13	2238	-1	206852	209560
Scchr13	2237	-1	202439	206852
Scchr13	2236	-1	194461	202439
Scchr13	2235	-1	191041	194461
Scchr13	2234	-1	180418	191041
Scchr13	2233	-1	176687	180418
Scchr13	2232	-1	173213	176687
Scchr13	2231	-1	168529	173213
Scchr13	2230	-1	164984	168529
Scchr13	2229	-1	160482	164984
Scchr13	2228	-1	156863	160482
Scchr13	2227	-1	152807	156863
Scchr13	2226	-1	147972	152807
Scchr13	2225	-1	144655	147972
Scchr13	2224	-1	141084	144655
Scchr13	2223	-1	135172	141084
Scchr13	2222	-1	132595	135172
Scchr13	2221	-1	128254	132595
Scchr13	2220	-1	126693	128254
Scchr13	2219	-1	124035	126693
Scchr13	2218	-1	118477	124035
Scchr13	2217	-1	114976	118477
Scchr13	2216	-1	112477	114976
Scchr13	2215	-1	108690	112477
Scchr13	2214	-1	104805	108690
Scchr13	2213	-1	102022	104805
Scchr13	2212	-1	99426	102022
Scchr13	2211	-1	95867	99426
Scchr13	2210	-1	91045	95867
Scchr13	2209	-1	87320	91045
Scchr13	2208	-1	84309	87320
Scchr13	2207	-1	81198	84309
Scchr13	2206	-1	78329	81198
Scchr13	2205	-1	73671	78329
Scchr13	2204	-1	72182	73671
Scchr13	2203	-1	70535	72182
Scchr13	2202	-1	68740	70535
Scchr13	2201	-1	66229	68740
Scchr13	2200	-1	63364	66229
Scchr13	2199	-1	59621	63364
Scchr13	2198	-1	56022	59621
Scchr13	2197	-1	51982	56022
Scchr13	2196	-1	48564	51982
Scchr13	2195	-1	44371	48564
Scchr13	2194	-1	41220	44371
Scchr13	2193	-1	37971	41220
Scchr13	2192	-1	35160	37971
Scchr13	2191	-1	32459	35160
Scchr13	2190	-1	28522	32459
Scchr13	2189	-1	25953	28522
Scchr13	2188	-1	22205	25953
Scchr13	2187	-1	20208	22205
Scchr13	2186	-1	17780	20208
Scchr13	2185	-1	15530	17780
Scchr13	2184	-1	12285	15530
Scchr13	2183	-1	0	12285
>3C-assembly|superscaffold_8
chr. number (reference strain)	id_frag	orientation	start	end
Scchr08	1269	1	0	17734
Scchr08	1270	1	17734	20946
Scchr08	1271	1	20946	24634
Scchr08	1272	1	24634	26893
Scchr08	1273	1	26893	30218
Scchr08	1274	1	30218	34517
Scchr08	1275	1	34517	37824
Scchr08	1276	1	37824	41814
Scchr08	1277	1	41814	44549
Scchr08	1278	1	44549	46488
Scchr08	1279	1	46488	51125
Scchr08	1280	1	51125	54872
Scchr08	1281	1	54872	56780
Scchr08	1282	1	56780	59373
Scchr08	1283	1	59373	62213
Scchr08	1284	1	62213	66719
Scchr08	1285	1	66719	71736
Scchr08	1286	1	71736	75602
Scchr08	1287	1	75602	79130
Scchr08	1288	1	79130	82367
Scchr08	1289	1	82367	93096
Scchr08	1290	1	93096	98500
Scchr08	1291	1	98500	102659
Scchr08	1292	1	102659	105452
Scchr08	1293	1	105452	109270
Scchr08	1294	1	109270	111563
Scchr08	1295	1	111563	114595
Scchr08	1296	1	114595	119202
Scchr08	1297	1	119202	124143
Scchr08	1298	1	124143	128166
Scchr08	1299	1	128166	133139
Scchr08	1300	1	133139	138874
Scchr08	1301	1	138874	141891
Scchr08	1302	1	141891	146504
Scchr08	1303	1	146504	149591
Scchr08	1304	1	149591	152181
Scchr08	1305	1	152181	154185
Scchr08	1306	1	154185	157837
Scchr08	1307	1	157837	162349
Scchr08	1308	1	162349	165426
Scchr08	1309	1	165426	170138
Scchr08	1310	1	170138	172920
Scchr08	1311	1	172920	176287
Scchr08	1312	1	176287	179103
Scchr08	1313	1	179103	181491
Scchr08	1314	1	181491	186086
Scchr08	1315	1	186086	190280
Scchr08	1316	1	190280	193799
Scchr08	1317	1	193799	197326
Scchr08	1318	1	197326	200222
Scchr08	1319	1	200222	202974
Scchr08	1320	1	202974	205022
Scchr08	1321	1	205022	207869
Scchr08	1322	1	207869	211270
Scchr08	1323	1	211270	217356
Scchr08	1324	1	217356	220512
Scchr08	1325	1	220512	226368
Scchr08	1326	1	226368	228498
Scchr08	1327	1	228498	232557
Scchr08	1328	1	232557	236281
Scchr08	1329	1	236281	240066
Scchr08	1330	1	240066	243824
Scchr08	1331	1	243824	245873
Scchr08	1332	1	245873	250080
Scchr08	1333	1	250080	254665
Scchr08	1334	1	254665	258272
Scchr08	1335	1	258272	260908
Scchr08	1336	1	260908	264141
Scchr08	1337	1	264141	267177
Scchr08	1338	1	267177	270996
Scchr08	1339	1	270996	275586
Scchr08	1340	1	275586	280638
Scchr08	1341	1	280638	284541
Scchr08	1342	1	284541	287815
Scchr08	1343	1	287815	292979
Scchr08	1344	1	292979	296889
Scchr08	1345	1	296889	301441
Scchr08	1346	1	301441	303967
Scchr08	1347	1	303967	306555
Scchr08	1348	1	306555	309495
Scchr08	1349	1	309495	311187
Scchr08	1350	1	311187	316307
Scchr08	1351	1	316307	320304
Scchr08	1352	1	320304	323666
Scchr08	1353	1	323666	329162
Scchr08	1354	1	329162	332082
Scchr08	1355	1	332082	337082
Scchr08	1356	1	337082	339876
Scchr08	1357	1	339876	342996
Scchr08	1358	1	342996	345576
Scchr08	1359	1	345576	348166
Scchr08	1360	1	348166	353112
Scchr08	1361	1	353112	356732
Scchr08	1362	1	356732	358859
Scchr07	1171	1	702793	705945
Scchr07	1172	1	705945	715400
Scchr07	1173	1	715400	719168
Scchr07	1174	1	719168	722022
Scchr07	1175	1	722022	724068
Scchr07	1176	1	724068	728770
Scchr07	1177	1	728770	731462
Scchr07	1178	1	731462	734707
Scchr07	1179	1	734707	737863
Scchr07	1180	1	737863	741611
Scchr07	1181	1	741611	746375
Scchr07	1182	1	746375	749584
Scchr07	1183	1	749584	754131
Scchr07	1184	1	754131	757431
Scchr07	1185	1	757431	760166
Scchr07	1186	1	760166	763556
Scchr07	1187	1	763556	769873
Scchr07	1188	1	769873	775123
Scchr07	1189	1	775123	778512
Scchr07	1190	1	778512	781628
Scchr07	1191	1	781628	785461
Scchr07	1192	1	785461	787495
Scchr07	1193	1	787495	792653
Scchr07	1194	1	792653	795233
Scchr07	1195	1	795233	799183
Scchr07	1196	1	799183	805336
Scchr07	1197	1	805336	807977
Scchr07	1198	1	807977	810004
Scchr07	1199	1	810004	825529
Scchr07	1200	1	825529	830843
Scchr07	1201	1	830843	834801
Scchr07	1202	1	834801	837949
Scchr07	1203	1	837949	840446
Scchr07	1204	1	840446	844119
Scchr07	1205	1	844119	846110
Scchr07	1206	1	846110	851164
Scchr07	1207	1	851164	854413
Scchr07	1208	1	854413	858616
Scchr07	1209	1	858616	863552
Scchr07	1210	1	863552	865149
Scchr07	1211	1	865149	869434
Scchr07	1212	1	869434	874796
Scchr07	1213	1	874796	879661
Scchr07	1214	1	879661	885474
Scchr07	1215	1	885474	889255
Scchr07	1216	1	889255	893654
Scchr07	1217	1	893654	897753
Scchr07	1218	1	897753	900879
Scchr07	1219	1	900879	904408
Scchr07	1220	1	904408	909575
Scchr07	1221	1	909575	912688
Scchr07	1222	1	912688	915515
Scchr07	1223	1	915515	918531
Scchr07	1224	1	918531	922231
Scchr07	1225	1	922231	925431
Scchr07	1226	1	925431	929910
Scchr07	1227	1	929910	932588
Scchr07	1228	1	932588	936374
Scchr07	1229	1	936374	939061
Scchr07	1230	1	939061	942266
Scchr07	1231	1	942266	945730
Scchr07	1232	1	945730	950394
Scchr07	1233	1	950394	952320
Scchr07	1234	1	952320	955652
Scchr07	1235	1	955652	957810
Scchr07	1236	1	957810	963090
Scchr07	1237	1	963090	965305
Scchr07	1238	1	965305	969467
Scchr07	1239	1	969467	974707
Scchr07	1240	1	974707	978352
Scchr07	1241	1	978352	980669
Scchr07	1242	1	980669	984226
Scchr07	1243	1	984226	987540
Scchr07	1244	1	987540	993280
Scchr07	1245	1	993280	995852
Scchr07	1246	1	995852	998926
Scchr07	1247	1	998926	1002552
Scchr07	1248	1	1002552	1004682
Scchr07	1249	1	1004682	1006730
Scchr07	1250	1	1006730	1009959
Scchr07	1251	1	1009959	1014005
Scchr07	1252	1	1014005	1017422
Scchr07	1253	1	1017422	1020764
Scchr07	1254	1	1020764	1025386
Scchr07	1255	1	1025386	1028572
Scchr07	1256	1	1028572	1030330
Scchr07	1257	1	1030330	1033851
Scchr07	1258	1	1033851	1036431
Scchr07	1259	1	1036431	1039791
Scchr07	1260	1	1039791	1043983
Scchr07	1261	1	1043983	1049215
Scchr07	1262	1	1049215	1053854
Scchr07	1263	1	1053854	1057116
Scchr07	1264	1	1057116	1061670
Scchr07	1265	1	1061670	1065006
Scchr07	1266	1	1065006	1069149
Scchr07	1267	1	1069149	1074066
Scchr07	1268	1	1074066	1083301
Scchr02	263	1	804409	804830
Scchr02	262	-1	800771	804409
>3C-assembly|superscaffold_9 - K14
chr. number (reference strain)	id_frag	orientation	start	end
Scchr14	2632	-1	778246	780966
Scchr14	2631	-1	768531	778246
Scchr14	2630	-1	762784	768531
Scchr14	2629	-1	758501	762784
Scchr14	2628	-1	754380	758501
Scchr14	2627	-1	749449	754380
Scchr14	2626	-1	743563	749449
Scchr14	2625	-1	737556	743563
Scchr14	2624	-1	735651	737556
Scchr14	2623	-1	733233	735651
Scchr14	2622	-1	727678	733233
Scchr14	2621	-1	724074	727678
Scchr14	2620	-1	720769	724074
Scchr14	2619	-1	715451	720769
Scchr14	2618	-1	713315	715451
Scchr14	2617	-1	709204	713315
Scchr14	2616	-1	707051	709204
Scchr14	2615	-1	701208	707051
Scchr14	2614	-1	698407	701208
Scchr14	2613	-1	696199	698407
Scchr14	2612	-1	689699	696199
Scchr14	2611	-1	686188	689699
Scchr14	2610	-1	683569	686188
Scchr14	2609	-1	682039	683569
Scchr14	2608	-1	678120	682039
Scchr14	2607	-1	676455	678120
Scchr14	2606	-1	673913	676455
Scchr14	2605	-1	669413	673913
Scchr14	2604	-1	666219	669413
Scchr14	2603	-1	664445	666219
Scchr14	2602	-1	660455	664445
Scchr14	2601	-1	657830	660455
Scchr14	2600	-1	655207	657830
Scchr14	2599	-1	653476	655207
Scchr14	2598	-1	650688	653476
Scchr14	2597	-1	647462	650688
Scchr14	2596	-1	645395	647462
Scchr14	2595	-1	642207	645395
Scchr14	2594	-1	637891	642207
Scchr14	2593	-1	633986	637891
Scchr14	2592	-1	630235	633986
Scchr14	2591	-1	625220	630235
Scchr14	2590	-1	623340	625220
Scchr14	2589	-1	619059	623340
Scchr14	2588	-1	614979	619059
Scchr14	2587	-1	610885	614979
Scchr14	2586	-1	607738	610885
Scchr14	2585	-1	597467	607738
Scchr14	2584	-1	594435	597467
Scchr14	2583	-1	590118	594435
Scchr14	2582	-1	587285	590118
Scchr14	2581	-1	584510	587285
Scchr14	2580	-1	580801	584510
Scchr14	2579	-1	577891	580801
Scchr14	2578	-1	569879	577891
Scchr14	2577	-1	559100	569879
Scchr14	2576	-1	556984	559100
Scchr14	2575	-1	553945	556984
Scchr14	2574	-1	549532	553945
Scchr14	2573	-1	544309	549532
Scchr14	2572	-1	540514	544309
Scchr14	2571	-1	537058	540514
Scchr14	2570	-1	533568	537058
Scchr14	2569	-1	530580	533568
Scchr14	2568	-1	525567	530580
Scchr14	2567	-1	516037	525567
Scchr14	2566	-1	512819	516037
Scchr14	2565	-1	509942	512819
Scchr14	2564	-1	505846	509942
Scchr14	2563	-1	502208	505846
Scchr14	2562	-1	498384	502208
Scchr14	2561	-1	495180	498384
Scchr14	2560	-1	491238	495180
Scchr14	2559	-1	488583	491238
Scchr14	2558	-1	484527	488583
Scchr14	2557	-1	481711	484527
Scchr14	2556	-1	477492	481711
Scchr14	2555	-1	473515	477492
Scchr14	2554	-1	470537	473515
Scchr14	2553	-1	467488	470537
Scchr14	2552	-1	463169	467488
Scchr14	2551	-1	460100	463169
Scchr14	2550	-1	455954	460100
Scchr14	2549	-1	452039	455954
Scchr14	2548	-1	449579	452039
Scchr14	2547	-1	445448	449579
Scchr14	2546	-1	440880	445448
Scchr14	2545	-1	437798	440880
Scchr14	2544	-1	434734	437798
Scchr14	2543	-1	432045	434734
Scchr14	2542	-1	426522	432045
Scchr14	2541	-1	423795	426522
Scchr14	2540	-1	421188	423795
Scchr14	2539	-1	416651	421188
Scchr14	2538	-1	413207	416651
Scchr14	2537	-1	409656	413207
Scchr14	2536	-1	406800	409656
Scchr14	2535	-1	402187	406800
Scchr14	2534	-1	399294	402187
Scchr14	2533	-1	394795	399294
Scchr14	2532	-1	391641	394795
Scchr14	2531	-1	388195	391641
Scchr14	2530	-1	384002	388195
Scchr14	2529	-1	378064	384002
Scchr14	2528	-1	373850	378064
Scchr14	2527	-1	369533	373850
Scchr14	2526	-1	367116	369533
Scchr14	2525	-1	363327	367116
Scchr14	2524	-1	360273	363327
Scchr14	2523	-1	354429	360273
Scchr14	2522	-1	352421	354429
Scchr14	2521	-1	348363	352421
Scchr14	2520	-1	345992	348363
Scchr14	2519	-1	343582	345992
Scchr14	2518	-1	340187	343582
Scchr14	2517	-1	335295	340187
Scchr14	2516	-1	331066	335295
Scchr14	2515	-1	328251	331066
Scchr14	2514	-1	324236	328251
Scchr14	2513	-1	319948	324236
Scchr14	2512	-1	314988	319948
Scchr14	2511	-1	311913	314988
Scchr14	2510	-1	307852	311913
Scchr14	2509	-1	304496	307852
Scchr14	2508	-1	298815	304496
Scchr14	2507	-1	295331	298815
Scchr14	2506	-1	293195	295331
Scchr14	2505	-1	288719	293195
Scchr14	2504	-1	285143	288719
Scchr14	2503	-1	279546	285143
Scchr14	2502	-1	276349	279546
Scchr14	2501	-1	271935	276349
Scchr14	2500	-1	269719	271935
Scchr14	2499	-1	265392	269719
Scchr14	2498	-1	260673	265392
Scchr14	2497	-1	255220	260673
Scchr14	2496	-1	250203	255220
Scchr14	2495	-1	247274	250203
Scchr14	2494	-1	243968	247274
Scchr14	2493	-1	241874	243968
Scchr14	2492	-1	238582	241874
Scchr14	2491	-1	233815	238582
Scchr14	2490	-1	230890	233815
Scchr14	2489	-1	226924	230890
Scchr14	2488	-1	223589	226924
Scchr14	2487	-1	220107	223589
Scchr14	2486	-1	216171	220107
Scchr14	2485	-1	213420	216171
Scchr14	2484	-1	211568	213420
Scchr14	2483	-1	208159	211568
Scchr14	2482	-1	205227	208159
Scchr14	2481	-1	201538	205227
Scchr14	2480	-1	198623	201538
Scchr14	2479	-1	195371	198623
Scchr14	2478	-1	192055	195371
Scchr14	2477	-1	189686	192055
Scchr14	2476	-1	187727	189686
Scchr14	2475	-1	184853	187727
Scchr14	2474	-1	180742	184853
Scchr14	2473	-1	177184	180742
Scchr14	2472	-1	175327	177184
Scchr14	2471	-1	171670	175327
Scchr14	2470	-1	168149	171670
Scchr14	2469	-1	162655	168149
Scchr14	2468	-1	159277	162655
Scchr14	2467	-1	154292	159277
Scchr14	2466	-1	151595	154292
Scchr14	2465	-1	148730	151595
Scchr14	2464	-1	146878	148730
Scchr14	2463	-1	143850	146878
Scchr14	2462	-1	140734	143850
Scchr14	2461	-1	133495	140734
Scchr14	2460	-1	129688	133495
Scchr14	2459	-1	125913	129688
Scchr14	2458	-1	118529	125913
Scchr14	2457	-1	111981	118529
Scchr14	2456	-1	108153	111981
Scchr14	2455	-1	104584	108153
Scchr14	2454	-1	94679	104584
Scchr14	2453	-1	91060	94679
Scchr14	2452	-1	88419	91060
Scchr14	2451	-1	85070	88419
Scchr14	2450	-1	81415	85070
Scchr14	2449	-1	79110	81415
Scchr14	2448	-1	73814	79110
Scchr14	2447	-1	70635	73814
Scchr14	2446	-1	68096	70635
Scchr14	2445	-1	63588	68096
Scchr14	2444	-1	59254	63588
Scchr14	2443	-1	55269	59254
Scchr14	2442	-1	52076	55269
Scchr14	2441	-1	48522	52076
Scchr14	2440	-1	45398	48522
Scchr14	2439	-1	40840	45398
Scchr14	2438	-1	37061	40840
Scchr14	2437	-1	31861	37061
Scchr14	2436	-1	29364	31861
Scchr14	2435	-1	23603	29364
Scchr14	2434	-1	20810	23603
Scchr14	2433	-1	0	20810
>3C-assembly|superscaffold_10
chr. number (reference strain)	id_frag	orientation	start	end
Scchr02	261	-1	797347	800771
Scchr02	260	-1	794723	797347
Scchr02	259	-1	791493	794723
Scchr02	258	-1	788278	791493
Scchr02	257	-1	783328	788278
Scchr02	256	-1	779005	783328
Scchr02	255	-1	775835	779005
Scchr02	254	-1	771574	775835
Scchr02	253	-1	769104	771574
Scchr02	252	-1	765541	769104
Scchr02	251	-1	760761	765541
Scchr02	250	-1	757948	760761
Scchr02	249	-1	754870	757948
Scchr02	248	-1	752965	754870
Scchr02	247	-1	750127	752965
Scchr02	246	-1	745864	750127
Scchr02	245	-1	742628	745864
Scchr02	244	-1	739267	742628
Scchr02	243	-1	735122	739267
Scchr02	242	-1	732926	735122
Scchr02	241	-1	729658	732926
Scchr02	240	-1	725860	729658
Scchr02	239	-1	723921	725860
Scchr02	238	-1	720547	723921
Scchr02	237	-1	715684	720547
Scchr02	236	-1	712487	715684
Scchr02	235	-1	709895	712487
Scchr02	234	-1	704903	709895
Scchr02	233	1	702927	704903
Scchr02	232	-1	699643	702927
Scchr02	231	-1	696692	699643
Scchr02	230	-1	691497	696692
Scchr02	229	-1	689108	691497
Scchr02	228	-1	686005	689108
Scchr02	227	-1	682412	686005
Scchr02	226	-1	677762	682412
Scchr02	225	-1	675403	677762
Scchr02	224	-1	669739	675403
Scchr02	223	-1	664470	669739
Scchr02	222	-1	661147	664470
Scchr02	221	-1	657839	661147
Scchr02	220	-1	653908	657839
Scchr02	219	-1	651752	653908
Scchr02	218	-1	648773	651752
Scchr02	217	-1	646321	648773
Scchr02	216	-1	641486	646321
Scchr02	215	-1	638044	641486
Scchr02	214	-1	633694	638044
Scchr02	213	-1	631236	633694
Scchr02	212	-1	628867	631236
Scchr02	211	-1	624508	628867
Scchr02	210	-1	617688	624508
Scchr02	209	-1	614739	617688
Scchr02	208	-1	608522	614739
Scchr02	207	-1	602812	608522
Scchr02	206	-1	600134	602812
Scchr02	205	-1	596358	600134
Scchr02	204	-1	590992	596358
Scchr02	203	-1	588465	590992
Scchr02	202	-1	585608	588465
Scchr02	201	-1	581169	585608
Scchr02	200	-1	577747	581169
Scchr02	199	-1	573721	577747
Scchr02	198	-1	569040	573721
Scchr02	197	-1	564300	569040
Scchr02	196	-1	558956	564300
Scchr02	195	-1	553340	558956
Scchr02	194	-1	549092	553340
Scchr02	193	-1	545215	549092
Scchr02	192	-1	542094	545215
Scchr02	191	-1	538958	542094
Scchr02	190	-1	534815	538958
Scchr02	189	-1	530887	534815
Scchr02	188	-1	528562	530887
Scchr02	187	-1	523884	528562
Scchr02	186	-1	521334	523884
Scchr02	185	-1	517160	521334
Scchr02	184	-1	515190	517160
Scchr02	183	-1	512572	515190
Scchr02	182	-1	508893	512572
Scchr02	181	-1	503107	508893
Scchr02	180	-1	500391	503107
Scchr02	179	-1	497189	500391
Scchr02	178	-1	492312	497189
Scchr02	177	-1	489080	492312
Scchr02	176	-1	486808	489080
Scchr02	175	-1	483904	486808
Scchr02	174	-1	476591	483904
Scchr02	173	-1	472860	476591
Scchr02	172	-1	470676	472860
Scchr02	171	-1	467764	470676
Scchr02	170	-1	461704	467764
Scchr02	169	-1	457954	461704
Scchr02	168	-1	453619	457954
Scchr02	167	-1	450062	453619
Scchr02	166	-1	445804	450062
Scchr02	165	-1	442522	445804
Scchr02	164	-1	438336	442522
Scchr02	163	-1	434113	438336
Scchr02	162	-1	431989	434113
Scchr02	161	-1	425552	431989
Scchr02	160	-1	421954	425552
Scchr02	159	-1	417563	421954
Scchr02	158	-1	411657	417563
Scchr02	157	-1	406797	411657
Scchr02	156	-1	404674	406797
Scchr02	155	-1	401560	404674
Scchr02	154	-1	398551	401560
Scchr02	153	-1	396454	398551
Scchr02	152	-1	393377	396454
Scchr02	151	-1	389806	393377
Scchr02	150	-1	386613	389806
Scchr02	149	-1	383149	386613
Scchr02	148	-1	380483	383149
Scchr02	147	-1	375974	380483
Scchr02	146	-1	371479	375974
Scchr02	145	-1	368462	371479
Scchr02	144	-1	364866	368462
Scchr02	143	-1	362238	364866
Scchr02	142	-1	357383	362238
Scchr02	141	-1	354114	357383
Scchr02	140	-1	351059	354114
Scchr02	139	-1	346589	351059
Scchr02	138	-1	344230	346589
Scchr02	137	-1	339817	344230
Scchr02	136	-1	336073	339817
Scchr02	135	-1	332108	336073
Scchr02	134	-1	328633	332108
Scchr02	133	-1	322897	328633
Scchr02	132	-1	317208	322897
Scchr02	131	-1	313893	317208
Scchr02	130	-1	311245	313893
Scchr02	129	-1	307771	311245
Scchr02	128	-1	305649	307771
Scchr02	127	-1	302282	305649
Scchr02	126	-1	294892	302282
Scchr02	125	-1	291079	294892
Scchr02	124	-1	286370	291079
Scchr02	123	-1	282135	286370
Scchr02	122	-1	278859	282135
Scchr02	121	-1	275373	278859
Scchr02	120	-1	273040	275373
Scchr02	119	-1	266314	273040
Scchr02	118	1	255531	266314
Scchr02	117	-1	252351	255531
Scchr02	116	-1	247846	252351
Scchr02	115	-1	244363	247846
Scchr02	114	-1	240129	244363
Scchr02	113	-1	237996	240129
Scchr02	112	-1	234968	237996
Scchr02	111	-1	228443	234968
Scchr02	110	-1	219473	228443
Scchr02	109	-1	215339	219473
Scchr02	108	-1	210927	215339
Scchr02	107	-1	208030	210927
Scchr02	106	-1	205256	208030
Scchr02	105	-1	202450	205256
Scchr02	104	-1	200202	202450
Scchr02	103	-1	197297	200202
Scchr02	102	-1	194781	197297
Scchr02	101	-1	192632	194781
Scchr02	100	-1	190289	192632
Scchr02	99	-1	187088	190289
Scchr02	98	-1	185033	187088
Scchr02	97	-1	182441	185033
Scchr02	96	-1	179138	182441
Scchr02	95	-1	175776	179138
Scchr02	94	-1	172680	175776
Scchr02	93	-1	164976	172680
Scchr02	92	-1	162086	164976
Scchr02	91	-1	160353	162086
Scchr02	90	-1	157060	160353
Scchr02	89	-1	153444	157060
Scchr02	88	-1	150412	153444
Scchr02	87	-1	147964	150412
Scchr02	86	-1	145092	147964
Scchr02	85	-1	141737	145092
Scchr02	84	-1	138924	141737
Scchr02	83	-1	133556	138924
Scchr02	82	-1	130304	133556
Scchr02	81	-1	126924	130304
Scchr02	80	-1	122860	126924
Scchr02	79	-1	118504	122860
Scchr02	78	-1	114683	118504
Scchr02	77	-1	111710	114683
Scchr02	76	-1	106772	111710
Scchr02	75	-1	103244	106772
Scchr02	74	-1	100817	103244
Scchr02	73	-1	97026	100817
Scchr02	72	-1	92812	97026
Scchr02	71	-1	90239	92812
Scchr02	70	-1	86643	90239
Scchr02	69	-1	84945	86643
Scchr02	68	-1	81142	84945
Scchr02	67	-1	77679	81142
Scchr02	66	-1	75197	77679
Scchr02	65	-1	71016	75197
Scchr02	64	-1	67990	71016
Scchr02	63	-1	64601	67990
Scchr02	62	-1	58824	64601
Scchr02	61	-1	54862	58824
Scchr02	60	-1	52593	54862
Scchr02	59	-1	50483	52593
Scchr02	58	-1	47642	50483
Scchr02	57	-1	44398	47642
Scchr02	56	-1	41345	44398
Scchr02	55	-1	39339	41345
Scchr02	54	-1	35817	39339
Scchr02	53	-1	25739	35817
Scchr02	52	-1	20925	25739
Scchr02	51	1	19177	20925
Scchr02	50	-1	16961	19177
Scchr02	49	-1	13197	16961
Scchr02	48	-1	0	13197
Scchr03	343	-1	312822	314165
Scchr03	342	-1	309976	312822
Scchr03	341	-1	302049	309976
>3C-assembly|superscaffold_11
chr. number (reference strain)	id_frag	orientation	start	end
Scchr07	981	-1	21681	23681
Scchr07	980	-1	18576	21681
Scchr07	979	-1	16103	18576
Scchr07	978	-1	12546	16103
Scchr07	982	1	23681	28249
Scchr07	983	1	28249	32658
Scchr07	984	1	32658	34876
Scchr07	985	1	34876	38293
Scchr07	986	1	38293	40509
Scchr07	987	1	40509	45094
Scchr07	988	1	45094	47192
Scchr07	989	1	47192	50402
Scchr07	990	1	50402	52538
Scchr07	991	1	52538	55133
Scchr07	992	1	55133	57429
Scchr07	993	1	57429	62174
Scchr07	994	1	62174	66026
Scchr07	995	1	66026	70403
Scchr07	996	1	70403	72061
Scchr07	997	1	72061	75893
Scchr07	998	1	75893	79137
Scchr07	999	1	79137	83702
Scchr07	1000	1	83702	86356
Scchr07	1001	1	86356	90141
Scchr07	1002	1	90141	94300
Scchr07	1003	1	94300	98315
Scchr07	1004	1	98315	101486
Scchr07	1005	1	101486	103324
Scchr07	1006	1	103324	105407
Scchr07	1007	1	105407	108496
Scchr07	1008	1	108496	112559
Scchr07	1009	1	112559	114261
Scchr07	1010	1	114261	117948
Scchr07	1011	1	117948	119406
Scchr07	1012	1	119406	123414
Scchr07	1013	1	123414	128357
Scchr07	1014	1	128357	132572
Scchr07	1015	1	132572	135387
Scchr07	1016	1	135387	137209
Scchr07	1017	1	137209	141038
Scchr07	1018	1	141038	143582
Scchr07	1019	1	143582	147310
Scchr07	1020	1	147310	149882
Scchr07	1021	1	149882	153990
Scchr07	1022	1	153990	157361
Scchr07	1023	1	157361	159744
Scchr07	1024	1	159744	163323
Scchr07	1025	1	163323	167004
Scchr07	1026	1	167004	168624
Scchr07	1027	1	168624	173272
Scchr07	1028	1	173272	175747
Scchr07	1029	1	175747	178516
Scchr07	1030	1	178516	182520
Scchr07	1031	1	182520	186190
Scchr07	1032	1	186190	189536
Scchr07	1033	1	189536	192114
Scchr07	1034	1	192114	194242
Scchr07	1035	1	194242	196571
Scchr07	1036	1	196571	198167
Scchr07	1037	1	198167	200711
Scchr07	1038	1	200711	202592
Scchr07	1039	1	202592	206686
Scchr07	1040	1	206686	209445
Scchr07	1041	1	209445	211970
Scchr07	1042	1	211970	215588
Scchr07	1043	1	215588	218923
Scchr07	1044	1	218923	223565
Scchr07	1045	1	223565	226050
Scchr07	1046	1	226050	230452
Scchr07	1047	1	230452	232793
Scchr07	1048	1	232793	236335
Scchr07	1049	1	236335	239432
Scchr07	1050	1	239432	243761
Scchr07	1051	1	243761	246788
Scchr07	1052	1	246788	250107
Scchr07	1053	1	250107	253624
Scchr07	1054	1	253624	256160
Scchr07	1055	1	256160	259838
Scchr07	1056	1	259838	261816
Scchr07	1057	1	261816	266948
Scchr07	1058	1	266948	272524
Scchr07	1059	1	272524	276469
Scchr07	1060	1	276469	279705
Scchr07	1061	1	279705	282952
Scchr07	1062	1	282952	287087
Scchr07	1063	1	287087	290282
Scchr07	1064	1	290282	293344
Scchr07	1065	1	293344	300229
Scchr07	1066	1	300229	302940
Scchr07	1067	-1	302940	306491
Scchr07	1068	1	306491	311719
Scchr07	1069	1	311719	314062
Scchr07	1070	1	314062	320402
Scchr11	1856	-1	454674	457882
Scchr11	1855	-1	450619	454674
Scchr11	1854	-1	448291	450619
Scchr11	1853	-1	445966	448291
Scchr11	1852	-1	441456	445966
Scchr11	1851	-1	435733	441456
Scchr11	1850	-1	432731	435733
Scchr11	1849	1	429791	432731
Scchr11	1848	-1	428467	429791
Scchr11	1847	-1	424553	428467
Scchr11	1846	-1	420367	424553
Scchr11	1845	-1	416884	420367
Scchr11	1844	-1	412806	416884
Scchr11	1843	-1	409231	412806
Scchr11	1842	-1	405616	409231
Scchr11	1841	-1	402689	405616
Scchr11	1840	-1	399303	402689
Scchr11	1839	-1	395943	399303
Scchr11	1838	-1	394012	395943
Scchr11	1837	-1	390725	394012
Scchr11	1836	-1	388035	390725
Scchr11	1835	-1	383536	388035
Scchr11	1834	-1	380348	383536
Scchr11	1833	-1	376723	380348
Scchr11	1832	-1	373985	376723
Scchr11	1831	-1	371691	373985
Scchr11	1830	-1	368828	371691
Scchr11	1829	-1	365745	368828
Scchr11	1828	-1	361943	365745
Scchr11	1827	-1	357129	361943
Scchr11	1826	-1	352883	357129
Scchr11	1825	-1	349984	352883
Scchr11	1824	-1	344827	349984
Scchr11	1823	-1	342086	344827
Scchr11	1822	-1	335446	342086
Scchr11	1821	-1	330923	335446
Scchr11	1820	-1	327708	330923
Scchr11	1819	-1	322487	327708
Scchr11	1818	-1	318033	322487
Scchr11	1817	-1	313218	318033
Scchr11	1816	-1	309368	313218
Scchr11	1815	-1	305564	309368
Scchr11	1814	-1	302249	305564
Scchr11	1813	-1	300405	302249
Scchr11	1812	-1	296158	300405
Scchr11	1811	-1	294374	296158
Scchr11	1810	-1	288469	294374
Scchr11	1809	-1	285001	288469
Scchr11	1808	-1	280510	285001
Scchr11	1807	-1	275578	280510
Scchr11	1806	-1	272255	275578
Scchr11	1805	-1	268225	272255
Scchr11	1804	-1	263884	268225
Scchr11	1803	-1	258661	263884
Scchr11	1802	-1	254631	258661
Scchr11	1801	-1	251219	254631
Scchr11	1800	-1	248719	251219
Scchr11	1799	-1	245329	248719
Scchr11	1798	-1	242577	245329
Scchr11	1797	-1	240620	242577
Scchr11	1796	-1	235505	240620
Scchr11	1795	-1	232324	235505
Scchr11	1794	-1	228980	232324
Scchr11	1793	-1	226061	228980
Scchr11	1792	-1	221680	226061
Scchr11	1791	-1	218009	221680
Scchr11	1790	-1	214201	218009
Scchr11	1789	-1	211105	214201
Scchr11	1788	-1	206747	211105
Scchr11	1787	-1	204335	206747
Scchr11	1786	-1	200733	204335
Scchr11	1785	-1	197493	200733
Scchr11	1784	-1	193556	197493
Scchr11	1783	-1	189284	193556
Scchr11	1782	-1	186476	189284
Scchr11	1781	-1	181012	186476
Scchr11	1780	-1	176432	181012
Scchr11	1779	-1	173120	176432
Scchr11	1778	-1	170652	173120
Scchr11	1777	-1	167829	170652
Scchr11	1776	-1	165489	167829
Scchr11	1775	-1	162589	165489
Scchr11	1774	-1	159048	162589
Scchr11	1773	-1	154829	159048
Scchr11	1772	-1	149780	154829
Scchr11	1771	-1	146880	149780
Scchr11	1770	-1	142954	146880
Scchr11	1769	-1	138528	142954
Scchr11	1768	-1	134237	138528
Scchr11	1767	-1	131598	134237
Scchr11	1766	-1	126765	131598
Scchr11	1765	-1	122091	126765
Scchr11	1764	-1	117766	122091
Scchr11	1763	-1	112842	117766
Scchr11	1762	-1	107915	112842
Scchr11	1761	-1	105853	107915
Scchr11	1760	-1	102622	105853
Scchr11	1759	-1	99248	102622
Scchr11	1758	-1	95275	99248
Scchr11	1757	-1	92595	95275
Scchr11	1756	-1	89877	92595
Scchr11	1755	-1	86428	89877
Scchr11	1754	-1	83776	86428
Scchr11	1753	-1	80083	83776
Scchr11	1752	-1	77946	80083
Scchr11	1751	-1	73656	77946
Scchr11	1750	-1	69941	73656
Scchr11	1749	-1	67355	69941
Scchr11	1748	-1	61909	67355
Scchr11	1747	-1	60393	61909
Scchr11	1746	-1	58294	60393
Scchr11	1745	-1	54292	58294
Scchr11	1744	-1	51085	54292
Scchr11	1743	-1	49254	51085
Scchr11	1742	-1	47525	49254
Scchr11	1741	-1	45051	47525
Scchr11	1740	-1	41511	45051
Scchr11	1739	-1	38932	41511
Scchr11	1738	-1	34644	38932
Scchr11	1737	-1	31389	34644
Scchr11	1736	-1	28264	31389
Scchr11	1735	-1	25027	28264
Scchr11	1734	-1	21179	25027
Scchr11	1733	-1	17689	21179
Scchr11	1732	-1	12270	17689
Scchr11	1731	-1	6127	12270
Scchr11	1730	-1	0	6127
>3C-assembly|superscaffold_12 - K16
chr. number (reference strain)	id_frag	orientation	start	end
Scchr16	3166	-1	932922	937266
Scchr16	3165	-1	929651	932922
Scchr16	3164	-1	923225	929651
Scchr16	3163	-1	918163	923225
Scchr16	3162	-1	915182	918163
Scchr16	3161	-1	911677	915182
Scchr16	3160	-1	908777	911677
Scchr16	3159	-1	906609	908777
Scchr16	3158	-1	904135	906609
Scchr16	3157	-1	899983	904135
Scchr16	3156	-1	897755	899983
Scchr16	3155	-1	895155	897755
Scchr16	3154	-1	893286	895155
Scchr16	3153	-1	891159	893286
Scchr16	3152	-1	886636	891159
Scchr16	3151	-1	883356	886636
Scchr16	3150	-1	880048	883356
Scchr16	3149	-1	878391	880048
Scchr16	3148	-1	875205	878391
Scchr16	3147	-1	872149	875205
Scchr16	3146	-1	867351	872149
Scchr16	3145	-1	864456	867351
Scchr16	3144	-1	862126	864456
Scchr16	3143	-1	857858	862126
Scchr16	3142	-1	842778	857858
Scchr16	3141	-1	840230	842778
Scchr16	3140	-1	837142	840230
Scchr16	3139	-1	833974	837142
Scchr16	3138	-1	831318	833974
Scchr16	3137	-1	827495	831318
Scchr16	3136	-1	824547	827495
Scchr16	3135	-1	821447	824547
Scchr16	3134	-1	816888	821447
Scchr16	3133	-1	815173	816888
Scchr16	3132	-1	811480	815173
Scchr16	3131	-1	802151	811480
Scchr16	3130	-1	796465	802151
Scchr16	3129	-1	792114	796465
Scchr16	3128	-1	787203	792114
Scchr16	3127	-1	784606	787203
Scchr16	3126	-1	782161	784606
Scchr16	3125	-1	776216	782161
Scchr16	3124	-1	771869	776216
Scchr16	3123	-1	768301	771869
Scchr16	3122	-1	764539	768301
Scchr16	3121	-1	762501	764539
Scchr16	3120	-1	758965	762501
Scchr16	3119	-1	755394	758965
Scchr16	3118	-1	751216	755394
Scchr16	3117	-1	747207	751216
Scchr16	3116	-1	744537	747207
Scchr16	3115	-1	741435	744537
Scchr16	3114	-1	738716	741435
Scchr16	3113	-1	733552	738716
Scchr16	3112	-1	730551	733552
Scchr16	3111	-1	728170	730551
Scchr16	3110	-1	724365	728170
Scchr16	3109	-1	720899	724365
Scchr16	3108	-1	716772	720899
Scchr16	3107	-1	713438	716772
Scchr16	3106	-1	709056	713438
Scchr16	3105	-1	705497	709056
Scchr16	3104	-1	703237	705497
Scchr16	3103	-1	698878	703237
Scchr16	3102	-1	694983	698878
Scchr16	3101	-1	692240	694983
Scchr16	3100	-1	689095	692240
Scchr16	3099	-1	686383	689095
Scchr16	3098	-1	682695	686383
Scchr16	3097	-1	678531	682695
Scchr16	3096	-1	675553	678531
Scchr16	3095	-1	670921	675553
Scchr16	3094	-1	666821	670921
Scchr16	3093	-1	662932	666821
Scchr16	3092	-1	660093	662932
Scchr16	3091	-1	656439	660093
Scchr16	3090	-1	652791	656439
Scchr16	3089	-1	648916	652791
Scchr16	3088	-1	646306	648916
Scchr16	3087	-1	643165	646306
Scchr16	3086	-1	640325	643165
Scchr16	3085	-1	637786	640325
Scchr16	3084	-1	632446	637786
Scchr16	3083	-1	628323	632446
Scchr16	3082	-1	624568	628323
Scchr16	3081	-1	618165	624568
Scchr16	3080	-1	615391	618165
Scchr16	3079	-1	610598	615391
Scchr16	3078	-1	607540	610598
Scchr16	3077	-1	604896	607540
Scchr16	3076	-1	602117	604896
Scchr16	3075	-1	599371	602117
Scchr16	3074	-1	597212	599371
Scchr16	3073	-1	594184	597212
Scchr16	3072	-1	590512	594184
Scchr16	3071	-1	585900	590512
Scchr16	3070	-1	580469	585900
Scchr16	3069	-1	577925	580469
Scchr16	3068	-1	573593	577925
Scchr16	3067	-1	569376	573593
Scchr16	3066	-1	567160	569376
Scchr16	3065	-1	562645	567160
Scchr16	3064	-1	559285	562645
Scchr16	3063	-1	556619	559285
Scchr16	3062	-1	554087	556619
Scchr16	3061	-1	551176	554087
Scchr16	3060	-1	546586	551176
Scchr16	3059	-1	543057	546586
Scchr16	3058	-1	537141	543057
Scchr16	3057	-1	534160	537141
Scchr16	3056	-1	531061	534160
Scchr16	3055	-1	528372	531061
Scchr16	3054	-1	526495	528372
Scchr16	3053	-1	523860	526495
Scchr16	3052	-1	521809	523860
Scchr16	3051	-1	517614	521809
Scchr16	3050	-1	514803	517614
Scchr16	3049	-1	511608	514803
Scchr16	3048	-1	507362	511608
Scchr16	3047	-1	499225	507362
Scchr16	3046	-1	494870	499225
Scchr16	3045	-1	491546	494870
Scchr16	3044	-1	485983	491546
Scchr16	3043	-1	480482	485983
Scchr16	3042	-1	477195	480482
Scchr16	3041	-1	473365	477195
Scchr16	3040	-1	469227	473365
Scchr16	3039	-1	465534	469227
Scchr16	3038	-1	460206	465534
Scchr16	3037	-1	457430	460206
Scchr16	3036	-1	452612	457430
Scchr16	3035	-1	446059	452612
Scchr16	3034	-1	435905	446059
Scchr16	3033	-1	433132	435905
Scchr16	3032	-1	429107	433132
Scchr16	3031	-1	427123	429107
Scchr16	3030	-1	423855	427123
Scchr16	3029	-1	420284	423855
Scchr16	3028	-1	416738	420284
Scchr16	3027	-1	413927	416738
Scchr16	3026	-1	410080	413927
Scchr16	3025	-1	404133	410080
Scchr16	3024	-1	400581	404133
Scchr16	3023	-1	398077	400581
Scchr16	3022	-1	394290	398077
Scchr16	3021	-1	391387	394290
Scchr16	3020	-1	385164	391387
Scchr16	3019	-1	380906	385164
Scchr16	3018	-1	371462	380906
Scchr16	3017	-1	368803	371462
Scchr16	3016	-1	366104	368803
Scchr16	3015	-1	362084	366104
Scchr16	3014	-1	358160	362084
Scchr16	3013	-1	353773	358160
Scchr16	3012	-1	349290	353773
Scchr16	3011	-1	347208	349290
Scchr16	3010	-1	345723	347208
Scchr16	3009	-1	339844	345723
Scchr16	3008	-1	334911	339844
Scchr16	3007	-1	329623	334911
Scchr16	3006	-1	326579	329623
Scchr16	3005	-1	321369	326579
Scchr16	3004	-1	317269	321369
Scchr16	3003	-1	315412	317269
Scchr16	3002	-1	312873	315412
Scchr16	3001	-1	309359	312873
Scchr16	3000	-1	304368	309359
Scchr16	2999	-1	300944	304368
Scchr16	2998	-1	298568	300944
Scchr16	2997	-1	295284	298568
Scchr16	2996	-1	291126	295284
Scchr16	2995	-1	286289	291126
Scchr16	2994	-1	282698	286289
Scchr16	2993	-1	278459	282698
Scchr16	2992	-1	273582	278459
Scchr16	2991	-1	269072	273582
Scchr16	2990	-1	266958	269072
Scchr16	2989	-1	262794	266958
Scchr16	2988	-1	258938	262794
Scchr16	2987	-1	257118	258938
Scchr16	2986	-1	253501	257118
Scchr16	2985	-1	248915	253501
Scchr16	2984	-1	245571	248915
Scchr16	2983	-1	241353	245571
Scchr16	2982	-1	238446	241353
Scchr16	2981	-1	235435	238446
Scchr16	2980	-1	229448	235435
Scchr16	2979	-1	226350	229448
Scchr16	2978	-1	220825	226350
Scchr16	2977	-1	217941	220825
Scchr16	2976	-1	215268	217941
Scchr16	2975	-1	209370	215268
Scchr16	2974	-1	206261	209370
Scchr16	2973	-1	201638	206261
Scchr16	2972	-1	196953	201638
Scchr16	2971	-1	194660	196953
Scchr16	2970	-1	189522	194660
Scchr16	2969	-1	183521	189522
Scchr16	2968	-1	178788	183521
Scchr16	2967	-1	174026	178788
Scchr16	2966	-1	170192	174026
Scchr16	2965	-1	167320	170192
Scchr16	2964	-1	164883	167320
Scchr16	2963	-1	161870	164883
Scchr16	2962	-1	158951	161870
Scchr16	2961	-1	155682	158951
Scchr16	2960	-1	151820	155682
Scchr16	2959	-1	148372	151820
Scchr16	2958	-1	144915	148372
Scchr16	2957	-1	139922	144915
Scchr16	2956	-1	137510	139922
Scchr16	2955	-1	134153	137510
Scchr16	2954	-1	130681	134153
Scchr16	2953	-1	128690	130681
Scchr16	2952	-1	126944	128690
Scchr16	2951	-1	121696	126944
Scchr16	2950	-1	118748	121696
Scchr16	2949	-1	116485	118748
Scchr16	2948	-1	112897	116485
Scchr16	2947	-1	107786	112897
Scchr16	2946	-1	104383	107786
Scchr16	2945	-1	101605	104383
Scchr16	2944	-1	96993	101605
Scchr16	2943	-1	91868	96993
Scchr16	2942	-1	88125	91868
Scchr16	2941	-1	86689	88125
Scchr16	2940	-1	83709	86689
Scchr16	2939	-1	80210	83709
Scchr16	2938	-1	76880	80210
Scchr16	2937	-1	72803	76880
Scchr16	2936	-1	68396	72803
Scchr16	2935	-1	56599	68396
Scchr16	2934	-1	52293	56599
Scchr16	2933	-1	47958	52293
Scchr16	2932	-1	46090	47958
Scchr16	2931	-1	42381	46090
Scchr16	2930	-1	39338	42381
Scchr16	2929	-1	35736	39338
Scchr16	2928	-1	32424	35736
Scchr16	2927	-1	29619	32424
Scchr16	2926	-1	23022	29619
Scchr16	2925	-1	0	23022
>3C-assembly|superscaffold_13
chr. number (reference strain)	id_frag	orientation	start	end
Scchr12	2182	-1	1056670	1061841
Scchr12	2181	-1	1053823	1056670
Scchr12	2180	-1	1049178	1053823
Scchr12	2179	-1	1045422	1049178
Scchr12	2178	-1	1042945	1045422
Scchr12	2177	-1	1039380	1042945
Scchr12	2176	-1	1035530	1039380
Scchr12	2175	-1	1033821	1035530
Scchr12	2174	-1	1028761	1033821
Scchr12	2173	-1	1026544	1028761
Scchr12	2172	-1	1022159	1026544
Scchr12	2171	-1	1017910	1022159
Scchr12	2170	-1	1013389	1017910
Scchr12	2169	-1	1009649	1013389
Scchr12	2168	-1	1005218	1009649
Scchr12	2167	-1	1000121	1005218
Scchr12	2166	-1	996249	1000121
Scchr12	2165	-1	991820	996249
Scchr12	2164	-1	987477	991820
Scchr12	2163	-1	984121	987477
Scchr12	2162	-1	976437	984121
Scchr12	2161	-1	973555	976437
Scchr12	2160	-1	968643	973555
Scchr12	2159	-1	965455	968643
Scchr12	2158	-1	960190	965455
Scchr12	2157	-1	957383	960190
Scchr12	2156	-1	954233	957383
Scchr12	2155	-1	949920	954233
Scchr12	2154	-1	947198	949920
Scchr12	2153	-1	938949	947198
Scchr12	2152	-1	936257	938949
Scchr12	2151	-1	932918	936257
Scchr12	2150	-1	928840	932918
Scchr12	2149	-1	924557	928840
Scchr12	2148	-1	920390	924557
Scchr12	2147	-1	918045	920390
Scchr12	2146	-1	914692	918045
Scchr12	2145	-1	910998	914692
Scchr12	2144	-1	906732	910998
Scchr12	2143	-1	902332	906732
Scchr12	2142	-1	900089	902332
Scchr12	2141	-1	896963	900089
Scchr12	2140	-1	893113	896963
Scchr12	2139	-1	890058	893113
Scchr12	2138	-1	885145	890058
Scchr12	2137	-1	882782	885145
Scchr12	2136	-1	879078	882782
Scchr12	2135	-1	875524	879078
Scchr12	2134	-1	873284	875524
Scchr12	2133	-1	870286	873284
Scchr12	2132	-1	864366	870286
Scchr12	2131	-1	860707	864366
Scchr12	2130	-1	855899	860707
Scchr12	2129	-1	850909	855899
Scchr12	2128	-1	848358	850909
Scchr12	2127	-1	845998	848358
Scchr12	2126	-1	843037	845998
Scchr12	2125	-1	839124	843037
Scchr12	2124	-1	835551	839124
Scchr12	2123	-1	831787	835551
Scchr12	2122	-1	827582	831787
Scchr12	2121	-1	823711	827582
Scchr12	2120	-1	818018	823711
Scchr12	2119	-1	814335	818018
Scchr12	2118	-1	808442	814335
Scchr12	2117	-1	801591	808442
Scchr12	2116	-1	799352	801591
Scchr12	2115	-1	794098	799352
Scchr12	2114	-1	790323	794098
Scchr12	2113	-1	787732	790323
Scchr12	2112	-1	782227	787732
Scchr12	2111	-1	778290	782227
Scchr12	2110	-1	775163	778290
Scchr12	2109	-1	772072	775163
[truncated: 1,207 more rows]
