# Supplementary material for: High-quality genome (re)assembly using chromosomal contact data
Source: Nat Commun. 2014 Dec 17;5:5695. doi: 10.1038/ncomms6695 (PMC4284522; doi:10.1038/ncomms6695)
Supplement: Supplementary Data 2 — Most likely genome structure for the T. reesei strain QM6A after 1,331,920 iterations [file ncomms6695-s4.xls]

## Sheet: Sheet1
Trichoderma reesei Qm6a
>3C-assembly|superscaffold_0
init_published_scaffold	id_frag	orientation	start published assembly)	end
TREISE_Scafold_63	1174	1	10657	14557
TREISE_Scafold_63	1173	-1	0	10657
>3C-assembly|superscaffold_1
init_published_scaffold	id_frag	orientation	start	end
TREISE_Scafold_74	1190	1	651	4709
TREISE_Scafold_74	1189	-1	0	651
>3C-assembly|superscaffold_2
init_published_scaffold	id_frag	orientation	start	end
TREISE_Scafold_57	1163	1	18592	23144
TREISE_Scafold_57	1162	-1	0	18592
>3C-assembly|superscaffold_3
init_published_scaffold	id_frag	orientation	start	end
TREISE_Scafold_73	1188	1	3708	4830
TREISE_Scafold_73	1187	1	0	3708
>3C-assembly|superscaffold_4
init_published_scaffold	id_frag	orientation	start	end
TREISE_Scafold_9	575	1	1019037	1044564
TREISE_Scafold_47	1146	1	0	35500
TREISE_Scafold_47	1147	1	35500	49598
TREISE_Scafold_15	755	1	0	27116
TREISE_Scafold_15	756	1	27116	51570
TREISE_Scafold_15	757	1	51570	77909
TREISE_Scafold_15	758	1	77909	100235
TREISE_Scafold_15	759	1	100235	123072
TREISE_Scafold_15	760	1	123072	150204
TREISE_Scafold_15	761	1	150204	184258
TREISE_Scafold_15	762	1	184258	216683
TREISE_Scafold_15	763	1	216683	253810
TREISE_Scafold_15	764	1	253810	286968
TREISE_Scafold_15	765	1	286968	315444
TREISE_Scafold_15	766	1	315444	348022
TREISE_Scafold_15	767	1	348022	376227
TREISE_Scafold_15	768	1	376227	404447
TREISE_Scafold_15	769	1	404447	435845
TREISE_Scafold_15	770	1	435845	465131
TREISE_Scafold_15	771	1	465131	498623
TREISE_Scafold_15	772	1	498623	518320
TREISE_Scafold_15	773	1	518320	547555
TREISE_Scafold_15	774	1	547555	580959
TREISE_Scafold_15	775	1	580959	609931
TREISE_Scafold_15	776	1	609931	640473
TREISE_Scafold_15	777	1	640473	665981
TREISE_Scafold_15	778	1	665981	689873
TREISE_Scafold_15	779	1	689873	717016
TREISE_Scafold_15	780	1	717016	745339
TREISE_Scafold_15	781	1	745339	777957
TREISE_Scafold_15	782	1	777957	817130
TREISE_Scafold_15	783	1	817130	837574
TREISE_Scafold_44	1139	-1	29691	66265
TREISE_Scafold_44	1138	-1	0	29691
TREISE_Scafold_62	1172	-1	11494	15355
TREISE_Scafold_62	1171	-1	0	11494
TREISE_Scafold_1	99	-1	2948006	2984787
TREISE_Scafold_1	98	-1	2896801	2948006
TREISE_Scafold_1	97	-1	2860690	2896801
TREISE_Scafold_1	96	-1	2836462	2860690
TREISE_Scafold_1	95	-1	2812727	2836462
TREISE_Scafold_1	94	-1	2788096	2812727
TREISE_Scafold_1	93	-1	2761724	2788096
TREISE_Scafold_1	92	-1	2735100	2761724
TREISE_Scafold_1	91	-1	2712152	2735100
TREISE_Scafold_1	90	-1	2685132	2712152
TREISE_Scafold_1	89	-1	2662098	2685132
TREISE_Scafold_1	88	-1	2631206	2662098
TREISE_Scafold_1	87	-1	2592875	2631206
TREISE_Scafold_1	86	-1	2562166	2592875
TREISE_Scafold_1	85	-1	2537792	2562166
TREISE_Scafold_1	84	-1	2511387	2537792
TREISE_Scafold_1	83	-1	2486385	2511387
TREISE_Scafold_50	1153	-1	25171	43051
TREISE_Scafold_50	1152	-1	0	25171
TREISE_Scafold_37	1112	1	0	29505
TREISE_Scafold_37	1113	1	29505	63958
TREISE_Scafold_37	1114	1	63958	97281
TREISE_Scafold_37	1115	1	97281	123055
TREISE_Scafold_37	1116	1	123055	132518
TREISE_Scafold_51	1154	-1	0	42111
TREISE_Scafold_39	1121	1	0	26709
TREISE_Scafold_39	1122	1	26709	65000
TREISE_Scafold_39	1123	1	65000	96895
TREISE_Scafold_39	1124	1	96895	105104
TREISE_Scafold_9	581	-1	1200776	1218860
TREISE_Scafold_9	580	-1	1170971	1200776
TREISE_Scafold_9	579	-1	1137045	1170971
TREISE_Scafold_9	578	-1	1105024	1137045
TREISE_Scafold_9	577	-1	1077454	1105024
TREISE_Scafold_9	576	-1	1044564	1077454
TREISE_Scafold_9	575	-1	1019037	1044564
TREISE_Scafold_9	575	-1	1019037	1044564
TREISE_Scafold_9	575	1	1019037	1044564
TREISE_Scafold_9	575	1	1019037	1044564
TREISE_Scafold_9	574	-1	996445	1019037
TREISE_Scafold_9	573	-1	972159	996445
TREISE_Scafold_9	572	-1	943960	972159
TREISE_Scafold_9	571	-1	919054	943960
TREISE_Scafold_9	570	-1	895135	919054
TREISE_Scafold_9	569	-1	865911	895135
TREISE_Scafold_9	568	-1	835743	865911
TREISE_Scafold_9	567	-1	800038	835743
TREISE_Scafold_9	566	-1	765207	800038
TREISE_Scafold_9	565	-1	736641	765207
TREISE_Scafold_9	564	-1	708035	736641
TREISE_Scafold_9	563	-1	679876	708035
TREISE_Scafold_9	562	-1	650446	679876
TREISE_Scafold_9	561	-1	625217	650446
TREISE_Scafold_9	560	-1	592206	625217
TREISE_Scafold_9	559	-1	564769	592206
TREISE_Scafold_9	558	-1	538870	564769
TREISE_Scafold_9	557	-1	506879	538870
TREISE_Scafold_9	556	-1	472862	506879
TREISE_Scafold_9	555	-1	443388	472862
TREISE_Scafold_9	554	-1	417283	443388
TREISE_Scafold_9	553	-1	389699	417283
TREISE_Scafold_9	552	-1	348716	389699
TREISE_Scafold_9	551	-1	322615	348716
TREISE_Scafold_9	550	-1	293941	322615
TREISE_Scafold_9	549	-1	256120	293941
TREISE_Scafold_9	548	-1	220749	256120
TREISE_Scafold_9	547	-1	186955	220749
TREISE_Scafold_9	546	-1	158676	186955
TREISE_Scafold_9	545	-1	128912	158676
TREISE_Scafold_9	544	-1	90281	128912
TREISE_Scafold_9	543	-1	65045	90281
TREISE_Scafold_9	542	-1	33261	65045
TREISE_Scafold_9	541	-1	0	33261
TREISE_Scafold_22	927	1	0	33707
TREISE_Scafold_22	928	1	33707	64627
TREISE_Scafold_22	929	1	64627	91461
TREISE_Scafold_22	930	1	91461	120248
TREISE_Scafold_22	931	1	120248	155520
TREISE_Scafold_22	932	1	155520	180298
TREISE_Scafold_22	933	1	180298	203180
TREISE_Scafold_22	934	1	203180	245549
TREISE_Scafold_22	935	1	245549	276709
TREISE_Scafold_22	936	1	276709	299250
TREISE_Scafold_22	937	1	299250	326212
TREISE_Scafold_22	938	1	326212	356058
TREISE_Scafold_22	939	1	356058	392656
TREISE_Scafold_22	940	1	392656	418176
TREISE_Scafold_22	941	1	418176	440732
TREISE_Scafold_22	942	1	440732	477609
TREISE_Scafold_22	943	1	477609	501270
TREISE_Scafold_22	944	1	501270	528967
TREISE_Scafold_22	945	1	528967	541474
>3C-assembly|superscaffold_5
init_published_scaffold	id_frag	orientation	start	end
TREISE_Scafold_3	197	1	0	25768
TREISE_Scafold_3	198	1	25768	49816
TREISE_Scafold_3	199	1	49816	74392
TREISE_Scafold_3	200	1	74392	101388
TREISE_Scafold_3	201	1	101388	131205
TREISE_Scafold_3	202	1	131205	162516
TREISE_Scafold_3	203	1	162516	193312
TREISE_Scafold_3	204	1	193312	224352
TREISE_Scafold_3	205	1	224352	248766
TREISE_Scafold_3	206	1	248766	279619
TREISE_Scafold_3	207	1	279619	308687
TREISE_Scafold_3	208	1	308687	338603
TREISE_Scafold_3	209	1	338603	368337
TREISE_Scafold_3	210	1	368337	395137
TREISE_Scafold_3	211	1	395137	419968
TREISE_Scafold_3	212	1	419968	443458
TREISE_Scafold_3	213	1	443458	466429
TREISE_Scafold_3	214	1	466429	486814
TREISE_Scafold_3	215	1	486814	508947
TREISE_Scafold_3	216	1	508947	537937
TREISE_Scafold_3	217	1	537937	564097
TREISE_Scafold_3	218	1	564097	594084
TREISE_Scafold_3	219	1	594084	617853
TREISE_Scafold_3	220	1	617853	644404
TREISE_Scafold_3	221	1	644404	667622
TREISE_Scafold_3	222	1	667622	692151
TREISE_Scafold_3	223	1	692151	718640
TREISE_Scafold_3	224	1	718640	749361
TREISE_Scafold_3	225	1	749361	778207
TREISE_Scafold_3	226	1	778207	808249
TREISE_Scafold_3	227	1	808249	837808
TREISE_Scafold_3	228	1	837808	869806
TREISE_Scafold_3	229	1	869806	896880
TREISE_Scafold_3	230	1	896880	930814
TREISE_Scafold_3	231	1	930814	967042
TREISE_Scafold_3	232	1	967042	993660
TREISE_Scafold_3	233	1	993660	1014740
TREISE_Scafold_3	234	1	1014740	1048557
TREISE_Scafold_3	235	1	1048557	1069665
TREISE_Scafold_3	236	1	1069665	1095282
TREISE_Scafold_3	237	1	1095282	1125614
TREISE_Scafold_3	238	1	1125614	1152183
TREISE_Scafold_3	239	1	1152183	1183747
TREISE_Scafold_3	240	1	1183747	1217891
TREISE_Scafold_3	241	1	1217891	1262483
TREISE_Scafold_3	242	1	1262483	1289275
TREISE_Scafold_3	243	1	1289275	1315551
TREISE_Scafold_3	244	1	1315551	1349164
TREISE_Scafold_3	245	1	1349164	1383523
TREISE_Scafold_3	246	1	1383523	1411498
TREISE_Scafold_3	247	1	1411498	1438834
TREISE_Scafold_3	248	1	1438834	1470184
TREISE_Scafold_3	249	1	1470184	1500892
TREISE_Scafold_3	250	1	1500892	1529523
TREISE_Scafold_3	251	1	1529523	1552496
TREISE_Scafold_3	252	1	1552496	1584665
TREISE_Scafold_3	253	1	1584665	1610512
TREISE_Scafold_3	254	1	1610512	1638386
TREISE_Scafold_3	255	1	1638386	1666025
TREISE_Scafold_3	256	1	1666025	1691658
TREISE_Scafold_3	257	1	1691658	1714807
TREISE_Scafold_3	258	1	1714807	1743668
TREISE_Scafold_3	259	1	1743668	1781935
TREISE_Scafold_3	260	1	1781935	1809966
TREISE_Scafold_3	261	1	1809966	1841556
TREISE_Scafold_3	262	1	1841556	1872174
TREISE_Scafold_3	263	1	1872174	1894548
TREISE_Scafold_3	264	1	1894548	1910766
TREISE_Scafold_52	1155	-1	0	41101
TREISE_Scafold_16	784	1	0	28194
TREISE_Scafold_16	785	1	28194	52365
TREISE_Scafold_16	786	1	52365	77586
TREISE_Scafold_16	787	1	77586	107768
TREISE_Scafold_16	788	1	107768	131707
TREISE_Scafold_16	789	1	131707	173250
TREISE_Scafold_16	790	1	173250	203218
TREISE_Scafold_16	791	1	203218	229645
TREISE_Scafold_16	792	1	229645	260808
TREISE_Scafold_16	793	1	260808	286977
TREISE_Scafold_16	794	1	286977	317512
TREISE_Scafold_16	795	1	317512	346201
TREISE_Scafold_16	796	1	346201	369585
TREISE_Scafold_16	797	1	369585	398961
TREISE_Scafold_16	798	1	398961	429297
TREISE_Scafold_16	799	1	429297	459236
TREISE_Scafold_16	800	1	459236	496867
TREISE_Scafold_16	801	1	496867	524399
TREISE_Scafold_16	802	1	524399	561176
TREISE_Scafold_16	803	1	561176	591666
TREISE_Scafold_16	804	1	591666	624669
TREISE_Scafold_16	805	1	624669	650097
TREISE_Scafold_16	806	1	650097	681204
TREISE_Scafold_16	807	1	681204	712381
TREISE_Scafold_16	808	1	712381	746276
TREISE_Scafold_16	809	1	746276	774562
TREISE_Scafold_16	810	1	774562	799977
TREISE_Scafold_16	811	1	799977	822098
TREISE_Scafold_24	963	1	0	29580
TREISE_Scafold_24	964	1	29580	64192
TREISE_Scafold_24	965	1	64192	94010
TREISE_Scafold_24	966	1	94010	119172
TREISE_Scafold_24	967	1	119172	141122
TREISE_Scafold_24	968	1	141122	160491
TREISE_Scafold_24	969	1	160491	180637
TREISE_Scafold_24	970	1	180637	203831
TREISE_Scafold_24	971	1	203831	235964
TREISE_Scafold_24	972	1	235964	262705
TREISE_Scafold_24	973	1	262705	286528
TREISE_Scafold_24	974	1	286528	311470
TREISE_Scafold_24	975	1	311470	339585
TREISE_Scafold_24	976	1	339585	363643
TREISE_Scafold_24	977	1	363643	390556
TREISE_Scafold_24	978	1	390556	418579
TREISE_Scafold_24	979	1	418579	451968
TREISE_Scafold_24	980	1	451968	475889
TREISE_Scafold_24	981	1	475889	498468
TREISE_Scafold_29	1045	1	0	26067
TREISE_Scafold_29	1046	1	26067	54228
TREISE_Scafold_29	1047	1	54228	79033
TREISE_Scafold_29	1048	1	79033	106287
TREISE_Scafold_29	1049	1	106287	134968
TREISE_Scafold_29	1050	1	134968	171848
TREISE_Scafold_29	1051	1	171848	201782
TREISE_Scafold_29	1052	1	201782	229827
TREISE_Scafold_29	1053	1	229827	255187
TREISE_Scafold_29	1054	1	255187	277179
TREISE_Scafold_29	1055	1	277179	299372
TREISE_Scafold_29	1056	1	299372	320487
TREISE_Scafold_29	1057	1	320487	345615
TREISE_Scafold_29	1058	1	345615	370225
TREISE_Scafold_29	1059	-1	370225	382036
>3C-assembly|superscaffold_6
init_published_scaffold	id_frag	orientation	start	end
TREISE_Scafold_77	1192	1	940	2032
TREISE_Scafold_77	1191	-1	0	940
TREISE_Scafold_1	82	-1	2433132	2486385
TREISE_Scafold_1	81	-1	2409447	2433132
TREISE_Scafold_1	80	-1	2381180	2409447
TREISE_Scafold_1	79	-1	2359741	2381180
TREISE_Scafold_1	78	-1	2333192	2359741
TREISE_Scafold_1	77	-1	2305347	2333192
TREISE_Scafold_1	76	-1	2277077	2305347
TREISE_Scafold_1	75	-1	2246815	2277077
TREISE_Scafold_1	74	-1	2214967	2246815
TREISE_Scafold_1	73	-1	2177292	2214967
TREISE_Scafold_1	72	-1	2148017	2177292
TREISE_Scafold_1	71	-1	2118495	2148017
TREISE_Scafold_1	70	-1	2092147	2118495
TREISE_Scafold_1	69	-1	2059562	2092147
TREISE_Scafold_1	68	-1	2024590	2059562
TREISE_Scafold_1	67	-1	1987977	2024590
TREISE_Scafold_1	66	-1	1957600	1987977
TREISE_Scafold_1	65	-1	1927564	1957600
TREISE_Scafold_1	64	-1	1886923	1927564
TREISE_Scafold_1	63	-1	1858639	1886923
TREISE_Scafold_1	62	-1	1828853	1858639
TREISE_Scafold_1	61	-1	1799110	1828853
TREISE_Scafold_1	60	-1	1769390	1799110
TREISE_Scafold_1	59	-1	1736048	1769390
TREISE_Scafold_1	58	-1	1709806	1736048
TREISE_Scafold_1	57	-1	1676980	1709806
TREISE_Scafold_1	56	-1	1648539	1676980
TREISE_Scafold_1	55	-1	1616853	1648539
TREISE_Scafold_1	54	-1	1590771	1616853
TREISE_Scafold_1	53	-1	1559858	1590771
TREISE_Scafold_1	52	-1	1531420	1559858
TREISE_Scafold_1	51	-1	1505598	1531420
TREISE_Scafold_1	50	-1	1477560	1505598
TREISE_Scafold_1	49	-1	1451724	1477560
TREISE_Scafold_1	48	-1	1429074	1451724
TREISE_Scafold_1	47	-1	1391270	1429074
TREISE_Scafold_1	46	-1	1363004	1391270
TREISE_Scafold_1	45	-1	1332245	1363004
TREISE_Scafold_1	44	-1	1303483	1332245
TREISE_Scafold_1	43	-1	1279409	1303483
TREISE_Scafold_1	42	-1	1251914	1279409
TREISE_Scafold_1	41	-1	1222598	1251914
TREISE_Scafold_1	40	-1	1193520	1222598
TREISE_Scafold_1	39	-1	1165284	1193520
TREISE_Scafold_1	38	-1	1135513	1165284
TREISE_Scafold_1	37	-1	1109029	1135513
TREISE_Scafold_1	36	-1	1074554	1109029
TREISE_Scafold_1	35	-1	1047821	1074554
TREISE_Scafold_1	34	-1	1015043	1047821
TREISE_Scafold_1	33	-1	986761	1015043
TREISE_Scafold_1	32	-1	958361	986761
TREISE_Scafold_1	31	-1	928515	958361
TREISE_Scafold_1	30	-1	897953	928515
TREISE_Scafold_1	29	-1	868014	897953
TREISE_Scafold_1	28	-1	835020	868014
TREISE_Scafold_1	27	-1	806215	835020
TREISE_Scafold_1	26	-1	774504	806215
TREISE_Scafold_1	25	-1	747873	774504
TREISE_Scafold_1	24	-1	716898	747873
TREISE_Scafold_1	23	-1	688714	716898
TREISE_Scafold_1	22	-1	657263	688714
TREISE_Scafold_1	21	-1	623272	657263
TREISE_Scafold_1	20	-1	587947	623272
TREISE_Scafold_1	19	-1	554898	587947
TREISE_Scafold_1	18	-1	527042	554898
TREISE_Scafold_1	17	-1	504159	527042
TREISE_Scafold_1	16	-1	479612	504159
TREISE_Scafold_1	15	-1	455297	479612
TREISE_Scafold_1	14	-1	423189	455297
TREISE_Scafold_1	13	-1	395923	423189
TREISE_Scafold_1	12	-1	366307	395923
TREISE_Scafold_1	11	-1	336949	366307
TREISE_Scafold_1	10	-1	310975	336949
TREISE_Scafold_1	9	-1	281224	310975
TREISE_Scafold_1	8	-1	251524	281224
TREISE_Scafold_1	7	-1	216652	251524
TREISE_Scafold_1	6	-1	183761	216652
TREISE_Scafold_1	5	-1	149382	183761
TREISE_Scafold_1	4	-1	120770	149382
TREISE_Scafold_1	3	-1	89717	120770
TREISE_Scafold_1	2	-1	65374	89717
TREISE_Scafold_1	1	-1	27047	65374
TREISE_Scafold_1	0	-1	0	27047
TREISE_Scafold_28	1030	1	0	35174
TREISE_Scafold_28	1031	1	35174	62349
TREISE_Scafold_28	1032	1	62349	86425
TREISE_Scafold_28	1033	1	86425	113450
TREISE_Scafold_28	1034	1	113450	141965
TREISE_Scafold_28	1035	1	141965	167004
TREISE_Scafold_28	1036	1	167004	192888
TREISE_Scafold_28	1037	1	192888	224015
TREISE_Scafold_28	1038	1	224015	253382
TREISE_Scafold_28	1039	1	253382	279079
TREISE_Scafold_28	1040	1	279079	307694
TREISE_Scafold_28	1041	1	307694	334503
TREISE_Scafold_28	1042	1	334503	362404
TREISE_Scafold_60	1168	-1	7301	15732
TREISE_Scafold_60	1167	-1	0	7301
TREISE_Scafold_61	1169	1	0	5663
TREISE_Scafold_61	1170	-1	5663	15424
TREISE_Scafold_18	861	-1	671996	685596
TREISE_Scafold_18	860	-1	643766	671996
TREISE_Scafold_18	859	-1	611211	643766
TREISE_Scafold_18	858	-1	582242	611211
TREISE_Scafold_18	857	-1	557215	582242
TREISE_Scafold_18	856	-1	531712	557215
TREISE_Scafold_18	855	-1	497590	531712
TREISE_Scafold_18	854	-1	462950	497590
TREISE_Scafold_18	853	-1	437104	462950
TREISE_Scafold_18	852	-1	401071	437104
TREISE_Scafold_18	851	-1	368325	401071
TREISE_Scafold_18	850	-1	336871	368325
TREISE_Scafold_18	849	-1	300630	336871
TREISE_Scafold_18	848	-1	273159	300630
TREISE_Scafold_18	847	-1	242751	273159
TREISE_Scafold_18	846	-1	206958	242751
TREISE_Scafold_18	845	-1	179973	206958
TREISE_Scafold_18	844	-1	146843	179973
TREISE_Scafold_18	843	-1	112739	146843
TREISE_Scafold_18	842	-1	88947	112739
TREISE_Scafold_18	841	-1	59089	88947
TREISE_Scafold_18	840	-1	27575	59089
TREISE_Scafold_18	839	-1	0	27575
TREISE_Scafold_53	1156	1	0	27030
TREISE_Scafold_53	1157	-1	27030	36611
TREISE_Scafold_71	1186	-1	0	4124
TREISE_Scafold_42	1134	1	66041	72410
TREISE_Scafold_42	1133	-1	34578	66041
TREISE_Scafold_42	1132	-1	0	34578
TREISE_Scafold_30	1069	-1	236401	247286
TREISE_Scafold_30	1068	-1	206401	236401
TREISE_Scafold_30	1067	-1	179559	206401
TREISE_Scafold_30	1066	-1	149511	179559
TREISE_Scafold_30	1065	-1	118719	149511
TREISE_Scafold_30	1064	-1	93190	118719
TREISE_Scafold_30	1063	-1	71514	93190
TREISE_Scafold_30	1062	-1	49349	71514
TREISE_Scafold_30	1061	-1	25943	49349
TREISE_Scafold_30	1060	-1	0	25943
TREISE_Scafold_46	1145	-1	49144	61211
TREISE_Scafold_46	1144	-1	25631	49144
TREISE_Scafold_46	1143	-1	0	25631
>3C-assembly|superscaffold_7
init_published_scaffold	id_frag	orientation	start	end
TREISE_Scafold_33	1087	1	0	28920
TREISE_Scafold_33	1088	1	28920	54115
TREISE_Scafold_33	1089	1	54115	81317
TREISE_Scafold_33	1090	1	81317	109807
TREISE_Scafold_33	1091	1	109807	146607
TREISE_Scafold_33	1092	1	146607	175929
TREISE_Scafold_33	1093	1	175929	201094
TREISE_Scafold_33	1094	-1	201094	206878
TREISE_Scafold_38	1117	1	0	45488
TREISE_Scafold_38	1118	1	45488	70680
TREISE_Scafold_38	1119	1	70680	94062
TREISE_Scafold_38	1120	1	94062	125053
TREISE_Scafold_2	130	1	104295	125414
TREISE_Scafold_2	131	1	125414	149111
TREISE_Scafold_13	695	1	0	32695
TREISE_Scafold_13	696	1	32695	56937
TREISE_Scafold_13	697	1	56937	85886
TREISE_Scafold_13	698	1	85886	114751
TREISE_Scafold_13	699	1	114751	148924
TREISE_Scafold_13	700	1	148924	179128
TREISE_Scafold_13	701	1	179128	213552
TREISE_Scafold_13	702	1	213552	247465
TREISE_Scafold_13	703	1	247465	278449
TREISE_Scafold_13	704	1	278449	310957
TREISE_Scafold_13	705	1	310957	339319
TREISE_Scafold_13	706	1	339319	367515
TREISE_Scafold_13	707	1	367515	400379
TREISE_Scafold_13	708	1	400379	429158
TREISE_Scafold_13	709	1	429158	457826
TREISE_Scafold_13	710	1	457826	489243
TREISE_Scafold_13	711	1	489243	514258
TREISE_Scafold_13	712	1	514258	543574
TREISE_Scafold_13	713	1	543574	574474
TREISE_Scafold_13	714	1	574474	599024
TREISE_Scafold_13	715	1	599024	630302
TREISE_Scafold_13	716	1	630302	660875
TREISE_Scafold_13	717	1	660875	692247
TREISE_Scafold_13	718	1	692247	721972
TREISE_Scafold_13	719	1	721972	753974
TREISE_Scafold_13	720	1	753974	784750
TREISE_Scafold_13	721	1	784750	814044
TREISE_Scafold_13	722	1	814044	848072
TREISE_Scafold_13	723	1	848072	876882
TREISE_Scafold_13	724	1	876882	891327
TREISE_Scafold_5	387	-1	1713910	1727050
TREISE_Scafold_5	386	-1	1682383	1713910
TREISE_Scafold_5	385	-1	1650914	1682383
TREISE_Scafold_5	384	-1	1626654	1650914
TREISE_Scafold_5	383	-1	1595632	1626654
TREISE_Scafold_1	126	1	3745879	3756989
TREISE_Scafold_1	125	-1	3723161	3745879
TREISE_Scafold_1	124	-1	3693982	3723161
TREISE_Scafold_1	123	-1	3663447	3693982
TREISE_Scafold_1	122	-1	3633026	3663447
TREISE_Scafold_1	121	-1	3602673	3633026
TREISE_Scafold_1	120	-1	3575480	3602673
TREISE_Scafold_1	119	-1	3538745	3575480
TREISE_Scafold_1	118	-1	3511256	3538745
TREISE_Scafold_1	117	-1	3480075	3511256
TREISE_Scafold_1	116	-1	3453727	3480075
TREISE_Scafold_1	115	-1	3427324	3453727
TREISE_Scafold_1	114	-1	3401611	3427324
TREISE_Scafold_1	113	-1	3373345	3401611
TREISE_Scafold_1	112	-1	3343393	3373345
TREISE_Scafold_1	111	-1	3313072	3343393
TREISE_Scafold_1	110	-1	3285623	3313072
TREISE_Scafold_1	109	-1	3255249	3285623
TREISE_Scafold_1	108	-1	3230399	3255249
TREISE_Scafold_1	107	-1	3203407	3230399
TREISE_Scafold_1	106	-1	3164594	3203407
TREISE_Scafold_1	105	-1	3136202	3164594
TREISE_Scafold_1	104	-1	3099200	3136202
TREISE_Scafold_1	103	-1	3073084	3099200
TREISE_Scafold_1	102	-1	3045759	3073084
TREISE_Scafold_1	101	-1	3014174	3045759
TREISE_Scafold_1	100	-1	2984787	3014174
TREISE_Scafold_20	886	1	0	28423
TREISE_Scafold_20	887	1	28423	58366
TREISE_Scafold_20	888	1	58366	87957
TREISE_Scafold_20	889	1	87957	108962
TREISE_Scafold_20	890	1	108962	141739
TREISE_Scafold_20	891	1	141739	169026
TREISE_Scafold_20	892	1	169026	200250
TREISE_Scafold_20	893	1	200250	234385
TREISE_Scafold_20	894	1	234385	270145
TREISE_Scafold_20	895	1	270145	303961
TREISE_Scafold_20	896	1	303961	336241
TREISE_Scafold_20	897	1	336241	363242
TREISE_Scafold_20	898	1	363242	395676
TREISE_Scafold_20	899	1	395676	434899
TREISE_Scafold_20	900	1	434899	459109
TREISE_Scafold_20	901	1	459109	491558
TREISE_Scafold_20	902	1	491558	523983
TREISE_Scafold_20	903	1	523983	548680
TREISE_Scafold_20	904	1	548680	579590
TREISE_Scafold_20	905	1	579590	602571
TREISE_Scafold_20	906	1	602571	629231
TREISE_Scafold_56	1161	1	18424	31685
TREISE_Scafold_56	1160	1	0	18424
TREISE_Scafold_17	838	-1	788605	797370
TREISE_Scafold_65	1177	-1	0	12598
TREISE_Scafold_17	837	-1	764125	788605
TREISE_Scafold_17	836	-1	734336	764125
TREISE_Scafold_17	835	-1	697308	734336
TREISE_Scafold_17	834	-1	663777	697308
TREISE_Scafold_17	833	-1	635153	663777
TREISE_Scafold_17	832	-1	610115	635153
TREISE_Scafold_17	831	-1	572052	610115
TREISE_Scafold_17	830	-1	541430	572052
TREISE_Scafold_17	829	-1	504460	541430
TREISE_Scafold_17	828	-1	477690	504460
TREISE_Scafold_17	827	-1	445012	477690
TREISE_Scafold_17	826	-1	416020	445012
TREISE_Scafold_17	825	-1	382846	416020
TREISE_Scafold_17	824	-1	348465	382846
TREISE_Scafold_17	823	-1	318585	348465
TREISE_Scafold_17	822	-1	282745	318585
TREISE_Scafold_17	821	-1	259524	282745
TREISE_Scafold_17	820	-1	230713	259524
TREISE_Scafold_17	819	-1	201936	230713
TREISE_Scafold_17	818	-1	173664	201936
TREISE_Scafold_17	817	-1	144497	173664
TREISE_Scafold_17	816	-1	107794	144497
TREISE_Scafold_17	815	-1	70878	107794
TREISE_Scafold_17	814	-1	50015	70878
TREISE_Scafold_17	813	-1	25088	50015
TREISE_Scafold_17	812	-1	0	25088
TREISE_Scafold_19	862	1	0	30189
TREISE_Scafold_19	863	1	30189	65557
TREISE_Scafold_19	864	1	65557	89498
TREISE_Scafold_19	865	1	89498	124080
TREISE_Scafold_19	866	1	124080	153492
TREISE_Scafold_19	867	1	153492	185351
TREISE_Scafold_19	868	1	185351	213240
TREISE_Scafold_19	869	1	213240	246895
TREISE_Scafold_19	870	1	246895	270894
TREISE_Scafold_19	871	1	270894	295054
TREISE_Scafold_19	872	1	295054	320979
TREISE_Scafold_19	873	1	320979	349318
TREISE_Scafold_19	874	1	349318	375792
TREISE_Scafold_19	875	1	375792	407229
TREISE_Scafold_19	876	1	407229	440394
TREISE_Scafold_19	877	1	440394	467407
TREISE_Scafold_19	878	1	467407	489842
TREISE_Scafold_19	879	1	489842	511571
TREISE_Scafold_19	880	1	511571	541999
TREISE_Scafold_19	881	1	541999	563935
TREISE_Scafold_19	882	1	563935	585931
TREISE_Scafold_19	883	1	585931	612570
TREISE_Scafold_19	884	1	612570	642090
TREISE_Scafold_19	885	1	642090	663036
TREISE_Scafold_64	1175	-1	0	2303
TREISE_Scafold_64	1176	-1	2303	14500
>3C-assembly|superscaffold_9
init_published_scaffold	id_frag	orientation	start	end
TREISE_Scafold_31	1078	-1	209872	223234
TREISE_Scafold_31	1077	-1	184076	209872
TREISE_Scafold_31	1076	-1	159584	184076
TREISE_Scafold_31	1075	-1	134211	159584
TREISE_Scafold_31	1074	-1	109636	134211
TREISE_Scafold_31	1073	-1	76419	109636
TREISE_Scafold_31	1072	-1	49495	76419
TREISE_Scafold_31	1071	-1	27628	49495
TREISE_Scafold_31	1070	-1	0	27628
TREISE_Scafold_41	1131	-1	61449	76027
TREISE_Scafold_41	1130	-1	33008	61449
TREISE_Scafold_41	1129	-1	0	33008
TREISE_Scafold_25	982	1	0	28291
TREISE_Scafold_25	983	1	28291	64738
TREISE_Scafold_25	984	1	64738	90767
TREISE_Scafold_25	985	1	90767	120383
TREISE_Scafold_25	986	1	120383	148440
TREISE_Scafold_25	987	1	148440	183765
TREISE_Scafold_25	988	1	183765	212692
TREISE_Scafold_25	989	1	212692	236300
TREISE_Scafold_25	990	1	236300	268118
TREISE_Scafold_25	991	1	268118	293353
TREISE_Scafold_25	992	1	293353	322837
TREISE_Scafold_25	993	1	322837	350706
TREISE_Scafold_25	994	1	350706	378355
TREISE_Scafold_25	995	1	378355	402138
TREISE_Scafold_25	996	1	402138	423932
TREISE_Scafold_25	997	1	423932	439436
TREISE_Scafold_68	1182	1	0	4310
TREISE_Scafold_68	1183	1	4310	5001
	621	-1	1140365	1156757
TREISE_Scafold_10	620	-1	1117914	1140365
TREISE_Scafold_10	619	-1	1094707	1117914
TREISE_Scafold_10	618	-1	1068674	1094707
TREISE_Scafold_10	617	-1	1037559	1068674
TREISE_Scafold_10	616	-1	1007409	1037559
TREISE_Scafold_10	615	-1	975515	1007409
TREISE_Scafold_10	614	-1	950816	975515
TREISE_Scafold_10	613	-1	926063	950816
TREISE_Scafold_10	612	-1	900138	926063
TREISE_Scafold_10	611	-1	874218	900138
TREISE_Scafold_10	610	-1	840278	874218
TREISE_Scafold_10	609	-1	807158	840278
TREISE_Scafold_10	608	-1	779058	807158
TREISE_Scafold_10	607	-1	752091	779058
TREISE_Scafold_10	606	-1	726263	752091
TREISE_Scafold_10	605	-1	699393	726263
TREISE_Scafold_10	604	-1	671278	699393
TREISE_Scafold_10	603	-1	639433	671278
TREISE_Scafold_10	602	-1	611037	639433
TREISE_Scafold_10	601	-1	581915	611037
TREISE_Scafold_10	600	-1	546894	581915
TREISE_Scafold_10	599	-1	515277	546894
TREISE_Scafold_10	598	-1	486279	515277
TREISE_Scafold_10	597	-1	454260	486279
TREISE_Scafold_10	596	-1	427907	454260
TREISE_Scafold_10	595	-1	393065	427907
TREISE_Scafold_10	594	-1	362896	393065
TREISE_Scafold_10	593	-1	335747	362896
TREISE_Scafold_10	592	-1	305503	335747
TREISE_Scafold_10	591	-1	272775	305503
TREISE_Scafold_10	590	-1	246586	272775
TREISE_Scafold_10	589	-1	211036	246586
TREISE_Scafold_10	588	-1	185091	211036
TREISE_Scafold_10	587	-1	157620	185091
TREISE_Scafold_10	586	-1	114705	157620
TREISE_Scafold_10	585	-1	75557	114705
TREISE_Scafold_10	584	-1	46171	75557
TREISE_Scafold_10	583	-1	22612	46171
TREISE_Scafold_10	582	-1	0	22612
TREISE_Scafold_66	1178	-1	0	6093
TREISE_Scafold_66	1179	-1	6093	10752
TREISE_Scafold_58	1164	-1	0	6435
TREISE_Scafold_59	1166	1	0	18232
TREISE_Scafold_8	492	1	0	22781
TREISE_Scafold_8	493	1	22781	52349
TREISE_Scafold_8	494	1	52349	82585
TREISE_Scafold_8	495	1	82585	112494
TREISE_Scafold_8	496	1	112494	138093
TREISE_Scafold_8	497	1	138093	162205
TREISE_Scafold_8	498	1	162205	195062
TREISE_Scafold_8	499	1	195062	220945
TREISE_Scafold_8	500	1	220945	252393
TREISE_Scafold_8	501	1	252393	276562
TREISE_Scafold_8	502	1	276562	303877
TREISE_Scafold_8	503	1	303877	329973
TREISE_Scafold_8	504	1	329973	366346
TREISE_Scafold_8	505	1	366346	393124
TREISE_Scafold_8	506	1	393124	424234
TREISE_Scafold_8	507	1	424234	459097
TREISE_Scafold_8	508	1	459097	493107
TREISE_Scafold_8	509	1	493107	524011
TREISE_Scafold_8	510	1	524011	553320
TREISE_Scafold_8	511	1	553320	579632
TREISE_Scafold_8	512	1	579632	599795
TREISE_Scafold_8	513	1	599795	631365
TREISE_Scafold_8	514	1	631365	658059
TREISE_Scafold_8	515	1	658059	689395
TREISE_Scafold_8	516	1	689395	724658
TREISE_Scafold_8	517	1	724658	753508
TREISE_Scafold_8	518	1	753508	784191
TREISE_Scafold_8	519	1	784191	811875
TREISE_Scafold_8	520	1	811875	838338
TREISE_Scafold_8	521	1	838338	868348
TREISE_Scafold_8	522	1	868348	893240
TREISE_Scafold_8	523	1	893240	919321
TREISE_Scafold_8	524	1	919321	944297
TREISE_Scafold_8	525	1	944297	977152
TREISE_Scafold_8	526	1	977152	1003942
TREISE_Scafold_8	527	1	1003942	1027889
TREISE_Scafold_8	528	1	1027889	1067221
TREISE_Scafold_8	529	1	1067221	1099007
TREISE_Scafold_8	530	1	1099007	1124148
TREISE_Scafold_8	531	1	1124148	1150749
TREISE_Scafold_8	532	1	1150749	1179645
TREISE_Scafold_8	533	1	1179645	1207857
TREISE_Scafold_8	534	1	1207857	1247425
TREISE_Scafold_8	535	1	1247425	1276921
TREISE_Scafold_8	536	1	1276921	1307345
TREISE_Scafold_8	537	1	1307345	1339192
TREISE_Scafold_8	538	1	1339192	1367581
TREISE_Scafold_8	539	1	1367581	1391909
TREISE_Scafold_8	540	1	1391909	1408348
TREISE_Scafold_34	1100	-1	143195	164789
TREISE_Scafold_34	1099	-1	112246	143195
TREISE_Scafold_34	1098	-1	83308	112246
TREISE_Scafold_34	1097	-1	59250	83308
TREISE_Scafold_34	1096	-1	34154	59250
TREISE_Scafold_34	1095	-1	0	34154
TREISE_Scafold_26	998	1	0	37943
TREISE_Scafold_26	999	1	37943	63417
TREISE_Scafold_26	1000	1	63417	91750
TREISE_Scafold_26	1001	1	91750	118059
TREISE_Scafold_26	1002	1	118059	144821
TREISE_Scafold_26	1003	1	144821	173498
TREISE_Scafold_26	1004	1	173498	202210
TREISE_Scafold_26	1005	1	202210	230181
TREISE_Scafold_26	1006	1	230181	255798
TREISE_Scafold_26	1007	1	255798	278077
TREISE_Scafold_26	1008	1	278077	296435
TREISE_Scafold_26	1009	1	296435	318349
TREISE_Scafold_26	1010	1	318349	335215
TREISE_Scafold_26	1011	1	335215	362680
TREISE_Scafold_26	1012	1	362680	388107
TREISE_Scafold_26	1013	1	388107	410713
TREISE_Scafold_26	1014	1	410713	433418
TREISE_Scafold_14	754	1	855973	861088
TREISE_Scafold_14	753	-1	827113	855973
TREISE_Scafold_14	752	-1	796145	827113
TREISE_Scafold_14	751	-1	764589	796145
TREISE_Scafold_14	750	-1	735843	764589
TREISE_Scafold_14	749	-1	705974	735843
TREISE_Scafold_14	748	-1	671907	705974
TREISE_Scafold_14	747	-1	644500	671907
TREISE_Scafold_14	746	-1	606080	644500
TREISE_Scafold_14	745	-1	576457	606080
TREISE_Scafold_14	744	-1	554475	576457
TREISE_Scafold_14	743	-1	521499	554475
TREISE_Scafold_14	742	-1	493567	521499
TREISE_Scafold_14	741	-1	458240	493567
TREISE_Scafold_14	740	-1	428021	458240
TREISE_Scafold_14	739	-1	399812	428021
TREISE_Scafold_14	738	-1	369600	399812
TREISE_Scafold_14	737	-1	342046	369600
TREISE_Scafold_14	736	-1	313724	342046
TREISE_Scafold_14	735	-1	281617	313724
TREISE_Scafold_14	734	-1	255809	281617
TREISE_Scafold_14	733	-1	232201	255809
TREISE_Scafold_14	732	-1	202741	232201
TREISE_Scafold_14	731	-1	175875	202741
TREISE_Scafold_14	730	-1	147319	175875
TREISE_Scafold_14	729	-1	117654	147319
TREISE_Scafold_14	728	-1	88607	117654
TREISE_Scafold_14	727	-1	60394	88607
TREISE_Scafold_14	726	-1	31806	60394
TREISE_Scafold_14	725	-1	0	31806
TREISE_Scafold_23	962	-1	493844	512098
TREISE_Scafold_23	961	-1	464065	493844
TREISE_Scafold_23	960	-1	435271	464065
TREISE_Scafold_23	959	-1	404909	435271
TREISE_Scafold_23	958	-1	374757	404909
TREISE_Scafold_23	957	-1	341719	374757
TREISE_Scafold_23	956	-1	304328	341719
TREISE_Scafold_23	955	-1	268195	304328
TREISE_Scafold_23	954	-1	234636	268195
TREISE_Scafold_23	953	-1	195850	234636
TREISE_Scafold_23	952	-1	165187	195850
TREISE_Scafold_23	951	-1	137013	165187
TREISE_Scafold_23	950	-1	106463	137013
TREISE_Scafold_23	949	-1	75108	106463
TREISE_Scafold_23	948	-1	44899	75108
TREISE_Scafold_23	947	-1	22790	44899
TREISE_Scafold_23	946	-1	0	22790
TREISE_Scafold_54	1158	1	0	34776
TREISE_Scafold_36	1111	-1	115548	134211
TREISE_Scafold_36	1110	-1	79979	115548
TREISE_Scafold_36	1109	-1	53390	79979
TREISE_Scafold_36	1108	-1	24370	53390
TREISE_Scafold_36	1107	-1	0	24370
TREISE_Scafold_27	1029	-1	431035	431210
TREISE_Scafold_27	1028	-1	402455	431035
TREISE_Scafold_27	1027	-1	369945	402455
TREISE_Scafold_27	1026	-1	334650	369945
TREISE_Scafold_27	1025	-1	303216	334650
TREISE_Scafold_27	1024	-1	276161	303216
TREISE_Scafold_27	1023	-1	245647	276161
TREISE_Scafold_27	1022	-1	206382	245647
TREISE_Scafold_27	1021	-1	184107	206382
TREISE_Scafold_27	1020	-1	154936	184107
TREISE_Scafold_27	1019	-1	128276	154936
TREISE_Scafold_27	1018	-1	92660	128276
TREISE_Scafold_27	1017	-1	64111	92660
TREISE_Scafold_27	1016	-1	32433	64111
TREISE_Scafold_27	1015	-1	0	32433
TREISE_Scafold_67	1181	-1	4867	8219
TREISE_Scafold_67	1180	1	0	4867
TREISE_Scafold_28	1043	1	362404	393034
TREISE_Scafold_28	1044	1	393034	407111
>3C-assembly|superscaffold_10
init_published_scaffold	id_frag	orientation	start	end
TREISE_Scafold_7	491	-1	1406127	1422585
TREISE_Scafold_7	490	-1	1383503	1406127
TREISE_Scafold_7	489	-1	1357684	1383503
TREISE_Scafold_7	488	-1	1330966	1357684
TREISE_Scafold_7	487	-1	1305868	1330966
TREISE_Scafold_7	486	-1	1282400	1305868
TREISE_Scafold_7	485	-1	1256791	1282400
TREISE_Scafold_7	484	-1	1232729	1256791
TREISE_Scafold_7	483	-1	1208499	1232729
TREISE_Scafold_7	482	-1	1175807	1208499
TREISE_Scafold_7	481	-1	1150097	1175807
TREISE_Scafold_7	480	-1	1119445	1150097
TREISE_Scafold_7	479	-1	1087798	1119445
TREISE_Scafold_7	478	-1	1061927	1087798
TREISE_Scafold_7	477	-1	1041052	1061927
TREISE_Scafold_7	476	-1	1013439	1041052
TREISE_Scafold_7	475	-1	981568	1013439
TREISE_Scafold_7	474	-1	953385	981568
TREISE_Scafold_7	473	-1	924095	953385
TREISE_Scafold_7	472	-1	897080	924095
TREISE_Scafold_7	471	-1	866869	897080
TREISE_Scafold_7	470	-1	842172	866869
TREISE_Scafold_7	469	-1	815387	842172
TREISE_Scafold_7	468	-1	790642	815387
TREISE_Scafold_7	467	-1	757067	790642
TREISE_Scafold_7	466	-1	727605	757067
TREISE_Scafold_7	465	-1	702587	727605
TREISE_Scafold_7	464	-1	671594	702587
TREISE_Scafold_7	463	-1	642507	671594
TREISE_Scafold_7	462	-1	616983	642507
TREISE_Scafold_7	461	-1	587565	616983
TREISE_Scafold_7	460	-1	561217	587565
TREISE_Scafold_7	459	-1	535083	561217
TREISE_Scafold_7	458	-1	510115	535083
TREISE_Scafold_7	457	-1	481388	510115
TREISE_Scafold_7	456	-1	450574	481388
TREISE_Scafold_7	455	-1	421729	450574
TREISE_Scafold_7	454	-1	393829	421729
TREISE_Scafold_7	453	-1	364017	393829
TREISE_Scafold_7	452	-1	333260	364017
TREISE_Scafold_7	451	-1	308523	333260
TREISE_Scafold_7	450	-1	279052	308523
TREISE_Scafold_7	449	-1	252199	279052
TREISE_Scafold_7	448	-1	220480	252199
TREISE_Scafold_7	447	-1	193190	220480
TREISE_Scafold_7	446	-1	159863	193190
TREISE_Scafold_7	445	-1	118594	159863
TREISE_Scafold_7	444	-1	91881	118594
TREISE_Scafold_7	443	-1	56323	91881
TREISE_Scafold_7	442	-1	28567	56323
TREISE_Scafold_7	441	-1	0	28567
TREISE_Scafold_12	694	-1	976265	1018057
TREISE_Scafold_12	693	-1	948995	976265
TREISE_Scafold_12	692	-1	916450	948995
TREISE_Scafold_12	691	-1	890741	916450
TREISE_Scafold_12	690	-1	855538	890741
TREISE_Scafold_12	689	-1	821084	855538
TREISE_Scafold_12	688	-1	792021	821084
TREISE_Scafold_12	687	-1	764189	792021
TREISE_Scafold_12	686	-1	736296	764189
TREISE_Scafold_12	685	-1	706110	736296
TREISE_Scafold_12	684	-1	680917	706110
TREISE_Scafold_12	683	-1	652105	680917
TREISE_Scafold_12	682	-1	622535	652105
TREISE_Scafold_12	681	-1	593384	622535
TREISE_Scafold_12	680	-1	573179	593384
TREISE_Scafold_12	679	-1	540701	573179
TREISE_Scafold_12	678	-1	511209	540701
TREISE_Scafold_12	677	-1	481977	511209
TREISE_Scafold_12	676	-1	453286	481977
TREISE_Scafold_12	675	-1	423487	453286
TREISE_Scafold_12	674	-1	389120	423487
TREISE_Scafold_12	673	-1	362671	389120
TREISE_Scafold_12	672	-1	332220	362671
TREISE_Scafold_12	671	-1	296417	332220
TREISE_Scafold_12	670	-1	264886	296417
TREISE_Scafold_12	669	-1	244250	264886
TREISE_Scafold_12	668	-1	214308	244250
TREISE_Scafold_12	667	-1	188048	214308
TREISE_Scafold_12	666	-1	148323	188048
TREISE_Scafold_12	665	-1	118304	148323
TREISE_Scafold_12	664	-1	85423	118304
TREISE_Scafold_12	663	-1	56007	85423
TREISE_Scafold_12	662	-1	28132	56007
TREISE_Scafold_12	661	-1	0	28132
TREISE_Scafold_43	1137	1	69289	74425
TREISE_Scafold_43	1136	-1	34583	69289
TREISE_Scafold_43	1135	-1	0	34583
TREISE_Scafold_21	926	-1	555463	573243
TREISE_Scafold_21	925	-1	524220	555463
TREISE_Scafold_21	924	-1	491764	524220
TREISE_Scafold_21	923	-1	463456	491764
TREISE_Scafold_21	922	-1	438732	463456
TREISE_Scafold_21	921	-1	410960	438732
TREISE_Scafold_21	920	-1	379761	410960
TREISE_Scafold_21	919	-1	349986	379761
TREISE_Scafold_21	918	-1	318106	349986
TREISE_Scafold_21	917	-1	290429	318106
TREISE_Scafold_21	916	-1	257915	290429
TREISE_Scafold_21	915	-1	229976	257915
TREISE_Scafold_21	914	-1	199284	229976
TREISE_Scafold_21	913	-1	165445	199284
TREISE_Scafold_21	912	-1	137004	165445
TREISE_Scafold_21	911	-1	105799	137004
TREISE_Scafold_21	910	-1	77779	105799
TREISE_Scafold_21	909	-1	49729	77779
TREISE_Scafold_21	908	-1	26592	49729
TREISE_Scafold_21	907	-1	0	26592
TREISE_Scafold_55	1159	1	0	28414
TREISE_Scafold_4	265	1	0	28535
TREISE_Scafold_4	266	1	28535	62852
TREISE_Scafold_4	267	1	62852	96903
TREISE_Scafold_4	268	1	96903	127502
TREISE_Scafold_4	269	1	127502	153394
TREISE_Scafold_4	270	1	153394	187229
TREISE_Scafold_4	271	1	187229	215480
TREISE_Scafold_4	272	1	215480	257923
TREISE_Scafold_4	273	1	257923	288769
TREISE_Scafold_4	274	1	288769	328908
TREISE_Scafold_4	275	1	328908	359591
TREISE_Scafold_4	276	1	359591	390683
TREISE_Scafold_4	277	1	390683	419825
TREISE_Scafold_4	278	1	419825	449673
TREISE_Scafold_4	279	1	449673	481899
TREISE_Scafold_4	280	1	481899	517532
TREISE_Scafold_4	281	1	517532	545295
TREISE_Scafold_4	282	1	545295	592395
TREISE_Scafold_4	283	1	592395	621667
TREISE_Scafold_4	284	1	621667	649197
TREISE_Scafold_4	285	1	649197	679367
TREISE_Scafold_4	286	1	679367	706310
TREISE_Scafold_4	287	1	706310	732156
TREISE_Scafold_4	288	1	732156	762154
TREISE_Scafold_4	289	1	762154	796165
TREISE_Scafold_4	290	1	796165	827756
TREISE_Scafold_4	291	1	827756	864427
TREISE_Scafold_4	292	1	864427	897744
TREISE_Scafold_4	293	1	897744	926409
TREISE_Scafold_4	294	1	926409	952759
TREISE_Scafold_4	295	1	952759	985016
TREISE_Scafold_4	296	1	985016	1015888
TREISE_Scafold_4	297	1	1015888	1044409
TREISE_Scafold_4	298	1	1044409	1072974
TREISE_Scafold_4	299	1	1072974	1098786
TREISE_Scafold_4	300	1	1098786	1128530
TREISE_Scafold_4	301	1	1128530	1165324
TREISE_Scafold_4	302	1	1165324	1192930
TREISE_Scafold_4	303	1	1192930	1220961
TREISE_Scafold_4	304	1	1220961	1247874
TREISE_Scafold_4	305	1	1247874	1272042
TREISE_Scafold_4	306	1	1272042	1297584
TREISE_Scafold_4	307	1	1297584	1319724
TREISE_Scafold_4	308	1	1319724	1352784
TREISE_Scafold_4	309	1	1352784	1383162
TREISE_Scafold_4	310	1	1383162	1409010
TREISE_Scafold_4	311	1	1409010	1435027
TREISE_Scafold_4	312	1	1435027	1472243
TREISE_Scafold_4	313	1	1472243	1503960
TREISE_Scafold_4	314	1	1503960	1543503
TREISE_Scafold_4	315	1	1543503	1574927
TREISE_Scafold_4	316	1	1574927	1607544
TREISE_Scafold_4	317	1	1607544	1631886
TREISE_Scafold_4	318	1	1631886	1652274
TREISE_Scafold_4	319	1	1652274	1678792
TREISE_Scafold_4	320	1	1678792	1708339
TREISE_Scafold_4	321	1	1708339	1739750
TREISE_Scafold_4	322	1	1739750	1767994
TREISE_Scafold_4	323	1	1767994	1798040
TREISE_Scafold_4	324	1	1798040	1831627
TREISE_Scafold_49	1151	-1	36445	46322
TREISE_Scafold_49	1150	-1	0	36445
TREISE_Scafold_48	1148	1	0	37102
TREISE_Scafold_48	1149	1	37102	46025
TREISE_Scafold_5	382	-1	1561120	1595632
TREISE_Scafold_5	381	-1	1526642	1561120
TREISE_Scafold_5	380	-1	1502331	1526642
TREISE_Scafold_5	379	-1	1474736	1502331
TREISE_Scafold_5	378	-1	1448961	1474736
TREISE_Scafold_5	377	-1	1425974	1448961
TREISE_Scafold_5	376	-1	1401303	1425974
TREISE_Scafold_5	375	-1	1373198	1401303
TREISE_Scafold_5	374	-1	1345331	1373198
TREISE_Scafold_5	373	-1	1320564	1345331
TREISE_Scafold_5	372	-1	1293622	1320564
TREISE_Scafold_5	371	-1	1272067	1293622
TREISE_Scafold_5	370	-1	1243402	1272067
TREISE_Scafold_5	369	-1	1215815	1243402
TREISE_Scafold_5	368	-1	1182647	1215815
TREISE_Scafold_5	367	-1	1153187	1182647
TREISE_Scafold_5	366	-1	1126834	1153187
TREISE_Scafold_5	365	-1	1095865	1126834
TREISE_Scafold_5	364	-1	1065339	1095865
TREISE_Scafold_5	363	-1	1035684	1065339
TREISE_Scafold_5	362	-1	1005949	1035684
TREISE_Scafold_5	361	-1	982479	1005949
TREISE_Scafold_5	360	-1	962030	982479
TREISE_Scafold_5	359	-1	936356	962030
TREISE_Scafold_5	358	-1	911852	936356
TREISE_Scafold_5	357	-1	883800	911852
TREISE_Scafold_5	356	-1	854907	883800
TREISE_Scafold_5	355	-1	828421	854907
TREISE_Scafold_5	354	-1	809954	828421
TREISE_Scafold_5	353	-1	788568	809954
TREISE_Scafold_5	352	-1	764388	788568
TREISE_Scafold_5	351	-1	746422	764388
TREISE_Scafold_5	350	-1	718857	746422
TREISE_Scafold_5	349	-1	685049	718857
TREISE_Scafold_5	348	-1	654759	685049
TREISE_Scafold_5	347	-1	621315	654759
TREISE_Scafold_5	346	-1	590633	621315
TREISE_Scafold_5	345	-1	562328	590633
TREISE_Scafold_5	344	-1	533675	562328
TREISE_Scafold_5	343	-1	508504	533675
TREISE_Scafold_5	342	-1	471003	508504
TREISE_Scafold_5	341	-1	440866	471003
TREISE_Scafold_5	340	-1	408267	440866
TREISE_Scafold_5	339	-1	376076	408267
TREISE_Scafold_5	338	-1	348616	376076
TREISE_Scafold_5	337	-1	322958	348616
TREISE_Scafold_5	336	-1	293693	322958
TREISE_Scafold_5	335	-1	270508	293693
TREISE_Scafold_5	334	-1	240592	270508
TREISE_Scafold_5	333	-1	215058	240592
TREISE_Scafold_5	332	-1	179329	215058
TREISE_Scafold_5	331	-1	153105	179329
TREISE_Scafold_5	330	-1	129865	153105
TREISE_Scafold_5	329	-1	106724	129865
TREISE_Scafold_5	328	-1	83233	106724
TREISE_Scafold_5	327	-1	54737	83233
TREISE_Scafold_5	326	-1	26612	54737
TREISE_Scafold_5	325	-1	0	26612
>3C-assembly|superscaffold_11
init_published_scaffold	id_frag	orientation	start	end
TREISE_Scafold_6	388	1	0	29733
TREISE_Scafold_6	389	1	29733	51644
TREISE_Scafold_6	390	1	51644	71791
TREISE_Scafold_6	391	1	71791	98104
TREISE_Scafold_6	392	1	98104	119462
TREISE_Scafold_6	393	1	119462	144725
TREISE_Scafold_6	394	1	144725	167350
TREISE_Scafold_6	395	1	167350	192810
TREISE_Scafold_6	396	1	192810	218748
TREISE_Scafold_6	397	1	218748	242819
TREISE_Scafold_6	398	1	242819	269991
TREISE_Scafold_6	399	1	269991	294559
TREISE_Scafold_6	400	1	294559	317525
TREISE_Scafold_6	401	1	317525	342488
TREISE_Scafold_6	402	1	342488	364381
TREISE_Scafold_6	403	1	364381	392343
TREISE_Scafold_6	404	1	392343	420065
TREISE_Scafold_6	405	1	420065	454244
TREISE_Scafold_6	406	1	454244	484736
TREISE_Scafold_6	407	1	484736	511233
TREISE_Scafold_6	408	1	511233	542877
TREISE_Scafold_6	409	1	542877	566568
TREISE_Scafold_6	410	1	566568	594665
TREISE_Scafold_6	411	1	594665	619932
TREISE_Scafold_6	412	1	619932	645268
TREISE_Scafold_6	413	1	645268	664752
TREISE_Scafold_6	414	1	664752	694196
TREISE_Scafold_6	415	1	694196	724186
TREISE_Scafold_6	416	1	724186	751924
TREISE_Scafold_6	417	1	751924	775518
TREISE_Scafold_6	418	1	775518	806373
TREISE_Scafold_6	419	1	806373	838426
TREISE_Scafold_6	420	1	838426	876593
TREISE_Scafold_6	421	1	876593	900981
TREISE_Scafold_6	422	1	900981	929532
TREISE_Scafold_6	423	1	929532	956324
TREISE_Scafold_6	424	1	956324	984659
TREISE_Scafold_6	425	1	984659	1013103
TREISE_Scafold_6	426	1	1013103	1041232
TREISE_Scafold_6	427	1	1041232	1069144
TREISE_Scafold_6	428	1	1069144	1107901
TREISE_Scafold_6	429	1	1107901	1145180
TREISE_Scafold_6	430	1	1145180	1178634
TREISE_Scafold_6	431	1	1178634	1209523
TREISE_Scafold_6	432	1	1209523	1235686
TREISE_Scafold_6	433	1	1235686	1264424
TREISE_Scafold_6	434	1	1264424	1290998
TREISE_Scafold_6	435	1	1290998	1321056
TREISE_Scafold_6	436	1	1321056	1349934
TREISE_Scafold_6	437	1	1349934	1378796
TREISE_Scafold_6	438	1	1378796	1408496
TREISE_Scafold_6	439	1	1408496	1433731
TREISE_Scafold_6	440	1	1433731	1455731
TREISE_Scafold_2	127	1	0	35343
TREISE_Scafold_2	128	1	35343	63884
TREISE_Scafold_2	129	1	63884	104295
TREISE_Scafold_2	132	1	149111	181354
TREISE_Scafold_2	133	1	181354	209966
TREISE_Scafold_2	134	1	209966	238911
TREISE_Scafold_2	135	1	238911	268561
TREISE_Scafold_2	136	1	268561	298383
TREISE_Scafold_2	137	1	298383	323620
TREISE_Scafold_2	138	1	323620	348898
TREISE_Scafold_2	139	1	348898	374517
TREISE_Scafold_2	140	1	374517	410146
TREISE_Scafold_2	141	1	410146	440009
TREISE_Scafold_2	142	1	440009	463399
TREISE_Scafold_2	143	1	463399	488988
TREISE_Scafold_2	144	1	488988	521349
TREISE_Scafold_2	145	1	521349	549171
TREISE_Scafold_2	146	1	549171	573119
TREISE_Scafold_2	147	1	573119	600398
TREISE_Scafold_2	148	1	600398	632666
TREISE_Scafold_2	149	1	632666	659899
TREISE_Scafold_2	150	1	659899	687290
TREISE_Scafold_2	151	1	687290	716341
TREISE_Scafold_2	152	1	716341	744261
TREISE_Scafold_2	153	1	744261	768040
TREISE_Scafold_2	154	1	768040	792296
TREISE_Scafold_2	155	1	792296	814499
TREISE_Scafold_2	156	1	814499	840777
TREISE_Scafold_2	157	1	840777	869885
TREISE_Scafold_2	158	1	869885	899349
TREISE_Scafold_2	159	1	899349	926219
TREISE_Scafold_2	160	1	926219	951232
TREISE_Scafold_2	161	1	951232	978416
TREISE_Scafold_2	162	1	978416	1008388
TREISE_Scafold_2	163	1	1008388	1038732
TREISE_Scafold_2	164	1	1038732	1065788
TREISE_Scafold_2	165	1	1065788	1093674
TREISE_Scafold_2	166	1	1093674	1132793
TREISE_Scafold_2	167	1	1132793	1161585
TREISE_Scafold_2	168	1	1161585	1187837
TREISE_Scafold_2	169	1	1187837	1221185
TREISE_Scafold_2	170	1	1221185	1252635
TREISE_Scafold_2	171	1	1252635	1281953
TREISE_Scafold_2	172	1	1281953	1308074
TREISE_Scafold_2	173	1	1308074	1338283
TREISE_Scafold_2	174	1	1338283	1368639
TREISE_Scafold_2	175	1	1368639	1394236
TREISE_Scafold_2	176	1	1394236	1423034
TREISE_Scafold_2	177	1	1423034	1458951
TREISE_Scafold_2	178	1	1458951	1488780
TREISE_Scafold_2	179	1	1488780	1523341
TREISE_Scafold_2	180	1	1523341	1558832
TREISE_Scafold_2	181	1	1558832	1586903
TREISE_Scafold_2	182	1	1586903	1611403
TREISE_Scafold_2	183	1	1611403	1642918
TREISE_Scafold_2	184	1	1642918	1666253
TREISE_Scafold_2	185	1	1666253	1697928
TREISE_Scafold_2	186	1	1697928	1726552
TREISE_Scafold_2	187	1	1726552	1763426
TREISE_Scafold_2	188	1	1763426	1802752
TREISE_Scafold_2	189	1	1802752	1834180
TREISE_Scafold_2	190	1	1834180	1866988
TREISE_Scafold_2	191	1	1866988	1893761
TREISE_Scafold_2	192	1	1893761	1920064
TREISE_Scafold_2	193	1	1920064	1944817
TREISE_Scafold_2	194	1	1944817	1968190
TREISE_Scafold_2	195	1	1968190	1992281
TREISE_Scafold_2	196	-1	1992281	2007221
TREISE_Scafold_58	1165	1	6435	21058
TREISE_Scafold_40	1128	1	87107	89875
TREISE_Scafold_40	1127	-1	59363	87107
TREISE_Scafold_40	1126	-1	31888	59363
TREISE_Scafold_40	1125	-1	0	31888
TREISE_Scafold_11	622	1	0	31894
TREISE_Scafold_11	623	1	31894	57573
TREISE_Scafold_11	624	1	57573	85524
TREISE_Scafold_11	625	1	85524	116653
TREISE_Scafold_11	626	1	116653	144059
TREISE_Scafold_11	627	1	144059	175869
TREISE_Scafold_11	628	1	175869	200329
TREISE_Scafold_11	629	1	200329	236201
TREISE_Scafold_11	630	1	236201	261948
TREISE_Scafold_11	631	1	261948	292950
TREISE_Scafold_11	632	1	292950	327075
TREISE_Scafold_11	633	1	327075	352889
TREISE_Scafold_11	634	1	352889	384004
TREISE_Scafold_11	635	1	384004	414788
TREISE_Scafold_11	636	1	414788	438007
TREISE_Scafold_11	637	1	438007	463275
TREISE_Scafold_11	638	1	463275	492380
TREISE_Scafold_11	639	1	492380	518222
TREISE_Scafold_11	640	1	518222	547328
TREISE_Scafold_11	641	1	547328	584319
TREISE_Scafold_11	642	1	584319	614800
TREISE_Scafold_11	643	1	614800	643527
TREISE_Scafold_11	644	1	643527	675513
TREISE_Scafold_11	645	1	675513	707675
TREISE_Scafold_11	646	1	707675	742964
TREISE_Scafold_11	647	1	742964	776592
TREISE_Scafold_11	648	1	776592	805407
TREISE_Scafold_11	649	1	805407	840503
TREISE_Scafold_11	650	1	840503	871656
TREISE_Scafold_11	651	1	871656	899285
TREISE_Scafold_11	652	1	899285	928564
TREISE_Scafold_11	653	1	928564	964753
TREISE_Scafold_11	654	1	964753	993761
TREISE_Scafold_11	655	1	993761	1023834
TREISE_Scafold_11	656	1	1023834	1054887
TREISE_Scafold_11	657	1	1054887	1082670
TREISE_Scafold_11	658	1	1082670	1115709
TREISE_Scafold_11	659	1	1115709	1147898
TREISE_Scafold_11	660	-1	1147898	1153738
TREISE_Scafold_32	1079	1	0	30277
TREISE_Scafold_32	1080	1	30277	62885
TREISE_Scafold_32	1081	1	62885	91033
TREISE_Scafold_32	1082	1	91033	127154
TREISE_Scafold_32	1083	1	127154	156277
TREISE_Scafold_32	1084	1	156277	180367
TREISE_Scafold_32	1085	1	180367	204692
TREISE_Scafold_32	1086	1	204692	227979
TREISE_Scafold_35	1106	-1	122591	152555
TREISE_Scafold_35	1105	-1	99742	122591
TREISE_Scafold_35	1104	-1	73836	99742
TREISE_Scafold_35	1103	-1	50851	73836
TREISE_Scafold_35	1102	-1	22650	50851
TREISE_Scafold_35	1101	-1	0	22650
TREISE_Scafold_45	1140	1	0	26266
TREISE_Scafold_45	1141	1	26266	54184
TREISE_Scafold_45	1142	-1	54184	65140
TREISE_Scafold_69	1184	1	0	3909
TREISE_Scafold_69	1185	1	3909	5392
