# Supplementary material for: High-quality genome (re)assembly using chromosomal contact data
Source: Nat Commun. 2014 Dec 17;5:5695. doi: 10.1038/ncomms6695 (PMC4284522; doi:10.1038/ncomms6695)
Supplement: Supplementary Data 3 — Fasta file of the most likely genome structure of the UWOPS03- 22 461.4 Malaysian yeast strain after 47,880 iterations [file ncomms6695-s5.txt]

>3C-assembly|contig_0
AAGCCTATCTTAGGCACTATTTTATAAGGTAAAGGTAAAGAGCTATAGCAGGAGCTAAGTA
AAGTAAAAGCAGGCAAGGCTAAATATATATACAGGGGCGGTTTTAAAGCGGCTACTTTAAT
TAGCTAGGTTAGTAGGCTTTATAAAGAGAGTCTTATCTAGGCCTTAAGCCTAGTAGAAGAT
ATAGTTAAGGGGGAGAATTAGGCAGTAAGCCTAGGCTGTTATATACTAAATTAAGTTAGCA
GTTAGTATAATTTAGAATAGGTAGTGGCCTTTATTTTTAGGTAGCCTTATAGTAAGCCTAG
TTATAAGGCCAAGATATAAGGAGCAGTCTGTATTAAAGTTGCTATAATAAAGCATAGTAAC
TATAATATTAAGGCAGAATGTTATCTCCTTATATGCAGTATAGCTTACTAGGCTTAGCTAG
GTAATAATAGCCTAAAGATGCTGCTTATTTACCTTTTATATAGCTTCTAGGGCTAGGATAG
TATTAGCTAGCTAGGTCCTAGCCTGGCCTGCAGCCTAGCCCTTATGCCTGCTTATATAAAG
CAGGCTGGCTATTATTTCTAGAAAGGCAAGGGTTATAATACTGCCTAATATAAAGGGCTAG
TAGTTGCAGTATAAAGTTAAAAAAAGCTCTTTACTGCAGCTATAAAGCTTTATATAAATAA
TGCTAGTGGTCTTTATTATAGGGTTTCCTAGATAATGCTATATAAGATAGCAGCCTTTTAG
TAAGGCAGGTGCTTATAATAAGTAATTAGAAATATTATATAAGTAGTAGGGTTAGTAAAAT
ATTAGCTTAAGGGTAATATTAGGCAAGAGGTCTATAAGCTCCTTATAGTAATGCTAGGTGT
ATAGCTGCTTTTAAAGGAGTGTAAAAGGCATATGGCCTGTGGTTAAGTTTAAGGTTATTAC
TATATCTTAAAGACTAATATTTATTTAGTAAAAGCGGAGGTCTAGCTAATCTAGCTTAACT
AAAGAATGTAATTCTATAATAAAGGACTGTAAAGCTAGCTTTATAGTATAGTTTATAAACT
AGTTTTTTAAGTTATAGGCTTAGAAAAGGAGCTTAAGGTTCTAGAAGTAAGGGAAGTTAGT
AGTAGCTATAGTAGTAGCATTCTGGCTATCTTCCTAACCTTTACCTTCCTCTTTAGCTTAA
TAAGATTACCTTATAATTTAAATACTATTATACCTCTTTATAATCTCCTCCTAAAAGGCTA
TAAGGCTACTGCTAGGGATTATATATTAAAGGTAAAAAAACTAACTCTTATCCTTAATAAA
ATAGTAATATATTATAGGTTTCTTTTAGTAAGATATAAACTTAGCGTAAGCTATATTAAAA
GACTAGGGGAGCTCCTGCTGCTAAATTAAAGGGATAACCTTATAAGCAGCTAGTAAAATAG
CCTAATTAACTAATTTACACTGCCTTTAGTATAAGAGGGCATTAATAATACGCTTATATAA
AGGATAGCGCTAAGACCCTTCTTTATTTATTTTTAAAAAGAATATAAAGATAAAGAGGCTA
AGGCCTAGGCCTATAATAAAGCCTAAAAAGATATTATAAGTATAGCTAAGGTTAAGGCTAT
GCAGTTAGATTAGCTGGCTGCTAGTAAGGGTATGCTTAAAGGGGGGCAGGAAAGAGAGCTA
GAATATATATAAGGGCTTTACTGCCTTAAGGGTATTAGCGCTAAGCCAGACACTATTAATA
TCCTAAAAACACTAGATAGTAATAAGGCTATTAGCTTATAACAGCTGCCTAAGTAGCTCTT
AGCTACCTTTCTATAAGGAGAGATTTAGGTTTAATAATAGCAGCTAGGTAAGTAATAGCTT
TTAATAAGGAAAGTAGGTTAGGGGGTATTATATATTAGTAAGTATAAAAGGATTTAGTAAA
GTAATATCTCTTAAACTAGAGAGTATATTAGTAAGGTGCTAGTTAAGCTTTTAAAGTAAGC
TTAACCCTTACTATATATTAGTAGTATTACTTCCCTCTCCTTCTTAGTTTAGTAAAGTAAG
TGTGCTAGTGTAGTTTTCTTAAGGAGCTAGGCAGCTATAGGAAAAAGAGAATGCCTGCTAT
AAGATATTATAGTAGACTTTAGCTTAGTAGTTAATAAAGCGCTATATTACTAGTATCCTTT
ATTAATATATAGTAGCTATAAAGTCTAGCATGCTAGTATATTAGCTTATAAGGCTAGTTAG
TAAGGGCTATTATTTAGGTCTCTGTCTTTTTATAAAGACTAGGGATTATAATTCTAAATTA
AATAGAGATAGTAATAATAAAAAGTAGTAGGCCTATTAATAAGATAGCTTTTAGTATAGCT
TTATAGTTTCCTCTAGTGTTAATAAAAGGAGAGCCTCTGCTTAGCTAAGTGGCAGTAGCTT
TATAGTTTCCTCTAGTATTAATAAAGGGAGAGCCTTTACTTAGCTAAGTGGCAGTAGCTCT
GTGGTTTCCTCTAGTATTAATAAAGGGAGAGCCTCTGCTTAGCTAAGTAGCAGTAGCTTTA
TAATTTCCTCTAGTGTTAATAAAGGGAGAGCCTTTACTTAGCTAAGTAGCAGTAGCTTTAT
AATTTCTTCTAGTATTAATAAAGGGAGAGCCTCTGCTTAACTAAAGGAAGGAGGTGGCTAT
AAGGTAACCCCTTTACTAAATAGTACTATTATATAAGCGCTTTACCTAGCCTCCTTTATTA
TAAGGGCTTATTATTAAGCATGCTAGTGTTAGTAGCGCTGCTAAGAGTAAACTCTCTCTGC
CTTATACTGCTAGTTTCGCCTTTACTATAAAGAATTTATAGTATATTAAAGAAGTATAATA
ATAATAAACTATTTTTTTATAATAAACTTACTTTAAGTAATATCTTTATATATATATAATT
TATTTATTTTACTTATTTTTTACCCCTTTTTTACTTATCTTTTACCCCTCTTTTACTTACT
TTTTACCCCTCTTTTACTTACCTTTTACCTCTCCTTCCTTTATCTCTTACTTTTCTTTTAT
ACTTTATTTAGCTATTACTTACCTTTTACCCCTCCTTCCTTTATCTCTTACTTCTCTTTTA
TACCTTATTTAGCTATAACTTACCTTTTACCCTTCCTTTTTTTATCTCTTACTTCTCTTTT
ATACTTTATTTAGCTATTACTTACCTTTTACCCCTCCTTCTTTTATCTCTTACTTCTCTTT
TATACCTTATTTAGCTATAACTTACCTTTTACCCCTCCTTCTTTTATCTTTTACTCCTCTT
TTATACCTTATTTAGCTATTACTTACCTTTTACCCCTCCTTTCTTTATCTTTTACTCCTCT
TTTATACCTTATTTAGCTATTACTTATCTTTTACCCCTCTTTTTTTTATTTTTTACTCCTC
TTTTATATCTTATTTAGCTATTACTTACCTTTTAACCCTTTTTTCTTTATTTTTTACTTCT
TTTTTATACCTTATTTAGCTATTACTTACTTTTTATTTTTTTTTTTTTTATTTTTTACTTT
TTTTTTATATTTTATTTAGCTATTATTTATTTTTACTTTTTTTTTTTTTATTTTTTACTTT
TTTTTTATATTTTATTTAGCTATTATTTATTTTTTACTTTTTTTTTTTTTATTTTTTATTT
TTTTTTTATACTTTATTTAGCTATTACTTACTTTTTTTTTTTTTTTATTTTTTACTTTTTT
TTTATACTTTATTTAGCTATTACTTATTTTTTACTTTTTTTTTTTATTTTTTATTTTTTTT
TTTATATTTTATTTAGTTATTACTTATTTTTTACTTTTTTTTTTATTTTTTATTTTTTTTT
TATATTTATTTAATTATTACTTACTTTTTACTTTTTTTTTTTATTTTTTACTTTTTTTTTT
TATATTTTATTTAATTATTATTTATTTTTATTTATTTTTAGCTTTAATAATTAGATCTAGC
TCTTAAGCTAGAAGGTAAAGAAGTATAAGAAGGGCCAGCTTATTACTTATATATATAAGGG
ACTTAAACTTCACTTTACTATAAAGCGCTATAGTACCCTCTAGCTTAGGCCTAACTACTTT
AGTTAGTAGACTAGTTACCTTTTATTTACTAGCCTTTTATAAACTTATATCCCCTGCAGCC
TACTTTAAGCATACTAGTTAGGTTAAGTAAGCATTTAAAAAAGCTTAGTAACCCTCTTATT
ACCTGCCTACTATATATCCTACTAGCTAGACTATATATAGCATAAGTATAATAACCTTAAT
ATTAAAGTGCAGTTAAATGCCTTAAAGGCTTATAAGATAGTAATTAATCTTACTGCTAAAG
AGGTTAGCTGCTTTTATACCTAGTATATAATTTTAAAGCTTTAAGTATACTAGGCTTAAGT
TCCTACCTAGTTACCCCCTAGCTAAAGAACTCCCTTACTAAATGCACTACAGACCCTTACT
AACCTTACTAAAAAAAGCTCTAACTTAAAGGCACCTATTATAACCTTATAAAGGCTTTTAA
GAATATATACAGAGGCCTAGGAAAGCTATAGCATAAGCTACCTTAATAACCTAGCAGCTCT
CCTTTAAAATACTAATTACCTTATTAAAGGTAAGAATGTAATGCCTAACTATATCCCTTAC
TAGATAACCTTATATAAGAACTAGCTAATAAACTAAGGGGACTTTATCTTTTATAAACTCT
TCTAGGTTAGGTTAAACTTAACCTAGCAGAACATACCTTTCCTTATCTTATACTAACAGCT
TAAGCAGGCCTTTCTCTTTAGCATGCCTAAAAGACTTATTATAAATAGTTTAAGTAAGTAT
ATATTCCCTTAAATTAGTAACCCTGCACTTTTCTAAAATAAGTACTTTAAGGGTTAAATTA
GCTATTATATTATAGTAATATTTAATAGTAATAAGGGCAAGTAGATAGGTATAGCTAACTG
CCTTAAGGCAAGTGTGCTACCCTTTTTCTAACTCTAATTCTAGGCGCCTTATATATCCCCT
AGTAATATAAAAGTGCAGGAGTAGCAGCTTTATAATATACCTTATTATAAAAGCAGCTAGG
CATATAGCATTACCCTTACTGTCTTATACCCTTATAAGCAGTTTAGGTCTAACTAGCTTCT
CTAGGCTTACTAAATAACTAATATCCTTAAGCACTTAGCTAAGTCCTGGTTTAACTAGATA
GGGGGAGGTCTTTAGTCTTTCTTAAACACCCCTTTAGCAGTCTTATAGGCCTTTTAAAACC
TTATTAGGTAGAACTAGGAAGTTTAAGAACCCTTAGATAATAAGGACTATAACTCTTATCT
GCAGCCTAGTGCCTATATTATTAAACTAATTAACTTTAACACCTAGTATAACCCACCACTT
AATACTTCCTATTTACTAATAAGGAAAAGGCGGCTTTATAAAACAGATATCCGCTAGGTTA
TACTAAGGCAAGGCTATAAGGTTGCTTCTACTATTATACTGCCTATATATAAGATAATATA
TAGCATTTTATAAGCATACTATAATAAACTTAATAGCACCCCTGGCTATAAGAGTTACTAG
GCAGAGTATAAGGGCATTTTAAACACTTATAAGCTTAATAAAAAGAGTTTCTGCTACTAGA
GCCTTAAGGACTATATTACTACCCTATATACTATAAGGCCTAAGTTTAAAAGCTTAAGGAG
AGATAGAAATAAAAATAGGCTTAAGAATAAAAGTAAGGACAGTCTGGCTTTTAAATTCCTA
ATATAAGGCTAGCCACTATAGGAGAGAGAGGTTACTTTAAGAAGTGAAAAAAATACTAGTA
GTAGTAGCTAAAGCTATATTCCTAATAGAGATAGCAGTAATAGCTTAAGTAGTAGTAAGTC
TTATAGTAATTAATACTATAATATATAGTAGCTTTTATATAACCCCTAGTTATAAAAAATA
AATAACTTTAGGAAATAATACTTAAGGAAATAGGTTTTTTATATTTACTCCCTTTAAAAAA
AGGTAATATAAGGTAATAGTAGTTAAATCTAAATGCCTATATAGTTAAGACTAGTAGGTTA
GTAATTCCTAGGCTATAGCTTATTATACAGCTATTAGAATTACCACTTTTAACACTAGCAG
GCCTAGGCAAGCTTTATATTATCTTCTTTAAATTTATTATAAGGTATGTTTAATAAAAGCT
AATTGCCTATAAAAAGGGCCTACTTATAAGTTTTAACTATTATAGCGTCTAGCTATAAGCA
GGGAACCTCTATTCCCTTAGGATAGTATAAGACTAAAAGGACTAGAGGCCACTTTAGCTAA
ATATATTACTAAAGGTTATTTATACTGCTAAGGAATCTTCTATTATTACAGTATAGGCATC
CTAGTTATAATATACCCTTATAAAAGCTGCCTTTACTAGGGTTTAGTATAAGCTACAGCCA
GTTACTAGCGAGGACTATATGGTTCTACAAGCCTGTTTAAAAGGCTGCCCTAACTTATACT
AGTAAGATATAGTATAAGGTAGGCCTTTATTATATTATGCCTAGGACCCCTAGACTAATTA
GTAACCTCTAGATTAATTAGTAACCCCTAGACTAATTAGTAACCCCTAGAGCCAATCTGCT
ATACCTTTTATAAGGTATATTAAGTATAAGCCAATTACTTATAAGAAGGGCCTACTTATAG
GTTTTAATTATTATAGCGTTTAGCTATAAGTAGAGAATCTCTATTCCTTTAAGACAGTATA
AGACTAAAGGGACTAGAGGCTACTTTAGCTAAATATATTACTAAAGGTTATTTATACTGCT
AAGGAATCTTTTATTATTATAGCATAGGCATTCTGGTTATAGTATACCCCTATAAGAGCTG
CCTTTACTAGGGTTTAGTATAAGCTACAGCTAGTTACTAGTAAGGACTATATAGTCCTGCA
AGCCTGTTTAAAAGGCTGCCCTAACTTATACTAGCAAGATATAGTATAAGGTAGGCCTTTA
TTATATTATGCCTAGGACCCCTAGACTGATTAGTAACCCCTAGAGCTAATCTGCTATACCT
TCTGTAAATAGAAGGTATAGCAGACTAATCTCTGCTATAATATGCTAGGCTAGCCCCTAGA
ACCTTCTGTAGCCCCTAAAGCCAACCCCCTAGACCTTTTATAGTAATTAATATAGCAGATT
GATTTTTACTATAGTATGCTAAGTTAATCCCCTAGACCTTTTATAACAGTTAGTATAGTAG
ATTAATCTTTACTATAGCATGCTAAGCTAAGCCCCTAAACCTTTTATAGCCCCTAGAGCTA
ATCCCCTAAACCTTCTATAGTAATTAGTATAGTAAATTAATCTCTGCTATAGCATACTAAG
CTAAGCCCCTAAACCTGCTATAGCCCCTAAAGCTAATCTTACTAATCCTTATATAGTAATA
GGTTATTCTGCTATTCCTTAGTTAGTATAGCTAGAGGGGCCTGTCTAGGGTAATCCTTACT
GCTTATATTAGCATTTAACCTAACTAGCTGCCTTAGCCTCTTATAGGTCCACTAATTAAAT
AGAAGCCTAGGCCAGGTTAGATTAGGCTTATAGCTGCATTCTGATTTTCTGCAAAATTTAT
TTATATGCAATTTTGCCTAAATTAACTTACAGCCATATAAATAGAAAACTAACTTAGCCAG
TTTTTTTAGACTTAGCCGTTTTTACTGATTTTAAAGGTTTAGACCTACCCTAGAGTGCTAC
CCTAGAGTGCTACCCTAGAGTGCTACCCTAGAGTGCTACCCTAGAGCTATAGCAGCCTACC
CTAGAGCTTTTATAAGAGCTACCTTATAAAAGGAAGGAGAGGAAGTAAAAGAGAGTGTAAA
AGCTACCCTGTAAAAGGAAGGAGAGGAAGTAAAAGAGAGTGTAAGAGCTACCTTATAAAAA
GAAGGAGAGAAAGTAAAAGAGAGTGTAAAAGCTACCCTGCAGGAGGAAGAAGAGGAAGTAA
AAGAGAGTAGAAGAGCTACCTTATAAAAGGAAGGAGAGGGAGTAAAAGAGAGTATAAAAGC
CACCCTATAAAAGGAAGGAGAGAAAGTAAAAGAGAGTATAAAAGCTACCCTGCAGAAGGAA
GAAGAGGGAGTAAAAGAGAGTATAAAAGCCACCCTACAGGAGGAAGGAGGGTATATAAAAG
CCACCTTATAAAAGGAAGGAGAGAAAGTAAAAGGGAGTGTAAAAGCTACCCTACAGAAGGA
AAAAGAGGAAGTAAAAGAGAGTATAAAAGCTACCTTATAAAAAGAAGAAGAGAAAGTAAAA
GAGAGTATAAAAGCTACCCTATAAAAGAAAAAAAAGGAAGTAAAAAAAAGTAAAAAAGCTA
CCTTATAAAAGGAAGGAGAGGGAGTAAAAAAAAGTATAAAAGCCACCTTATAAAAAGAGGG
AGGGTATATAAAAGCCACCTTATAAAAGGAAGGAGAGAAAGTAAAAAAGAGTATAAAAGCT
ACCTTATAAAAAGAAGGAGAGGAAGTAAAAAAGAGTATAAAAGCTACCTTATAAAAAAAAG
GAGAGAAAGTAAAAGAAAGTATAAAAGCTACCTTATAAAAAAAAGAAAAGGAAGTAAAAAA
AAGTATAAAAGCTACCCTACAGAAAAAAAGAGAAGGAGTAAAAAAAAATATAAAAGCCACC
TTATAAAAGAAAGAAAAAAAAGTAAAAAAGAGTATAAGAGCTACTTTATAAAAGGAAGGAG
AGGGAGTAAAAAAGAGTATAAAAGCTACTTTATAAAAGGAAAAAGGGTATATAAAAGCCAC
CTTATAAAAAGAAAGAAAGAAAGTAAAAGAGAGTATAAAAGCTACCTTATAAAAAAAAAAA
GAGAGAGTAAAAGAGAGTATAAAAGCCACCCTGCAGAAGGAAGGAGGGTATATAAAAGCCA
CCTTATAAAAAAAAGGAGAGAAAGTAAAAAAGAGTATAAAAGCTACCTTATAAAAAGAAGG
AGAGAAAGTAAAAGAGAGTATAAGAGCTACCTTATAAAAAGAAGGAGAGGAAGTAAAAGAG
AGTATAAAAGCTACTTTATAAAAAGAAGGAGAGAAAGTAAAAAAAAGTATAAAAGCTACTT
TATAAAAAGAAAGAGAGGGAGTAAAAAAGAGTATAAAGACTACCTTATAAAAGGAAGAAGG
GTATATAAAAGCCACCTTATAAAAAGAAGGAGAGAAAGTAAAAAAAAGTATAAAAGCTACC
TTATAAAAGGAAGGAGAGGGAGTAAAAGAGAGTAAAAAAGCTACCTTATAAAAGGAAGAAG
AGGGAGTAAAAGAGAGTATAAAAGCCACCTTATAAAAGGAAGGAGAGAAAGTAAAAGAGAG
TATAAAAGCTACCCTGCAGAAGGAAAAAGAGGGAGTAAAAGAGAGTATAAAAGCCACCTTA
TAAAAGGAAGGAGGGTATATAAAAGCCACCTTATAAAAGGAAGAAGAGAAAGTAAAAAGGA
GTGTAAAAGCTACCTTATAAAAGGAAGGAGAGGAAGTAAAAGAGAGTATAAAAGCTATTTT
ATAAAAAGAAGGAGAGAAAGTAAAAGAGAGTATAAAAGCTACTTTATAAAAAAAAGAAAAA
GAAGTAAAAAAAAGTAAAAAAGCTACTTTATAAAAAAAAGGAGAGGGAGTAAAAAAGAGTA
TAAAAGCCACCTTATAAAAAAAAGAAAAGAAAGTAAAAGAAAGTATAAAAGCTACCTTATA
AAAGGAAGAAGAAGGAGTAAAAAAAAGTATAAAAGCCACCTTATAAAAGAAAGGAGGGTAT
ATAAAAGCTATCTTATAAAAAGAAAAAGAGAAAGTAAAAAAAAGTATAAAAGCTACCTTAT
AAAAAAAAGAAGAGAAAGTAAAAAAAAGTAAAAGAGCTACTTTATAAAAGGAAGGAGAGAG
AGTAAAAGAGAGTATAAAAGCCACCTTACAGAAGGAAGAAGAGAAAGTAAAAAAGAGTATA
AAAGCCACCCTACAGAAGGAAGAAGGGTATATAAAAGCCATTTTATAAAAAAAAGAAAAGA
AAGTAAAAAAGAGTATAAAAGCTACCTTATAAAAGGAAGGAGAGGGAGTAAAAGAGAGTAT
AAAAGCCACCTTGCAGGAGGAAGGAGGGTATATAAAAGCCACCTTATAAAAAAAAGGAGAG
AAAGTAAAAAAGAGTGTAAAAGCTACTTTATAAAAAGAAGAAGAGAAAGTAAAAAAGAGTA
TAAGAGCTACCTTATAAAAAGAAGGAGAGAAAGTAAAAAAGAGTATAAAAGCTACCTTATA
AAAGGAAGGAGAGAAAGTAAAAAAAAGTATAAAAGCTACCCTGCAGAAAGAAGGAGAGGGA
GTAAAAAAGAGTATAAAAGCTACCTTACAGAAGGAAAAAGAGTATATAAAAGCCACCTTAT
AAAAGGAAGGAGAGAAAGTAAAAGAGAGTATAAAAGCTACCTTATAAAAGGAAGGAGAGGA
AGTAAAAAAGAGTATAAGAGCTACCTTATAAAAAGAAGGAGAGGAAGTAAAAAAGAGTATA
AAAGCTACTTTATAAAAAGAAGAAGAGGAAGTAAAAAAGAGTAAAAAAGCTACCTTATAAA
AGGAAAGAGAGGGAGTAAAAAAGAGTATAAAAGCCACCTTATTAACAAAAGAAAAGAAAGG
TAAAGAAAGTATAAAAGCTGCCTTATGAAAGAAAGAAGAAGGAGTAAAAAAAAGTATAAAA
GCCACTTTATAAAAAAGAAGGGAGGGTATATAAAAGCTATTTTACAAGAAGACAAACAGAA
AGTAAAAAAAAGTATCAAAGCTACCTTATAAAACTGCGAACAGAAAGTAACAGAGAGTAGA
AGAGCTGCTTTACAACAGGAAGCATAGGGAGTAAAAGAGAGTATCAAATCCACTTTATAAA
CGAAGGGAGGGTATATAAAAGCTACCTTATAAAAGGAAGGAGAGAAAGTAAAAAAAAGTAT
AAAAGCTACCTTATAAAAAGAAGGAGAGGGAGTAAAAAAAAGTATAAAAGCTACCCTGCAG
AAGGAAGGAGGGTATATAAAAGCTACCTTATAAAAGGAAGGAGAGAAAGTAAAAGAGAGTA
TAAAAGCTACTTTATAAAAGAAAGGAGAGAAAGTAAAAGGGAGTATAAAAGCTACCTTATA
AAAAGAAGGAGAGGAAGTAAAAAAAAGTATAAAAGCCACTTTATAAAAAAAAGAAAAAAAA
GTAAAAAAAAGTATAAAAGCTACCTTATAAAAAGAAAAAAAGGAAGTAAAAAAAAGTAAAA
GAGCTACCTTATAAAAGAAAGGAGAGGGAGTAAAAAAGAGTATAAAAGCCACCTTATAAAA
GGAAGAAGGGTATATAAAAGCTACCTTATAAAAGAAAAGAGAGAAAGTAAAAGAGAGTATA
AAAGCTACCTTATAAAACGAAGAAGAAGAAGTAAAAAAAAGTAAAAAAGCTACCTTATAAA
AGGAAGAAGAGGAAGTAAAAAAGAGTATAAAAGCTACCTTATAAAAGGAAGGAGAGAGAGT
AAAAAAAAGTATAAAAGCTACCCTACAGAAGGAAAAAAAGAAAGTAAAAAAGAGTATAAAA
ACTACCTTATAAAAAAAAGGAGAGGGAGTAAAAAAAAGTATAAAAGCCACCCTATAAAAGG
AAAAAGGGTATATAAAAGCCACCTTATAAAAAGAAGGAGAGAAAGTAAAAAAAAGTATAAA
AGCTACCTTATAAAAAGAAGGAAAGGGAGTAAAAAAGAGTATAAAAGCCACTTTACAGGAG
GAAGGAGGGTATATAAAAGCCACCTTATAAAAAGAAGGAGAGAAAGTAAAAGAGAGTATAA
AAGCTACCCTATAGAAAAAAGAAAAAAAAGTAAAAAAAAGTATAAAAGCTACCTTATAAAA
GGAAGGAGAGGGAGTAAAAGAGAGTATAAAAGCTACCTTATAAAAAGAAGGAGAGGAAGTA
AAAAAGAGTATAAAAGCTACCTTATAAAAGGAAGGAGATAAAGTAAAAGAGAGTATAAAAG
CTACCCTGCAGAAAGAAGAAGAGAGAGTAAAAAAAAGTATAAAAGCTACCTTATAAAAAGA
AGAAGAGGGAGTAAAAAAGAGTATAAAAGCTACTTTATAAAAAGAAAGAGAGGGAGTAAAA
AAGAGTATAAAAGCCACCTTATAAAAAGAAGGAGAGGAAGTAAAAAAAAGTGTAAAAGCTA
CTTTATAAAAGGAAGGAGAGGAAGTAAAAAAAAGTATAAAAGCTACCTTATAAAAAGAAGA
AGAGAAAGTAAAAGAGAGTATAAAAGCTACCTTATAAAAGGAAGGAGAGGGAGTAAAAAAG
AGTATAAAAGCCACTTTATAAAAAAAAGGAGAGAAAGTAAAAAAGAGTATAAAAGCTACCT
TATAAAAAAAAAAAAAAAAAGTAAAAAAGAGTATAAAAGCTACTTTATAAAAGGAAGGAGA
GGAAGTAAAAAAAAGTATAAAAGCTACCTTATAAAAAAAAAAAGAGAAAGTAAAAAAAAGT
ATAAAAGCTACCTTATAAAAGAAAGGAGAGGAAGTAAAAAAAAGTATAAAAGCTACCTTAT
AAAAAAAAAGAAAAGGGAGTAAAAAAAAGTATAAGAGCTACCTTATTTAAGAAAGAAAAGA
AAGTAAAAAAGAGTATAAAAACTACTTTATAAAAAGAAGGAGAGAGAGTAAAAAAAAGTAT
AAAAGCTACCTTATAAAAGAAAGAAAGGTATATAAAAGCCACCTTATAAAAAAAAGGAGAG
AAAGTAAAAAAAAGTATAAAAGCTACCTTATAAAAGAAAGGAGAGGGAGTAAAAAAGAGTA
TAAAAGCCACCTTACAGGAGGAAGAAAGGTATATAAAAGCCACCTTATAAAAAAAAAGAGA
GAAAGTAAAAAAAAGTATAAAAGCTACCTTATAAAAAAAAGAAGAGAAAGTAAAAAAGAGT
ATAAAAGCTACCCTGCAGAAAGAAGAAAAAAGAGTAAAAAAAAGTATAAAAGCCACCTTAT
AAAAAGAAGGAGAGAAAGTAAAAAAAAGTATTTAAGCTACCTTATAAAAAGAAGAAAAGGA
AGTAAAAGAGAGTATAAAAGCTACCTTACAGAAAGAAAGAGAGGGAGTAAAAAAAAGTATA
AAAGCTACTTTATAAAAAGAAGAAGAGGGAGTAAAAGAGAGTATAAAAGCTACTTTATAAA
AGAAAGGAGAGGGAGTAAAAAAGAGTATAAAAGCCACCTTATAAAAAGAAGAAGAGAAAGT
AAAAAAAAGTATAAAAGCTACCTTATAAAAGGAAGGAGAGGAAGTAAAAAAAAGTATAAAA
GCTACCTTATAAAAAAAAGAAGAGAAAGTAAAAAAGAGTATAAAAGCTACTTTATAAAAGG
AAGGAGAGAAAGTAAAAAAAAATATAAAAGCTACCTTATAAAAAAAAGAAGAGGAAGTAAA
AAAAAATATAAAAGCTACTTTATAAAAAAAAAGAGAGAAAGTAAAAGAGAGTATAAAAGCT
ACCTTATAAAAGGAAAAAAAGGAAGTAAAAAAAAGTATAAAAACTACCTTATAAAAAAAAA
AAAAGAGAGTAAAAAAGAGTATAAAAACTACCTTATAAAAAAAAGGAGAGAGAGTAAAAAA
AAGTATAAAAGCTACCTTATAAAAGGAAGGAGAGGGAGTAAAAGAGAGTATAAAAGCTACC
TTATAAAAAAAAGAAGAGAAAGTAAAAAAGAGTATAAAAGCTACCCTGCAGAAGGAAGGAG
AGTGTATAAAAGAGACCTTATAAACCGCAGGAGAGAAAGTAAGAGAGTGTATAAAAGCCAC
TTTATAAAAGGAAGAAGAGAAAGTAAAAAGGAGTGTAAAAGCTACCTTATAAAAAGAAGGA
GAGGAAGTAAAAGAGAGTATAAAAGCCACTTTATAAAAAAAAGAAAAAAAAGTAAAAAAGA
GTATAAAAGCTACCTTATAAAAAGAAAAAAAGGAAGTAAAAAAAAGTAAAAGAGCTACTTT
ATAAAAGAAAGGAGAGGGAGTAAAAAAGAGTATAAAAGCCACCTTATAAAAAGAAGAAGGG
TATATAAAAGATACCTTATAAAAGACATGAGAGAAAGTAAAAGAGAGTATAAAAACTACTT
TATAAAACGCAGAAGAAGAAGTAAAAGAAAGTATAAAAGCTACCTTATAAAAGGAAGAAGA
GGAAGTAAAAAAGAGTATAAAAGCTACCTTATAAAAGGAAGGAGAGAGAGTAAAAAAAAGT
ATAAAAGCTACCCTACAGAAGGAAAAAAAGAAAGTAAAAAAGAGTATAAAAACCACCTTAC
AAAAAAAAGGAGAGGGAGTAAAAAAAAGTATAAAAGCCACCCTACAAAAGGAAAAAGGGTA
TATAAAAGCCACCTTATAAAAAGAAGGAGAGAAAGTAAAAAAAAGTATAAAAGCTACCTTA
TAAAAAGAAGAAAAGAAAGTAAAAAAAAGTATAAAAGCTGCCTTATAAAAAGAAGGAAAAA
AAGTAAAAAAAAGTATAAAAGCTACTTTATAAAAAGAAGGAGAGAAAGTAAAAAAAAGTAT
AAAAGCTACCTTATAAAAAAAAAGAGAGAAAGTAAAAAAGAGTATAAAAGCTACTTTAAAA
AAAAAAGGAGAGGGAGTAAAAAAAAATATAAAAGCTACTTTATAAAAAAAAGAAAAAAAAG
TAAAAAAAAGTATAAAAGCTACTTTATAAAAAAAAAAGGGTATTAAAAGCTACTTCAAAAA
AAGGACCAGCCATGCCCGAAA
>3C-assembly|contig_1
ACCTTTAAGTAATATTAATATTTTTAGCTATAAAGTTTATATACTATTATAAAATAGCTAT
AGCTAGTTTTAAAAACCTATATATAATATAGCTTAATAATATAATAACTTATAAAATAGTA
TTATAGCTAAAAGAGCTATTAAAAAAAAGCATTTAGGCTAAATATTAAGCTTATAATAATT
AATGCCTTTAGCCTTAAATTATTACTAATATTAAAGGGATATAAAGACTTCTTAATTTAAG
ATTAATAGCTAAAGCTAGTAATTAACCTTATAAAAGTAAAAGACCTTTTAAATATTTATAA
TATTAAAAATAAAGTCTTATTAAGCTAACTTAATACTTAAAAAAGTAAAAAAAGACTATTT
AATATATTTTTTAATAAGCTAAGAAGGAATTTTAAGAATCTAGCCTTAATATACTTTAGAC
TATATATAAAAAATAAAAGAACTATAGCTTTATATTTTTAAAGTTAGTTAAAGACTTTACT
TAAAAAATTAATATTATATAAAAAAAGTTTTTATAAGTAAAAAGCTAGTATAAGCTTTTAA
ATAGCTATTTAATTTTTAAGTTTATTAATAGCCTTAGTAATTAATATTTTATTTAATATAT
TAACTTTTAAATTAATTATAATATAAAGTCTTTCTTAATATTAAATAGTATTATTAAAAGT
ATAAAAGCTAAAGAAATTAAGTAAAAAAGTAATACTGCTAATATATAAGCCTTATTAATAA
AAAAATATATAGTATTAATAAATAGTAAGGACTTTATAATAATAAAGGTTTTATACTATAT
ATATTATAATAAAACTTATTATATAAAAAATATATACTAAAAGTTATTTTTAAAGAAAAAA
AGGTAATAAAATAATTAAAAAAGCTACTAAACTTACTAATACTTAAACTTAAGCATTTAAT
AAAAGTAATTAAATAAGAAAATGCCTAGGTTTATAATTATTATAGGCACTAAATTTAATAA
CTTTTTTATTTTATTTTAAAAAGACTTAATATAGCCTAGTGCAGCCTTTAGGCTATTTAAG
TGCTAGACTTTAAGTGTAAATAGCATATTATATACTAGGGGGGTTTAGAAGTTAACTACTT
CTTATATTAGTATAGCTTATTATAAGAGGCCTGTTAATTAGGAAAATAGAATATTAATTTA
AAAAAAAAAAATACCTAGCTTATAATAGTATATATATATAATCTTAAGTATTTATAATTTC
TTATATAAATTATATATTTTAATTTAACTGCCTTAGTAAGTTATATTTTTAAGTAGTCCTA
TTTAAACTATAGCATATTCCTATTTAAACTATAGTAGTTTATACTATAGCTAAGGAAACAC
CCCTAAGTAGTAAGGTCTATGCTTATATAGTAAAATATAGTATAGCATACTAGCAGTTATT
ACTATTATAAAGATACTAAAAGAAGGGCAGGGGATAGCAGCAGCAAGAGCTTTAATTATTA
CTAGGTTATTTATAATCTTTATATAGCTAGCTGCGATTTAAAACTTATAGATAACTGCAAG
GAGGCCCTGCTGCTGCCTCTGCCTTTACTACTGCCTCTGCCTCTATTAATAACAGCTATAA
TAAAGGTAAAGAGTCTATATATTAGAAATTGTAATACTATTACTTATAATATTATTATATA
GGCTATAGGATATACTATTAGCTTATACTATAAATAGGTATATAGCTATAAAAAGGCTAGT
ATAAGTATAGAGATTTTTATATATATATAGGCTACTATAGTTTAAATAGAGATTCTTTATA
GTTTAAATAAAACTACTTATATTTTTACCTTAATTTATTAAAATAACTATAACACTAAGCG
CCTTAACTTTATAATAGTAATATATAGCTTAATAATACTATAACTTTATTATACTATAATA
TATTTAAAATTACCTTAATTTTTATTAAACTTTTATAATATTATTTTTTAAGCCTTAGCTA
CTAGTAATATAAAAATAAATTAATTTAAAAATAAATTTACTACTTTTTTAATACTTTAATA
TTAAAAATCTTAAAAAATAAATTATTACTATAGCTAAGCTATTTTAAAATAAATACTATAT
AAGTATAATTAAAGCTTTTAATAAGCTATAAGTTTAATATAAAAGGCTATAAAGTAAGGTT
TATAAAGCTTATTTATAATTACTTAATAAAAGTAATTATATACTATTTTTATTAAAAGAAG
AATATAAAATATTTTACTAATTATTTTATAAGATTATATAAAGGTATTATATTTATTTTTA
TTATTTTTAATACTATACCTTTACTTTTTTATATATTAAAAGTAAAGTAAAATAAGTATTT
AAAAAATAAGTAAGCTATTTTATATAATAATATAAAAAAGATTTTTATAAATATAAGTTTA
TATTTATTATAACCTAGCCTTATAGTTGTAATAATAAGCCACCCTTAGTAGGCGGCACTAG
ATAAATATTAAACTGTTTAGCTAATTAAGAGCTACTTAATAAAATTAACTATTAAGTATAT
TAAGGATAACTTAATTAACTTAATAATTAAGTATATTAAGGATATTAAGATAACTAAATAT
ATAAGTTATATTTATATTACTTATTTAAATAGTTTAAATAGCTAGTTATTATTATACTTTA
TAGTATTTATAATATAAATAGATTAAAACCTAGATATTTACTACAGAAGTATATTAACTAG
CTATATAACTATATATACTTTAAGTACTAACCTAACTCCTTACTAATATAAACTTAAATAG
CCCTTTTATTAAAGCTATTTACTTAAATAGTTTATTCTTTAAGAAATAGTGTTTTTACTAA
CTATAAGAACCTAGTTTATTATATAATAATAACTTTTATTTAAGAAGTTATTTTAAACTCT
TAAGGTAATATTAATTAAGGAAGTGTTACTTTAAAATAAAAATAAGTAATTATAATAGGTT
AATATAATAACTTTAGGAAATATAAAACTTAATAACACTGCTTAAAATATAGTAGAAAATA
TAGTATTTTAATAACTTATAACTTTTAAGAACTTAGTTTAATAATTAACTTAAGAATAAGC
CTAATAGTAGGATATAATTATAGCCTTAAAAGCTTAACTAAATTAGTAAGTACTACTAGTT
ATTAATATACTAGCTTTATATTAAGAGAAATAACTTAAAGAGATTATTAAGCTATTAATAC
TAGCTATATATAATAAAAATATAAAAAAGATTAAAGCATTTCTTATAAATATAAAAATATA
TTTTAAGTACTTTTTTATAACTATTTTAATAAATAAAATAAAGGTGTAAATTACTGCTTTT
TAACTTAAAAAAGCTGCTAAAAACTAGTTTAAACCTTACTAATAGGATTTTAAAGCTACTA
TTAATAATATTAGTAAATATAAGGTAACTATTATAGTAATATATAATAGCTATAAGCACTT
TAAATAATAAGTTAAGAATATTTTTAAAGCTATAAATAAAAAGAAGGAAGCTAAAAATTAG
CTCCTTAACCTTAAGCAGAAAGGGTTATGCTTAAAGTTTACTGCAGAATTTATTTAAATTA
ATGCTAAAATAAATATAAATAATATATTAAAAAGAGTCCTTTACTATTAAGGGCTAAAATT
TAAAGTAAAAGATAAACTTATATAAGATAAACTTCTTAAAATATTTAAAGCTTTTTTTAAA
AAAGCTATTTAAATTAATAATTAATTATATAAATAATAAAAGGAATAAAGTATAAAAAAAC
ATAGTAATTAAAAAATATTTTAATAAGGAAATATAGTAAATTATAAAAAAAAGCATAACCT
TATAATATATAATAATAAAAAACCTAGACTAATAAACCTTAATATTATTAATTAAAAGAAA
TAAAATAGGCAGAATATTAAATACTATAACTATAAGAAAAAGGGATATATTAAGAAATACT
GCTATAGTCTTAAAAAGAATAATAGTAAAAAATAATTACTTATTTTAAAACTATAAAATAA
GAAGAATATTAATATAATAATACTTACTATAAATTATAAATATTTTAGTTAAATAGTATGC
TATAATAATATATAAATAAAATATTAAAGATCTCTTAATAATTCTTATTTATATTTTTAAA
TATTAATAGTTTAGCTATATTTAACTTATTATTAGTTTTATTTTTATTTTTATCCTTTTAA
ATATTTTATATTTTTTAATTTTTATTTTATAGCTTTAGTCTTTATAATTTAAGGCTAGCTA
TTAAATTATTTAATAAAGCTATTTTTAGCTATTTTAATTAATAAGTAGCTTTTATTTTATT
TAAGTTAATTAGTTAGTATTTATTTTTTATTATTATATTATATAGTAATTTCTAATTATAT
TACTATAGCTAAATAAATTAATAGTTAAATAAAGGAGATAGTAGTAGTACTTAATAATATT
AAGCAGAAGCTAGGCTTATAACTTATTAAAAAGTATATTAATTAACTTACTTATTTTTTTT
TTACTAAATAAGCATATAGCTTTTACTTATACCTTTAACTAAATTAACCCCCTTACTACTT
ATATATTAATACTTCCTATATTAGTGCCCCTTATTTTAATAAAATACTACTAATTTCCTAA
GTTATATTATAATAGTATTATAGTATATTAGTCCTAAAGGGGATATATTAAGTAGTCTTTA
CTTTAATAACTTAGAGTATTACTAGGGGGGCACTAGTCTTATATAAAGGGCACTA
>3C-assembly|contig_2
GACTATTTAATAAAGGAACTCTATACTATAGTGGCCTATTTTACATTAGTTAGAGTGTTCT
GCTTAATTATAGCAATTAATAACCTTAAGTGGCAGTAATTTAATACTATTACTGTATTTCT
TAATGCTAATGTTAAAGAGGAAGTTTATATGCATTAACTATAGGGCTTTAATAATAGATTT
AAAAAAGTCTGTTATTTAAAGAAAGCTTTTTATAGTTATTTAGGGGCTCTTTTATAGTAGT
TTAAAAAAGCTATATAACTTCTAGCTATAATTAAATTTAAACCTCTTAAATCTAAGCTTTG
CATTTTTAAATATAAAGACAGCACTATCCTAATCCTATATATAGATAATATAATAGTTACA
GCCTTAAAGATGTTAACTATTTATAATATAGTAATATAGCTAGAAGGTCTATTTAAAATTA
AGAAACTAAGAGATATAGCTGTCTTTTTAAAACTAAAAGTTTATAAAGATTAAAAAAATAA
AATAATTATGCTTAGCTAAGGCACCTATATTAAGAAAGTTATTACTAAGTTTATCCTAATA
CTTTAAAATCTAGCTAAGACCCTGTAGCTACTTAAGAAGATAATTCCCTATAACTAGAGAT
AACAGGAAGTTATTATGCTAGTAAAGGAATAGCTAAAATAAACAGGAAGCCTAAACTTTAT
CTTAATAGGCATAAGGCCTAATATTATATACACTACCTAGAAGCTTTATAAAGCTAACGCT
AGTTTAATAAAATACTATAAGGAAATCCTAAAGCACCTCTTTTAATACCTTTATAGCATAA
CTAACCTAGGGATCTGACTTAGTGGCAGATATAATATTAAAGACCTTAATCTAAGGGTTTA
TGCTAATACAGTATTTATTAATAACCTAGCTAAGAGATTTAGTATAGCAGGCTATATTATA
TTAGTTAAAGACAGACTAGTTTACTAGAAAAGTAAGAAATAAACTATTATTACTATAAGCT
TAACTAAAGCTAAATTTATAAACCTTACCTTAGCTAAAATATTAGCTATTTAAATTAAGAA
GATCCTTAATAACCTAGGCATTAAAGACTAGAAGCTTATAATCCTATATACTAATTCCTAA
AATACTAGAATTACTATTCTTAACTAATATAATATAGCATAAATAAGGCATATAGATATTA
ATTTTAAATAAATTATTAATAAAGTGGAATAAAGGAGACTTTAAAATATAGTAAATTAGCA
TACAGGAGATAACTGCAGACAGTTTAATAAAGCCACTTATAAAGATTAAGCATACTGAATT
TATAAAGCTTTTAGGGATAGTTAATGCTATTTAATAGCAGAGATTTATCTTAAGTTAGTAT
ATTTATTTAAATATTAGGGGTAACTATAATAAGTATACTAACTCTATTACCCTAGCTGTGC
CTTATTTCCTATTTTCTTTTTTTATACTAATAAGGATTTAAACTGCAATAGGTTTATATTT
AAAACAGTTTAGGAGTGCTAGATTTATAATAAGGAGTGGCATAAGTCTCTTTATCCTTTAT
ATCTTAAGATAAGCGGCCACTTTAACTAGGTCTGTATTAAAGAGACCCTTATTATAAAAGG
CATCCTATTTACTAATTAGAATAAATTTATCTCCTATACTCTTAACACTTTAGGACATAAG
CATCTTATTAGACCCTAACTATTATATTAATAGTACTAATATATCTTTTATAGGAAGAGCA
CCCTATTTAATAAATAAGAAGCTGCTTAAGAACTCTAAGAGTAATAAGCTTTTATTATTAT
ATTAGTAACCTGTTTTTATTTATTTCTATTTATTTTTATTTTAGCAAACTGTTTCTATTTT
AATTAAGGAAGCCTTGCACTTTAGTAAGCAAGAGCAACTTCTAGACTTTAATAACCAGAAA
ACCTTAATTTAATCTACCTACTTCTATTAGCGCTATTTCTCCTTAATTAAAGGAATAGCAG
CTATTTCCTAGATTTATTTTATATTTCTTATATACAGCAGAATAGCCTATATCTTGTAATT
AGTAAGATGCTACTGATTTCCTAGGATATTATAATAGTATTATAGTGTGTTAGTCTTAAGG
GGGATGTGTTAAGTGGTCCCTACCCTAATAACTTAGGACCACCCTATAACACTACAGGCCT
TAGGCCTGTGATGCATTTATAGCCGTTTATTTATTTTCCTTCTCTTTCTCTTTAGCTAGTC
TTCTATAGAAGAAGAGAGCTTATTATTGCACCTTTATTAATTATTATCCTAGCTACCTAGC
TGGCATTAGCAGTTTAAGAGGATTAGGATAAGCTAGCCTAGTTATAACTATATATATATTA
ATAAGAAAATAAAGAAAACGCTGTTTTTAAATAAATTAGCCTGCCCTAATTACCTAGTCTT
AACCCTTATGCCCTTCTCCTAGTAATATCTAACAGTAATAACTGCCAGTATGCTATACTGT
ATTTTAGTATATAGGCATAGACCTTATTACTTAGGGGTGTCCCTCTAGCTGTGGCATAGAC
CACTATGGTTTAAATAGGAATATGCTATAGTTCAAATAGGATTACTTAATTTTTAAAACTA
TTATCTCTACTTTAAAAAAAGCTATTTTACTTTAATTTAGCATTACCTTATAATAAGAAGC
AGCCTAGTAGTCTTTTTATTTTAAAAATTATAAAATTAGTAGTTATTAAGGTATATTATAT
TATATAGTATATATACTAGGGGGGTCTTAAAAATAACTATGTTTCCTATTCTAGCTCTACT
AGGACAGGGGGGTTATTAATTTATAAAAGGATTATTAATTTATAAAATACTTAAATCTTAA
TATATATACTATATAAATTAAAGTACTATTTTATAAAACTATTACTTTTACTTTAAAAAAA
GCCATCTTATTTATTTTTAAAATCGCCTTATAATAAGAAGCAGCCTAATAGTCTTTTTTCT
TTAAAAATTATAAAATTAGTAGTTTAAGGGTACTTTATATTATATAGTATATAATACTATA
AGTAATATATCTTTTTTTTATAAATTAATAACCCTTTTATAACTTAACAGCCCCCCTGTCC
TAGTGGAGCTAGGATAGGAAACGCAGTTGTTTTTAAGACCCCCCTAGTACTATAAGTAGTA
TATCTTTTTTTTATAAATTAACAATCCTTTTATAACTTAATAACCCCTCTGTAATAGTCCT
ACTATTATAGGGGATGCAGTTACTTTTAAGACCCCCCTAGTATTACTATTATTCTTAATTT
ATAAGATTTTATAATTAATACTAAGAATATAACCTTAGCTATATTAAAATAAGCTAAGCTA
AGTTAAATAATTAAGATATATATAGCTAATTAATAATAGTATTACTTTATAAAAGGTATTA
CTTAAGTTAATTATAAAGCTTTATATAAAGGAAAAATAAAGAGATTTATATTAATAATTAA
AATTATATAATAGTAAAAGTATTAGGAATTTTTAAAAAAATAACTAATCCTTATAATATTT
ATAACTTTTAAAATTAAGTAATAACTTAATAAAGGCATAAAGGTTTTTAAAAATTAAAATA
ATATTAAGAAAAAGTATAATTATAAAATTAAATAATTTTTTATAATAGAAAAATAATATAA
TAATTTAATTAAAAAATAGACCTAAAGCCTAGTTATATTATTAAAGAATACTATAATCCTT
TATAGTAAATAAGTATATAACTTAAAGCATTTTACTAATAGTAATCTTATAGTAAAGGCAT
ACTTAGTTATTTAAGAAGATTAGCTTTAAGGGATAGACTAATTTAATAAAAGGACTTTATA
TTATAGTAGCCTATTTTATATTAGTTAAAGTGTTTTATTTAATTATAGTAATTAATAACCT
TAAGTAATAATAATTATTACTGTATTCTTTAATATTAATATTAAAGAGGAAGTCTATATAT
ATTAACCCTAAAGCTTTAATAATAAATTTAAAAGAGTTTATTTTTTAAAAAAAGCTTTTTA
TAGTTATTTAAAGGCTTTTTTATAATAGTTTAAAAAAGCTATATAACTTTTAGCTATAGTT
AGATTTAAACCCTTTAAATTTAAGCTTTATATTTTTAAATATAAAAATAGTATTATTTTAA
TCCTTTATATAAATAATATAATAATTACAGCCTTAAAAATATTAACTATTTATAATATAAT
AATATAGCTAAAAGGTTTATTTAAAATTAAAAAGCTAGAAAATATAGCTATTTTTTTAAAA
CTAGAAGTTTATAAAAATTACTTAGCTAAAGCACTTATATTAAGAAAGTTACTATTAAGTT
TATTTTAATACTTTAAAATCTAGCTAAAACCTTATAGCTACTTAAAAAAATAATTTCTTAT
AATTAAAGATAATAAAAAGTTATTATATTAATAAAAAAATAGCTAAAATAAACTAAAAGCT
TAAACTTTATTTTAATAAGTATAAGGCTTAATATTATATATACTATTAAAAAGCTTTATAA
AGCTAATATTAGTTTAATAAAATATTATAAAGAAATCTTAAAGCACCTCTTTTAATACCTT
TAAAGCATAACTAACTTAAAGATCTAACTTAATAGTAATATCCCCTAGAGCTGATCTCCTT
AAATAACTAAGCATGCCCTTGCTATAGGATTACTATTAGCAGGATGCTTTAAATTATATAC
TTATTTATTATAAAGGATTATAGCATTCTTTAGTAGTATAACTAGGCTTTAGGTCTATCTT
TTAATTAGACTATTATATTATTTTTTTATTATAAGGAACTATCTAGTCTTATAGTTATGCT
TTTTCTTAGCATTATTCTAATTCCTAAGAACCTCTATGCCCTTATTAAGTTATTACTTAAC
TTTAAGAGTTATAAATACTATAGGGATTACTAGGGGGGTCTTAAAAACAACTGCGTTTCCT
ATCCTAGCTCTACTAGGACAGGGGGGCCGTTAAGTTATAAAAGGGTTATTAATTTATAAAA
AAAAGATACATTACTTATAGTGTTATATACTATATAACATAAAGTACCCCTAAACTACTAA
TTTTGCAATTTCTAAAAAAAAAAGACTATTAGGCTGCTCCTTATTATAAGGCGATTCTGAA
TTTAAGTGAAATGGCTTTTTTTAGAGTAGAGGTGATGGTTTTATAAAATGGTACTTTAATT
TATAGGGTATGCACACTAAGATTTAAGTATTTTGCAAATTAATAGTCCTTTTATAAATTAA
TAACCCCCCCGTCCTAGTAGAGCTAGGATAGGAAACGCAGTCGTTTTTAAGACCCCCCTAG
TAGTTATTTCTTTATAAATTTATTATACTCTTGCTATCTAATAGTCTTAATTATTAATATA
GATTTCTTTATTTTTCCTTTATATAAAGCTTTATAGTTAACTTAAGCGACACCCCTTATAA
AGCGATGCTGTTATTAGTTAGCTGTATATATCTTATTTATTTAATTTAATTTAGCTTATTT
AAGTGTGGCTAAGGTTATATTCTTAGTATTAATTATAAGGTTTTATAAGTTAGGGATAATA
GTAATAGTAGCATTCTAGCAGATAGCTTTAGGTTTAATTAAACATTAGTTATAAAGGTTAT
AATAGTCCTAGTTAGTTAAGGAGGTCTTATCCTATAGATCTTTTTATAAAGTAAGCTCTAG
GGTTTAGAGATACTTGCCTTTCTTATAGTTTACCAGTAATTACTATTAAAGGACATCCTTA
TTATTATTAGCCTTAAAATACTTAGATTTATTAGCTCTAGTATTATTATTAATTACTTTAT
TAGCCTTAAAGGTATTTTAAATAGTAACTATATTAGGAGCCTGCTATAATCTAGCTACTTA
GCTAATTACTATCCAGCCTCCTTTTTTAATCTTAAGGTTAATAAGTATAGCTTTATACTTA
ATTTCTAGTTCCTTCTAATTATAAAGTGTCTTACTGCTTAACTCCTAAAATTACATATCTT
ATAATTTAATAACTTTATTTTTATTTAGTAAATAGACTTTATAAATATAGCTATTTAGGCC
TTTTATACTAATAAGATATCCCTTAGTTACTTTAAGGTGTATTTTTACACTCCTAACTTGC
TAATTCTTATATTTCTTAACATATGCTATATAACCCTAAGTCTTAATATACTTAACATTAT
ATTTATATTCTACTTAAATAGCTTTAAATATCTTTTCTAGTAGCAAGATCTTATCCTTATT
AAATAAGGTTAGCAGTAAGTTATAAATATATATAGCGGATTCTATATATAAAGGCTATAAG
GTCTTAAGCAATCTAATTTTAATATAAGTTACTTATCCTAAGTTTATAAGGCTCTTTCTAG
CCTATTTAATTATGCTGTTCTGCTAAGAAGCGTAAGCTACAGAGGTCCTAATAATAAATCT
ATCCTTATAAGACTAGTCTTATATTTCCTATAATATAAACTCTCCTGTATTATTAAATGCT
ATAACTTAGACTTTATATCCACTACTAAAGACCTCCACTTAGTTCTTCCAGCCTTGCAGTT
TTCTTATAGCATCCTTGCAGTTAGTAGCTAAGATTAGCTATTAGTAGTAAGTAAGGGCATT
AATCCTATAAAGCGAGATTTTAAAACCTCTATATCTAATAGGTATATAAAAGATTATATCC
TAGAAGATAATTTAGAGAAATTCTATAAGTTTAGCTAACAGTATATAACTAATAATAGATT
TAAATTTAGCTAAATAGCAAGCTTTATAGTAGAAGTCTTTAATTATTATTTTATCTACTTA
AATTCCTAATTATCAGCAAGCTTTTAAAACTCATTCCTTACCAGCATGGCCCAGTCTCTTA
TATATAAGACTGTATTCTACATTTATAATACTAGGGGGGTCTTAAAAATGACCGCGTTTCC
TATCCCAGCTCCACTAGGACAGGGGGCACATTAATTAGTAAAAGGTCCGTTAATTCGCAAA
AAAAAGATATATAGGTTAAAGTGTCGCATGCCATATAATAAGAGGTACTGCAAAGACCCCT
AAATCTGCAATTAAGATTATAAAAATACTATCAAGCTGCTCCTTAAGTCAAGGCAATTCTA
AATCTATGCAAATTAGCTTTTTTAGGTGCAGAAGTAATAAGTTATTAAATCAGTACCTTAA
GTTATATAGCGTGCGCACCCAAATCAAAGTATTTTACAAATTAACAACCCTTTTGCTAATT
AACATGCCCCCCGTCCTAGTAGAGCTAGGACAGGAAACGCAGTTGTTTTTAAGACCCCCCT
AGTAAATGGTTTAGTAAAAAGCATTATAAAATTATAATATCTGCTAGTCAGCAGCATTATT
ATCTTTAAGACTGTAATATCATGCTTCTAATAAACCTCTATAATTATAATTACCTTATCTT
TCTACTGCATAAGTAATCCTCTTATAAAGTTATACTAAATATCTCTTTATTTAAGGACTCC
TAGGCTTACTATATTAATAGCACCTTAAGGAGTATAGGCAATATTCTTAAGTCTAATTATC
CTATTATTTAGCAGCAGGATAATAACAGTGCCTATCCCCTTAATCTTTAATATACTTCTAT
TAAATATAGCTATTATATTAGCTTTATCTAGCATTTAAATAAAAATAAACCACTTTAGGTT
ATTAAAATAGTGCAGGTTATAGCCTAAGTTAATAATAATATTATCTTAATTAATACTATGT
TTAGTTAAGGTAAAGTTATAGTTTAAAGTGTTATTTTATTTAATTTTAATAATATTATCTT
TATTATCTTTAAAGAGATTAGGCTTAATAAGGATATTTAAGGTAATTATTATGCTAATAAA
TAATTACCCTGCTTTTATAATATCTAAGGTGCCTTTAAACAGTTTCTTCTTTACTATAGGC
TTAGATTTATCTTTTTTATTATTACCAGATTCTTATCTCTATAAATAAAATCCTTAACACA
AGTTTAAATAAGATTAAGGATAATAATCCTTTAATTAAAGTTTAAGATAAAGTCTTTAGTA
AGTATTAGGCATATATAGCTTCCTATTTACTAAAATAATACAGCCATATTCTAGCTTCTTA
GTCTTATTATTATTAAACTTGCCTTATCCTTACTATTTATTATTATTTAATAAGAAGAGTA
TTGCTATCCGGGCACTGATGGATTGCTATTCGGGCACTGGTAGAGGTACCTAAAGAATTTC
CTTTAAACTACTGTGTTTTAAAAGCTGATTTTCTAGCTGAATAAAAATAAATAAAATATAT
AAAAAATAATATTAGTTATAAAAATGGCTAAATAATAAGAGATTTTTTTTTTATATTTTAT
ATATTTTTATTTAAGCTAGTTATATAAGAAAGAAACCTATAGTATTTTAAACTAGCTATTT
ATATATAAAAGCTTAATAAAATTAGGTAACTTTTTATATAGTTATATAGCTTATTTTAAGG
GCTTTATTATTATACTAAATGCATGCTTATATAAGTACTACTTAGGCTTAAAATAGCTTTT
AAATATAATATAGGTTTTTTAAGCTATAAATCTAGCTTAAAAAGCTTTTTTTATATATAAT
ATTAAAATTTACTATATAAATAAGCTAAAACTTAAATCCGCTTCTTATAATTATGTTCCTA
GAATTTTTTATAGATTTTTAAAGTTAAAGGAAATTTCTGTGGGTCTGTGGGCACGGACCTC
CACTATGCCTATTTAGGTTAGTCAGTGCCCGAATAGCAATCTATCAGTGCCCGGATAGCAA
TACTTAATAAGAAAAGGGCAGGCTGCTTAAAGGTGCTAAATGTCTTTTTAATCCTTACTTT
CTTATTTACTTATAAGTAGAGGAACTTAATAAGTTTATTTTTTTTAACTTCCTTACCTTAA
TAAAGATCTACAGTCTAGTGCTTATACTAAGTCTTATTAATATATTTAAGGCTTATAAAAG
CTATAGTTATAAACTAAGCCTTTAGCGCCTTAAAATATTAATATATAATATAAGTCTAGGC
TCTTATTAGCGTATTAATATATACTTTTAAAAACCTAAATTAGCTATATTCTAAATAATTA
AACTCCTAAATAATAATAAAGACTCCCTCTGCTAAGGCTTTTAAGATAATAGTCTCTGTTA
TATTAAGGAGTTCCTTTACTATTAAGTTATTACTATTAAAGCCCTTGCAGTTAAGCTTTAT
ATAGATCTTTATTAATAGGTTATTTAAGATAAATCCTATTACTAGCATATTATTTTCTTTT
TAAGCATTTTTCTTAGCCTAAGTAGCTTTTTTAGCTATAATATCTATTCCTTTAATAATAC
CTTAAAGACCTATTAGGTATATATTAATTTTAAGTGTCTGTTTTTAGGCATTTTAGTTATT
AAGGCTTTTTAATAATATTACTAAAGGAAAGAAGTTAGCTTATAAAGCCTTAAAAGCATTA
TCCCTTATAGATATTAGCTATGCTATCTTAGGCTATGCTATTTATAAATTTAGGTTAGGAT
TATTATAGTTAAAGTCTTTATTTTTAGTAATAAATTTAGGATTATTTTAGCTTAAAGGGTT
AGGTAATAATCATCCTGTTAACATATAGGTAAAATAAAGTCTCTAAGTCCTTATAAATAGA
AGAGAAGAAGGTCAATCTCTTAAGTTAAAAAAAGGGCAATCCGCATTAGATTAAAGGTGCG
ACCCGCGTTAGGTTAAAGGTGCAATAATAACAGCATTATCTATCACCGACTTAAAGGTTTA
GGTATAACTTTTCTGCAATTTTTAGAAGAGCATAGGGCTTATAACCTGACAAAGGTGCAAT
AATAAGCTCTCTTCTTCTATAAAAGACTAGCTAAAGAGAAAGAGAAGGAAAATAAACAAAT
AGCTATAAACGCATCACAGGCCTAAGGCCTGTGGTGTTATAGGGTGGTCCTAAGTCATCAG
GGTGGGGACCACTTAACAATAATAACCTCTTTAATAATACTGCTATTATTACTATTATTAT
TATTATTATTATTTAAGGCAGTAGCAGTAATAGCTTCTAGTTATCTTTATATTATTTATAA
TCTCTATATAGCTGGCTGTAATTTAAAACTTATAGATAACTATAAGAAAGCCCTGCTACTG
CTACTACTATAACTATATCCTTGCCTATATCCTTAAGCCTACCTAGTAGGCTAATAATAAA
GGCAAGCTGCTGCCCTCTATCTTATACTAGAATAAGACTTACTGCACTAAAGGATTAAGCC
AGCGTGTTAAAGCTTGCTAATAAGGCTGCTGGTGCAGCTTTATTATCCTCCTTATCTTCCT
TTACTCTAAAGGTTACTAGTATAGGTATTTTACTGTTATTTAAAAGTTAGGGTTAGCTGTA
AAGACTTTAGACTATATTAGGATTATATATATAAAGGAGCAGCTCCTTAAGGTCCTAGGAT
ATAGTTAGTAAAGATCTTATAAAAAATAGGTAGAAATTATACTAGTAGCTTAACTAGCTAT
TATTATAAGTAGTAGTCTTTTTTATAAAAAGCCTTGCTATCTTAAAGCTTATTAAAGATAA
AGTGGCTATATAAAAGGCTATACTATTAAGTAAAGGAGTGTATATACTTAGGCAGAGAGTT
TAAGTTTAGGTTAATATTTAAGGGCATTATAGCTATAGTAAGTTAATACTGCTAAGTAAGG
AGATTAATTTTAATATATTTAACTATTAAAGTAATATTTTTAAGCTAGCTTACTTACTAAA
TAAAGCATTAGCGCTACTGTATTTATATTTAAGCTATATTATTATTATAGTCCCTCTTTTT
CTTTTTTATTATTTAAAGGATTGCATTATATAAATGCAGAAAATTACTAATATTAATAAAA
AGAAAAGACTTAATATTTTTATAAGCTATTTTTATAAGACTATTAACTCTTTAACTAAAAT
TATAATAGTATTTAATAAAGTAATAAGCCTACTGCTTTTACTATAGTATATATTCCTTTAA
GATATAATATAAGATATAGTTTTATATTATAGTATAGGTTAACTTTATTATAGCCTAGGCT
AAATAAAACTCTCCTTTATTTTTAATAAAAATAATATACTTTTAGTTAGAAAATATACTTT
TATATATTAGCTTTTTTTTAGGCTATAAGCTTACTAAAAGCTATAAGCTTACTGCTTAATA
CTTAGCAGCTTTAGCTTCTTATTATATTACTATAATATAAAAGGCTTAAATAATAAGGTTA
TTATTAAGACTATTATAAAGACTACCCTTAAAGATATTGCCTTTATCTTTATTTTTATTAT
TATTATTATTATTATAGCTATTAAGGCTCTTCTAGTATATTTAAATTTATGCCTATATATT
TATATTAATATAGTAAATATAAAGTTACTGCTATAAAGTTAAAAAGATTATAGTTAAGGCA
TTTTTAAGTGCTTTTTCCTTATTAGTAATAATTATAAATAGTGCTAAAGCCAGGATTTCTT
AATAAAGCTACTTTAATTTTTTATAAAGCTATAAAAAGCTATCTTCTTTTTTTAAATTAAT
AAGACTAAATATAAAATTAGTAATAAACTTCTAGTTAATAATACTAATAGCCTTAAATAAA
AATATATTAAAATAGTTAGTTTTATAAGTATTATTAATATTAAGGACCTTTAAGAACTAAT
ACTATATATCCTTATATTAAGAATAAGTTTATATAACTCTTTTTATTTTTATTTTATTATC
TAGCTTAATATAATACTTTAGGTTATTATTTTAAAGTTACTTAATTTAGGCTTAGGTAGTA
AAAAGACTGCCTAAGCCTTAAAGGCATATTCTTTATTTATTATTATAAATATTAAAGTCTT
AAAAAAAAGTAAGGCTATTAATTAAATCTTTAATAATCCTAGTTATCTCTTAAGCAGAAAG
GGCTTAATATTTTATAAAATTATACTTTTACTACTACTAAGCTAAGGTCTAGTAATAATAT
ATAATATATATTAAAAAATTAAAGGTAGATAATTATATTTAGTATAGCTTATATAATAAGA
CTACTTTTAGCTAGTCTTTTTTATTACTAATATTATAATCTAATATTAATAGTTTATTCTT
TATATTAATAATTATTAAATTCTAATACTTAATAAAGCCTAGCTGCTAGTATAATTATAAG
TAAGAAGATAATATATTAAAGTTCTCTTACTATTAATAATCTAAAGATTTAAGGATTATAG
TATTTAAATAGTAAGGCTATAAAGGCAGTAAAAGGTTTATAAAAATATAAAAAGCTTATTA
AATATATTATATATTATTAATAGCAGTAAGATAAGGAAGTAATACTTTATAGCCTTTACTA
GCTTTAATAATAACTTTATATTCTTTATAGCTTATTATATAGCTTTTATAGCCTCCTAGGC
TTATTATAAAACTTCTATAACCTTATTAACTTATTATAATAGTATAGTATATATAGGCAGT
AGTATTAATACTCTCTTAATATATAGTAGTAGTAGTAATAGTATCTCTTTTTATAAAAAAA
AGGCTAGATTATTAAAATAATTAATATTACTATTAAAGTTATATAGCCCTAGTTACTTTAA
GGTATTAAATATAACCTTATTAAGATCTTTTTTATTAAACTTTTTAACTTTTACTATTAGT
AATGCCTTTAATATATTTAATACTAATAAGCTATAAAAGGCATAAATCTTTATAAAATAAG
CATTTTAAAATAGCTTTAAGGACAGCAGCGCGTTTAAATAACTATCTCCTAGTTATTAAGG
ATCTATTCTTATAATATTAATATCTATAATATTAAGAATTAGGCTTTATATAAAATAACAG
CTAGAATTAATAAAGTCTTAGTGTTATAGTATAAACTATAAAATATACTATAAGCTTATAC
TATAAATAGGTATGCAGTTATAGGATTAGTAGTATAAGTATAATAATTTTAGTATAAGTAT
AGACTACTATAGTTTAAATAAGAATATGCTATAGTTTAAATAGGATTACTTTAAAAATTAA
TACTTTAATTTATATAGTATATATACTAAGACTAAAGTATTTTATAAATTAATAACCTTTT
TATAAATTAACATGCCCCCTGTCTTAGTAAGGCTAGGATAGGAAATGCAGTTATTCTTAAA
AACCCCTAGTAGTTATATCTTAATAAATAGCTTTAGGTTTAATAAAATACTAGTTATAAAA
GTTATAATAATCCTAGTTAATTAAGGAGGTCTTATTTTATATATCTTTTTATAAAGTAAGC
TTTAAGGTTTAAAAATACTTACCTTTTTATAGTTTACTAGTAATTACTATTAAAAGATATC
CTTATTATTATTATTAGCTTTAAAATATTTAAATTTATTAGCTTTAAAGTTATTATTAATT
ACTTTAGCCTTAAAGATATTTTAAATAGTAATTATATTAAAAGCCTATTATAATTTAGCTA
CTTAGCTAATTACTATTTAGCCTCCTTTCTTAATCTTAAGGTTAATAAGTATAGCTTTATA
CTTAATTTTTAAGTATTGCTAGGGGGGCTGTATAAAATTGCTAGGGGGGCTGTAACTAACT
TAAATAGGCTTAGTAGGGGTCTATGCATAAGGACCTACAGAAACCTCTTTTAACTTTAAAA
ATATATAATTAATTCTAGAAAAATACTATAAAGAAAAAAAAAGTGTTTTTAAAAAGCTTAT
TAAATAAACTAATATATTCTAGCTAAAGATTCTATTTATATCTATTAAAGGCCTAAAAAAA
CTAAGTTTAAGTTAAAAGCTAATTTTTAGCTAGATAAATGCTTATATAAGCATGCACTTAG
TATTTACTAATAGTTTATAAAACGCTTTTTAGTAATATATAAAAAGTTACCTAATTTTATA
TAAAATTTATATAAAAAACTAAACTTAAACTTAGCCTAGGTTTCTACTGCTATTATATAGC
TTATAAAAATTAATAAAAATATTTTAAAAAAACTATATAGTATTTTTAGCTAATAGATTAC
TTATATATATTTTTATTATATTTTTTTAAATTTTATTATATATAGAAAATGTCTTATAAAA
ATATAGTGTATAAGAGAAAAAAGTAAGGTACTTAGACTACAGCCCCCTTAGCAATTTTATA
CAGCCCCTGCAGCAATACTCTAATTTTTAGCTTCTTTTAATTATAAAAAGTCTTACTACCT
AACTTTTAAAATTATATATTTTATAATTTAATAACTTTATCTCTATTTAGTAAATAGACCT
TATAAATATAGCTATTTAGGCCTTTTATATTATTAAGATATTCTTTAATTACTTTAAGATA
TATTTTTATATTATTAACTTACTAATTCTTATAATTCTTAATATATACTATATAACCTTAA
GTCTTAATATACTTAATATTATATTTATATTCTACTTAAATAATATTAAATATCTTTTTTA
ATAGTAAGATCTTATTCTTATTAAATAAGGTTAATAATAAGTTATAAATATATATAGCAGC
CTTTATATATAAAGTAATGCTATTTAAACTATACTATATTACTATTTAAACTATAGTAGTC
TATACTATAGCTAAAAGGATACCTTTAAGTAGTAAGGTCTATGCCTATATACTAAAATATA
GTATAGCATACTAGCAGTTATTACTATTAAGGAAAGGTTACTAAAAAAAGGGCATAGGGGC
TACTAATACTAGCTAGGTGGCTAGGATAACTTCTAGCTGTAGCTATAAACTTCTAAATAAC
TAGAATAAGGCTATACTGCTGCTGCTGCTGCTACTGCAACTATAGATAAGAATAAAGGCAA
GGCGCCGCCACCCTTTATCTTAATAGCTAAAGATAAAGTCTTAGTGTTATTATATAGGCTA
CTGGCCTTACTATTATTCTATATTATATAGGTATACAGCTATAGTAAAAGTAGTATAAACA
TAATAATTTTAATATAAGTATAAACTACTATAGTCTAAATAGTAATATAGTATAGTTTAAA
TAGTATTACTTTATATATAAAGGCTATAAAGTCTTAGGTAATTTAATTTTAAAGTATTGCT
GCAGGGGCTATATAAAATTACTAAGGGGGCTGTAGTCTAAGTACCTTACTTTTTTCTCTTA
TACACTATGTTTTTATAAGACATTTTCTATATATAATAAAATTTAAAAAAAAAATAATAAG
AATATATATAAGTAATTTATTACAAGGGGGGTCTTAAAAACAACTGCATTTCCTATCCTAG
CTTTACTAGGATAGGGGGCATGTTAATTTATAAAAGGTCTGTTAATTTATAAAAAAAAGAT
ATATTATTTATAATACTAATGCTATATAAATTAAGGTATTAATATTTATTTATATACTTTA
TTTATTTTTAAAATTATACTGCTAAAATTATAATAAAAAAGACACCTTATATAATACTATA
ATATTAATATATTATCCTTTATAATTATAACACCTGCTATATATAAGCTATATCTTTTTTT
AAGAGTAATCCTATTTAAACTGTAGCATATTCCTATTTAAACTGTAGTGGTTTATGCTTAT
ACTAAAATTATTACGCCTATACCACTAATCTTATAACTGCATACCTATTTACAGTATAAGC
TTATAGCATATTTTATAGTCTATACTATAACACTAAGACTTTATTAATTTTAGCTGTTTTT
TTACATAAAGCCTAATTCTTAACACTATAAACATTAATATTATAAGAATAGATCCCTAATA
GCTAGAAGATAGTTATTTAAACGCACTGCTATCTTTAAAGCTATCCTAAGGTGCTGGTCTT
ATAGAGATTTACGCCTTTTATAGCTTATTAGCATTAAATGCGCTAAAGGCATTGCTAGCAT
TAAATGCACTAGAGGCATTATTAGCAGCAGAAGTTAAAGAGTTTAATAAAGAGGATTTTAA
TAAGATTATATTTAATGCCTTAAAGTGGCCAGGGCTATATAACTTTAATAATAATATTAAT
TATCTTAATAATCTAGCCTTCCTCTTATAAGAAGAGACATTATTACTGCTACTGCTATATA
TTAAAAGAGTATTAATACTACTGCCTATATATACTATACTATTATAATAAGCTAATAAGGT
TATAAAAGTTTTATAGCAAGCCTAAAAGGCTATAAAAGCTATATAACAGGCTGTAAAGGAT
ATAAAGTTATTACTAAAGCTAGCAGAAGCTATAAAGTATTACTTCTTTATCCTACTGCTAT
TAGTAATATATAATATATTTAATAAGCTTTTTATATTTCTGCAGACCTTCTACTGCCTTTA
TAGCCTTACTATTTAAATACTGCAATCCTTAAATCCCTAGATTATTAATAGTAAGCAAACT
CTAATATACTATCTTCTTGCCTATAACTGCGCTAGCAGCCAGGCTTTATTAAGCACTAGAA
TTTAATAATTATTAATATAAAGAATAAATTATTAATATTAAATTATAATATTAGTAATAAG
AAAGACTAGCTAAAAGTAGTCTTATTATATAAGCTGTGCTAAATATAACTATCTGCCTTTA
CTTAGTCCTTTAATATATATTATATATTATTACTAAACCTTAGCCTAGTAGTAGTAAGAGT
ATAATTTTATAAAACACTAAGCCCTTCCTGCCTAAAAGATAACTAGGATTATTAAAGATTT
AACTAATAGCCTTACTTTCTTTTAAGACTTTAATATTTATAATAATAAATAAAAAATATGC
CTTTAAGGCTTAGGCAGTCTTTTTATTACCTAAGCCTAAATTAAGTAACTTTAGGATAATA
ACTTAAAGTACTATATTAAGCTAAATAATAAGATAAAGGTAGAAGGAGTTATATAAACCTA
TCCTTAATATAAGGATATATAGCATTAGTTCTTAAAGGTCCTTAATATTAATAATACCTAT
AAGACTAACTATTTTAATATATTCTTATTTAAGGCTATTAGCATTACTAATTAAAAGTCTA
TTACTAATTTTATATTTAGTCTTATTAATTTAAAGAAAGAAGATAGCTTCCTATAGCTTTA
TAAGAAATTAAAGCAGCTTTATTAAGAAATCCTAGCTTTAATGCTATTTATAATTATTACT
AATAAGGAAAAAGCGCTTAAAAACGCCCTAACTATAATCTTCTTAACCTTATAGCAGTAAC
TTTATATTTACTATATTAATATAAATATATAGGCATAAATTTAAATATGCTAGAAGAGCCT
TAATAGCTATAATAATAATAATAATAATAATAAAGATAAAAATAAAGGCAATATCCTTAAG
GGTGGTCTTTATAATAGTCTTAATAATAACCTTACTGTCTAAGCCTCCTGCACTATAGTAA
TATAATAAGAAGCTAAAGCTGCTAAGTGTTAAGCAGTAAGCTTATAGCTTTTAGTAAGCTT
ATAGCTTTTAGCAAGCTTACAGCTTAAGAAAGAGCTAATATATAAAAGTATATTTTCTAAC
TAGAAGCATATTATCTTTACTAAAAATAAAGGAGAGTTTTATTTAGCCTAGGCTATAATAA
AGTTAACCTATACTGCAATATAAAACCACATCCTATATTATATCTTAAAAGAATATATATT
ATAGTAAAAGCAGTAGGCTTATTACTTTATTAAATACTATTATAACTTTAGTTAAAGAGTT
AACAGTCTTATAAAAATAGCTTATAAAGATATTAAGTCCTTCCTCCTTACTAGTACTAGTA
ATCTTTTATATTTATATAATATAATCCTTTAAATAATAAAAAAGAAGAAGAGGGACTATAA
TAATAATACAGCTTAAATATAAATACAGCAGCGCTAATACTTTATCTAGTAAGTAAGCTAG
CTTAAAGATATTACTTTAATAGTTAGATATATTAAAGTTAATCTCCTTGCCTAGCAGCATT
AACTTGCTATAGCTATAATGCCCTTAAATATTAACCTAAACCTAGACTCTCTGCCTAAGTG
CATACACTCCTTTACTTAACAGTATGGCCTCTTATACAGCTACTTTATCTTTAACAAGCTT
TAAGACAGCAAGGCTCTTTATAAAGAAGACGTCTACCTATAATAGTGGCTAGTTAAGCTGC
TAGTAAGATTCCTACCTATTTACTAAAAGATCTTAACTAACCTTATATCTTTTAAAATCTT
AAGGAGCCGCTCCTCTATATATGCAATCTTAATAGAGTATTGCTATCCGGGCACTAATGGA
TTGCTATTTAGGCACTGACTAACCTAAATAGGCATAGTGGAGGTCCGTGCCCATAGACCCA
CAGAAATCCCCTTTAACTTTAAAATTCTATAAAAAATTCTAGAAAAATAGTAATAAAGAAT
AGATTTTACTTTTAGCTTATTTATATAGTTAAATTTAAGATTATATAATAAAAAAGCTATT
TAGTATATAACTTTAATCTTAAAAACTAATATTTAGTTTAAAGGCTATTTTTAGCCTTATT
TTAGCTTATATAAGCATGCATTTAGTATATTTATAAACTTCTTCAAGCAGGCTATATAGCT
ATATAAAAAGTTACCTAGTTTTCTTAAGCTTTTATATATAAATAGCTAGTTTAAAATAGTA
TAAGTTTCTTTTTTAAATTACTAGCTAAGAAAAAATAAATAAAATATTTAAAAAATAATAT
TCTATTATTTAGCTATTTTTTTAAAGAAATATATTTTTTATATATTTTATTTATTTTTATT
TAGCTAGAAAATAAGCTTTTAAAACATAGTGGTTTAAAGGAAATTCTTTAGGTACCTCTAC
CAGTGCCTAAATAGCAATCCATCAGTGCCTGGATAGCAATACTCTCTTAATATAGTTTAAA
GTCTTTACAGCTAACCCTAACTCCTAAATAACAGCAAGATGCCTATACTAGTAACCCTTAA
GGCAGAGGAAAATAAGGATAATAAAGCTGCGCTAGTATTATCGCCAGCAGCCTTATTATAG
ACCAGGGCATGCCAGCAGCCTTATTAGCAAGCTTTAATGCGCTGGCTTAATCCTTTAGTGC
GGCAAGTCTTATTATAGTATAAGATAGAGGGCAGTAGCAGCTTGCCTTTATTATTAGCCTA
GGCTTAAGGATATAGGTAAGGATATAGGTAAGGATGTAATTATAGCAGCAGCAGTAGCAGG
GCTTTCTTATAGTTATTTATAAGTTTTAGATTACAGCCACCTATATAGAGATTATAAGTAA
TATAAAAATAACTAGAAGCTATTGCCACCGCTGCCCTAAATAATAATAACAGTAATAACAG
TAATAACAGCAGTGTTATTAAAAAGGTTATTATTATCCTAGCCACCTAGCTAGTGTTAGCA
GTTTAAGAGGATTAGGATAAGCTAGCCTAGTTATAACTATATGCATATTTAATAGGAAAAT
AAAGAAAACGCTGTTTTTAAATAAATTAGCCTGCCCTAATTACCTAGTCTTAACCCTTATA
CCCTTCTCCTAGTAATATCCTCTTAACAGTAATAACCGCTAGTATGCTATACTATATTTTA
GTATATAGGCATAGACCTTACCACTTAGGGGTGTCCCTCTAGTTATAGCATAGACTACTAT
AGTTTAAATAGGAATATACTACAGTTTAAATAGGATTACTCTTTTTTAATTATAACTCTCT
TAAATCTTTATTATTTTTAATTATTTCTATAGTAATAGAATCTTTAAAGCCTTATTAATAT
ACTTAAGATTATTAAATTAATTTAAATACTAATTTACCTATATTTATATACTATAATAGCA
AGACTTTTAAAGAATATATTATTATAGCAGCTAAGCTATACTAAAAGGGTTATTACTTAAC
TATTACTTTTATAGCTAAATCTTTTTAAGTTCCTTATTTAAAACTATATAGTTAACTAAAT
AGGTATTATTTACAGTTACTTAATAAAAGTAACTATATATTACTATAACTAGAAAAGGAAT
ATAAAATCCTTATCTAGGCCTATTATTATATAACTTAAGGATATTATATATAACTTTATGC
TTTATTATTAGGATTATAGTATGCAGTCCTTATAAAAAGGCATAGTCTTTAAAAGGAGTTT
AATATAAAGTTAAATTAAATATATATAAGGTTATAATAACCTTAGCATAAAGTGCTTATAA
CTTTATAGCATTATTATAGTAATAAAAAAAGTAAACTATCCCTTTATTTTAAAAAGGTTTA
AAAATAAATACAGTTACTTATAAACACCTACTTTTAAAAGTAATTATATAATTAACTCTTA
GGCCACTTAGTAGTAATTAATACCTATATATTAACTTCTTATAACCTTAATTATCCTCTCT
CTCTCTTTACTTTTTTATATTATATACTAGCTTTAATAGGTTTATCTCTACTAAAGGATAA
GGAATTATTAAAAAAAAGGATAGTAAATATATAAAATAATAATTATAATAAGTTATAGACC
TTATAATCTTATAGTAATAACCTTTTAATAGTAAATAAGAAAGGGATAAGCTTTTAATAAA
GTAAATAAAACTTAATAATAAAAGCAGTAATATAAAATTAAGCTTTACTAAAAATAGTATA
AAGTTTACTTATAAATACTATAACTTAAAAAATATATATAGTTTTATTAAACCTTGCACTT
TTAAAAATATTTATAAAAGAGTTATAAAGCTAGGTAAAAGAATTAAAAAAAGTATAAAAAA
AGTAATAACTTATTAAATTTATAAAGAAATTAATATAAAAAGAAGACCTAGAATTAAATAT
ATTTATGCTAAAAGAAGATAATAAAGAATAACTTATAAAAAAGTAAGTAAATATTACTGCT
TTTATAAAAATTACCTTAATATAACCTACCTTTTTAAATAAAAGCTAAGTTAAATACTAAA
TATACCTCTAGGCCTTAGATAATTAGTTTAATATAATACTATTAATATTAAAAAAGAATAA
GATATAACTTATAGTATTATACCTTTATAATAAGCTAGTAATAAGATAAATAAATTTTTAT
ATACCTAGATATAATAATTATAATAAAATTCCTTAAAAAAGATATCTTAAATATTATATAA
GTTATTTACTAAATAAGAAAACCTAAGTAATAAAAGCAGCTTTTAAACTTACTAACTTATA
ATAATATAATAATAAAAAGTTTATAATATTCCTTTATTATTATAAAGTTATTATAATAAAA
GTAGCTACTTTTATACTAAATCTTTTTTAAATACCTTTCTTTATTAAAAAATGCCTACTAA
AGATTTAAATAAGTATTTTTAACTAAGGCATCCTTAAGTTATAAGCTAATATTTATAATAT
AGGCATTTAAGCAGAATATACAGTATAAATAAAGCAAGATATAATATTATAAAAATAATAA
TAAGAGAATTAATAACCTAATTATTAAGGAAATAGTAATAACTCTTATAAAAAACTATATA
TTAAGTAAGAGGACACCTTAATAGCACTAGAATATTATTATAATAGCGCTACTACTAGGGG
GGTCTTAAAAACAACTGCGTTTCCTATCCTAGCCCTACTAGGATAAGGGGCATATTAATTT
ATAAAAGGGTTATTAATTTATAAAATACTTAAGTCTTAGTGTGCATGCTATATAAATTAAA
GTACTGATTTCTAAAACTATTATCTCTGCTTTAAAAAAAGCTATTTTACTTAAATCTAGCA
TTGCTTTATAATAAGGAGCAGCCTAGTAGTCTTTTTACTTTAGAAATTATAAGATTAGTAG
TTATTAAGGTATATTATATTATATAGTATATACACTATATATAGTGTATCTTTTTTTTATA
AATTAACAACCCTTTTACAACTTAATAACCCCCCTGTGATAGTCCTACTATTACAGGAAAT
GCAGTTACTTTTAAGACCCCCCTAGTATATTAAATAATATAAACTTAAACACTCTAGAGGC
TTTAAAGACTACCTTATCCTATTAGAAGTGTAGGGGATATTACTTATAAAGGATATATTAT
ACTAAAGACTATATAATATATAGTAATTATAGCTATACTATAAAACACTATAGTAATTTAG
TAAATTAGTAAAAAAAACTAGCTACTATATTAAATACTAAGCTAATAAAAACTTAGTAATA
AAATATTAGTTTTTATTTATTTAGCTTTAGGCCTAATATAAGTTTATTACTTTAACACCTT
ATTTAAATTAAAGTATAAGGAGGATAGTAAAATATAATAGCATTTTTAAATAATAAAAGCA
GGGTTAATATTATTAGTAAAAGAATTACTAAAAATATACTATTATTACTTATTAACTTTAT
AATAATAAGTGCTTTTATTATTATACTATAAGAAATTTATAGCTATTATAAATAAAAATTA
TAACTTTATAATAACTTTAATATAAAAAAAAAGCTTTTTACTAGTTTTATTATAGTAAATA
TATAAAAAGATATTATTTTAAGATTATTATAAAAAAAGTAATAAAATATTTCTACTTTTAT
AATATAAAATACTATATAATTTAACCTTAAGCTATAAGATATTAAAATTATTATATTAAAG
GACTTATAATATATTTATAATCTTTTTAAAATAGTATTAAAGATTTGCTTTATTAACTTAT
AAACCTTAGAACTTTATTTAGTATAAGTATTTTACTATTTAACTAAAAGTAATAAAAAAGG
GAATATACTTTTATAATATTAAGATTATATAAATATTATAAATAAAAATACTATAATATAA
TTAGCATTATTAAATAGCTTAATATATATAATTAACCTTAAATCTAAATATAAACCCTTAT
AAGGACTAATTTATTTACTAATAAAAAAAGAATTAGCAGTACTTTATAAATATATTAACTA
TATATTATTTAATAAGTAGATTATAAAATTATCTAGTTTATATAAAGCTCTTATATTATTT
ATATTAAAAAAGGGGGGAAAATTATAACTTTATATAAACTACTATAAACTTAATAAAATTA
TAAAAAAGAATATTATACCTCTACCCTTTATTTATAAAATTATAAACTAATTATAAAAAGT
AAAAATCTTTATAAAACTTAACCTAAAAGATGCCTATTATTATATTTATATATAAAAAGGA
GATAAGGAAAAGATAGTATAGTAATATTATTATAATCTCTTTTAGTATTAGGTTTTACTAT
TTAGCCTTATAAATGCCTTAGCTATTTAGTAAATTTATATTAACTTTATTCTTATAAGACT
TATTAATATTATATATATTATTTATTTAAATAATATTTTAATTTATAGTTAAAATAAGTAA
AAGCATAAAGGATATATTTATATAATCCTTAAATAACTTTAATAGCATAGTCTTTATATTA
ACTTAAAGAAATATAAATTTTATATTAATACTATTTTATATTTAGAATTTATTATTAGCCT
TACTAAAGTATAAATAAAAAGAGAA
>3C-assembly|contig_3
CAGAATATAGGTATAACACTAAGATAATATTATAAATCCTTTATAATACTAGCAGCTTAAG
TTAGTATATAAAAGGGCTAACTTTATAAATAACTTTAAATAAACTAGCTTTTTATTATAAC
TATTTTCTAGCTAGTTTACCTAAAAGGTAGTATCCCTTATATAATTTAAAATATACCTTCT
GTTTAGTTTAAAATTATATTAGTTTATAGTATTAGTTATATATTCTCTTTACTACTATTAC
TGCCTATTTTACTAAGTGTTTTACTTCTTTAAGATATAACTAATATATTATATTAAGGGCC
TTTTAATTATAGATTTAGTCTAGTTTTAGCATTTCTAATAGTTTATTAGGTTTAAAACCTA
TAATTAATTTATTTAGGCTGTGTCCTATTACTGCATTTAGCTAATTATTAAGGTTAAATTA
TAGCACTAGGATTACTTAAGGCTATAGTAAATCTAATATAGCTATATAATATTATATTCTA
ATCTTAACTATTTAGTTTTTTTATTTTAATACGCTATTAGTTTAAGGATAATAACTAGTGC
TTATTATAAGCCAGGTGCCTATTCCTTAAAATAAGGCTTACTAGAAATCTAATATAAATTT
AGCATTATAGTTACTAATAATAACTTTTAAAATGCCCTAATTATTTAAGAGCAGGCTTTTA
AGCAGTACTGCTGCTTACTATACTGCTATATATTTAAATAAACCTAGAATTAATATGCATT
TTTAACTTTACTTGTTAGTTATAGTTATAAAAGCATCCAGTTTATAATCTAAACCTAGGAG
ACCTTAGAATATTTATGCCTTTTCTACTAGGAGTCTTATAATAAAGTCTATAGCTATTATA
TAATATAGTTACGCTAGTCCTTATATTAACTATAATTCCCTTAATAGTTTTTGCCTATTTA
TTTTATTCTTAAAGTAAATTAGGCAGTATAATATATATTTCCTTACTTAGCAAGATATATA
TAAAATGCTTAGTCTATTTAAGGCTGCTATTATCTTATATACTTCTGTATAAAATTATTTA
TTATATACTAAGCGCAGTACCTTACTAATATAGGTTTTTAATATATAAAGGTGTTATTATT
TATTTAGATCTTAATAGTAAATAATTTTAAAGTAAAGTAAATTAAGTTTATATAATTAACT
GCTATAGTAAGTAAAATAAAAAAGTATTAATTTTTAAAGTAAAGATTAAAAAGTATTTATT
AAGCTAAAGCAGCTTTAAAAAGGAGTTAAGTAATTAGCAGCTCTTAGGCTTAATTACTTTT
TATAATACTTACTTAAATACTTATAAGGCCTTAAAATATTACTATTAGCTATATTATATAT
AAGTATTTATATTTTATATTTTTATTTTATATTATATAAAAAATAATATAAAAGTTAAATA
TATTTTTATATTTATTAACTTTTATTAAAGTGCCTTAAAGCTATATAATATAAATAGCTTA
CTTATTTTTATTAATCTTTATAAAGTTAAAAAAGTAAAGCTGCTTATATTACTTATTAAAA
ATAATAGCTATTTAATAATTAAAGAAAAGTAATAAGCTTATATATAGTCTTTTTTTTTAAG
CTATTTTTTAAAATTATAATAGTTTTATTTTAAAGTAGAGTTTTTTAAGGATATTTTTATA
AAATTACTTTTAAGTATATAATTTAAAGGCTTATATATAATAGTTACTAATAGTAACTACT
TAATTAATACCTTTAGTAATAATTCTTAATATAGTATAAAGATTATTATTTACTATATATA
TTTCTTAACTGCTTTTAATTAAAAAATAATAAACTTATTAAATATAAGTTTTTTATTATTT
TTTATTAATATTAATAAATAAAGGAATATTAATATAAAATATAAGTATTTAATTTTAAATT
AAGTTAAGGGGTAGGTATACTTAGTATAATTTAATTTATTATAAAACTTATAAAAAGAATT
AAAATAATTAAAATTAGTAAAAATTAATAAGGTTTTTATTAATAAATAAATATTCTTCTTT
TTAAAAAAAGGGTTTAATCCTTTCCTTTTTTAAAAAAGTCTTTATATAATAAATTAATAAC
TTTTTTTTTATTACTTTATTTAATAAATAGAATTAGTAAGCTTAAAAGCTTATTATTTTAT
AATAATATTTAAAAAAGCAGAGGGAATTATAATAAGGTATAAATATAGTTAGACTATTAAT
TAAATACTTTATAAAGTTATAAAGGGTATAGTTATTATAAAGTAAAGTAAGAAAGAGGAGA
GAGAGCTTAAAAAAAAAATATAGTTAATATAAAGATAAAGTAAAAAAAAAAAAAAAAAAAG
AGAAATTAAAAAAAAAGAATTATAAAAAAAAAAGGAATTATATAATTTATAAAGGCTAGGT
ATTTAAGTCTATTATTTTAGTAAAGTATTTTAAAGCTGTATTTACTTTAAAAGTAATTTAC
TATACTATTTATTTATATTATTACTAAGGCATTACTTAATAATAATATTATTTATAAGTCT
AACTTTTTCTTTACTTTTAATTACTATATAGTTTAAGAGATTATTTAGTATTACTGCTTTT
TTTTTTAAGTATAAGCCCTGCCTTTATAGTATACATGTGGATATAAGAAGAGAGATGCCTT
ATATTCCTATCTGCCTATAGGTTAGTAGTATTTATACTACCTAATAGCTAACTAATCCCTA
ACTACCCTGCCTTATACTATAAGGGTGTCCTCCTTAGCTATGCCTTTATAAGTGCCCTCCT
TTAAAAAAATATAATTATTCTAATTACTTCCCTTAATATTATTTATAATGCCTTATGCATT
TATATTACTATCTATGCCTTCTTTATTATTATTAAAGGCGTCTTAATACTTATATTTTAAG
GAATTTACTAATTAACCACTAAGCAGATTAAATTATTTATTAATGCATTTCTTAATATTAT
GCTAAATACCTGTTTATAGGTTATTTTTAATATTAAAGTGCTTTTTATTAAGTGTAGTATA
TATATAAGCTCTAGCCTATATCTAGTGTTATTTATTTATACTAGTGTAATAGTAATAAAGT
GCCTTATAGATTTAGATTATATATTATTATTTACTAAAACTTTATATATTATCTAAAAGAA
TCTATTTATATAATATATTTAGTAAGTTATTTACTAATATATAAGGTAATTATATGCCTAA
ACCCTTCTTCTTTTAGGTTTTTATTTATTATATTTTATCTACTGCAGGCAGTAACTTATAT
ATAGTAACCTATTTAAGGATTTTATCTGCTTTTATAATCTTTACTTATTAACTAAGTTATA
TATATATCTCTGCTAAAAGCACTTAAGCCAGTTTCTTATTTATAGCTTTTATAATTAACTT
ATTTATTTCTTTACTAAACCTGCTATTAAGTGCTTTATAAACTTTTACTATAATTAGATTC
TTTACTTTAGTTTTTATTACTTATTTATTAACTATAATTTTAACTTTAAGGGTAGGCGCCT
GCAGGCATACTATACTATATAGTATATTAAACTTCTGCATTACTATTATTATTTTAGCTTT
ACTAGGTTATATTATCTTAAGCTTAATAGTATAAATAACCTATTAGCTAGGGGGTATAAGA
GTTAGATTTAATTTAATATTTATATTAGCTAATAGTTTATTATTAAATTCACTAGTTAATT
TAAATAAGTAATCTGTTTATAGGATTAAGGGACCTTTAGGGGTCTAGTTTTAAATTATAAT
ACATACTATATAAAATATACTATAATGCAGGATAAATATAATGCATTTATCTTAACTAGTA
GTTTTAATATATTATAGCATTTTTATAGTAATAGCTGCTATAATGCTTTTAGTATTAAGGA
TATAGTATTAGCTGTTATTTTCTATATATTTTATAATATTATAGATAAGTTAATTAATATT
ATAGTAACTGCCTTAAAGGCTTTAGACTTAAGCTTTTAAGGCCTTTATTTATATATATTTA
TTTATATATATGTTAAAGCAGTTAGGATAGTCTTTTAAGTTTATTTTAAGGAGTTAGAAGA
CTGTGTTAACTAGCTTTTTATAGTAGGTCTTTATATCCTTAATATTAAGGTTTCTAGTGTC
TACTGCGTTATTACTAGTATATCCTTTTATAACTACTTAAACCGCCTCCCTAGCTTTTTAG
GTTTACTTTAGACTTAGGTTATTAAGTATTTAAATATTAACTAGTGGATAGCTAATATAAG
GTCTCTTTATCTTCTTTATATTAGCAGATAGCAGATAGCAGTGCTATTATTTAATACTGTA
ATTTAATACTATAAGTAGTGTAATATAATAGGAAGATAAAAAGAAAAAAGTAGTAAAAAGA
GAAAAAGGAAAAATAAAGAATTAAGAAAGGAAACTAAAACTTAAAGTAAAAAGTAAAAAAA
AAGTAAGAATATAGTAAATTAGTGCTAGTATAGTACTAGTAATATATTTATAATGCATTTA
GCATAGTAAATACAGTTAATATTATTTACATACTGCTAGTAATAAAACCTATATATTTAAG
TAAGGAATCTTATCTACCTCTTCCTAGTCCTTAACCTTTTTATTATTAAATTTAAATAATT
ATACTATAGGTTTATTAGCTTTATATATATAGACCAGGTCCTTTACTAACTATATAAGCTT
GCGTTATTTTACCTATTTATTATTTTTAAGGCTATAATTTTTTTATTTAATAAGGTATTCT
ACTTAGTAGTTCTTCCCTTGCCTATTAAGTTATTATCCTACTAGTTTTTTAATTTCTTATT
ATTCTTCCCTATTTACTATTACTCTCTTTAAGGGTGGCAGTTTATAGTAAAATAGATCTAG
TTCCTTTAATA
>3C-assembly|contig_4
CGTCCAGTCGCTTGACCTGTGCGCTCTTGACCTTGTCTCGGACCTCGTCATCGCTGCCTTC
GCTATCGGACGCAACGTTGTCTCTCAAGAATCGAAAGGCGCCCTGTTTCTGATCGCCGCCG
GCATCCTTGTCGGCGTCTTCACTTTCCTCGTCGGAGTTGTCGAACTCATCGGATTCTTCCT
CGGACTGTTCCTGGTCGAGTTCCTGGTCCTCCTCTCCGGAGTAGAGCTCCTCCTCGTCGCT
GGAGCTCTCGCTGGAGCTGTCGTCACCGCCGCTGCGGAAGAATCGAGACATTTTGGCGAAC
TTTGATCTCCCTTGTAGTCGTTCGCTATGGATTCCGTTCGATGCTGCTGCAAGGATTGAGA
GCCAGGCCAAGGGTGTCGAGGACTCTCGTTCGAGGTGCGCGGGGTTGGTTCACAAGTCGAA
AGGCGAAAATTCGACGAAATTTGGTGGGAGGTGGGGCGATGCCTTGGGGCTTAGCGAATGC
GTTTTCCAACACTCTGCTGAGGTAAGGCTATCTGGCCACTGGCATGCGACCCAGCAGTGCG
ACCGGATATTTGCCGCGGACAACTCTCAGTGATCGATATGGCTGACATAATGTGCGGAATT
AGACGGATATCTCCTCGACCTCTTCGGCAAAAATCAAGCTTGACACTCTTTGCCATCTGAC
AGGAGTTCGGAGAAAGAATCCGGTTCGACAGGGTACAATGCTATCCAGACGCTGCGCGGAC
GGCACATCTGCCGCAACATCCTTCATTCAGCTCGCCAAACGACGATACTCCGCGGCTCCCT
TGCATGCACAGCAAACACCTCTGGAATTCCTCATACCGCGCAGAGCTTCCCAGGCTTCACG
ACTCCAAAGTGCCTGCTCTCCCACTCGACTCGGACAGCGCTTATTAATAACACAAGTCTCG
AAAGCATCCTTTCTACCTATCGGCCTGAATTCACCCAGTCGACCGTTCACAGCCTCCACAG
CCCGACTCGCCACAATATGCGTTCGAAATCCCGTCAAGGATGAAGAAGGCAAAGAAATGAA
GTTGGAGATAACTCCACGGGCGGCTCAGGTATGTCATTTGATCAGTCGCGTGCGGTAGTTC
CTTGCTCTGTTCCAGCAACATCTAATCAACTTTCTTATGTAGCGACTCTCCGAAATCATGG
CGAAGGACAAAAATCCCAATCTGGCGTTGCGGATTCGAGTTGAGAGTGGAGGCTGCCACGG
TTTCCAGTATCTCATGAGTCTCATTACGATGCCTACGGGAGAGGGACTCGAATCATCGACC
ATTCTGAATGAGGACGACAGCATCTTCCAATACGTCCCGGACGAAACGGAGTCTACTTCTC
CGCCACCGAATAGCCCGAAGATCGTACTTGACGAGCCCTCACTGGAGCTGTTAACCGGCAG
CAAGGTGGATTTCACGCAAGAGTTGATTGGGTCACAATTCAAAATTGTTGACAACCCATAC
GCTTCGAGCAGCTGTGGGTGCGGGACAAGTTTCGATATTAAGGCGTAGACCTCATTTGCAT
TTGTCAAATCTGCAAAACCGCGCTTAACTGAAGATACTGGCTGAAGATACCCACATTGTAT
GCTGCTCAAGGTGTCACGGGGACAATATACCATAGCAATGTCTTACAGGACCATACGACGA
GATACGATCAATGGCACACCACAACTAGACGTCTTAGAGTTCAATTGATCATCACGCAGCA
TGGAAACTCGAGTGTCATTCATCGAAGAGTCAATTTAACAAAGGCCAAATCGTGATACCAA
CGCCGAGCAACCATGCTTAATATTTCCCTAAGGTATTCCCGCTACCGAAATCCGTGAACCC
ATTTTTTTGCTTTGATTAACTTAGTTCATCTGGCGGATGAGGGCGTTGATGGCCTCCTCGC
GGTTGCCAAGGTCACCACCCTCGATGAAGTGCTTGAACTTGCGGGTGCGGAAACCACCAGT
GGGGTTGCTCAGCTTGAAGGGCCACAGGAAGTTGGCAGCCTGCTTGAAGTTGGGGCCAACA
GTGAAGATCTCGTGGACGAGATCCTCAATGCAGATGATGCCGTACTTGCCGAGGTTGGCCT
CGATGATGGAGTTGTCGGTCAGAGCAACGCGCTGCTTGTCGACCTTGCCGTATCCACGCTT
GTAGATGAGCTCCTTGACGGACTTCAGGTTGGGGTAACCGTAGGCGATCCAAGGCTCAACG
ATCTTGAGCATCTCAGTGATAGCCTTGGTGACCTTCAGGAAGACACCGTTGTTGATCTGGA
GGAGACGGAGCAGCTGGAGGACCTTGCGGGGCTTGGGGGGCATCTTGTTGATACTGCAACG
TTCGTTAGTCCACGTCGTCTACTATGCGCAGTCCTTCTTGTATTCACATACCCCTTGATAC
GGACGACGAAGATCAGCTTGGCCTCGGCCGGGATGTAGGCAGAGTCATCGGCCTTGGCGGC
GCGGCGAAGACGGATCTTCTCACGCTCAGCGTTGCGGTACTCCTGAACGTACTTCTCGGCA
CGCTTGAAGATGACGCCACGCTTCTCCTTGTTGGCCTATTGAAAGTCGTGTTAATGCTTGA
TCCACAACTAGTATTCGCGACATGTTTCAAAGTGTTCCAAAGGAAAAAAATATCAGACCCG
AAAGAAGGTTAACTATCAACGACATCGACACAAAGTGTCTAGTTGACGGTATGTTGTGCAT
CATGAAGACGTGAGAGGAAAGGGAGTAATACGTACAGCCTTGCGCTTCTCAACGACAGCAG
CACGCTCAGCGCGAGCCTTCTCCTGGCTCTTGCGCTTCTTGAGCAGGGTCTCAGGGACCAG
GATGTTGTCGTTGGTAGGGACGGAGCTATTTTCAACAATCAGATTAGTACGTAGTCCGCCA
TATTTTCATATGGAACAGAGCGCCGATGCAAGAACTGTAGCTGAAATGCGACATTCTCAAC
AGGCTGACTCGAGCTGAATTTGATCGGTGAGACAGGCGACAAGCGGCACGCATATTCCAGC
AGTGCTCGGTTGAGGCCTTTGGAATGCTCATCCGACAACACCCCAGACAAGAGAAGAATCT
TGCCCAAGACAGAGTATATCGCGGGCAATTGCAATCGGGTCATTTCAGACCCTGGCGAATC
ACCCTTGTGCGACAATGGATTTGAGAGAGAAGGCGCAATAAAATTGCCATTCTTCATCTCC
AACACCCCATGGCGCCGTCTCTCAGCCCGCAAAATCCAATGCTCCCGGATTCTGAAAAACT
GAGGGAGACGCCTCGGGAGGGATCGAGCTGGCAGATCGATCTTTTCATTGAGAAAAGGTTT
TCATCGACTGCCCAGCGAGAGGACCACGACAATCTGCAAACAAATCGAGATCGGGCATCTG
GCCCGTACCGCAAGGCGTTCAGGGAGGAGGCACATACGTAGACATTGTGGCGAGGGAGGCT
GCTGGCGATGTCTGTCGGTATCGTCGAAGCTGTGCTTGGAGGAGGAGAAAAAGACAAAAAG
AAACCAGATCTGAAGCAGAGAAAATTCCTAGGTGAGCGGAGCTCTCGTTGGTGGGTATTCC
GAGTGTCCCCACTTTGGAGAAAAAATTTGGGTGCTAGGGCAGGGCTTGCAGCGAATTGTGC
TTGAATTTTCCCATCGCTAATTTTGTGTGCGGAAAATATTCTGCCGCACCCCACCGCCTCT
CCAATCGCTCTCTGCAGCCACCACCACTCAAGCAGATCACGACTCTCTCCTCTCTTGGTGA
CTCGACAGTTCTCAACAGCCCCGTGACGAAAAGCCAGACGTCAACGAAACTTCAAAATGCC
CCCCAAGAAGGTCGCCGCTCCCAAGGAGAACATCTCCCTGGGCCCCTCTGCCCGCGATGGT
ATGTTGACCCTACGAAAGCGACAATTCCGTGTATCTGGGAGCCTCCGAACGCCTTGAGCCC
TGTCACGATGCAAAAAAGATGGAGAGATCTGCGCAAGAGCAACAATGAATTGCCAAACTGA
CAATGGCGCTTTTAGGCGAGCTCGTCTTTGGCGTTGCCCGTATCTTCGCCTCCTTCAACGA
CACCTTCGTCCACGTCACCGATCTGTCCGGCCGTGAAACCATCACCCGTGTCACCGGTGGA
ATGAAGGTCAAGGCCGACCGTGACGAGTCCTCCCCCTACGCTGCCATGTTGGCTGCTCAGG
ACGTCGCCGCCCGCTGCAAGGAGCTTGGCATCAACGCTCTGCACATCAAGATCCGCGCCAC
CGGTGGTATGTTTGCACTTCTCGATGATGGGAACGGGTTGCGAGTCTCGAAAACTAACACA
AATAAACTCTTGCAGGTAACGGTACCAAGACCCCCGGTCCCGGTGCCCAGTCTGCTCTCCG
CGCCCTGGCCCGTGCCGGCATGAAGATCGGCCGCATTGAGGACGTTACTCCTACCCCCTCC
GACTCTACTCGCAGAAAGGGTGGTCGCCGTGGTCGTCGTCTGTAAATATCGTATTTTTATT
TCTACAAAACAAACGAAATGGAATACGGATTTACAGTGTCTGGCAACACTTTGGACTGGAT
TCAAGGCAGGAGTTTCGCTATCTGGTTCTTTCATGCGGCGCTGAGAAAAAACGAGGAGAAC
GGCCCTTGAAGCCTGGTCTCCAACTCTATTATGCTTTGCGCTGGGTTGCATCATTCTCCTC
ATACTAGGAGGAAGATGTGACTCAATGTCAATGCAGTAGACAGTTACGAATTCGCCCGAAG
AAGGCTATGAAAAGTTGTCTCCCTGTCACAGTTATTCTTCCGTGAAATGTGCAACGTTCAA
ATCTCCCTTGATGCAAGTGCAAGAGAACAGTGGATGAAGTGTTGTATGCAGCGACTAGTTC
CACCTGGTATATGATCTTTCTGTATCCCGGTTTATCCCCATTCCTGTAACCCCATCATTCC
TGTGTCCCCAAACTCCTTGCAGATCATTCGAGAAAAATAGAGCATCGACGCTTCGGAGCGG
CCCAAGTACACCCTTCTGACGAATCTGAATAGCTTATTGAAACCTGGGCTTCAACGACCAC
ATGCCCCTGCCAGTACTGCTGACCCTGTTCAAAACGGCAACCGTTTCCAGCGCAGTCTTGA
ATTCGTCGGTCTGCTTCTTGCCAGGGCAGTAAGGGTTAAAGTGATCCACCAACATCTTGCT
TGGGACTTTCCCTCCATGACGGCTGATGAACGTCTTGATCAGGGGAATGAAATCCTTGGCC
TTCATGTTTCTGTCCGCTGCGGGTGTGCCGGACCGAGAGCTGCTACCGCTATCCAGTCCCT
GGCGACCCGCGAGATTGCCCACGATACCCGCCGAACTTGGACCGCCACGACGGCGATTGCC
GCCAGGTCGACCCGCCGTGCCAACTTCACCTGTCCAAGTGACCGTTCCAATTGGCACTCGA
CGGGCTTCCTCACCCGAGTGCCGGAGATGTGCAGCAGCCTCGCGGGCGACTCTGTTGGCCT
CTTGGCGCAGAATGGCCAGGTCAGCCTTGACCTTCTGCGGCCCGTTGACGATCTGTTCGTG
ATCATAGGCACTGTTCACTGATCGCGCAAAGATGCCCTCCAGCATGCGCTTCTCTTCGTGA
GAAGATGGATCTTCTTTGACATCCTCCATCGAAGCGACCATATCTAGGCTCTTCAGCTCCT
TCTTTTCGCCCATGTCTCCAATGGGGATCAGGGCTTTTGCGTCCGTGTTGTCTCGGTTTTC
ACCCAGCTTGACTTCCGCACCCTTGAAGACTTCGCTTCTTGACGCAGCGGGGTCTGTGTTG
CCGTCAAAAGTGAACAGATCATACAAGTCGGAGAGGTCGTAAGAGCTTCGCTGCTTTGGAT
CCTTGAGAACCTTGTTCGTCATGAACTGCTTGAAAATCTGGCGATGATAAATCTTTTCCTC
AATTGTGCCCTCCGTCATAAGTCGGTAAATCTTGACGGGCTTGTTCTGACCAAGTCTCCAT
GCTCGCTCTCGCGCTTGCAGGTCGGTAGATGGATTCCAATCGGGATCGAAGATGATGATAC
GATCAGCGCCAGTGAGGTTTGTACCCAGTCCACCAGTCCTGGTCGTCATGATGAAGACGTG
AATATCAGGATCAGAGTTGAACTTGTCGATCATGGGCTGTCGCTGGTCAATCGGAGTTTCT
CCATCCATGCGAAGATAGGTAATTCCACAGTTTCTGATGCATTTTTCTATAATATTAAGCA
TTTGCTTCCCTTGTGAAAATAACAGTGTCTTGTGTCCATTCGGTATCATGACTTTCTGCAG
AAGGTCTTTAGTGAGCTGAAGCTTTGCCGACATCTTGGGGTCGCCGAACTCGTAGCCCGCT
TTTTGCGAGAGAGATTTGTCCAAAAGATCAGGATGGTTGCAAATCTTGCGGAGTATGTCAA
TACCATACAGTGATTGGCGTGTCTTATTGAGAATGGCAGAAACTTCGTCGGAGCGGAGGAA
CGTCTGATATGCGTTGCGTTGGCCTTCAGTCAATTTGCAAAACAGGACCTGCTCTGTCTTT
TCCGGAAGGTCGGCAGCCACATCGACCTTCAATCGCTGAAGCAAGTATTCACTGATGGTTT
CTTTCAAAGCTTCGGCGCATTTTTCAGCTGTCATGACTTGCAGGTTGGATGCATTTGCATA
GCCGCCTTGGCGAATGGGGATCTCAAACTGTTGCTTGAAATTGACCAGAGTCCCCAAGCGC
ATCGGATAGATAAAGTCGAAGAGCGACCACAACTCGGTCAGGTTATTTTGAATTGGAGTTC
CTGACAGAATGAGCCGATTTGGCGTGTTGAGCTCTTTGCATGTGACTGTGATTTCGGCATT
TGGATTTCGGATTTTGTGGCCTTCGTCCAGCACCGCATAATCCCATTCAACGTTTAACAGC
TCCTCGGCATATGTCTGAAGTCCAGTGTACGTGGTGATGAGGACGTGACCTTTCTGAACCA
CCCCTCGGACGATTCTCTTCGCCGCCTTGTTTGACCGGGTAGCCATTGGGCTAAAATGTTC
TAGATCATACTCATCTTCAGCCGAAGGATTCAGCATCCCGCTGCCGGAAGAATGCAGGATA
GAAACGCGCAGAGGTGGCCACCACCGATGGAATTCGCTCACCCACTGGCGAAGGAGCGTGG
CAGGAGCAACCACAATGACTGGCTTCTTGAGCTTTTTGCTGTAGTGCAGAGCGGCGATGAA
AGCAATCAGCTGCACTGTTTTCCCGAGACCCATTTCATCTCCAATGATTCCCCCAACACTT
TGTTTGTAAAGCTCCGCAAGCCACTGGACGCCAGTTTTCTGATATCCGAATAGCGAGGGAT
ATACATCTCCTGGTAGCTTGAGATCGTCGGTGAAATGGTGATCGGGAACACCTGGGGCAGG
CTTAAACCACTCTTCCTCATTCTCGTCACTATCCTCAGGGTTTGCAAATGGGTCGCTCTGG
CGTTTGGCTCGTCTTGCTCGACTCCTTCGATCGACCCAGTCCTTGAGCCGCCTCTTATAGT
GAGCCTCGTTGCCATCATCAATCTTGCTAAGATCGATAGAATCTTGCTCCGCGGCCTGTTT
CTTAGCTTTTGCCTTCCGTCGTTGTTGTCGAATGATGTCATCTTCGGTTGTCTGCTGCCAG
ACGGTAGAGTCGGTAGATTCTGGACTTGAAGGCGCCTCGGGCTCGAAGTCAGCCGACGGCT
CGCGTTCTGCTCTTCGCGAGACTTTGATCTTCTTTCGTGGTCGAAGTGAGAATTCTGCCTC
GGCCGAGGTCTTTTCACTCGGCGGGGACGGTGTGTTCTCTTCCGAGAATCCGGGACGACGA
AGTAATTGATGCGACAGAGGACCCTCGAAGGACTCGTCCCCCAGTTGATTCGCAGTCGCTT
CCTCCTCAGCATCCAAAATGGTGTCGGCAAGTTGGCCTTCGATACCGGCTGGACGAGTGCC
TCCTAGTTTCGAGAATGGAGTGATCTTGCCGGTTCTGATGAGATAGTCGCGATGGCTTTCG
CCAGGAAGTCTCTTCGACTTTGCCTGGGTCATGCTCTGTAGCGGATCTTCTTGGTGCCTCT
TCTGGATACGCAGCTCGAAATCCCCGATGTCGAGAGTCGCTTGGTTGATATCTTGTTCGAT
TCTGGCGATCTCGTTTTGCAGGGCTCGCGACTGATGTGGGTTGCCCGCAACTCTATCCAAC
TTCCGTCTTTCCTTGTCAAGTTGGGTCTTGTAGCGATCACGAGTCAGCTCGAGTTTGGCAA
TCCTGGCACGGTCTTTCTTGTCCTCAGCCTCCATGATTGCCGCGTTAGCCTGCATGGTAAT
ATCTCGTTCCAGCTCATCCTGATCTCGCACGGTCCCAGAGAGATTCCTCAGCGCATCATCT
TCAGTCATTCCAGCGGCTGGTGGTGACTCGGCAATCGTCTCGGAAGTTGAGTCATGCTGAG
CTGCAGCTATCGTTTCGTTGTGCAAGGCACTGCCGTTTTCGCCGACAGCCTTTTCCCTCGT
GTCCCTTTCAGAGTCCATGTTGTCCAGTACGACCGGATGTACTTTGACGAAACAGTGGCCA
AGTATCAGTGAGAGAAGGAGTGTTCGCGTTCCGAGAATTCGGGAGAGGATCAACACTCCCA
TGTAGGAGTAAGAAGAGCCGCCAACTCTGGATAACGATTGTGTTTCTTTATCTTGTGGTTG
CGCTCGAGAATTTCCGAGGCAAAGAACGAACGATGCACGGCGGCGATCGAGGCAGCCTACT
GACAAGTAAAAATGCGATGTCTGCGCATGCCGAGAACAGCCGCTGTCCCTTCAGTGGTGCA
TCATATTCTCGTTGGATCGCAATGCGAGGGGAAAAGAGCTTGTAGATCAGCGCCGGAACGA
TGGAAAATCGAGGATAAAATGACAGGCGAGAAGAGAAGAGTTTCCTTCAAGGTTGGATTCG
ATGATTCAATGGCGCACATGCCTCAGCCAGTGGCGAAGGAGGGAGAAGCTGATTGGTCATC
ACCCAAGGGTTCCACTACACAGGCAGACGCGGTGTCACGTGACTATGCAAGCACTTTACGT
GTGTTCAGAGCAGGTACGTCATCAAGGAAGGTGCCGAGATCTTTCTGGTGATGCCACGTCA
ATAATCTCAATCTCAACTGCAGAAGTAGCTTTATGGTGACTGAAGGCTCCATAAGATATTC
GTGCTTTACGTCGCGATCTTAATTCGGGGCATATCCAGGTGAAATTTTGAAGCTTACATGC
ACTCTGCGGGACTGCATTGAAAGAGCATTCAATCTACTAGAAACCAAGTCAGGGTGCTCGA
TACCTCGGCACTTCCTCTTTACCTACCTAGATTCACAAGGGCGACAGTCTCTCCTCGTATT
GAACCAGTTCGCCCAGGAGATGCTGTCGATACCCAAAGCGCCTTTGGTACCTGCGGCTCTT
GCATTATGCATCTATCCCCTAACGCAGTTTCGCTTATCCGAGTTCCGGACCTATTGTAAAA
AGTGCCTACCCTGGCGTTGCTTCAATTCGAGCTCGCGATATTCATTCATGAAATCCATGAT
TAGTGAGATTGATTGCCTCGGACCAAGATCAAATCATCAGCTGGCCACATATCATGTTCTT
ACCAACGGCCTGATCCATACCCACAGACACACAGTTGTGCGCTGTAGCGCCATATTCCGAA
ACTGCCCCTCACACATCGCATCTTTGAATACCACCACACGATTCTCCCAACTTCCTCCTCC
CAGCCAGTCACAGTGACCCTCTCCGTGAGTGAGGCTTCGATATGTCAAGCTGGACTAGGCT
ATTTGGTCGCCGCATTCCATGCTCATGCTTCGCCCGCCCTTATACACCAGATGTTCGCAGA
CTCACCAAACCCATGGCGGCTTATTCTACACAATCTCGCCAGCCCGCATGGCTCACATCGC
TCTTGAGCAATACAAGCCCGGCCCCCAAATTGTACGCCTGGAGCCCAGACAATTTAAGGGG
TAGCGTTCCAAGCAGTCTGAGTCCTAGTGCAGACCAGCCTGATCCTTCTGACCTGGATCGC
CGAATCTTCATATTGGGGATTGGCAATCTGGGTCGCCTCTACGCTAGCTGTCTCTCCATGC
ACTCGCCTCGGCCTCCAATTACCCTCGTCGTACACAAACAGGAACTATTGGCCCAGTGGAT
CCATGGCCCAGGCCTCGAGATCACCAGATCAGGACGGCTTTATCGCGGAAAAGACGAGTTT
CAGATCGAGTTGTGGACTGAGCAAGCACCTACACATGGCCCTGTCAGAGAAGTCGCTCACG
CGAACAAAATCCGCAACCTCATCGTTGCAACTAAAGCCTCCGCAGCCATGACTGAAGCTGA
CAGACTACGACGCTATCTCGACAGCAGCAGCAGCGTGACGTTTCTTCAAAACGGCATGTCT
AAACTGTGGCCGCCCTACGGACAGAAATACGTGGCCCAGCGGTACCCTGATAACGACGCGC
CCAACTTTCTGGCTTGTGTTACGAATCACGGCGTCTTGTCGGAGGGGCCATTCAAGAGTCT
TCACGCCTCACCTGCAGACAGTGCCGTTGGGCCTGTGTTGCTGAACAACACGGCTCGTCCT
CTCGCACCGAGCGTAGCCTACTTGACAGACGCCATTGCCTCCGCTCCCTGTCTCAACTCAA
GGTCCTTGACAAGAGCCGAACTCTGGGCATCGCAGCTTCAGAAGCTCGTTGTGAACTCTAC
CATAAACCCCCTTACTGCCGTCCTTCGCTGTAAGAATGGCGCCCTCTTCGAAAACTCCAAT
GGCATTGTAGCCAAAGTCATTGTCCGCCTTCTACATGAATCAAGCGCCATCCTGCAGACTC
TCATCAATCATCCCATCGCCACCGAGATTCTCGCGGCGTCGTCAGATGTCAAGCCTGGCAA
GTCTCTGGAAGCCGTGAGAGAAGAGCTCTCTTTGCGCTTTTCATTTGCTGAGCTTCACTCA
ATGCTTTACAACATCGGCCAAGTGGTAAAGGACAACACTAGCTCAATGCTTCAGGATGTTC
GCGCAGGCAAACCAACGGAGATCCACGACTTCAATGGCTGGCTCGTCGAGACGGCTGATTT
TCTGGAGCAAAGTAGCATCGGTCAGCCCCGTGAACTGGACGTGTCTTGTCATCGGACGTTA
ATTGCGATGGTTGAGTCGGGCACTATTGTGGACGACACCGAACTGGCCAAACAACTGCTAC
CCGGAATGTCTCATACATGGTAGAAAGACAAAACATTCATGCATGTGAAGCGAGAACATGG
GGTATATATACTACATATCGATGACAGAAACACCAAGCAATAGTAGCAGAACGTGGCAATG
GTTTACATAGACAGAACTGTTTGGATACTGGATAGCTATTCCGCCAACATGCCTTATCCGT
GATTGATTAACATACAACACTCCCCGATATAATCCCAGGATGCTACTGATCATTTCATATA
TATATTGCTGTTCTCACTGTCATCTATCGCTCCGCGATATTGATATGCCACATTCAGCTCT
CATGTGAAAAGGAAAATTGCGAGGCATCATCAAGATCATCGTTGAATAGCTCCCACACGCG
ATTGCAGCATCCCATTGGTGTGACACCATTCCCAACTCGCTGCGCAACAATGCGCCATTTC
TCGTCCTCGTAGCTCTTCAAAGCGTCCAAGAGCCTTTCGTCCTGCGATAATCACTGGGTCA
ACTTTACTCCTGTAGAGTGCAGGGTACATTCTTAGCGAAATCAGGAAAAGGAATTACATAC
CATCTCTCTTGTCCACGATGTGCCCTCCGTCTTCAACCTCGTACAGTATCTCACCTGCAAT
GTGCCTGGATTACGTCCTGGGAAGAAGTCGGCAATTTGCTTCCACGTAAGATGCCTCTTTT
CCTTTAGCTCAATCAGAAGCTCGTCTTCCTCCTTGCTAAACTTGACCCTAGGTCGCTGAGG
CCGCCGCGCAGGAGAAGGCATCCCTTCTTGTCCAACAAGGTTATACGAATCTTGACCATGC
TCTTCGAGCATCGAAGCTGATGAGCGACCCGTATCTGGTAGATGATGGTGATGGTGGGACG
GCCGAGGCATGGATGACATGCTACTGTCCGGCACTCCATAGGGTCCGTATATGTAGGAAGT
GGCAGCATCCGCGTGTGCAGTCCTGGAGCCGACATAGGACGAGTTTTGCGAGTAGGGATCA
TCGGAATAGCGTTTTTGATCGTCTGTTACTGAGTAGTAAGGACTATAAGATGGTGCTGTCA
TCGGAGTGAGATTTGTCTCGTGTAAATGCAACCTTTCGTTGTAGCTCATGTTTCTGAAATA
AGAGGATGGGGTGTTCTGTAGCTTCAGTTGCAATGATGCAGTTACAGCGTCTGGCTCAGAA
AAGCCACGTCGAGATAATGATCATGAGATGTCCTCATTTATAAACCAAAAGTTCACGGCAT
TTTGCCCAAGTCAAAATCAGCCATATCCCGTCTCTCCTGTTTCTCTCTTCCCCGCTCGGTT
CTATCCCCTCTCCATGCGTCTTCCTTGTTCTCCTCTGCTTCCTCGATGTCCTTTACCTATC
GATACAAGGAAATTCGCCTCCGCATAGGCACATGCCGTGAACTACAGCTTCATGCCGCGGT
AGACAAAGAGTGCAAGTTCCGCGATATGGCAGGTATTGAAGAGACATGGTGTTGAGCACGG
CTCACCGGAGCAGAGACAGCCCGGATTAAGGCTGGAGATGAGGTGCCCTCCATCACCCCGA
AGTGGAAAGAGGATCTTGTGAAATTGTCCGATGTTGTAGATTCCGTCACCGAATCGAGTGT
CTGTGGAGAACCTCCCTTTGGACAACGGACGTTGTCCCATCTCCTGCACGCAACGGGTCCA
AGCACGATTTTTCCAAGAGCAGTTACCGATGGGCAGGATTGAGAGCTCGGACGCTGGTTGC
GGCAAGGAATGGATCTGTTGCTGTTGATGGGATGCATTGGCCGCGGTGGACACAATGAGTT
TATATCCGGACTGCCTCAACCATGTAAGCCCGGCCTTGATACGAGACAAAATGTTACGATG
TGACCATGGATACGACGCGCTAACGCAGCTCACGGACACTTCAAGCGCGGACCGACGCACC
GTCAACAAGGTGGTAGGCGATCCTAAGGTGGCAATATGAAATACCAGAACAGGTAGGTAAA
CCCAAGATCGATAGCAATGCAACGGCGATTCTACTGCGGCTCACGATTATCTAGTACCTGC
ATTTTAGGTTAAGGGGGTTTAACTAAAGGAACTATAGTAAGCCTTAGTTATAATAATATAT
AGCAGCAGCCTTTATATTATTATTATAATTAAAGTATTATAAAAGCTAAGTTTATAAAAAA
TTAAGTATTATTTTATATAACTAAGTTAGTATATATTTAATAAAGTATATAATACTATTAA
TAAATAATTTAAAAAATAAAAGAATTTTAATTTTACTTTAAAAAAATTATATTATTACTTA
ATTTAAATTATTTTAATTATTAAGTTTAAATATATATTTCTTATTTAAGTTATTTAAGTTA
TAACTAAGTATATAAATTAAAAATAAATAAATTAAATTACTTAAGTTAAAATTAAATACTT
AGTAAAGCTAAGGCTTTAGCTTAATAATTATTTATTATTTAAGTTTATAAGTTAATTTAGC
TAATATTATTATTATAAAAGTCTTAGTTTTTTTTTAAAAAAAATAAAGTTTTTTATTAATA
TAAATAAATATTATTATAATTAAAATTTATTATAATTAAGCTTTATTATAAATAATTTTAT
ATAAAAATAATAAATATTAAAGCTATTTATATAATATTATATTTATAAAATATAAAATAAA
TTTATTATAATTATTATAATTATTATTTAATTATTAATATATAATACTTTTATTATTTTAT
TATAATTTTTTACTTTTTAATTATAAAATATATTTTTTTATTATAATTTTAAACTTTTAAA
TAATTATTAAAAAGATTTTAAAATAAAACTAAGCTTTAATTCTTATAAAAAAAGTATTATT
ACTTAAGTAATATATTTTTACTATTTAAGTAATATACTTACTATAACTAGCTTAAATTAAT
ATTAATTTATATAGCTTAATAAATTATAGTAAAATACTATATTATAGCCTAGTAATTAAAT
AAGCCTTTTTTATAATAAGTATTACTTATAATAGTAATATAAAAATATATAAAGTATACCT
AGGCTATTATTATTCTTAATAAAGCGCTTATAATAAAAGTACTAAAACTATAATAATAGTA
ATAATAATAATAATATAATTTTAAATTAAAATAAAAAGGTTATTAAAGGCATTTTATAAAA
TAATATAATACTTAGTATATTATATTATAATATAGTAAGTTAAGCTAGAATTTAATAGCTT
AAAGCTAATATAGCTAGCTATAGTAAGTATATTACTTAAATAATAAATATATACTACTTAA
GTAATAATACTTTTATAATATTAATACTTTTAATAATTATAAAACTATTTTTACTATTATA
TATTATTTTTTACTTATTAAGTATTATTATTATTTATTTATAAAATATTTTATTATAATTA
CTATTTTTATAAAACTTATTATTATTAATTTATTATTTAATAAAACTAAATAATAATAAAA
TTACTAAAATATTTTATAAATATTAAATATTATTAAAGTAATTTAAAAAGTTTTAAAATAA
ATATTATTAATAAATTTTACTTAATAAATTATAAAATTTAAATAATATAATATTTATAAAG
TTAAAATAATAATAATAAAAATATTATATTATAACTTAAGCTTTTTTTTTAATTTAATATA
TTTAATTAAGTAACTTAAAGTATTAATTAATTATATATAAAGTTTATATAATATAATTTTA
TTTTTTTAATAAGTAAGTATAGCTAGTAGTTATATAAGTTATTAATATATATATACATATA
TATATATATATTAATAATTCTTTAGTCCCTAGTCCCTAGGGCCCGCCCCGGGTCGCCCGCG
GCCGCCGGCAGAGGCTGGGGCTGCTGGGCAGGAGGAGGGGAGCAGAGGGGGCGGGCGGCAT
AGAGGGACGGGTGGCGACCCGAGGAGATGCGTGCCCATTGCGAATCGTCGACCCGTGCGAG
AAGAATGTCCAAAGGTTGGTCGAATGAATCTTCCGTTCGGTTTCGTGCCTTTTCTTCTTCT
TTTCTTTTTTGACTTCATCCATCTCCTGCCCGCCCGCTTCCTCGACAAGCCCGCACCTACC
CTACAGCCTAGCCCGTACCTACCCTATACCTACCCTGTACCTACCCTGGAGCTCCGTACAA
AATGGCAGCCGGCCACCCGACGGCGTACCAAAAGCCCAAAGCCCGAAGCCCGAAGCCCAAG
ACACGCAACCGGAGACCAGAGACCAGAAACCAAAGAAACCAAAAAAAAAACCCAAGCCCAG
ACCCAAACGGCGACCTGGCCCAGCGCCTACCCTATACCTACCCTATACCTACCCTATACCT
ACCCTAGAGCCCTGCAAAACTCTCGGCCGCCTGCCTACCCTATACCTACCCTATACCTACC
CTAGAGCCCTGCAAAACTCACAGCCAGCTACCCTATACCTACCCTACACCTACCCTAGAGC
TACCCTACACCTTTCGGCAGAGTGCCTACCCTGTACCTACCCTGTACCTACCCTGTACCTA
CCCTGTACCTACCCTGGAGCCTGCCGGCGACTCTAGGGTAGCCGCCCCCCTCGGGACTTGG
CCGCTCCTTCCGCCCCCTCTCTCCCCCTCTCCCCCTCCCCGGCTCGCGCCCACGTCCCCCA
AGATCTCCGCCAATCCTCCCCCCCGCCCCCCGCCTACCCTGGAGCTCCCCTTGGACCCTCG
CCCGGCCCCCTCATGGGACCTCCGAGCGCGCGGGCGCCCCGGCCTGCCAGGCTTGGGCTCG
CGGCCGCGTTGCGAATTTCCGCAAAAAGATTTTGTATGGGATTCCGCCCAAATCGACTCAC
GAAGAGACCGCCTACCCTATACCTACCCTAGAGCAGGACGCTCGCGCGGGAGCGCCTACCC
TAGAGCTGAGCCCGAGCCGCGTCGCCGCGGCCCAGAGCCTCTCTCTGGGCGCCAACCACCA
ACCATCCCCTACGCGGCCCCCCCGGGAGACTTGTCCCTTGGGAGGCCCGAAAACGTCGGGG
AAATCGAGGCGAAGGACGGCTTACCCTCAGCAGATCGTAACAACAAGGCTACTCTACTGCT
TACAGGACCGTTTCGCACAGCTAAGTCGTCTGCAAAGGATTTAACCCCGCTCGTGTTGAAA
TTACAATACGCGAAATACCGCGGCCCGCTTCGAGGACCGCGGAGGAATCGCCTGCTGAGAC
ACTAAGCCGAAGCCTATTCTTGTCCGTCTATACGTGCGGGTGCTATCACCGCGTTCTGGCA
TGGATTCTGACTTAGAGGCGTTCAGCCATTATCCAGCAGATGGTAGCTTCGCGGCACTGCC
CGGTCGGACAGCCGCAAAAACCAATTATCTGAATGAGCGGTTCCTCTCGTACTAAGCTCAA
TTACCATTGCGGTGAGGTCATCAGTAGGGTAAAACTAACCTGTCTCACGACGGTCTAAACC
CAGCTCACGTTCCCTATTAGTGGGTGAACAATCCAACGCTTACCGAATTCTGCTTCGGTAT
GATAGGAAGAGCCGACATCGAAGGATCAAAAAGCGACGTCGCTATGAACGCTTGGCCGCCA
CAAGCCAGTTATCCCTGTGGTAACTTTTCTGGCACCTCTAGCCTCAAATGTCGAGGGACTA
AAGGATCGATAGGCCACACTTTCATGGTTTGTATTCACACTGAAAATCAAAATCAAGGGGA
CTTTTACCCTTTTGTTCTACTGGAGATTTCTGTTCTCCATGAGCCCCCCTTAGGACACCTG
CGTTATGGTTTAACAGATGTGCCGCCCCAGCCAAACTCCCCACCTGACAATGTCTTCAACC
CGGGTCGGCCCGCGAAGGACCTTAATACCAGAAGTTGGACGTAAATCCAGCCCCGCTTCAT
TGAATAAGTAAAAAAACAATAGGAGTAGTGGTATTTCACCGGCGCCGAAGCTCCCACCTAT
TCTACACCTCCTATGTCTTTTCACAATGTCAAACTAGAGTCAAGCTCAACAGGGTCTTCTT
TCCCCGCTGATTCTGCCAAGCCCGTTCCCTTGGCTGTGGTTTCGCTAGATAGTAGATAGGG
ACAGTGGGAATCTCGTTAATCCATTCATGCGCGTCACTAATTAGATGACGAGGCATTTGGC
TACCTTAAGAGAGTCATAGTTACTCCCGCCGTTTACCCGCGCTTGGTTGAATTACTTCACT
TTGACATTCAGAGCACTGGGCAGAAATCACATTGCGTCAACACCACTTTCTGGCCATCGCA
ATGCTATGTTTTAATTAGACAGTCAGATTCCCCTTGTCCGTACCAGTTCTAAGTTGGTTGT
TAACCGCACGCCGGACGGCCGAAGCCTGCAAGGGACATCAGCACCCAGATGCTGGCAGCCG
CCGGCCGGTTGCCCGGCTAGTGGCCGCCTGCTCCCGAGGCGTCCGTCCAAAGCCCAACGTG
CCCAACCCTTAGAGCCAATCCTTATCCCGAAGTTACGGATCTATTTTGCCGACTTCCCTTA
TCTACATTGTTCTATCAACCAGAGGCTGTTCACCTTGGAGACCTGCTGCGGTTATGAGTAC
GACCTGGCGTGAGAATTATTCCTTCCCGCGGATTTTCAAGGGACGTCGAGGGCGCACCGGA
CCCAGCAGAGGTGCTGGGCTCTTCCAGCCATTAAACCCTAGCTCCGGACAAACCGATTTCA
GGGTGATAGACTGTTAAGAAGAAAAGAGAACTCTGCCCGGGGCCCCCGCCGTCGTCTCCGC
GTTCAGTTGCGTTGCCGCGCAAAACCCACATCCAGGTGCCGGAATATTGACCGGCTCCCCT
TTCGCCAAACGGCGCGAAGTGCGCCTTTGAAACGGAACTTCCCTATGGCTTAGGATCGACT
AACCCACGTCCAACCGCTGTTCACATGGAACCTTTCCCCACTTCGGTCCTTCAAGTTCTCA
TTGAAGTATTTGCTACTACCACCAAGATCTGCACTAGAGGCCGTTCGACCCGGGCTCACGC
CCTAGGCTTCGTCACGACCTCCACGTCCGCCTACTCCTCGGGGCATCGTTTCTACCCCGAG
GGCGAGGTATGGGTGAGACGCTTGAGCGCCATCCATTTTCAGGGCTAGTACATTCGGCAGG
TGAGTTGTTACACAGTCCTTAGCGGATTCCGACTTCCATGGCCACCGTCCTGCTGTCAAGA
TGTACTAACGCCTTTTGTGGTGTCTGATGAGCGTCTACTCTGGCACCTTAACCTCGCGTTC
GGTTCATCCCGCATCGCCAGTTCTGCTTACCAAAAATGGCCCACTAGTGTTGATACATTCG
AATGCCCACGTTCAATTAAGCAACAAGGGCTTCTTACATATTTAAAGTTTGAGAATGGATG
AAGGCAATATAGCGCCCCCGGGTCCCTAATCATTCGCTTTACCTCATAAAACTGAGTTCAA
CACTGCTATCCTGAGGGAAACTTCGGCGGAAACCAGCTACTAGAAGGTTCGATTAGTCTTT
CGCCCCCATGCCCATATTTGACGATCGATTTGCACGTCAGAACCGCTGCGAGCCTCCACCA
GAGTTTCCTCTGGCTTCACCCTATACAGGCATAGTTCACCTTCTTTCGGGTCCGGCCCCGT
ATGCTCTTACTCAAATCCATCCGAGAACATCAGGATCGGTCGATGATGCGCCGAAGCTCTC
ACCTGCGTTCACTTTCATTACGCGTAGGGGTTTGACACCCGAACACTCGCATACGAAGACG
ACTCCTTGGTCCGTGTTTCAAGACGGGTCGCTGGTGACCATTACGCCAGCATCCTTGCAGA
TGCGCGGTCCTCAGTCCACCGCAGGGTATTATGCAACGGGCTATAACACTCCCAGGGGAGC
CACGTTCCCGAAGCCTTTTTCCCCCGCGACGAACTGATGCTGGCCTGGACACGGCGAAGTG
CACCGGGGAGAACCCCGGATGATCCGCCGCGCCCAAGTCTGGTCACAAGCGCTTCCCTTTC
AACAATTTCACGTACTATTTAACCCTCTTTTCAAGGTGCTTTTCATCTTTCGATCACTCTA
CTTGTGCGCTATCGGTCTCTGGCCAATATTTAGCTTTAGAAGACATATACCTCCCATTTTG
AGCAGCATTCCCAAACTACTCGACTCGTCGAAGGAGCTTTACAGAGGCTCGGCGGCCAGCC
AGACGGGGCTCTCACCCTCTGTGGCGTCCCGTTCCAGGGAACTCGGGCGGCGCCTTGCCAA
AAGCATCCTCTACAAATTACAACTCGGACCCGAAAGGGCCAGATTTCAAATTTGAGCTGTT
GCCGCTTCACTCGCCGTTACTGGGGCAATCCCTGTTGGTTTCTTTTCCTCCGCTTATTGAT
ATGCTTAAGTTCAGCGGGTATTCCTACCTGATCCGAGGTCAACATTTCAGAGTTTGGGGTG
TTTTACGGCTGTGGCCGCGCCGCGCTCCCGGTGCGAGTGTGCAAACTACTGCGCAGGAGAG
GCTGCGGCGAGACCGCCACTGTATTTCGGGGGCGGCCCGGTGAGGGGCCGATCCCCAACGC
CGACCCCCCGGAGGGGTTCGAGGGTTGAAATGACGCTCGGACAGGCATGCCCGCCAGAATA
CTGGCGGGCGCAATGTGCGTTCAAAGATTCGATGATTCACTGAATTCTGCAATTCACATTA
CTTATCGCATTTCGCTGCGTTCTTCATCGATGCCAGAACCAAGAGATCCGTTGTTGAAAGT
TTTGATTCATTTTCGAGACGCCCGCTAGGGTCGCCGAGAAAGGCTCAGAGCAAAGGTAAAA
CAGAGCCGCGACGGAAGCCGCGACGGAGAGAAAAAAGAGTTTGAGTTGGTCCTCCGGCGGG
CGCCATGGGATCCGGGGCTGCGACGCGCCCGGGGCAGAGAATCCCGCCGAGGCAACAGATT
GGTAACGTTCACATTGGGGTTTGGGAGTTGTAAACTCGGTAATGATCCCTCCGCTGGTTCA
CCAACGGAGACCTTGTTACGACTTTTACTTCCTCTAAATGACCGAGTTTGGAGAGCTTTCC
GGCCCTGAGTGGTAGTTGCCCACCTCTCTGGGCCAGTCCGGACGCCTCACTGAGCCATTCA
ATCGGTAGTAGCGACGGGCGGTGTGTACAAAGGGCAGGGACGTAATCAACGCAAGCTGATG
ACTTGCGCTTACTAGGGATTCCTCGTTGAAGAGCAATAATTGCAATGCTCTATCCCCAGCA
CGACAGAGTTTAACAAGATTACCCAGGCCTTCCGGCCAAGGGAGTACTCGCTGGCTCTGTC
AGTGTAGCGCGCGTGCGGCCCAGAACATCTAAGGGCATCACAGACCTGTTATTGCCTCAAA
CTTCCATCGGCTTGAGCCGATAGTCCCTCTAAGAAGCCGGCGTACTGCCAAAGCAATACGG
GCTATTTAGCAGGTTAAGGTCTCGTTCGTTATCGCAATTAAGCAGACAAATCACTCCACCA
ACTAAGAACGGCCATGCACCACCACCCACAAAATCAAGAAAGAGCTCTCAATCTGTCAATC
CTCATTGTGTCTGGACCTGGTGAGTTTCCCCGTGTTGAGTCAAATTAAGCCGCAGGCTCCA
CCCCTGGTGGTGCCCTTCCGTCAATTTCTTTAAGTTTCAGCCTTGCGACCATACTCCCCCT
GGAGCCCAAGCACTTTGATTTCTCGTAAGGTGCCGAACGCGTCAAAAATGTAACATCGTCC
GATCCCTAGTCGGCATAGTTTATGGTTAAGACTACGACGGTATCTGATCGTCTTCGATCCC
CTAACTTTCGTTCCTGATTAATGAAAACATCCTTGGCAAATGCTTTCGCAGTAGTTAGTCT
TCAATAAATCCAAGAATTTCACCTCTGACAATTGAATACTGATGCCCCCGACTGTCCCTAT
TAATCATTACGGCGGTCCTAGAAACCAACAAAATAGAACCACACGTCCTATTCTATTATTC
CATGCTAATGTATTCGAGCATAGGCCTGCCTTGAGCACTCTAATTTTTTCAAAGTAAAAGT
CCTGTTTCCCCGCCACACCCAGTGAAGGGCATGGGGTTCCGCAGAGGGAAAGGCCCGGCCG
GACCAGTGCACGCGGTGAGGCGGACCGGCCAGCCAGGCCCAAGGTTCAACTACGAGCTTTT
TAACCACAACAACTTTAATATACGCTATTGGAGCTGGAATTACCGCGGCTGCTGGCACCAG
ACTTGCCCTCCAATTGTTCCTCGTTAAGGGATTTAAATTGTACTCATTCCGATTACAAGAC
CCAAAAGAGCCCTGTATCAGTATTTATTGTCACTACCTCCCCGTGTCGGGATTGGGTAATT
TGCGCGCCTGCTGCCTTCCTTGGATGTAGTAGCCGTTTCTCAGGCTCCTTCTCCGGGGTCG
AGCCCTAACCCTCCGTTACCCGTTGCCACCATGTTTGGCCAATACCCAAACATCGAAAGTT
GATAGGGAAGAAATTTGAATGAGCCATCGCCGGCACAAGGCCTGTCGATTCGACTAGTTAT
CATGATTCACCAGAGAGCCCCGAGGGGCATTGGTTTTTAATCTAATAAATACATCCCTTCC
GAAGTCGGGATTTTCAGCATGTATTAGCTCTAGAATTACCACGGTTATCCAAGTAGTAAAG
TATTATCAAATAAACGATAACTTATATAATGAGCCATTCGCAGTTTCGCGGTATAATTGCT
TATACTTAGACATGCATGGCTTAATCTTTGAGACAAGCATATGACTACTGGCAGAATCAAC
CAGGTAACTATCGTCAGGGCGTCCGGGCACAGGGCCCTCGCGCCCACCGGCGGAGTATCTC
ATCCGCCGGAGCGATTTCTAGCACACTAGGTCGGCCGCCGCGACGCACTGAAGCGTCAGCG
CCGGCGCCCCCCGCAACGCCGCCCCAGGGCCACTGTTACATCGCCGGGACAGCGCTACGAG
CGGCAATCCGCTCCCCCCGCCAAAGTTCCCAGGGCCACCCTCCTCGGCGCCAAAGGCGCTG
AATCGGGGGCCCCAGAAGAGGGGCCCGTTCCCCAGCGTCTACCATTGCGGTGTCAGCTGGG
GGCGGGCTGCCCCCTGTTGCTCAGTGAAGGCCGCGTGCCACAGAGGGCCAGCAGTCCACCG
AACCCAACCGACGGCGCCAGAGGCCCCTGAGGGGCGCCCCGACGCAGCCGTGCTTCCTCCG
TACGGCGTGCACCCGTGGGAGCCGCTTTCGGGAGGGGCGACAGATAGTTACGACCAATCGC
GAGCGAGAATTACATCCTGCAAGCCTGTTCAAGAGGTCGCCATAACTAAACGTCTACAAGA
TATGGTACAGTTTGATCGGTCGGGGGTTCGCCGGTCGTCACCTTTCGGCTGCCTTCCTTTG
GTTGCCCCCTTCCTCTCATAAGTCCTGCGAGCTAATGGAAGCCCGGGCCCGGGCAGGTTGG
GCTCGTGGCCGCGTTCCGATTTTCCGCAAAATTCATTTGTATGCGTTTTTGCCCAAATCGA
CTCACGGCCATACAAACGGGAAACCGACTTGGCCAGTTTTTTCGGACTTGGCCAAATTCGA
GCCCTCCCGCTAGCCTGGAGCTACCCTAGAGCCCCGCGCAAAGTGTGGGCGCCTACCCTGG
AGCGCTATTTAGTCGCCCACCCGGCGGCCGCTCCTGGGCCTGGGCCACGGCCGGGGTGGCC
TACCCTATAGCCGCCGCCGGACCTACCCTGGAGCCCGCCCCGGGTCGCCCGCGGCCGCCGG
CAGAGGCTGGGGCTGCTGGGCAGGAGGAGGGGAGCAGAGGGGGCGGGCGGCATAGAGGGAC
GGGTGGCGACCCGAGGAGATGCGTGCCCATTGCGAATCGTCGACCCGTGCGAGAAGAATGT
CCAAAGGTTGGTCGAATGAATCTTCCGTTCGGTTTCGTGCCTTTTCTTCTTCTTTTCTTTT
TTGACTTCATCCATCTCCTGCCCGCCCGCTTCCTCGACAAGCCCGCACCTACCCTACAGCC
TAGCCCGTACCTACCCTATACCTACCCTGTACCTACCCTGGAGCTCCGTACAAAATGGCAG
CCGGCCACCCGACGGCGTACCAAAAGCCCAAAGCCCGAAGCCCGAAGCCCAAGACACGCAA
CCGGAGACCAGAGACCAGAAACCAAAGAAACCAAAAAAAAAACCCAAGCCCAGACCCAAAC
GGCGACCTGGCCCAGCGCCTACCCTATACCTACCCTATACCTACCCTATACCTACCCTAGA
GCCCTGCAAAACTCTCGGCCGCCTGCCTACCCTATACCTACCCTATACCTACCCTAGAGCC
CTGCAAAACTCACAGCCAGCTACCCTATACCTACCCTACACCTACCCTAGAGCTACCCTAC
ACCTTTCGGCAGAGTGCCTACCCTGTACCTACCCTGTACCTACCCTGTACCTACCCTGTAC
CTACCCTGGAGCCTGCCGGCGACTCTAGGGTAGCCGCCCCCCTCGGGACTTGGCCGCTCCT
TCCGCCCCCTCTCTCCCCCTCTCCCCCTCCCCGGCTCGCGCCCACGTCCCCCAAGATCTCC
GCCAATCCTCCCCCCCGCCCCCCGCCTACCCTGGAGCTCCCCTTGGACCCTCGCCCGGCCC
CCTCATGGGACCTCTAAGCGCGCGGGCGCCCCGGCCTGCCAGGCTTAGGCTTTTAATAATA
TTATAATTTTAAATATTTAAGTAATTAATTATTTAGAATTTTACTTAAATATACTTTAACT
ATTTATTATTTTATTTTATTTTAAGTTCTTAATTTATTTATATTAAGTTTTATTTAATAAT
AAACTTAAAGTTTATTTTTAAAAAAATAATACTTTAATATTATATAATAATTTAATTATAA
ATAATATAACTTTATTAAATTATAATTTCTTTTATTTATTAATTAAAGTTATTAATTATAT
ATATATATATATATATATTAAAAGTTTATTTTTTATTTTAAATAATAAAGTAAGTTATAAT
TAATAATATAATAATTTTTAATTTTTAAAATTATTAATATATTTTATATTATAAATTTATA
AAAAATATTTAAATTTATATTATTATATAATTAAAATAAATTAATAATTTAATTATTATTT
TTTTTAATTTTTAATTTTTTATATAAATTTTAATTTTATATATTATTAAAAGTTATATATT
TTTAATTTATAAATAATTTATTTAATAACTTTTTAATAGCTAATTTAAATTATTAAATAAA
ATATATTTTTAATTTATAATTTTTATAACTTTTAATTATAATTAAATTTAAAAAAAATTAT
TAAATATAACTTAAGTAATATAAATAATTTAAAAGTTTTTTAAGAAAACTTTTTAATAATT
TTTTTTTAAATTTTTTTTAAATTTTTTAATATTTTTTTAATAATTTTTTAATAATTTCTTT
TTATAAATTTAAAAGTTTTTTTTAATTTTTATTTATAAAACTTATATTTTTAATAAATAAA
TATTATATTAAAATTTAATAATATTAATATTAAAAGTTATATAAAATTTTAAAATTATAAA
GTATTATTATTATTATTATTATTATTTATTTACTTATTTATTTACTTTTTTATTTTTAAAT
ATATTTAATTTTAATAAATTATAAAAGAATTAATTTTTTTATATTATTATATATAATAAAT
AAAAAAATAAAATAAATTTATATTTAATAATTTATTAAACTTTTATAATATAATATTACTT
AATAATATTATTATAAAAAAATAAGCTTATTATTAACTTAATTAAAAAATATTAAATAATA
AACTTTATATAATATATATATTATATTATATATAATAATTATTATTTAAATAAAAATATAT
TATAATATAAAAAAGTATTAATATAAAAATAATAAAAACTTTTATTAAAAATCCTTTTATT
TATATTATAGTATATTTTTATTTAAACTATAGTAGTTTATATATAAAATATATAGTAGTTT
ATATATAAGGCAAAATTACTATATATATACTATTAAGTCTACTACTATATACTTAATTATA
CTATAAGCTAATAGCAGGCTTGTTTTTATACTATATAAGGTTATAGCTCTAGTATTCTTAA
TTATTACAGTTAACCTTAGAGCTAACCTTATTACAGTCAGCGACTTAATTATAGCGCGAGA
TTAAGAGCAGCACTTATTATTATTAGGATAAAGGAGGCAGCTGCAGCAGCAGAAGAGGCAG
CAGCAGAGACAGCAGATACCCTAGTGTTAATCCTATATGCCCTCTATCTTATAAGTATAAT
ATTCTTAACAGTAATTACTTCTAGTATAATACTATATTTTAATACTTAAGTATAGGATATT
TTACTTAGGAGGTTAGTCTAGCTATTAGTATAAACTACTGTAGTTTAAATAGAATTTTATA
ATAGTATAAATAGTAGGACTCTTCTCTAGTAATAATAATATTACTTAATATTATTTTATAT
TATTTATTTAATTTTACTATCTTATATAGTCTATTTATTAATGCCAGTCTTCTGTACCTAT
AGCACTAGCTATCCACCCTAGCTCACTGACAAACTCGTCAAGGCCTGCCTCAATTGGTGTA
TCCAACATGTTGGATCTGCTGGGAATGACGCGCGGGGGGCCGGCGGGACACCGGGCGGCGA
GCGGGATAGCTGTGAAGCGTCTTGATATGTAGGACTATTAGCTCTTTGGCTTAGGTTTGCG
TCTTTTGTGTTTTATTTGGAGGCGCCCTATGGTGGGTCTGTTTCACCTTTATGGGGAGCTA
TATTTAATTTATAATCCTTTTACCCTTTTTTTATAAAAACTCTTATAATACTTTAGTATTA
TATAAGCTACCTGCTAATTAATATAATAATAACTTTAAAGTAAGTTAAGGTTATTCTTACT
GCAGTAGTAATTAAGAAACTAGTTAAGGAAAAAGGTTATTAATTAGTAATAATAAGTAATT
ATTATATAAAGCTAGTTTATTATAATACTTATACTACTCTTCTCTTTTTAAATATTATATA
CTTTACTTATTATATTTATAATTATATTATATATAGCCTGCAGATTAGTTTATAAAACCCT
TATCCTTAATTTAAATTAACCCCTCTTAATAGCACTTATTATAAACTTAAATGCCCTTAAA
GTTATACCTCCTAATTACTTAAAAAAGGGGTATATAATCTTTACTATTAAAAAAAGACTTA
ATTAGTACTATATATAATTATAGCTAGTTAAAAAGATAATATAAAATGCTAAATATATATT
CCCTTTATATATTAAATAGTAAAAGTAATAGCCTTTTTAAGTAATTAAGGGATAACTGCTA
GCCTTTTTAATTTATAAATTAAAGTTTAATAATTTATAAATTAAAAAGGCTAAGAAAATAA
CTAAGCCTTTTACTAAATATTTTTAAAGTAGGATAGGAAGTAAACTTACTATTTTAGTTAA
TAAGTGTATATGCTTTATTAATATTACTAAGCCTTAATAAAGCAGTAATATAAGTAATAGT
ATTAAACTTCTTAATATAGGTAAAATTATATTTTAATAAATACTAAGCAGCTATAGTTATA
TTTAAGGTTATATTTATAAAAGGTATAGCAGTTATTTATAGTTATTAAAATATAGTTAAAA
AGGCCTTAAAGTACTTAGTATAAATATTAAAATACAGTGCCTTCCTAGCTTTAAAATCTGC
CTTTATAAAAGAATAGGCAGGATTAAAAGGGGTTATTTAAAAAGGGAATTTATATAGCTTT
AATAGCTTAATTTTAGTAAAGCCAGTCTAGCTATTCTTAAGCTATAGTTATTAAGTAAGGT
ACTTATTAAAATTTAAATTTTTATTATTACTATTATTATTACTTTTATTTTTTTTACTACC
TTTTTTACTGCTTTTTTTACTACCTCTTTTACTACTACCCCCTCTTTTATTATTTATTCTA
CTTTCTTTATTACTATTACTATTATTATTATTATTATTATTATTATTTAATGCCTTAATAA
CTTACTTACCTTTACCTTTTAATCTGCCCTTCTTCCTACTTTTTATATTTATACTTAATTT
AATAACTACTGCTATTTTATATTAGCCCTATATTAATATAAATATAAATAGCCTAGTATAG
TAATATAAATATAAGATATATTTTAACTAACTCCTTATATTAAGACTTACTTAAGTTATTA
CTTATACTCTTTATATTTTTATTAAAGACTAGCTAGCTAATTAAAAACACTTTTAAATTAA
TTAGCTATATATTTACTATAACCTTTTTATTATTAAGGCTACTAAGTTTTAATCTTAACTT
AATTAAGTATTATACTTATTTTATATTACTTAGGCTAGCTATAATTAGTAATATATTCTGC
CTCTGCTTAAGAACCTTCCTTACTAGTTTATTTTTAAGGATAGGGTTTTTATTATTAAAAG
GCCTGCCTATAAGTCCCTTAGAATCACGTCTTACTTATAAGGTAAAGGTTAGGGTAAAGAG
GGAAAAAAAAAATTTTAAATCTTAAGTTAAAATAGATATAAAAAATATAATAAAATCTATT
AAAAAATCTATATTCTAAAACTTCTCTTTGATTTTTAATAGCATTTTTCTAGAATTAATTA
TAAAATATTTAAAACTCTTATACTAAGATACCTTTAGCTTAGTATTATATAACCTAATAAA
AAATATATTTTAAGTATAGTATAAATTAGAAATCCACTAGGCCTAAATAAAAAAGCCCTAC
CTAATAAAAAATACCTTTTTAATTAGTTTAGCCTAGTCTTTTAGCTAATAGGAATTAAGCT
ATACTACTAACCCCTTTTATTCCTTTTTACTTTTAGCTAAGTTATTATATAATGCCTACTT
TTATACTTTACTTTTACCCTTTACCTTTACTAATACTACTTAAGCCTAAGTGGCTTATATT
CCTACTTAATGCTAAATAGTATGCCCTTTTAACACTTATTTAGTTTAGTATTATTTAAAAG
CATATTAAAGCTAAAGAGATAAGGCTGCTTAAAAAAGTACTATAGTAAAAGTAAGTATAAG
TAAAATAATTAAAAGTATTAAAGAAAATACTTTTACTAATAAAAGTTAGCGCTTACCTTAG
TATTAACTACTAGCTTAAGTTAATTAAAGATTATATTTAGCTATATAATACTATACCCCTT
TAGCATTTTACTATTTACTAATAGCATTATAAACCTATATATATACCCTAGCATTAATATT
CCCTTTACCCCTTTAAGTAACCACTTCTCTTTAATTATCCCGCCTATTTAAAATAACTCTA
GCTTTACTAATCCCTTTAATAACCTATTTAGTTAAGCTATTAAAAAGTTATAAGTAATAAA
AAAGGAAGGCCTTCTTATACTAGTTAAGGATATAGTAAAGGTAATACTAAATATTTTAAAT
AAATAACTAAAAGGGCTTTATAAGAAAATCTTTAATTACTATATATCCTTTATTTTATTAA
AGCTTACACTAGCCTCTAGCGCTTTAAATATATAAGGTTAGAAAATATAAAAGCTAACTAA
AGCTATTTAAAAAAATACCCTCCTTTACTAAGCTACTAAGTCCTTTATAGCTAATACTAAT
ATATATAGCTTTTAAAAGACTATACTATAAGCTATTTATATATTTACTTAATATTACCCTA
ATACCTATATTAATCCTTATATTAACCTAACTAAAAATAATATACTTTTTAGTATTAGGTT
ATTTAACCTCTCCTATTATATTATATTATTACACTTTTTAAAGATAAAAGATTTACTTTTT
ATATTTTAGCTTATTATTTACTATACTAAAGCTTATATTAATATAATAGTAAGGGCCCTTT
ATACTAATGCTTTATAGCTACTTTTAAAGGAGGAAATATAACTATTAGACTGCAGTTTAGT
AGTTATCTTTATCTTTTACCTAGGTTTAACTATAACTATAATTAGCTACTAAACACTTAGC
TGCTATAATTTAATAATAAATACTATTATTCTTACTAACTTGCTTAAAACACTAGCCTATA
CTGCAGGCACTGCTATAGCCTTAAAGTAACTGGCATTATTTATTAACCCCTCCTTAATAAC
ACCTACTATTATTACTACCTATATAATACAGCAGTATAAAGGCTAGACCTGCAGCCTTATT
ACTATTAAATGCTTTTATTAAGTTACTATTAAGGCATAATAGTGTTTATTAATAACTAACT
TTAATTAGCTAATAGTTATATTAAGCGCTAAAGCATTTAAAGATTAAGCTATTACCTTTTA
GTAAGATATAGTAAATAGCTACCTTAAAGGCAATTTAAAAGTAAATAACCTTATAGTAAAT
GCTTTATTACTAAAACTTAGCTTTTATAAAAATTATAATTACTTTGCTTTTTTACTATTAC
CTAGCCTTTAAAAAGATTATAATTACTTTACTCCTCTGCTATTACTAAGCATTTATAAAGA
TAATTACTATACTGCTTTATAGCTATCTCCTTATAGCTTAACTAAAAACTATACTACTATA
TTATACTATATACTTATAGCTAAATAGGCTAATATACTTAATTACTTATTATAAAAGTATA
AGTCTAATTATATTAAAATGCTATTATAGGCAGATAGGAGTTATATTAGCCTTAACTATAG
CTTTATAAGTAATATATAGCAGGCCTTTAAGGGATATTAAGGAGATATAAAGCTGCCTAAT
ATATTAAATCTTAATAAGGACCTTTTTAAGGTAAAGAGGGTAACCTTTCTTTTTATAATTA
GTAATAAAGTGTATAACTATAATACTTTAGCTAAGACCTGCTAGACTGCCTTTAAGGGAAC
TGCAAATATTAATATACTACTACTATAACTTTACCTTTATACCTACTACTTTATTTATCTT
AACCTTATAGCTAATATAGTAAATAAGTTTTTTAATATTAACAGCCTTTATACCTTTCTCT
TATCCTTAGCTATAGTAAGCTAGGGCATTTTATAAAAAGCTATATATTATATACAGTCTAG
CATAATAAATAATATATACTTAGCTTTTAATATCTTTAATAATAATAGCAGTAAAATACTA
TAGCTATTATATATAATACTAAATTACTGCTTTAGCTATATACTTAGTTTAAATAATATAA
ATATTTATATCTTCTTCCTTACTATATTTAAAGGCGGCTTTAGTAATTTATATAAGGCAGT
AGCCCTTTTCCTTAATACTTATAAAAGATAGCTAAATACTATTATACTACTAGCATTTTAA
AAGTATATTAAATCCCTTAATATACTATAGCACTTATTAAAGTTATATATAGCTGCTAATA
GTATTATAAAGGCAGAATATAAAATACTTTTAAAATATAACTTAAACTAAAATAAAGAAGA
GTATATAATATATATTAGCTAAAAATAAGTGCTATAATATACTTTATAACTAGGTAACCTA
AATACTATTTAAAAGGCTATTAAGCTATAGGCTTATAAATACCTTAACTTTTATAGCCTGC
AGCTTTATATTTTATTTAAGAACACTAAGCTTTACTATATAGCAACTTCTTTATAAAAAGC
ACTTAGTAAGTAGTAGATAGTATAAGACTATAGTATTAACCCTGCCTATTTAAACTAAGAT
ATTACTTTTATTAATATTAAGCAGTAGGTAATGCTAGTTAAGGAGGGGCTGCTTAATAACT
ATATCCTTTTATAAAGGAAGTGCTACCTTAAGTCACTCTAGCAGTCTTAGTATGCCTAAAG
TGCAGCTAATAACACCTAGGTAATATATAAAAGGTAACCTAACTTAACTAAGTTTAAGTAT
CCCTTTATTACCTTTAACTATACTATAGGCATAACTATTACTATATTCTAGTATAGTAAAG
AGTTTATAAAAGGCCTAGTCTATAGCTAATTTTATAATCTTATTAAGGGCCCTTTTAATTT
AGCTAAAATATTTCCCTTCTAGTCTTAAAATACTAAGGCGCTTGCCTTAAATCTAGCCTAC
TTATAAGACCTTTAGTTAACCTATAGAGTTTACTAATATATTAGCACTTTTATATATAGTT
ACTAGCTTAATAAGGCTTGCGTAAATATAAGTATGCTAGATTTTAATATATTAAGCTAATG
CCTTTTTACTTATAAAGTTAAGGCTAAAGACTGTATTTCCTTTTATTTTTTATATTATATT
ATATTATTAAACTAGTAGCTAAGCTAGGCTAAGATAGTAACCCTATACTTTACTATACTAT
CTTTTAATATAGCCAGCCTTATCTAGGCCTTAGTTAATAAACACTGCTTTTTATTTAAGTA
TATTTATTTAGCTGTATTTTTTAAGTTCTCTTTATTAAAGATAGTTATTATACTAGTAGTA
CTTTAAGGCTTATACTTCTCCTTTAGCTTTATGCTTATAGCTAAGGAGTTAGTCTTATAAT
ATAATTAATAAGTAACTAGAGGGACTGTAGCTATAAATATAGTTTATAAAAAGGGAATAGA
AATACAGTATACTTTATAAAACTATAGCTTTAGCTAGTAATAGCTAGAGAAACTTAACTAG
CTATCCTTTTACTTTTAATATAATATTAAAAAGTAAATTATAGCTAAAAACTGGCTCTTAA
AGCAGGACTATACTTATTAATAAAGAGCTATTAAGGATATTTATAGCATATACTTTTATAT
ATAGTAAGTAACCTTATAAGTAATTAAGTATAATATTTACAGTAATAAAGCAGCCTATTAT
ATTTAGCTAAAGTATTTTTATAGTATAGTTATAAATACCTTTAATTAAGATATATAGCATA
ATATTTATAAGTTAGTTAATTAGGTAACTAGATTTAATATTACTAATAAGGCTAGGCTAAG
CTACTTAATTAATAAGCTACTGCCCTTTTACTTTAAATCCCTCTTTAAGCTTTTTATTAAC
TGCTATAAGAATAAGATATATACTTACCTGCACTTTATTACTAGTAATAAGATTTATAATA
CTGCTATAAAGTCTTTACTGTAAAATCTCTTTATACTACTTAGCTAAACTATATCCCTTTT
TAATTAAAAAGGGTAGGAAACTTATTCTTACTGTATTATTATAATATAAAGCACTATAATA
ATTAAAAATATATTAAGTAAAGCAGAGTTATACTAATAAATACTAGACCTCTTTACTATTA
TTATAGCTACTTATTAAGTACTGCTATAGCTATTAGAAAGAGAGCTTATATTATTTATTAA
AGAACATGCTGTATAATATAAAAATAGGTAACTTACCTTTACCTTAATAATTTATATACCT
AATACCTTACCCTTAGCTCCCTGTATTAAATTAACAGGCATTATTATAAGATAAAAACTAG
TCTTATAAGTTTAGGTTAGAAATTCTTTACCTAGATAAAGATTTCTTACCTAATTTAAAAT
CTTCGCCTAAATAAAAATATCTAGCCTAACTTGCCTACCCTAAATTCTTTACCTAAATAAA
GATTTCTTACTAAACCTAAATTCTTTACCTAAATAAAGATTTCTTACCTAACTTAAATTCT
TTACCTAAATAAAGATTTCTTGCCTAACTTAAATTCTTTACCTAAATAAAGATTTCTTGCC
TAACCTAGATTCTTTACCTAAATAAAGATTTCTTACTTAACTTAAAATCTTTACCTAAATA
AAGATATTTAGCCTAACTTACCTGCCTTAAATTCTTTACCTAAATAAAGATTTCTTACTAA
ACCTAAATTCTTTACTTAAATAAAAATATCTAGCCTAACTTATCTACTTTAAATTCTTTAC
TTAAATAAAGATTTCTTACTAAACTTAAATTCTTTACCTAAATAAAAATATCTAGCCTAAC
TTACTTACCTTAAATTCTTTACCTAAATAAAGATCTCTAGCCTAACTTACCTACCTTAAAT
TCTTTATCTAAATAAAGATTTCTTACTAAACTTAAATTCTTTACCTAAATAAAGATTTTTT
ACCTAACCTAAATTCTTTACTTAAATAAAGATTTCTTGCTTAACTTAAATTCTTTACCTAA
ATAAAGATTTCTTGCCTAACCTAGATTCTTTACTTAGATAAAGATTTCTTGCTTAACTTAA
AATCTTTACCTAAATAAAAATATCTAGCCTAACTTGCCTGCCTTAAATTCTTTACCTAAAT
AAAGATTTCTTACTAAACTTAAATTCTTTACCTAAATAAAAATATCTAGCCTAACTTACCT
GCTTTAAATTCTTTACTTAAATAAAAATTATCTAGCCTAACTTACCTACCCTAGATTCTTT
ACCTAGATAAAGATTTCTTACCTAACCCTAAATTCTTTACCTAAATAAAGATTTCTTACTT
AACCTAAATTCTTTACCTAAATAAAGATTTCTTACCTAACCTAGATTCTTTACCTAAATAA
AGATTTCTTACTAAACCTAAATTCTTTACCTAAATAAAGATATTTAGCCTAACTTGCCTGC
CCTAAATATTTCTTTACCTAAATAAAGATTTCTTGCCTAACTTAAATTCTTTACCTAGATA
AAGATTTCTTACCTAACCTAGATTCTTTACCTAAATAAAGATTTCTTACTAAACCTAAATT
CTTTACCTAAATAAAAATATCTAGCTAAACCTAAATTCTTTACCTAAATAAAGATATTTAG
CCTAACTTACCTACCTTAAATTCTTTACCTAAATAAAAATATCTAGCCTAACTTACCTAAC
TTAAATTCTTTACCTAAATAAAGATTTCTTACCTAACCTAAATTCTTTACCTAAATAAAGA
TTTCTTACCTAACCTAAATTCTTTACCTAAATAAAAATATCTAGCTAAATTTAAATTCTTT
ACCTAAATAAAAATATCTAGCCTAACTTGCCTGCCTTAAATTCTTTACCTAAATAAAAATA
TCTAGCCTAACTTACCTGCCCTAGATTCTTTACCTAAATAAAGATTTCTTGCCTAACTTAA
ATTCTTTACCTAAATAAAGATTTCTTACTTAACCTAAATTCTTTACCTAAATAAAGATTTC
TTACTTAACCTAGATTCTTTACCTAAATAAAGATTTCTTACTAAACCTAAATTCTTTACCT
AAATAAAGATTTCTTACCTAACCTAAATTCTTTACCTAAATAAAGATATCTAGCCTAACTT
GCCTGCCTTAAATTCTTTACCTAAATAAAGATTTCTTACTAAACCTAAATTCTTTACTTAA
ATAAAGATTTCTTACCTAACCTAAATTCTTTACCTAAATAAAGATTTCTTACCTAACTTAA
ATTCTTTACCTAAATAAAGATTTCTTACTTAATTTAAATTCTTTACTTAGATAAAGATTTC
TTACTAAACCTAAATTCTTTACCTAAATAAAAATTTCTTACCTAACCTAAATTCTTTACCT
AAATAAAAATTTCTTACCTAACTTAAATTCTTTACCTAAATAAAGATTTCTTGCCTAACCT
AGATTCTTTACTTAAATAAAGATTTCTTACTTAACTTAAAATCTTTACCTAGATAAAGATA
TCTAGCCTAACTTACCTGCTTTAAATTCTTTACCTAAATAAAGATTTCTTACTAAACTTAA
ATTCTTTACCTAAATAAAAATATTTAGCCTAACTTGCTTACTTTAAATTCTTTACCTAAAT
AAAGATTTCTTATTAAACCTAAATTCTTTACCTAAATAAAAATATCTAGCCTAACTTGCCT
GCTTTAAATTCTTTACTTAAATAAAGATCTTTAGCCTAACTTACCTGCCTTAAATTCTTTA
CCTAGATAAAGATTTCTTATTAAACCTAAATTCTTTACCTAAATAAAGATTTCTTACTTAA
CTTAAATTCTTTACTTAAATAAAGATTTCTTACTTAACTTAAATTCTTTACTTAAATAAAG
ATTTCTTGCCTAACCTAGATTCTTTACCTAGATAAAGATTTCTCGCCTAACTTAAAATCTT
TACCTAAATAAAAATATCTAGCCTAACTTACCTGCCTTAAATTCTTTACCTAAATAAAGAT
TTCTTATTAAACCTAAATTCTTTACCTAAATAAAAATATCTAGCCTAACTTACCTGCCTTA
AATTCTTTACCTAAATAAAGATTTCTTACTAAACCTAAATTCTTTACCTAAATAAAGATTT
CTTACCTAATTTAAATTCTTTACTTAAATAAAGATTTCTTGCCTAACTTAAATTCTTTACC
TAAATAAAGATTTCTTGCCTAACCTAGATTCTTTACCTAAATAAAGATTTCTTGCCTAACT
TAAATTCTTTACCTAAATAAAGATCTCTAGCCTAATTTGCCTAACTTAAATTCTTTACCTA
AATAAAGATTTCTTGCCTAACTTACCTGCCCTAGATTCTTTACCTAAATAAAGATCTCTAG
CCTAACTTACCTAACCTAAATTCTTTACCTAAATAACTTAAATTCTTCACCTAAATAAAGA
TTTCTTGCCTAACTTACCTGCCTTAAATTCTTTACCTAGATAAAGATTTCTTGCCTAACCT
AAATTCTTTACCTAAATAAAGATATCTAGCCTAACTTACCTGCCTTAAATTCTTTATTTAG
ATAAAGATATCTAGCCTAACTTGCCTACCTTAAATTCTTTACCTAAATAAAGATTTCTTAC
TAAACCTAAATTCTTTACCTAAATAAAGATTTCTTATTTAACTTAAATTCTTTACTTAAAT
AAAGATTTCTTACCTAACCTAAATTCTTTACTTAAATAAAGATTTCTTGCCTAACCTAGAT
TTTTTACTTAAATAAAGATTTCTTACTAAACCTAAATTCTTTACCTAAATAAAGATTTCTT
ACCTAACTTAAATTCTTTACCTAAATAAAGATTTCTTACCTAACCTAAATTCTTTACTTAA
ATAAAGATTTCTTACCTAATTTAAATTCTTTACCTAAATAAAGATTTCTTACTTAACCTAA
AATCTTTACTTAAATAAAAATATCTAGCCTAACTTACCTACCTTAAATTCTTTGCCTAAAT
AAAGATTTCTTACTAAACTTAAATTCTTTACCTAAATAAAGATATCTAGCCTAACTTACCT
GCCTTAAATTCTTTACCTAAATAAAGATTTCTTACTAAACTTAAATTCTTTACCTAAATAA
AAATATCTAGCCTAACTTGCCTGCCTTAAATTCTTTACTTAAATAAAGATCTTTAGCCTAA
CTTGCCTGCCTTAAATTCTTTACCTAAATAAAGATTTCTTACTAAACCTAAATTCTTTACC
TAAATAAAAATTTCTTACCTAACCTAAATTCTTTACCTAAATAAAAATTTCTTACCTAACC
TAAATTCTTTACCTAAATAACCTAAATTCTTTACCTAAATAAAGATTTCTTACCTAACTTA
CCTGCCCTAAATTCTTTATTTAAATAAAGATTTCTCGCCTAACCTAAATTCTTTACCTAAA
TAAAGATTTCTTACTTACCCTAAATGCCTTACTGTATTAAACCCTTATTCTAAATAAAGGT
TCTATTATAAAATAATAATTTTTTTTTTTTTTATTTTTTTTTTATTTTTTTTTTTATTTTT
TTTTTTTTTTTTTTTTTTTTAAAGTAACCTAGGTAGCTACTTAAGTTAAAATTAACCTAAT
AAACTCTCTTTACAGCATGCTAATCTCCTTACTGCTTAAAGATTAGTAATACTTAATAAAT
TATTATAAGTAGGCCTTAAGTTTTTTACTAAAAGTATATGCAGTAAGTTACTTTTTAATTC
TTTATGCCTTTTATCTTACTTATAATAAAGCAATCTTAGTTAGCTAGCTAGGCAAGGCCTA
TAAAAAAGTAATGCTAACCTTAAATCTCCCCCTTTTAACCTAAGACTAATAATTTTACCTC
TTTAATTAACAAGCTGCTCTCTGCTTAAATATTAGTAAGGAATTACCTTCTTACTATAATA
AAAGTTCCCCTTAATATCTTATTAATGTATTAAAGGGTTAGATTAAACTAGCTTATTAATA
AGGGTTATATTAACAGTTTATATAAGAGTTTTAAAAATAGAGGTATAGGCAGAATAAAATA
AAAGAACTATATAAAAGTTATATATAGCACTAATATAGTTTAGGCTATTAAGGCATATATT
ACTGCTTAATAAAGCCTAAAACTGTAAAAAGAGCTAACTAGTTAACTACTAGTATAAGGTC
CCTTACTTAAGCTGCTGGATTTTTATAAGTAGGCTAATGCTATAGATAAGCTTATAAAGAT
CCTTAATAGTTAGTATTACTTAATAGCAGCCTAATATATCTTTTATAATAGCAGTAATACT
AATAGTTAGTAAATTTGCAAGATATATAATTAAGGTAATATAATATATTATAAATGCCTGC
CTTACCTTAAAATAAAAGCTAACTAGGCAATTACTATAACTAAATAAACGCTCTTCCTAAT
AATATTTAAATATAGCTTTATATAAATAGGCAGGACCTAAAGCTTGCAGACTAGAATAAGC
AGATATAGCTTTAACTTATATTAATTTATAATAAACAGGGCAGCAACCTTCTTAAAAAAGA
AAATACCTAAAATACTATTTAAAAACTTACTGCTGCCCTCTATCTTAATAGCAAGAATATA
ATACAGCTCCTTAATTAAATATCCCTAATCCTTAAGAACTTACTATAAAGATGCTTTATAA
TATTATAGTATAGTATAGCTATTAGTAAGAAGACCTTTAATATATTTAAGTAGGCTAATAT
AGTGTTTTTAAGGCTTAATAATATAAGTTAACCTTATTAACCTACTAGCACTAGCTAGTAA
TAGAATAGCTGCTACTAGAAAGTTATTTTAAAGTAGAAGGAATTATAATATATTACATATA
CTATTTGCTATTAATATAAAAGCTATTACTAAATACTAGCTAATTTATTTTACTATATAAG
CTGCAGTTTTTTATTAGGCATTTCTAGCCAGTCCTTAATATGCTAGCCGCCCTTAATATAA
AGCTTTAATAATACAGCTAGGCCTTATTAAATAAGATCTTGCTTAATAACTAGGACTACCT
TGCAGAACTGCTTTAAGATAGCTATAATATAAAGGCTGTTAATAATATTTTTAAAGATAGG
TAAGAGGCGCTATAAAGCAGGAGGAATAAAAAAGGAGATAAAAAGAGGGTAAGAGACTATA
CTGTATTTACTATTACTAGCCTTAGCAGTAAATAATTTAATTAGCTAGTAATAGCTATTAA
GAATACTAGCTGCCTGCGCTTTTTACCTCTTAAGCCCTTGCTTAAGCTAAGGAAGACTAAT
AAGAAAATGCTTAGTATAATTATAGCTTATATTATAGCCTAGGTTAACCCCTTTTTAGCAG
ACTTTTAATATACTATTAGTAATAAGCCACTGTTATATAAGGGCCTTAAGCTAGCGTTTAG
GCATTATAATAGTATTAAAGACCTAGATAAGATTGCCTAATTAGCTATTAAACTTAAGCAA
TAGGTCCTTAAATATACACTTAGCCTGCTTAAAAAGCTTAAGTGCTTTATTAATATAAATA
AACCCCTTATTAAGGATATTAATAATAGTAAAGACTAATATAATAAGCGCTTTAGTAAAAG
CCTTATTTAGTAAGGCGCCTTTTAAATTATCTAGCTTAGCTTAAGTAATAGTATTTATAGT
AAATAAACTAATAGTAATTCTAGTGCTAGTAGTATAGCAGACTATAAATAGTATAAAAAAG
CAGTAAAGGGATTAAAGGGATTTTAGTATTATTTATAAAATAGTATTATAACTCTAGCTAT
TACCTTAGTATAAAATAGCTATATTACCTAGTAATTATAGGCTGCTAGTAAAAAGCCTTTT
AGTAAGTTATATAGCTTATTTAGGCAGGCAGTTAATATATAGCAGTATAATAAGGATAGTA
TTTACTAAGGTAATAGCAGGCTAGGAGTAAGTATAAGCAGAGCTTAGCTATATTACTATAA
CTATTTACCTAGGCTTAACTTATTATAACAGCTACTATTATTAAGGCAGCTGCAGCTGCTT
AGGTAATTACTATTAAATAGCCTGCCCCCTACTACTTATAGAGGCGCTATTAATAAGGCAA
CTAGATTGCTTTTTATTAAACCTAATATATAATTTGCTAGTATAACTATAGCTATAGACTA
TAGTAATAAATATAACATCCTCTTATTAAAGGCGCTAGCTGTAAAGGGTAGGCATTAATAT
AAAAGTAAGACGCTAGTTATTATAATATTAAGGCCCTTTAATAAGTATAGCTAAGTAAATA
GCAGTAAGCGTTTAAAATACGCCTTTATATTAACTTAAGCAGCTAGGAGTAGTAGGAAACC
CTTAAGCAGCTAAGAACTTAAGAAGGGATATGCCTAGCAGAGTGTTATATTTAAGGATAAG
CTATTAAAGTAGTTAAATAAAGGGCGTATTGCTACCTAGGTATATAAAGTCTTCTTATAGC
CTAAGTCTCCTTATTACTAATTACACTCCTCCTATTCTTATAAAGCATAAAGGAGAGCTTT
TTTTAAATAGGTATTAAAAAAAAAGTTAAAGATAAATATAATCCTAGCTTCTTATTTTAAT
ATTTTTACTTTTCCCCTTATTTATATAGTCCTAATTTACTATATATAAAGAGCTAGATTTA
TAAGGTTAAGGCTAGCTAGCAGATAGTTTAGTATATCTTGCTATATAAAGCTAAAGGAGAG
TAAGAATAAGATAATAAAAATATTAAGGTAAGGATATAAAATAATTCTATATAAACCTAAA
TATTAATAAGCTACCTATATTTAGAGAGCTTATTTTTAAAGTTATTACTACTAGTCTAGAT
ATATATTATAATACTAAGTAAGAGAGAGCTATATAGTAAATATATTATTACCTATTTAGTT
CTTATCCTCCCCTCCTACCTTATAAAGACTATTTAGTAATATAAGAAGCAGCAGACCTAAC
TAGGCTTTTAGTAATTAGGCTGCTAAAAGCATAAGCCTATTACCTTTAATATTACTTAACT
ACTTTTAAGTCTAGCAGAATATAATTAGGAGCCTATCTCTTAACTAGATTATTATTAAGAT
TCCTAATAGCTAGGATAACCCTGCTAATTCCTTATTCTCTTAAAACAGTTATACTAACACT
ATTTATACCTTAAAGAAGAAGATACTAGCTAAGTATTATAACCTAGCTAGATATATTTTAA
ATAGCAGCTTAAATATTACTTAGTAAATAGCTATAAAGGATAGGTAAGGTACTAGCTAAGT
AGTAAAAGCGCTTTTTACTAGCCTTAACTGCTTCTCTTAAGCACCCTCCCTTAATTAGCTA
AAGGCAGACTAAGCTAATTTAGTCTGCCTAATTAAAGACAGCACTAGTAATAAAGATAATA
ATAATAATAATAATAATAATAATAATAAGGCTGGCATATATAATATTATTAACCTAGAGGA
TGCATTTACTAAAAGAGACTACTTTATTAAGCCCTTAGCTACTATATATAGCAGTAAGTCC
CCCCCCTTAAAATATTAGCAAGTTTAAAGTAGCAGTATGCTAATTATAGTTATTAACCTTA
TAAATAGCTAAAAGGCTAGCCGCTAAGCTTAATTTATTAAAGACTAGGTTAAAGGCAGTTA
GATTTATATAAATAGAGTGCGCTATTAACTAAAGTAAGAGCTTGCAGCTAGTTAAGACTAG
GAGCTTAGGTTATAGTATTATGCCTTATAAGCTTAAGATTAGCTTTTTTCTTAACTTCCTT
ATAGTATTAGAGAAGCTTAGTAAGGTAATATCCTGGCCTATAAACAGCTACCTGCTCTCCT
TTATTAGCCTTTTATTTAAGGACTAGTCTAGCTACTACTTTAATAAGCACTTTAAAAGCGC
CCTGCTTTTTACCCTTACTAGCTGCACCTTTAAGATAAAAGCTAATAGGATAGGCATATTA
TAGTTTATTATTTTTAGCCTAGACCTATACTTAGTATATAGTAGTAAGGAACTAGATAATA
ATAGCATAAATAAGCAGTGTAGTAAAGGATAAGGCAATACTAGGGGTATAAGGGCTAAGAA
GCGCACTGCCCTTAAGCTCTTCTGCATAAAGAAGTTTGCTAAATACTTTTTAAAATATGCA
GATTATATTATCTTAAGCAGGGGGGTTAAGGGTTCTTAAAGCCTAAGGGGGCTGTAAATAG
TATAAGTCTCTTTTAGTAAGTAGTTAGCTATATAAAATGCCCTGCTTTCTAGCTAGGATAT
ATTTATTATAGTTAACAGCCCCTGTAACTAGTTTTAGGCTAGTATTTAGCTAGCCTTTTAT
ATATATAGCTATAAGGGTAATGTCTTAATTAATATTAGTAATAGTAATAATAACATCCTAG
TGCTAGCTATAAAGAAGGAGGTGCTAAAAAATAATACTTAAGGTATTTTAAGGGATAAGTA
CTATAATGCTAATAATATAAAGCCTAAGATAGGGCATAAGCGCTAGGTCTAGTGCAGTAAA
TATACTGCAGGCACTACCTCCCTACCCCTTTATAATAGCCTTATTAAGTTAGTAGTAAGCA
AGTTTTAAAATAGTAATAATAATAGGCATACTAATAAGAATAGTAATAATAAGGCTAGGGT
AAGGGAGGCTAAAAGCTTAAGGCAATAGCTAATAAAGTTTATAAAACACGCCCTAGGCCTT
TAGCAGCTTAGCTTTATAATAAAGGCAGTATTTTATTTTAGCGCTATTAATAGCATTATAT
ATACCCTTATTACTAATATAGCCTATAGCTAAAAAGGCAAGGCCTACTCTCTTCTTATAAA
CTTTATAAAGGTTAATAACTAGTACCTAAGCTTAAGGCAAGCTAACCTAATATATTATTTA
CTAGCCTTCTACTTAGGCTTTAAGAACTTTATATTTACCTTACTGCTAGTATTTATTTAGG
CAGTAATAGACCCTATCTGCTAGAATATAAGCTAGGAGAATAATAGTAATATAATTATAAC
TAGGTATTTCTAAGGCTACTTTAATATTAAAAAAGCTATACGCTTTAACTTATAGAATCTC
TTAGCTAATAAGGCTATTACTACTGCTATATTAGTATTACTATATGCTAGGGCTAGTATTA
TGCCTATATTTAAGGCTAAATAGCAGAAGCTCCTTAGCTAGCTAAAGGGTAATGCTAGTAA
GGGCTAGCTTATTCTATATGCCTAAGAGGCATATTAGCTAAGTAAGTGCCTTAATAAGGAT
AACTTTCCCTTTTATATAAAGCAGGTTATTATTATTTCTGCCTCTTAAATACTGCTTAAAA
ACCAGACTGCTGCTGCTATATTTAGGCCTATAGTATAGCTTATAAGCCTCTTTATTAAGGC
TAAGCACTAATACGCCCTTATCCTTAAAGTCTTCTTTAAGAGGGCGTTCTTAGGTGTTTTT
ATATCTTACTGCAGGATATTTAAGCTTATTACCTAGGCGTTGCTTAAGCAGTTTAAAAGCG
TAAGGGCTAAGGGCCTGTTAATTATACTAAAAGAGGGCATGGCTATTATAAATTACTTAAA
AAACTTCTGCTTTACTAGTAACTAAAGGGTTATACCTAAGGCTATATTTAAGTATACTAAT
ATATAGATAAGTATTAAGGCTTATATATTCCTATATATTAATAAGGCTATACTAAGCCTAA
ATAGTATAAGGCAGATAAATATAATAAAATAGCCTAGTATTAAGGATAGGCAGGTATACCT
CCTTTAAGCTGCTATACTAAAGTACTACTATAGTAAGCAGGTTACTGCTAGGTAAAAGGCT
AAGGCTAGGATATAGCTTTTATTTAAGGATAAGAAGGCTATAGCTAGTAAAGTTAATATGC
TTTTTTAAAGCTAGTTTATTTTAGAGATGCACTAGTTCTTTACTAGCAGGGCCTGTAAGCT
TATTTAAAAGCACTTTTATAATATATAAAGTCTAGCAGGCCTATAGCAGGCATTAAAGAGG
GCTAGCTGTAATTTATATAACTAGGAGGAGAAGGTAAATATAGTAAACTTATTTAGCCTTA
AGTAAGTCTGCTTTTAATTAAAATAGAGCGGCTATAGCTTAGCCTAGCCTAGCGCATTAGT
TTAAATATTACTAACTTAAATTACAGGAGATTTAGCGCTATCTTAATAACCTTAAAAAGTG
CCCTTAAACCAGGTGCTATATTTACTAAGACTGTTACTTATTAAACCTATACTAAGTATAT
AGCTAGCTTCCTTATAAACCTTATATCTAGCATTACTAAAAGGTTACTATGCTTTAAGGCT
ATAATATAGCTTATAACCCTAACTGCTATATATATAATAGCTAAGGACTTATATAAGCCTA
GCAAGGCCCTTATAGCCTAGGAGATACTTATTTCTAATATGCTTAAGGCAGGTAATATTTA
CTAGGTACTAGGCAAGGCCTGCAGTATAGTAATAGTAACTATTATTTAAGAGCTAAAGCTA
AAGAGGCAGATATATAAAAATCCTTATAATAACTACCTCCTTAATAGCTTAAAGCAGCTAG
GTAAGGAGATCCTAGCTAGTAACTAGCAGGCAGCCAGGCTTATTAAACTAGAGCCTGGTAT
TAACCTTAATTATACCTTTTTACTATATAGTGGCCTGCTAGTATACTTTTAGATAGGCTAT
AATACCTTAGTTAGGATTACTAACTAGGTAAGGGTTAAGGGCTATAAAGCTATCCTCTCCT
ACTATAGTAAGGTAGTTGCCCTTCTCCTTAAGCACTAGGCTAAGCTTAAGGTTAAGCTCCT
ATATATACTAGCCATTACGCTTAGCATAATAAAGGGTATGTTAATATATAATACTAAAGGT
AACTTACCTAGCCTAATTATTAAACCTAGTCTTAGGCAGAAAAAGAAGCTAGAGCCTTACA
CCTTCTTTATTATAGTTTATATAATATAGTTCTTTATACTAGGCGAATTTAAAGACAGTAA
TAGCTTTATAAATAAACCCCCTATAAATAAGGGCCTTACTATAGCTAGTAATTAAACTATT
TAAGAGGTAACTAGTAAGTTATTTTAGCTATAATATTACCCTGCTAACCTAAGCCTATAAA
TTAATATAAGATTATAAATAATATATTAGCAGCAGTTAGGTAGCTTTTTAATAGCTCTTGT
AGTGCAGCTGCTAAGTTTAAGCAGTTATACTTAAAAAGTAGGTTAGTACTACTTAAAAGGC
ATAGGCACTTATGCAGTCTTTTAAGTAGCCTTAAATAGTTTATAGCAGCTGTTTTTAAGAG
TTAGGATAAGTTTTAAAAGGAGTAGTATTATAAGCTTATTAGGTTAGCTTACTAAATATTT
ATATAATTAACTTAATAATTATATAATATAAATATTTATATTACTTTTATAGCTTTATAAT
ATTTATAATTTTATTATATATTTATAATTTTATTATATATTTATAATTTTATTATATATTT
ATAATTTTATTATATATTTATAATTTTATTATATATTTATAATTCTATTATATATTTATAA
TTCTATTATATATTTATAATTTTATTATATATTTACAATTCTATTATATATTTGCAATTCT
ATTATATATTTATAATTCTATTATATATTTATAATTTTATTATATATTTATAATTTTATTA
TATATTTATAATTTTATTATATATTTATAATTCTATTATATATTTATAATTCTATTATATA
TTTATAATTTTATTATATATTTATAATTCTATTATATATTTATAATTTTATTATATATTTA
TAATTTTATTATATATTTATAATTCTATTATATATTTATAATTCTATTATATATTTATAAT
TCTATTATATATTTGCAATTTTATTATATATTTGCAATTTTATTATATATTTATAATTCTA
TTATATATTTATAATTCTTCTTTCCTATTATCTAACCTACTAAGCGTATTTAATAACTTAA
GACTGTTTATAATCCCTTTTATCTTATTATATAAATAAGCTTAATTTTATATAAAGGCTGC
TGTAATATTATTAATAAAGCTTTTCTTCTCTTCTTCTTTCTTATTATTTAACCTACTAAGC
GCATCTAATAACTTAACTTAACCCTTAATAAATTATAAAGCAATTAGGGAGTAAATAAAGT
AAGGTTAAGGACTATAATAGTATCTGCCTTACTTAAAATATATTCCTTAGTTTTAAAGTAA
GGTATTAGCATATATTAAAAACTTAGCAGGAGGAGATAAAAGAATACTTATATAGTTAGGC
AAGCTAATACTAAAGGCCCCTATAGCTATTTTAATTTACTTAATATCCTCCTTAAGGCACA
GGTTTAGCTTAAGCTCTTTAGAAATAGTAGTAATTACTATAAGCAGCATTAGCGGCTAAAA
GGTGTTAAACTTACTTAAGGGGGTAGTAGCTTAGGCAGTAGTAAAAGATATTAGCCTTATA
GCTGCTCTAGATCTACTAGATTATAGTATCCTGCAGGCAGTTCTTAGTAATAGCCTGCTTA
ATTATGCAGATATGCTATATAAGGTTATTATTAGCCTTAGCTTTAGTCTAGTTTATCTAGC
TTATATAAGCGCTAGTAAGTGCAGTTATATTATTAATAGGCCTAAGGTAGTTTAAAGGGGT
AGTAGAACTATATAGGCTGGCTATATATTAAGGGATGCTATACTGCAGGGGCTAGCTATAG
CTTAAGGCCTAGCTAGGCAGCTAGCTAGGCAGGAAGCTTAGCTAGTAGCTAGCTATAGTAT
TAGTAATGCTATAAAATTTAATACTATAAGTAATACTGCTAGGGTGCAGTATATTATTAAT
ACTACTTAGGGGGGATATAAAGCTAGTTATAGGATAGGCTTTTATAACTAACTAGGTAAGC
GCATTTAGGGCAGTTAAGTAACTTAATATCTAGAGTGCTGCAGACTTCCTTAAAGATATAA
AGGTAGCAGTTAGCTATATATAGTTATAGTAAACTAATTAAGGGCTTATTATAAAAAAGTG
CCTTATAAGGTATAATATTATTAGGTAAATTAGTATATAGCTTTAGATTATAAATATAAGT
AAAGTAGGCGCTTGCTTTAGCTTATAAAAAGAGTTATTTATTAAGGATAGCAGCTTAAATA
TTAGTAATAATAACTTATATATATTACTTAATGCAGCTATTTAACTTTTTTAAAGTAGTAG
TAAGTATTTATAGTAAGTGCTAGTAAGTTAAAAACTATCTATTTACTAAATCTCTCTTACT
TTAGCTATATTAGGGATTAATAATTTTTTATAAGTATATAGGTAAAGCTAATAATAAAAGC
ACTGCTTATATATATTACTGTTTATTAATTAGGCAGAAATATTTACCTTATGCAGCTAAAG
ACTGCAGCAGGGGTGTTTAAAAAGGGAATTAAAGCCTATCTGCTTACTAAAGTGCAGTTCT
AACCTTTAATAAATATTAATAACTACTGCCTATTACTAATTAGTGTTATATAGTAATTAAA
AGACTATATAAGCGCTAATTATCCTGTTTAAAAATGTTCTAGTTCTAAGCTATAAATGCAG
AGTTTATTTCCTGCTAAGGCCTAGACTAACTATATAACTTAATCCTAATATTTTACTACTG
TTTTATTAGCAGCTAAGTAAATACACTAGTCTTAAAGTAGAAGATTAAATATTTATATAGG
GGGGCCCTGCTAGGGCTTAAGGCCTACTTTTAAAGTTATAACTCCTACTAAATATCTCTTA
ATATTTTAAATTATTAGTCCTATTAGTCCTTTAAGAGATAGCTAGAGCTAGAAGGTTGCTA
AGTAGCTGCACTTAAAGTTCTTAGGTTATGTAATGCAAGGTATAACTATAAAATTAAATAA
TCCTATATAACTAATTAAGTTTAAAAAGTTCCTTTATAGCATTATAAACTATTCTGCTTAT
ATTTTTTATCCTTTTTTAAGTATATCCTAGAAATATACTGTCCCTTAATATTAATCCTAGA
TTATAGCTATTTAGTAAGCAGGAAAGTAAATAAAGTTAGTATAAAAGCGTTTATTTATTAT
CTCTTTTTTAAACTTAGTTAAACTAAGGCTATAGCAGAAGTTATGTTCCTTAATTAAGAAG
CTTAAATTAGTTATTATATTATAAAGGGTGTAATTAATTACTAAGTTGCCTTTAAAGGCTA
TATGCCTAATTCCTCTTAGTATAGTTTTAAGGATAGCTAAGAGATTAAAGCTTAAAGTCTA
ATTATTTCCTCTTGCATTAACTAGGAAATTATAAATATTAGTAAGATAACTATATCTATCT
CCCTTAGTAATATTTAAAAAAACAGGGCTAGTATAGGCTTTTATAGCGTTTTTAAATATAA
TATTATTATAAAATCTAGCTATCCCTTACTGCAGATTTTAAGGCTATAAGAGTTAGGAAGT
AATAAAGTAAGGCTAATAACTATATAAGTTAGCCAGGGGTTAATTAAGCGCAGCAGCCTTA
TTATTATTATAAAAGTAAAGGTTTACTATATTAGCCTCCCCTAAGTATATTTTAATATACC
CTAGGAGTTTATAATAACTATTCTCTAGCTAGTAAAAAAAGAGGTTAAGATTACTTATAGT
TCTAGGGTTCTAAAGTGTAAGTCTTATAATATAATCTACTTAATTACACAGGTACTTTATA
TATCTTTATATACTATAAGGTTAGTATTATATATATGCCTTTATAAAAATTAAGGGATAAA
TAGATATTTATATTAAAATAACTTGCATATTAAATAAGTAGTCCTATTTAAATAGTTAAGA
ATCCTTATTTAAATAGCAGTGGTTTATACTACTAGCTAAAGTAACCCCCCTTAGTACTTTT
TACTATACTAATATATTAAAATATAGTATAGTATACTAGCAGTTATTTTTAAGGGCGCTAA
ATATTATAACTATAGAATTAATCCTACTGCTATTTTTATTACTGCTGCCTTTAGTACTACT
GCCTTTACTACTGTTTTTATTACTATCTTTACTGCTACTGCGCCTATTACTGCTAGCATGC
TTCTTAATTCTAGGTTAATAATAATAATAATAATAATAAGTTTATTAAAGATTATAAGATT
TATATTTATAGTGTTATTATTATATAGGCTATAAGCATTTTTATTAAAGCATATTATATAA
GGCTGTATAGTTATAAAAGTGCTAGTATAAGCGCAGTAAATTTAGTAAGTGCATAAACTAC
TATTATTTAAATAGGGATTCTTAACTATTTAAATAAGACTACTTTATTAAATAGGGTTACT
ATAGGTTAGGTGTTTTATTTTTACTAGGATTATTCCTTTAATATACCTAAGCCTTTAATAG
CCTAGGCATATTAAAGGTATATAAACACCTTAAAGACACTTAACCAGCTAGTAATATAAGG
GGATATAGGCCACCTTATAGCCTGGACTAGGCCTGTTTTATTACTAAAGGCATTAATAATA
TAATAATAAAGAAAATAATCTACTCTTTTACTTAAGCCTCTTTTAGGTTAGTATTAAACTC
TATAGCTAGTGTCTTATATAGCTGCTTAATAGCCTTATTATTAAACTGCCTCCTAAGTTCC
TTTATAGCGCTAGCTAAAAGTATATTTAGTTAGGCAGCAACCTATATTATAAGCCCTAGAT
TATTAAACTGCTTGCAGTTAGTAATAGCATTTAACCTAGGCTTATAGGAATAGTGCTTTAC
TAGCTGCCTACTCCTCTAAGACACTGGCTTAATAAATACATAAGCTTTATAAAAACCCTTA
AGGGTGATTTCTAGCAGTAAGATATTAAACACTCTTATAACCTACTAGTTAATAAGGTAGG
CAGGCCTTAAGATAAGCTAGAGGCTATTAATAAGTTAAATTATATATTTATTCCTTAATAG
CTTAGTAATATAAATGCACTATATATTATTAAGGTTGCCTATAGGATATAAAAATATAGCG
CTATTACTATTATATAGCTCTAGGTTATTAATAATATAATTTCCTAATAGGTATAAAAGGG
GTATAACAGTAACTAAGGCTATATAGCAGTATATCTTTATAAAACCTATAAGGCTAACTAA
TAGCTAGCCTTATAGGCTTAATTTAAGGTATAGTAACTTTTAATATACTAAAGGATAAACA
GGAGCTATAGGAGGGTAAGCCTTAAGGTAGTTATAAATGCATTAATGCTAACTAATAGCTA
GGCAGTATAGTGTATACTTAAATAGGTAGCTGTTAGTAAGCTATAAATCCAGGCCTATAAT
AAGCAGAGATTAATAATGCTATTTCCTATAAAAATTATTAGTATTTAAACTACTATTATTA
AAGTGGATATAAAGGGATGCAGCAGCTGTAGTAATAAAAGCAGACCTGCTAGTACTTTAGT
AGCTACCTTACTGTTATCTTTTTATACCTACCTTACTTATAAGTTTAGTAGTTCTACATAG
TCTTAAGCACCTTAATAGTTAGCAATTTATACTTATTAAGGCAGGGCTATAATATTTAGCA
GCAGTAATATAATACGCTTTATACTAGGCCCTGCTATAGCTATAGTAAATATGCTTATATT
TTATAATCTAAATGCCTAATACTAGTTTTTTATAATTTAGGCAGCAGTATTAAGCATTAAC
TTACTAGCCTTTAGCTTTATAAGCATTTAATTTAAGCTTAGGCTAGAACTAGAACCTTAAG
TAAAGCTGTTTAAAAAACCTTTAGCTATTAACTATATATTAGTCTTTATTATTAGAATTTA
TAGTTTAGTAATAGTATAAAAATAAAAAAAATATAAGAAGCTAGGGGATAATTCCTATAAA
TATACCTAATCTTAATCTAGTTTATATAGTTATTTAATGCTATTAATATCTCTATTTTATC
TCTCTTTATATACCTAATAGCTAATTATTCTACTATAAAAGCAAGTGTTTTAATAAACTAA
GTAAATATAGTAGTATGCAAAGCTTAAATACTTAAGCAGGAAGCACTTAGTATAGCTAATG
CCTAGCTTATTAAAGACCTAGGCCTTAGTGCTATACTTAACTAACTTTAAATATAGCTAAA
ACGCTTAGTAGTTAAGTTACTAATATACTAGCGCTTTTTAATCCCCTTATAAATCCAGGGC
TTAATAAGGGCACTGCAGCTAGTCGCAACTGTATTAATGCAGGCATCCTTAATATAAAAGA
AGCAGTTACTATAGCCCTAACTGCATGCCTTACCTAATTATAATATAGATAAATATTATAT
AATGTGGCTGCCTAGCCCTATCTCCTATCCTATAGGAAGCAGTGCAATCTTGTAGTTTAGG
TAGAAAGTATAGTGAACCTTTAGTGTAAAGCTAAAAATACAGGGGGTAGATTATATAGGGT
AGATTGTGTTAGAGGTTTCTGCTACTTTAATTAGCTAAAATTATTATATAAGCATAATCTA
TAGATTAAAGAGGCTAGGCTATAATTTATAGATTAAAGAGGCCAGGCTATAATTTATAGAT
TTAAAAGGCTGGGCTGTAATTTATAAATTAAAGAGGCCAGGCTGTAATTTATAAATTAAAA
AGGCTAGGCTGCGATTTATAGATTAAAGAGGCTGGGCTATAATTTATAGATTAAAGAGGCC
AGGCTGCGATTTATAGATTAAAGAGGCCAGGCTGCAATCTATAAATTAAAAAGACTAGGCT
ATAATTTATAAATTAAAGAGGTTAGACTATAACTTATAGATTAAAAAGGCCAGTCTGCGAT
TTATAAATTAAAAAGGCTAGGCTATAATTTATAAATTAAAAAGGCTAGATTATAATTTACA
GATTAAAAAGGCCAGGCTATAATCTATAAATTAAAAAGGCTAGGCTATAATTTATAAATTA
AAAAGGCCAGGCTATAATCTATAAATTAAAGAGGCTAGGCTATAATTTATAAATTAAAAAG
GCTAAATCTTTACTTTATATAATATATAGATTAAAAAGGCATTAAATATTAGCTGCTAACT
TTACTTATAATAATATTAGCTGCTAACTTAGCCTAGGTTAAGGTTAGGGTACTGTTCTTAT
TATTCTTATTATAGATAATGCAAGTATACTAATTTATTAGGACCTTTAAAGGCTGACTTTT
AGATAAGGAAGATTATTAATATCCTTACTAGTAAGGTTTATAAAAAATATACTGCTTTTAG
TAATATTAGTAATATTAATAAAATAGTTATTATAAAGGTAAAGAAGGTAATAATAGTATTA
AAGGGCCTGGTATTTAAGGCCGCGGCGCCTATAGGTATTTAAAAGAGCACTTATCTAACTA
TAAGTTAGACGGCTTTAAGCTGCTTTTAGTAATATTAGTAATATTAGTAAAACAGTTATTA
AAAAGGTAAAGAAGGTAATAATAGCATTAAAAGGCCTGGTATCTAAGGCTGCAGTGCCTAT
AGGCATTTAAAAGAGCACTTGTCTAATTATAAGTTAGATAGCTTTAAGCTGCTTTTAGTAA
TATTAGTAATATTAGTAAAACAGTTACTAAAAAGGTAAAGAAGGTAATAACAGTATTAAAG
GGCCTAGTATCTAAGGCTGCAGCACCTATAGGCATTTAAAAGAGCACTTGCTTAACTGCAG
GTTAGATAGCTTTAAGCAGCAAGGAGCTTAAGAAGCTAGAGATAAAAAAGCTAGGAGCTAG
TACTATTAGGCTAAAGAGGGAAATTCTTATAGCTGCCCTTTAAGAGGCAGTTATGCCTAAA
GTAGCAGAACTAGCTTATAAGTAGGCCTATCTTAATATTAAAAAGCATTTATATACTAAAG
TTATTAATACTAAGAATAAGGCTCCTTAACAAGCTGCTACTAAATCTACGCTTATTAAATC
TGCACTTATTAAGGCTGCTCTTACTAAAGCTGCCCTAGCTAAAGCTGCTCTACCTTAGCTA
AACCTAAAGGAGACTATAAAAGCTAAACTGCTAGCTAATATTAAAAGTTTTAATAAGGAGG
ACTTTTTAAAATTAAGATAAACTTAAGTTATATTTTTATAATAAGCTTTCTTTTTAATAAG
CTAATATAAATATAAATATAAAGGTTTTCTCTTTTATTTTAAGTATAAAGAGGTATTAGTA
AATAGTATTAATAGCTAGCTATTTTAAGTAATAAATATATATAAATATATATAAATATAAG
TAAATATATATAAATATAAGTAAATATATATAAATATAAGTAAATATATATAAATATAAGT
AAATATAAGTAAATATAAGTAAATATAAGTAAATATATATAAATATATATAAATATATATA
AATATATATAAATATATATAAATATATATAAATATATATAAATATATATAAATATATATAA
ATATATATAAATATATATAAATATATATAGATATATATAAATAAAGTAAATTACTTTACTA
ATTTAATACCTTATAGTAAGTAATTAAAAACCTACTCTTTTAATTTATAAACTAAAAAGGG
ATAGAGTTATTAACTTTATATAATCTATAAATTAAAAAAGCTAGAAAATCTTATTATTAAT
ATAAAATTAACTTTATTATCTTATTTATATATAATTTAACTAAATATATTTAACTAATAAT
TATACCTAATATATATAAACACTTTACTATATAATAACTATATTCTGTAATTAAAGCACTT
TATATATTATCTTCCTACCCTTTTTTACTTATATTAGCTGCTTAGGTATACTAGCTAAGCT
ATTATTACTTTTATTATTATCCCTATTCTTATTATCCTTAAACTTATACTAGTTCTGCAGA
ATAATGCTATTACTTTATTAATTAGTATCTTAACCTTATAATATTACTTTTATTAGCTCCC
TAGCATTTAGGCTTTAATATATTATAATCTTATAAATATTATCCCTTATTATAGATTAGGC
CTTACTAGGATATGCTATAAGGTATATTACTAAAGCTAAATAAAACTGGCCCTTCTTTAAA
ACCTTAACAGAATTATAGTACTTATAAGGCACCCTTCTTACTAAATATTAATTATAAGTTT
AGCTAAATATCCTTTTTAAAATCTTATAAGTATATATAACCTATAATTAACTAGTGATTTT
ATTAAGAATCTTGCCTTTAGCTATTAAAATAACTGCCTGCTTTTATATAAGTCTAGACTCT
TAATATAAATTAAAAGAGTTATTTAACTTTAAAATAGTCTAGTTAACTTTAGCACTTAAAG
GTAAACCTAATCTTTAAAAGCGCCTAATAGTTTAAGAAACAGTTAATGCATTATGCAGCTA
CTTAAATATAATACTATTAGAATATGCATAATATAAGTTTATACTAAGTAACCTAAGCGCT
ATTAAAATTATAAGGCAGTTAACCTTATTATTTAGGTTATTAAAGCGTTTTTAAATACCTT
TATAGTTAAATGCAGTATAGTAACTTTATATTTATAATACTAAGAGGCCTAGGTAATTAAA
AGTAAAGTAAAGAATACTAAAAGTAAAAGTTAGTAATATTAAATATAAAAAATATACTTAA
GGATAACACTTATATTTATAATAGTAAATAGTAGCAGTAGATAAGCAGATGCTTATTCTAT
ATTAAAAGTTAGAGAGTATATACTATTATATAAGCTAGCTTTAATCCTAGTGCATAAATAA
ACTCTGCTATAGTAATACAACTAGTAGAATATAGCGCATAAATATTAGTTTAAGTAAGGTA
ATAATACTACTGCAGGCTGCTTAACTAATTATACTAAATAATTTCTTATATCTTATTAATA
CCAGCCATTACTTAACCGCTGCCTTAACCTATTCTAGTCTTCTTACTAGACTTAGTAAAGG
ATGCCTAAGCACTCTCTCTTAATATATTCTTTAATAGCCTTTTAAAGGCATTAAGGTTACC
TAAGAGCTTAATATTATAAATATTTAGCTATATTAATATATAGAACTAATAGTTTATTAAT
GCTAGTAATAACACTTGCTATATTAATATATTCTCCTAGCTGCTTATACCTATCTTATTCT
TATTATCTTTAAATAAAAGCATAGTAATATATTAATTAATAATAATGCTAAGACTCTGCTT
ATTTACTATACTAGGAATAAAACTAACTATTTTTACCTATACTACTAGCATACCCTTACTA
AGCATAACCTTACTGCTATTTAAAAGCCTAATCTTAGTCCCTATCCTTTACCTTACAGCTA
GATATTTTTAAAAAGGGCGCACTTTAAACTAGGCAATATCTAGCCCCTATATATACTTAAT
AGCATACTGCTTAAAGAGTCCTAAATAAAATAGCTATACTAGAATGCCCTAGTTATAAATA
GCATTATATAAGGCGCTGCCTATATTTAAGTTACCTGCACTAATATAACTAGCTATAACTA
TTATATTATAATCCTAACTGCTTAATAAGGCAGTCTTTATATTACTTTTAAACTAGTTGCT
AAGCTATTTATTACTATTGCCTTTTTTAAGGTACTTAAAATGCTACTCCCCCTGCTATATT
AGCTTAAGGTAACCTAGGATATCCTTTAGCTTATTTAGTAGTAGCATTATAGAAATAAATA
TAATTACTTCCTTCCTTATTAAGGTAATTATTTAATAGATATTTAATAATAAATTCTTAAC
AGCATACCCCTTATTTATAATAACCTAGCTAAAGTTAGCGCCTGCTACCTTTAAATTTAAA
TAAGTCTAGAGAGCTGGCGCCTTACCCTTACTAGCTATATTACTAGGGTCCTTCTTATTAG
ATTCCTCCCTTATAGCTATATTGCCAGTATCCTCTTTATTAGGTTCCTCCTTAATAGCTAT
ATTACTAGCATCCTTTTTATTAGCTTCCTTTACTATAGTAGTAGTGTTATCCCTAGACAGC
CTAGCTGTTATTAAACTAACTTTTTAGTATATGTATATAATAGCAGTTAAGTATAATATAA
AGAGTAACTTATAACTTATTATAATATTATTTCTTTTAGTAGTATACTAGTTAAACTATCT
TTAAAGCTGCTATATATTATCTAGCATCTTAGACTTTTAGACTAGATTATTATATATCCAC
TTTATACTATAATAAACTAAAATATTAATGCTATTAGCTAGTAATAGCTTAAAGATCTTTA
AGAAGGTTTAGTTTAATACTAATGCCAGTATAAAAAGGCAGAAGGGTTTAAATATCCTCTT
CTCCTAAAGGCTTATTTTAACTAACTCCTTAAGCTTTAAGTTATTTAGGTGCTATACTAGA
ATATAAGTTTAAGTCTTACTAAGGCTGCAGTTATTTATAAGTATTACTGCCTTTATTAGCC
TAACTATATACTTATAAAGCTCTTAGGCACTTATAGTAGTATTAGTAAATAATATTCTATT
TAATAAATAATAATTACTATTAAAAAAGGAATAAACTTATAACCTAATGCAGTTTACTTTT
TAGTATATCTGCCTTAAGGCCTAGAATCTTAATTACTTCTTAGCTTAAGGCTATAGCAGTA
TTAATATTAAAACTCTATATAGCATTATTAAGCTTCCTTAAGCTATTAAAGTCTTTAACTA
GCTGTAAATTAATATTAAGAAGCATTTTATTAGCTAATAGCTGTAGATAGGCATCCTCTAA
AGTATAGTTATAAAGCTAATTAATAAAAACCTTTATAGCATTTACTATAAGTAGCAGCTAT
ATAAGCAGACTAGGTTGCTTTACTATCTTAGCAGTAAAGTTAGTCCTTAGCATAAATAACT
AAAATATATTTTAAAGGCGCTTCTTAATAGCTTTTAACACTTTAATATTTATGCTAATTAT
TATATCTGTAGAATTAATATTAATGCCTAGGGCTGCCTTAATATCCTCTGCAGCTGCAGTA
TCCTAAACCTTATCTGCTATTAACCCTATTAGAGAATTATAAAGCTTAGCAGCAGCAGCTA
TTAAATTATAGAATATATTCTTATCCCCCTTTATAAAAACCCTGCCTAAACTATTACTATT
TATAAGGTTAGCTAATTTACTATACTATACTAAAGGATAATATTTAAGTCTTATTATTACT
CTATCCCTAACTATATCTAGTTTATAGTCCTTCTACCTCCTTTTATAAAAACTCTTATAAT
ACTTTAGTATTATATAAGCCACCTGCTAATTAGTATAATAATAACCTTAAAGCAAGTTAGG
GTTATCCTTACTGCAGTAGTAATTAAGAAACTAGTTAGGGAAGAAGGTTATTAATTAGTAG
TAACAGGTAATTATTATATAAAGCTAGTTTATTATAATACCTATGCTGCTCTCCTCCTCCT
AGACACTATACACCTTGCCTGTCGCATCTGTAATAAGGTTAGTCACATCTTGCTTATAAGG
TAAAGGTTAGGGTAAAGAGGGAAAAAAAAAATTTTAAATCTTAGGTTAAAATAGATATAAA
AAATATAATAAAATCTATTAAAAAATCTATATTCTAAAACTTCTCTCTGATTTTTAATAGC
ATTTTTCTAGAATTAATTATAAAATATTTAAAACTCTTATACTAAAACACCTTTAGCTTAG
TGTTATATAACTTAATAAAAAATACATTTTAGGTATAGTGTAAACTAGAAATCTACCAGGC
CTAAATAAGAAAGCCCCACTTAATAAAAAATACCTTTTTAATTAGTCTAGCCTAGTCTTTT
AGCTAATAGGAATTAAGCTATGCTACTAACCCCTCTTATTCCTTCTTACTTTTAGCTAAGT
TATTATATAATGCCTACTTTTATACTTTACTTTTACCCTTTACCCTTACTAATGCCACTTA
AGCCTAAGTGGCTTATATTCCTACTTAACGCTAAATAGTATGCCCTCTTAACCCTTATTTA
GTTTAGCATTATTTAAAAGCATATTAAAGCTAAAAAGATAAGGCTGCCTAAAAAAGTACTA
TAGTAAAAGTAAGTATAAGTAAAATAATTAAAAGCATTAAAGAAGATACTTTTATTAATAA
AAGTTAGCGCTTACCTTAATATTAACTACTAGCTTAAGTTAACTAAAGATTATATTTAGCT
ATATAATGCTATACCTCTTTAGTATCCTATTATTTACTAATAGTATTATAAACCTATATAT
ACACCCTAGCATTAATATTCCCTTTACCTTTTTAAGTAACCACTTCCTTTTAGTTATCCTG
CCTGTTTAAAATAACTCTAGCTTTACTAATCCCTTTAATAACCTATTTAGCTAAGCTATTA
AAGAGTTATAAGTAATAAAAGAGGAGGGCCTTCTTATACTAGCTAAGGATATAGCAGAGGT
AATACTAAATATTTTAAATAAATAATTAAAAGGGCTTTATAAGGAAATCTTAAACTACTAT
ATATCCCTAGTTTTATTAAAGCTTACACTAGCCTCTAGCGCTTTAAATATATAAGGTTAGA
AAATACAGAAGCTAACTAAAGCTGTCTAAAAGAATACCCTCCTCTACTAGGCTACTAAGTC
CTTTATAGCTAATACTAATATATATAGCTTTTAAAGGACTATACTATAAGCTATTTATGCA
TTTACTTAATATTACCTTAATGCCTATACTAATCCTTATATTAACCTAACTAAAAATAATA
TGCTTTTTAATATTAGGTTATTTAACCTTTTATATTATATTATATTATTACACTTTTTAAA
AATAAAAAACCTACTTTTTATATTTTAGCTTATTATCTACTATATTAAAGCTTATATTAGC
ATAATAGTAAGGGCCTTTTATACTAATGCCTTACAGCTGCTTTTAAAGGAGGAAATATAAC
TACTAGACTGCAGTCTAGTAGTTATTTTTATCTTTTACCTAGGTTTAATTATAACTATAAT
TAGCTACTAGACACTTAGCTGCTATAATTTAATAATAAATACTATTATTCTTACTAACTTA
TTTAAGATGCTAGCTTATACTGCAGGCGCTACTGCAGCCTTAAAGCAACTAGTATTATTTA
TTAACCCCTCCTTAGTAATGCCTACTATTATTACTGCCTATATAATATAGCAGTATAAAAG
CTAGACCTGCAGCCTTATTATTATTAAATGCTTTTATTAAGTTATTATTAAGGTATAATAG
TATTTACTAATAACTAACTTTAATTAGCTAATAGTTATATTAAGCGCTAAAGCATTTAAAA
ATTAAGCTATTGCCTTTTAGTAAGATATAGTAGACAGCTACTTTAAAGGCAATTTAAAAGT
AGATAACCTTATAGTAAATGCTTTATTACTAAAACTTAGCTTTTATAAAGATTATAACCAC
TCTGCTCTTTTATTATTACCTAGCCTTTAAGAAGATTATAACCACTTTACTCCTCTGCTAT
TACTAAGCATTTATAAAAATAACTACTATACTGCTTTACAGCTATCTCCTTATAGCTTAAC
TAAAAACTATACTACTATATTATACTATATGCTTATAGCTAAATAAGCTAGTATACCTAGT
TACTTATTATAAAAGTATAAGTCTAATTATACTAAAATGCTATTATAGGCAGATAGGAGTT
ATATTAGCCTTAACTATAGCTTTATAGGCAATATATAGCAGGCCCTTAAAAGACACTAAGG
AGATATAAAGCTGCTTAATATACTAGATTTTAGTAAGGACCTTCTTAAAGTAAAGAGGGCA
ACCCTTCTTTTTATAACTAGTAATAAAGCGTATAATTATAATGCTTTAGCTAAGACCTACT
AGACTGCCTTTAAGAGAACTGCAGACCTTAATATACTACTATTATAACTTTGCCTCTATAC
CTACTACTTTATTTATCTTAACCTTATAGCTAATGCAGTAGATAAGTCCTTTAATATTAAC
AGCCTTTATGCCTTTCCCTTATCCCTAGCTATAGTAAGCTAGGGCATTTTATAAAGAGCTA
TATATTATATACAGTCTAGCATAATAAATAATATACACTTAGCTTTTAATATCCTTAATAA
TAATAGTAGTAAAATACTATAGCTGCTATATATAATACTAAACTACTACTTTAGCTATATA
CTTAGTCTAAATAATATAAATATTTATATCTTCTTCCCTGCTATATTTAAAAGCAGCTTTA
GTAATTTATATAAAGCAGTAGCCCTTTCCCTTAATGCCTATAAGAGATGGCTAGATACTAT
TATACTACTAGTATTTTAAGAGTGTATTAAATCCCCTAATATACTACAGCATCTGCTAAAG
TTATATATAGCTGCTAGCAGTACTATAAGGGCAGAATATAAAACACTTTTAAAATATAACT
TAAACTAGGATAAAGGAGAGTATATAACACACACTAGTTAAAGATAAGTGCTATAATATGC
TTTATAACTAGGCAACCTAAATACTATTTAAAGGGCTATTAAGCTATAGGCTTATAAACAC
CTTAACTTCTGCAGCCTGCAGCTTTATATCTTATTTAAGAACACTAAGCTTTACTATATAG
TAACTTCTTTATAAAAAGCACTTAGTAAGTAGTAGATAGTATAAGACTATAGCATTAACCC
TGCCTATTTAAACTAAGACACTACCTTTATTAATATTAAGCAGTAGGTAATGCTAGTTAAG
GAGGGGCTGCTTAATAACTATATCCTTTTATAAAGGAAGTGCTGCCTTAAGTTACTCTAGT
AGTTTTAGCGCGCCTAGAGTGCAGCTAATAACACCTAGGTAATATATAAAAGGTAACCTAA
CTTAACTAAGTTTAAGTATCCTTTTATTACCTTTAACTATACTATAAGTATAACTATTACT
ATATTTTAGTATAGCAGAGAGTTTATAAAGGGCCTGGTTTATAGCTAATTTTATAATTTTA
TTAAGGGCCCTTTTAATTTAGCTAAGATATTTCCCTTTTAGTTTTAAAATACTAAGGCGCT
TGCCTTAGATTTAGCCTACTTATAAGACCTCTAGTTAACTTATAAAGTTTATTAATATATT
AGCACCCTTATATATAGTTACTGGCTTAGTAAGGCCTATATAAATATAAGCATACTAAATC
TTAATATACTAGGCTAATGCCCTTTTACTTATAAAGTTAGGGCTAAAGACTATATTTCCTT
TTATCTCCTATACTATATTATATTACTAGACTAGCAGCTAAGCTAGGCTAGGATAGTAACC
TTATACTTTACTATACTATCTCTTAATATAGCCAGCCTTATCTAGGCCTTAGTTAATAAAC
ACTGCTTTTTATTTAAGTATATCTATTTAGCTGCATTTTTTAAGTTCTTTTTACTAAAGAT
AGTTATTATGCTAGTAGCATTTTAAGGCTTATACTTCTCTTTTAGCTTTATGCTTATAGCT
AAGGAGTTAGTCTTATAGCATAATTAATAAGTAACTAGAGGGACTGCAGCTATAGATATAG
TCTATAAGGAGGGAATAGGAATATAGTGCGCTTTATAAGACTATAGCTTTAGCTAGTAGTA
GCTAAAGAAACTTAACTAGCTATCCTTCTGCTTTTAATATAATATTAAGAAGTAAATTATA
GCTAGAAACCGGCTCTTAAAGCAGGACTATACTTATTAATAAAAAGCTATTAAGGATATTT
ATAGTATATACTTCTATATATAGTAAGCAACCTTATAAGTAACTAAGTATAATATCTATAG
TAATAAAGCAGCCTATTATATTTAGCTAAAGTATCTTTATAGTATAGTTATAAATGCCTTT
AACTAGGATATATAGTATAATATTTATAAGTTAGTTAATTAAGTGACTGGATTTAATATTA
CTAATAAGGCTAGGCTAAGCTACCTAATTAATAAGCCACTGCCCTTTTACTTTAAATCCCT
TTTTAAGCTTTTTATTAACTGCTATAAGGATAGAATATATACTTATCTGCACTTTATTACT
AGTAATAAAATTTATAATACTGCTATAAAGTCTTTACTGCAGGATCTTTTTATACTACTTA
GCTAAACTATATCCCTCCTTAATTAAAAAAGGTAGGAAACTTATCTTTACTGCATTACTAT
AATATAAAGCATTATAATAATTAAAAATATATTAAGTAAAGCAGAGTTATGCTAGTAAATA
CTAAACCTCTTTATTATTATTATAGCTATTTATTAGGTACTGCTATAGCTATTAAAAAGAG
AGCTTATATTATTTACTAAGGAATATACTGCATAATATAAAAACAGGTAACTTACCTTTAC
CTTAATAATCTATATACTTAACACCTTGCCCTTAGCTCCTTATATTAAATTAATAGGCACT
ATAGCTATGCTGCCTTATAATAAAGACCTTATGCTATCCTACTTATTATCACTTGCTTTAA
GACTTTACTATAATATAAATATACTTTAGTAACTATTATAGTATATATCTTGTATTATTAA
GAGAGCCTTTTTACTAAAAACTAAACCTATACTAAGACAGGCAGTTATAACTTTATTTAAT
AGCCTGGTCTACCTTATTATTAAGAAGGGTTTCCTACTTAAACTGCGCATAATCAGCCTAA
TATATAACAGATCTGCCGCTAACCTTAACGCTGCCTTTTAAAGCTTCCTTAGTGTAGACTT
AGTATAAGGCGCTTACACCAGGCCTAATTATCTATATATTAAGCCTAGTCTACCCACTAAC
CTCTTAAATAATTACCTAAAATAAGCTAGACTTAGATAGTATAGTGCACTAGTAACTAATT
TCCCCCTTTATTAAACTTATATAAAAGCTCTATCCTATTTAACCCTAAGTATAAGCTTATA
TCCTACTTAAGACTAAGTAAAAGCTTAATATACCTAAAAATGTAAAGTAAAAGGTTTTTTA
TAAGTTTATAAGGGCTACCCCTTATCTCTTATTTAAGCTTATTGCAAATTATATAATATAT
TTAAATCCTTACTAGAATCTACTAAGCTAGACTTAATATAGTCTTATAATCTTATTCTAGA
TGCTTTATACTTATATTTATATATATAGGCATAAAATCTAGAACACACTTTATATACTAAG
TAAACCACTTAATATTATATATAAAACCTTAAGCTACTTTATAATAAATATTACTATTAAG
TAGTTTAAGGTATTTTAAGTATATATAAGCTATTTAGGGTATATATTACTTACTTATAATA
CTTACTATTTTTAAATATATTATAGTAAACTTAATTATAAGCCTTAGACTGTTTATTCTTT
CTTATTCTTATTATAATAATTTATTATATATTACTAGGTAGCCCTAAAATTACCTACAGCT
ATAAAATTCCCTTTAAAAATATATAGACTAACCCTACTCCTAATAGTTATAACTATACTAT
AATATATCCTCTGCCATTACTGCCTTAACTAAAGCTAAATTATATAGTCTTAATCTACCTA
CTATAGCATTCTTAAAATTCCCTTTAAAGACACTATATAGACTAACCTTACTGCTAATAGT
TATAACTATACTATAATACATCCTTTACTATTACTGCCTTAACTAAAGCTAAATTATATAA
TCCTAATCCACTTATTATAGTATTCCTAGAATTTCTTTTAAAAACACTATGCAGACTAACC
CTACTGCTAATAGTTATAACTATATTATAATATATCCTCTGCTATTACTGCCTTAACTAAA
GCTAAATCTTACAGTCCTAATTTAATTACTATAGCACCTTTAAGATTGCCTTACTAGCATG
CCCCTTTACTATATTAACAGCCTTATCCTTATTATTAATAGCTTTAGCTTTAAGACAGACC
TGTGTATTAAGATGCAGGGCGGCTTTATAATTAGCCTAGTCTTTAATAGCTAGAATATTAT
GCCTAGCAATCTGCTTAATAGAGACCAGTCTGCCTCCTGCAGTGCCTTTAAGATTACCTTG
CTAGCGCGCCTCTTTACTATATTAATAGCCTTATCCTTATTATTAACAGCTTTAGCTTTAA
GATAGACCTGCGCATTAAGACGCAGGGCAGCTTTATAATTAGCCTAGTCTTTAATAGCTAG
AATATTATGCCTAGCAATTTACTTAATAAAGACTAGTCTACCTTCTGCAGCGCCTTTAAGA
TTACCTTACTAGCATGCCCTTTTATTATATTAATAGCCTTATCCTTATTATTAATAGCTTT
AGCTTTAAGATAGACCTGCGCATTAAGATGCAGGGCGGCTTTATAGTTAGCCTAGTCTTTA
ACAGCTAGAATATTATGCCTAGTAATCTGCTTAATAAAGACTAGGTAATAAGGCTGCTATA
GCCCCCCTTAGCGCAAGCTATAGCTAGAGACTTTATGCTTAAGATAATGCGCTATAAGGGC
CTTAGTAAGGATATTAGTGTTAAGATATTCTTAAAGCCTAAGTTTTACTAAAGCTTAAGTT
TTACTAAAGCCTAAGTTTTACTAAAGCCTAATAAAGAGTGGTTAGCTTAGTAATATATATA
TTTTCTATAGGCTAGATAAGCTATTAAGGCTATAATAAGCGGCATTAAGTATATTATATAT
AAAGGACACTATATAGACTAACCTTACTACTAATAGTTATAACTATACTATAACATATCCT
CTGCTATTACTGCCTTAACTAAAGCTAAATTATATAGTCTTAATCTACCTACTATAGCATT
CTTAAAATTCCCTTTAAGGATATTATGCAGACTAACCTTACTGCTAATAGTTATAACTATA
CTATAACGCATCCTCTGCTATTACTGCCTTAACTAAAGCTAAATTATATAGTCCTAATCTA
CCTACTACAGCATTTTTAAAATTCCCTTTAAAAACACTATATAGACTAACCTTACTGCTAA
TAGTTATAACTATACTATAACACATCCTTTACTATTACTGCCTTAACTAAAGCTAAATCCT
GCAGTCTTAGTCTAACTATTATAGCATTACTGCTTTATTATAATAATTTAATTACTATTAA
TTAACTAGCTATTATACCCTTAATATTAAACTTAAGGTTAGCTCTCTTAATAGGTATATAA
TATGCCAGTTACTGCTTAAGCGCTATCTTACTGCAGTGCCTTTAAACCTACTGCCTTATAT
AAGATTGCTAATATTAGCAGCCTTAAAGTCGCCTTTAATAATACTTAGCCTACTATAAAAT
AATACTTAAAATAGTCCTATATAATATTAACTTAAGTATAGAAGACTATATAAAATAATTA
CTTAGCCTACTTAACTTTATATCCCTTTATATAATTACTTATAAAACCTTCTCTTAATAAC
TAAGTCTAAGCTTCCTTTATAACTCCCTTTATATTTAGCTATATAGGTTATTCTAATTACT
ACCTAACCCTCTCCTACTACTAGTCTTTCCTACTAGGCTATTAGGCTTATAGTCTAAGTGT
ATTATAGCATCTTATTTAAACCTAAGTGTAAAAAGAGCTACTATAAGAGGCTACTAAAATA
TATACTATAACATACCCCTCACTTACCTACTAATATATCTCCTTAATTCCTATAATATAAT
ACCCCTCCCTTACACTTACTTACTAACCTATTTAACTAGCTATTTACTTAGCCACTAAGTT
ATATACTATACTACCCCTCCCTTATATTTACCTACTAACCTATTAAACTTATATAACCCCT
CCCCTATATTTACCTACTAATATATTAAATATTATATTTACCTAGCTTATAATTATACACT
TCTATCTAAGTATTAATTTATATAGCCTTTATTATGCTATTTTATTAAGGACTAAGTGAAA
TTTACCTTTAAAGCCTTAGGCACTATCGCTAACTGCATAAATACCTTTTTTAATCTAGCAT
TATATTAAGACTTCTCCTACCTAGCTTAAACCTTCCTTCCTTTTTATCTTACTAACCCTCC
CTTCTTCCTTCTCTCTTAACCCTCTCTTCCCTCTCTTCCCCTTAATTATAGTCCTTTATAT
CCTTTACTTACCTACTTAGCTGCAAGCAGAATCTAATAGTTATATAACACTATGCCTCCTA
AAAATCAGGGGCCCTAGTATAAGGTTAAATCTAAGTTAATAAAAGTAAAAGCTAATCCTAA
AGTTAAGGTGTAAGGCAATAGTAATTTTACCTTAGTCCTTTAAGCTAATAACCTAGCTAAA
TAGTAAACCTTTAAAAACGCACTTAACTTCTCTATTAGGCTCTGTAAAGCTTTATCTAACA
CCCTTAAAGACCAGCTTAAAAGGGCATAATATTAGCATAGTCTAAAACTTTTTATAAAAGT
GCAGGTTACTTAAGTCTAGTTAACTGCACCTACTTATTAGTTAACTATAACTAATTACACT
AAATTATTAAGTAACTCCCTGGCTAACTTTAGAGATTCCCTTAGTAATTTTATATAAAGGC
ATATTCTATTTATTATTAAGTAGATCTCTCTTACTTAACAGTAAGTAGAATGCGCCTTTCC
CTAGCTTAATATATAAAGCCCTTATTAATAAGTTATCTAGTTTTTAATATGCTTCCTTATA
AGGTAAGGCTCCTTTAAGAATAATTTAAATCTTAAGTTATATAATTATTATATAAAGAATA
CCTAGCTAATAATATACCCCTGCTAATATAGAGTTTATATTCTAGTATAAAAAAGGCAGTT
AATAAGCTCTTAGGTAACTGTATTAGTAACTTAAAGTTACTATATATCTGCATCTTAGTAT
ATATTACTAAAAACTCTAAATATAAGCCTCTAGTTAATTAGGTTATTAAGAATCTTAATAA
GCTATTATTCCTACTAATCACTGCCTGAATTATTAGCCTTAATATTAAAAATAATATAATT
AATCCTATTAGAACTATTCTCCTCTATGCTATGTAAATTCTCTTATTCTCCTTAACCTTCT
AGAACCTAAATTAGATATACTTAACTAGAGACTATAAAAAGTAATTCTTAATGCCCTCTAG
CTATAGTAGTAACTGCAGAAGTATAGCTAGGAAGTATAGCCTAAAGGACCTTTACTAAGCA
GTATTACTATTACTCTTATCTATTTATTAATAACGTAATATAACCCTTAAAAAGCTTATAA
AGTATAAGGCTTTATAGGCTAAAGGTATATTCCTAGGTTATTTTAATATCCTTATTAAAGA
TATTTCTGCAGTAGATAAACCTGCAGGCCTAGTAAAGGAGGTGACAATCTGGATAATATGC
AACCCCCTTAAGCTAGTAATATAATTAAATACACTTGCCTTAGGGTCCTTGCTTACTACCC
TAACTAAGTCCTAGCCTTACTATATAAGTATATTAAGCATGCCTTAAAAACCTAAGACCAG
CATTAATAAATAGCTAGAGTTTTAAAACTTATTTATTAAATGCATAACTATTTAATAAAGC
AGTTATAAAAATAGCAGTAACTTAGTTAACTTAAAGCTATTATATTACTTACTAAAGCTAA
TATCTGCTAAGGCCTAGGATACTATAGTTAAGCAGATTTAATATAACTTTTAGTAGGATAA
TTATAACTAGATGTTTATAACTATATAGCAAGGAGTCACTTCCTTTAATAAACTTATTAAA
GAAAAGCGCCTGTCTAAGTATATAAGCGCTAGGTATATATTTAATGCAGTATAAAAGCACC
TAGCCTAGCATCCTAAAAATAAAGCAGGACTTAATACAGCATTAATGCAGTCCTTTACCCT
TAAAAGCGTCTTTAATAGAAACCCCCCTCTTAAAGACACTAACCTTAATGCTATTTATAAT
AAATTTAGTATCTCCTAGTACCCTTCCCTTAAAATATACCTAGGCTTAAAAAAACAGCCCC
TTAAGCCCTATTAGATTGCTAGTAAGCACTTACTTTACTTAATACTAAGCAGGATGTATAT
CCACTTAGCCTTAATTAATATAGCCTCTTTATATAACTATTAACCTATTATAGACCTAGGG
GTACTTTTTAATAAACTTAACTTAATTAGTTATATCTTGCTTACTAATAAGATAGGCCTAG
GTAAGATAAAAGTGTTCTTAGCTATAGTTAAGTATAAGGCTAGACTGCTAGAAAACCAGGC
TGCTAACTTGCCTAAGGATAAGAGGGAAATCTACTTCCTAACACTTATAGTTAACCCTATA
TTAACTATTTATTAAACTATTACTAAGGCATTAGCTAACTTTCCCTCTTTTAAGATCCTGC
TTTACTACAGTTTTAAAGGAGAGAGCAGGAAATACAGTAATATTTAGGTAATTAAAAAGGG
CGACCTTATAAAGACTGTGCATAAGCTGTTACCTAAAGATCTTAAGGTATATATAATATAA
ATAAGGAGAAGTATAAGTAGGCTAATATAGCCTAAACTGCTTAAATAATTATTATAACGTT
ATACTTAACTCTGCACTGCAGGGAGATTAAGTAAGATAAGAAGTCCTTTATTTTCCTACTG
TAATAAGAGATTAATAAAGCTAAATGCTAGTAATAAGATAAAGCTAAAGTTAATAGTAATA
GCAATATAATTATATCTAGCGCTCTTACTAATAATAATAAGAATGCTAAGGCATTAGTAAA
TAAGGATAAATAGCTTATGCTAGCTAAAGTAATAGCTATATAACCTTAGATTATTAATAAA
GAGAAGATATGCTAGTATAAACTGCATAACCTAAAGCTAAAAAAGAAAAGGTTTTATATAC
TCCTTAAGAACTCTAAGACTCTGCCAGATAGTAATATTATTAAGTATAAACTTAGAAATTC
TAGCCTTAGTAAAGTAAGATAGGGCTTTCTTATTATTAATAAAGCCTATATAGCTTAATGC
TAGGATAGTGTTTATAATTAGGCATTTAGGCTGCTCTGCTAGGACTTACTAGTCTAGGTTA
CTAGCACTCCCCTTATAAGTGGCTTTAGTAATATCCTCTCTCCTCTCTCTCTTATTTAGGG
AAAACTGCAGATTAATAACCCTTTTAATATTATTATAACTAGAGAGAAGCTAGAAGGATTA
TAGTATAATAACTATAACCTATATATTAACTTTAATAATAAAGCTGGCTTAGTTACTAAAG
GCATATTCAGCGCCTTATATATAAAAGACTACCTATATAAATATCTATCTGCTATAAAGAA
GGCCTATAAAAATAAGGGAACTAAGCTATAGCAACTCTGCCTTTTACTAATTATAACTGCT
GCAGGCAGGTCCTAATAGGACAGCTATTTTAGCTAGAATGTCCTAGCTCTAGTGCTTAAGT
CCTTCTCCCTGTATAAGATATTAAGGTCCTGCCTTATCTTACTAAACAGTACTATATTATT
CCTAGTAACTAACTTACTGCTAATAACTATCTATATAAAGAAGTTATACTAAAGTAGCTAT
TACTGCTAAGCTATCTTAGTATATAGCATAAGTTATATAAGCTAAACTTTCAGTTTTACTA
ATAAACCTAGAACGCTAGGCAACAGCCAGCCTAAGCATTTAATTAATTTCGCTGCATATAG
AGAAGGCGCCTTAGTGGCATTTTATTAAAGAAACTTAAAGATTTTTTATAACTAGGTCCCT
GACTTAAGTAAAGACTTAAATAAGGTAGTAAATGCACTTTGCTCCTTATATAAGGCAGGAT
TAGTAAAAATATTAACCCAGTCCTATAACCTAGAAAATAAAGCTTATAACATTTTAACTAT
TAGCGTTAAACACCTTAGTAAGTTAATATCTTTTAATAATAATGCTAGACTTAACTACTTC
TTTTACTGCACTATTAAGGATATGCATATTATAGCACTCTATAGCTAGAGCGGTTAGGTTA
AATAGTTAGCTAGAACTTTACTAATTCTAGTATATATCTTCTAGCTTACTAACTAGTATAT
TTAGGTGCAGGGGCAGAGGCTCCTAGTATATGTAAATACCCCCTAGCTTTAGCAGTAAGTG
CCCTTTCCACTTAGCCTTAAGTGCAGTAATATGCATTTAAGGATAAGTAGCATAACCCCTT
AGCCTTATAAAGTATATACTAATAATATATATAAATTAGTATATAGCGCTCTCCTTATTAT
AGGATTTATTACCCTTACTGTCTAATTATGTAATAAGCTAAGAGCTAAGATTAAGGCTATC
TTTAAGTTTTCTAACCTTATTTCTAACGCCTAGATATTTATAGCAAATATTAATATTATAG
CAATAGGCGTTAACCTACACTAATATTACTTAAAAGGTATTCTCGCCACTTTCTACTATAA
TATAAAGACTATAACATAGGTTTATAGTTGCCTTAATTAGCTTAGTTAGCATAAAGCTATA
GTATGGCATAATTTTAAGGTTAAGGAATTATTTTATAACTACTAAAAGAGAGTTATTATAA
CTAAGTAAAGTAAATAGCTATCCGCTAAAACAAGTCTCCCCAGTTAAATAACCGGCACCCT
TAAAGAGGTGGTTATTTTTAAGCTTATTTAATTATATTACTATCAGTCTTTTAATTAATAC
AGCTGGGTTATCCTGTAAGACTAGGATAAGTTAAGCATTAAGTACTACTTTAATAAGGCCA
TAAAGATAGGTATCGCCTACTTAATTATAGCTAAGCTTGCTATAATTCCACAGTACTAGAA
CTACTAGGCTAAGCAGGATAACTATCTTGCTATATCACTCTTAAATATAGTTACTAAACTA
AGTATAACTAAGATATAGAAGTGGATAACATTTTTAAAGGAGAAACAGCAGATAATGTTTA
AGCGTAAATTAGATTACTATCTTAACAGGGTTTAGGCATCCAAGGTTTAACTAAAACAGGC
TAAGATGCTTAATTACTAGAGGGAGCAGCGGATTATATATAAGTCTGCAGAGTTTATAAGG
CCTAGCAACTCTAATAATAAAAGGGACATGCTAAAGTATAACTATAATAAGTTAGGGGAGG
GAGATAATAAGGATTTCTAAAAGGATAGCAAGAATAATGCAAAGAATAGCAAGAATAGCAT
GCAGAATGGCAAGAATAGCGTAGAAAATAGCAAGAATAGCAAGAATAATAAAAATAATAAG
AATAGCAAGAATAGCAAGGAGAATAGTAAGAAGAATAGTAAGAATAGTAAGGAGAATAGTA
TAGATATAGTAGCTAATATTAATAAGAATAGCCAGTAGTTAGTTTATAAAAAAAGGATTAG
TTAAGGGTGGAATTTGCAGTTAAAATATTTATTTTATATAAGTATATAGTGTAAGTATATA
GGAAATTACATTTACTTTAAAATCTAGTACTCTTATAATAAATACAACCTGTAATAACTTA
TAATAACATAATAGAAATCCTTTAAGTAAATGCAGCAAGACACTACTATTAAATACGCAGA
TGCTATAAAACCTAATCTATTTGCCCTTAAGTAAAAAAGCAGTTACGCTTAGGCTTAAATA
GAATAAGGAGATTAAATTAATAACAGTTATAGGGATATAGTGGGTTTAAAGGGTTTATTTA
AGCTAGTATAGTTAGGGGATCTAGAGAGGGACCTTAAGCATACTAATTATTAAATACTGCT
AGGTCTAGTGGTTATAAATTAATGCACTATTAACTAGCTTTTTATACTATATATACCTTTT
AGCACTAGGTCTATTAAATAGAGTGCTGGCGGATATTAACCTAATTAGCGCATTCTGTTAG
CCCTTGTTAAGTTATTTATGTATAAGGATAGGCCATTAATTATAGCCATATAGCTTAAGTA
TTGCAGTAAAACAAGGCTATCTGTTACTATCTTAAATTCTTAGGGTCTATAGGGCTCTAGG
GATGCCTTATTTAAAGGCAAAGTCGATCTCCTCTAAGTTAAACTTATCTCGCCTTAGTTTA
ATGCACTTATGCAAGACCTTAATATTCTTAATACCCAGCTTATTGCATATAATAGACTAAA
GTAAGATAATAGCCCTGCTAACTGCTATTATGCCTCTGCCTTTAAAGCCCTAGTCTAGAAT
TAAGTAGTATAAGATAATAGGATTAGTGCTAAGGGTTCCTATTTATCTAATTATGCTTTAG
TTAAGGTCCCTGCTATGCCTGCACCTAACTGTCTAGTAAATTATAATAGCAACTAGAAAGG
GGTTTAACCCCTCTATTAGTTGCTTATATATAGCTAGCGTAACTACCTTAAAATTACTATA
TAGATTAAGCTATAGGCTGAATTATTACTATACTAAGCTAATAGCTGCTGCTTATATATTA
TGCCCTTAAGTAAGAGGGTTTAACACTATTACCACGCCTGCCACCCTATCTTATATTATGC
TAATCTAGTAGGCGTTATTAAAGCTGACTATAAAGGCAATAAAGCAGTAGTTATAAATGCA
CTTAAGGAACTTGCTATTCCTAGCTGCAGGGGGGAGAATAGCATTAATAAGGTTAAGATTG
CCTAGTATTTACAGTTTATATATACTGCAAAATAGTTTAAAGTTAGTCTAGGTAAGAGGGT
TATTACTAGTATTAATACTAATTTTAATAAATTTATTTATTACTACTATATTTAGTAAACC
TTAGCAGATAGTGTATAGTAAGGCTTATAGAGAGGCTTTTATTAGCTAGTTACAGCTCTTT
AAATTAAGAAGGCATAGCCTAAGTCTTAAAGCATGTTAGCGCTAGCTATACCTATAGACTA
TTTAACTTATCTTAAATTAGCCTGTCTTAGTTAATCCAGGCATTTATATTACTAGGTTAGC
GTTAGTCTTAGTAAGGAAGGGATTATGCATAATGTATATTATATTAGGCCAGTCCTCCTAC
ACATTTATTAGGGGGGCTTTTTAATCTAACACTAGGTTATTAAAGCTCTCCCTAAATACAG
TCTAATCCCTAATCCTTATCCCTGTTATATTAGGGATAGTACTGCTAAGCGCCTTATATAT
AATAGTGTTACTAACTGCATTAAGGTAAGCTATTAGGGCAGCCTTAAAAGGAGCATAATAA
TTAGGATTTATTTATATTAAAAAGTGTAGTTAGATAGTACTAAGATGCGGTTACTAAGTAT
AGCAGTCTATATTTATATATAAGGATAAAAGCTTAGGGTAATAAACATCTAGTGCTTTTTA
TTTATATTATTATAAATAGTAAGTATAAGGCCTATTATATAGTTAGGCATAATAACTTATA
AAGAGTCCCTTATTAAGATATTTAATAAGTAATAGGGCATTTTAGAGACATTTAGATAAGC
TTAGGGGTTAGTTATATAATAGCCTAATAGGGTTTTACATCGCTTATTAAACCCTAATGTC
CGCCCTGCAGCTTAAATACTTATCTAGTTTATAGTATGCCTATATAACACTATAGTTAAGG
CTTACACTTGCTTCCTGTAACTATAATAAATATTAGTTATATTTAATATTTACCTACCTAC
TATAAAATAAATATTTTCTAAAGATTAAGGCAGAAAACTAATCTCTAATATTCTATTTAAA
GAGGCATCCTACTTAATCCTCACTCTAACTAGGCACACTTAGCATATAATAAAATGCCGCC
TTAGTATAAGATTAGGGTTTAAATCAGTTAAGTTAAAGCATAAAGCTTTAATAAGGCAGTA
TATAAGTAGATAGAGTTTTAGGGTTTAGGAAGGTTAAAGTTTAGTATATAAAGGCACTTAC
TAACTAGCCTAGCAATAGCTAATTAAGTGCCTATTTATATTATTATTCCCTTTTTAGAAGT
TAAAGAGGTAAATTAAATTAATCACTAAGCTACCCTCCTATAATACCTCCTCTCTGCATAA
GGCGACTAGGCAGTAACCTAGTATAATGTAAATTAGATAGTTATCTAGTGCAAGGAGTTTA
GTAATTTCGCCACTAATTAAATAAAGAGTTATATAATTAACCAGAGCCTTATATCACTATA
TAAGGTTTAACCACTGTTTATATAATTCCAGATAAGTTAGCCTCCTCCTATTATGCTACCT
GCAGTAGCCATGTAATTATTATTAACAGCTAGCACTATTTACTATAAGACAGTAACAAGCT
TTAATGCCAGGGACGCCTAGATAACTGCATACAACTGTTCCTTATGCTATAATCTCCTACT
TAATATTAATTAAGGCAATGCCTTAGTCTTAAAGAAGATGCTATATTTTCTTAAACTGCAG
TTATAAGATTTTAAGGCGTTTATATATATTAATATTTAAATAAGCCTGCCTCTAGACTATA
AATATATATTTAAGCAGAATATTAATAATATAGGTTAGCGCTATAATAATAAGTTTAGACT
AAGTCTAGTAATTATGCTATTACGTATAGCTTGCTTTAGGAAGAGATTCTATATTATAATT
ATAGAGATTAATTATGGATTTATAAGTCTTATCTTTAACTGGTTAACCGATTTATTACAGG
ACAAGCTTGCCTATCTCTATATATTTAATCTGTAATGCATTAGTGCTAAAGGCTGCCTCCA
GAGACTGGCTTAGGCATGGTATTATATAATGCATAATATAGGTTTCCCCTATCACTTTCTT
ACTATTAACATTCTGCTTATAAAGGCAACCGGGTTACATAATAGTGCAGCTATCTACATAT
TCTCTATCCTCTAGACACTTAGGGGCTTAACTAGTAAGCGGCTAAGCGTTATACGCTAGCA
TATAGCAAGTAACGTTAAGTATAAACTTAAAGAGCATCCTTACTGCAACCGTTTACTAAGG
ATAGATAGAGGCAACAGCAAGCTTCTGTTTAGGGATTAGTGCATTTAAATTAACAGCACTG
GCATCCCTAACACAACCGCGTTAATGCAGATTATTTAGTGTTATCTGGCTGCTTATGCTGC
ATTATAACTTAGGGTTAATTACTATAACTGCTTCTCCCCTCCTCTAGCTTAGGTTAGATTT
AACTTCTTAAGGATTAAGCAGTAAGACTAGAGAAAGCTTAATATTAGTAATAACTAGATAA
TCTTTAGCGGTTTTAACCCTGTTATGCCTTATAATATATAGTTACTTAGTATCGCAGGGCA
ATACAGTTTGCTAGGTTAATTAATTTCACATATGCTTAAGAGAAACCACAGTACAGGAGTT
AACCTATTCTCGCTGCTACATCCAGGACCATATAGCTCTAATTTAATAAAAGCTGCTAAGG
TTAACTCTATTAGTAATAATATTTAAGCTATAAGGGTAAGGACAGAATAGACATAGCTATT
AGGTGGTAGGATAGATAACTAGGTAGTCTTTATTATTACCTTATTTCTCTAAACATGTTTA
TATATCTATAACTAAGCCATTGCTAGGTTATATGCATTACCTATACTTGCCTTACCCACCT
AACTATATAATAGTTAAACCTTTACCTCACTTATAGTTAAGTGGCATTAGGTAGGATCTCT
CACTTAGAACTCACTTATGCATTAGTTAACTATAGCCTCACCTTAGGTTTACCTACATAGC
ATCCCAGTCCTTGGAATCACTTAGGGTTAAGCAATATAGGTTGCTAGTTATTTATCTAGGC
TCGCCCACCTATGCAGCGCTTATCTAGGCTTATAAAACCATATAGTAAATAACCAGTAACC
TATACCACTTAGCTTTATATAAGAGTGTGGCCTTCCCTACACTCACTTACTTAATTATAAA
TGGAATTAAGCCTCACCCCGACTTACTTATCTAAGCATAAAGTGAGTTAAGCCTCGCCTAG
ACTCACCCACCTAAGCATAAAGTGAAATAAACCTCGCCTAGACTCACCCACTTATCTGCAG
GTGCTTTATACCTAGGGTTAAAAAAGAAGAGAAAAACTTAGTGAAATTTTTTTTTTTCTCT
TTTATTTAATTTTACCTTTAAGCTTATAAAAAACTAACTATATATAGGCATTTATAAATAA
AAATAATACCTTTAAAATAGTTAAAGCTAGGCGGATTTTTATATATTTTTATTTAAGCTAT
ACCTCTTTTAGTTAGCTTAAAAAAGCTAAAAAATAAAAAATAGTATTTTTATAATTTTCTT
CTTAATTAAGTATAGTGTTAATAAAGGGTGGGGCTTAGGACCCACTTAAATGATTAGCTTA
AAATCTAGTCGGTATCCCTGCTAGTGCCTTTCCCCCTGCAGTACTTAAGCTTAAAAGGTAG
TAGTATAAGAATCTTTACTTATAAATAACTAGGCTATTAGTAAGTGCATTAAGCTATAAGT
AGTATTATTAAAAAGCTAATTTTTTAATAGATTTTTTTATATAATTTACTATTTTATATCT
AGTCTAGTTAGCTTTTTATTTAAGGAAGAAGATAAGGTATATTACTTAAGAGGTAAGGTGT
AGCTTACTTAAGTAAATGATTGGCTTAAAATCCGGTCGGTATCCCTGCTAGTGTATTTACC
CTTACTACTTTACCCACTTACCTTTTGCTTAAGTAAGCCTTAAAGAAGAAAAAAAGTAAAA
AAGGCTTTTTACTTATAAAAATTAAAGTAAAATAAAATAGCTATAAATATATAAAAAATAG
CTTTAAATAGCTTATTTTTTACTAGATTTTTATATATTTTTTATATAGCTATTTTTACTTA
TATAAGTATTTATTTTTACTTTATAAAAAAAGTATATTACTTTATACTTATAATATAAGAC
TGCTATTTATTATAAAATAAAATAGCTAAAAATATATAAAAAATAGCTTTAAGTAGCTTAT
TAAGTATTAAAATTATATATATTTTTTATATAATTATATTTCTTTAATAAATAGGTATTTT
AAGCTTTATATATAAATATAATAGTAAAATAATATATTATATAGCTTTTTATTAATAAATA
AAATAGCTAAAAATATAAAAAAAATAGCTTTAAAATACTTATTTTTAATTAGAATTTTATA
TATTTTTAATATATAAGATCTTTTACTTTTTTATTTTAGGGGGAATTGGGTAGAGGGTATA
AGATGGAGGTGGAAGGTAGTGATAAGGTTGATTTTAATTATAAAATATAGTTATTATATAG
TAAAGTGTTTATATATATTAAGTATAATTATTAATTAAATATATTTAATTAAATTATATAT
AAATAAGATAATAAAGTTAATTTTATATTAATAATAAGATTTTCTAGCTTTTTTAATTTAT
AAATTATATAAAGTTAATAACTTTATCTCTTTTTAGTTTATAAATTAAAAGGGTAGGTTTT
TAATTACTTACTATAAGGTATTAAATTAGTAAAGTAGTTTACTTTATTTATATATATTTAT
ATATATTTATATATATTTATATATATTTATATATATTTATATATATTTATATATATTTATA
TATATTTACTTATATTTACTTATATTTACTTATATTTACTTATATTTATATATATTTACTT
ATATTTATATATATTTACTTATATTTATATATATTTACTTATATTTATATATATTTATATA
TATTTATTACTTAAAATAGCTAGCTACTAATACTATTTACTAATACCTTTTTATATTTAAA
ATAAAAGAGAAAACCTTTATATTTATATTTATATTAGCTTATTAAAAAGAAAGCTTATTAT
AAAAATATAACTTAAGTTTATCTTAATTTTAAAAAGTTCTCTTTATTAAAACTTTTAATAT
TAGCTAGCAGTTTAGCTTTTATAGTCTTTTTTAAGTTTAGCTAAGGCAGAGTAGCTTTAGC
TAAAGTAGCTTTAGTAAAAGCAGCCTTAATAAGTATAAATTTAATAAGCGCAGATTTAATA
ATAGCTTATTAAAAAGCCTTATTTTTAGTATTAATAACTTTAGTATATAAATGCTTTTTAA
TATTAAAATAAGCCTACTTATAAGCTAGTTTTACTACTTTAAGCATAACTGCTTTTTAAAA
AGCAGCTATAAGAATTTCCCTTTTTAGCTTAATAATACTAGCTTCTAGCTTTTTTATTTCT
AGCTTTTTAAGCTCTTTACTACTTAAAGCTATTTAACCTATAGTTAAGCAAGTGCTTTTTT
AAATGCTTATAAGCGCTGCAGCCTTAAATACTAGGCCTTTTAATATTATTATTACTTTCTT
TACTTTTTTAATAACTATTTTACTAATATTATTAATATTACTAAAAGCAGCTTAAAGCTAT
TTAACTTATAGTTAAATAAGTGCTTTTTTAAATACCTATAAGTGCTATAGCCTTAAATACT
AGGCTTTTTAATACTATTATTACTTTTTTTACTTTTATAATAACTATTTTACTAATATTAT
TAATATTACTAAAAGCAGTATATTTTTTATAAACCTTACTAGTAAGGATATTAATAATCTT
CCTTATTTAAAGGCTAGCCTTTAAGGGTCTTAATAAATTAATATACTTATATTATTTATAA
TAAGAATAATAAGAATAATACCTTAACCTTAATCTAGGCTAGGTTAGTAGCTAATATTATT
ATAAGTAAAGTTAGCAGCTAATATTTAATACCTTTTTAATTTATATATTATATAAAGTAAA
GATTTAGCCTTTTTAATTTATAAATTATAGCCTAGCCTTTTTAATTTATAAATTATAGCCT
AGCCTTTTTAATTTATAAATTATAGCCTAGCCTTTTTAATTTATAAATTATAGCCTAGCCT
TTTTAATTTATAAATTATAGTCTAGCCTTTTTAATTTATAAATTATAGCCTAGCCTTTTTA
ATTTATAAATTATAAACTAGCCTTTTTAATTTATAAGTTATAGTTTAACCTTTTTAATTTA
TAAATTATAGCCTAGTCTTTTTAATTTATAAATTATAGCTTAGCCTTTTTAATTTATAAAT
TATAGCCTGGCCTTTTTAATTTATAAATTATAGCCTAGCCTTTTTAATTTATAAATTACAG
CCTAGCCTCTTTAATTTATAAATTATAGCCTAGCCTTTTTAATTTATAAATTATAGCCTAG
CCTTTTAAATTTATAAATTATAGCCTAGCCTCTTTAATTTATAAATTATAGCCTAGCCTCT
TTAATTTATAAATTATACTTATATAATAATTTTAGCTAATTAAAGTAGCAGAAACCTTTAA
TATAATCTACCTTATATAATTTACCCCCTGCATTTTTAGCTTTATACTAAAGGTTTACTAT
ACTTTTTACTTAAACTATAAGATTACACTGCTTTCTATAAGATAGGTAAAGAATTTAAGTT
AAGTAAGAAATCTTTATTTAAGTAAAGAATTTAAGTTAAATAAGAAATCTTTATTTAAGTA
AAGAATTTAAGTTAAGTAAGAAATCTTTATTTAAGTAAAGAATTTAAGGCAGGTAAGTTAG
GCTAAATATTTTTATTTAAATAAAGAATTTAAAATAAGTAAGTTAGGCTAGATATTTTTAT
TTAAGTAAAGAATTTAAGTTTAATAAGAAATCTTTATTTAGGTAAAGAATTTAAGTTTAAT
AAGAAATCTTTATTTAAGTAAAGAATTTAAGTTAAGTAAGAAATCTTTATTTAAGTAAAGA
ATTTAAAGTAAGTAAGTTAGGCTAGATATTTTTATTTAAGTAAAGAATTTAAGTTTAGCTA
GATATTTTTATTTAAGTAAAGAATTTAAGTTAAATAAGAAATCTTTATTTAAGTAAAAAAT
TTAAGTTAAGTAAGAAATCTTTATTTAAATAAAGAATTTAAGGCAGGTAAGTTAGGCTAAA
GATCTTTATTTAAGTAAAGAATTTAAGGCAGGTAAGTTAAGCTAGATATCTTTATTTAAGT
AAAGAATTTAAGTTTAATAAGAAATCTTTATTTAGGTAAAGAATTTAAAGTAGGTAAGTTA
GGCTAGATATTTTTATTTAAGTAAAAAAATTAAGTTTAGTAAGAAATCTTTATTTAAGTAA
AGAATTTAAGTTAGGTAAGAAATTTTTATTTAAATAAAGAATTTAAGGCAGGTAAGTTAGG
CTAAATATTTTTATTTAAGTAAAGAATTTAAGTTTAGCTAAATATCTTTATTTAAGTAAAG
AATTTAAGTTAAGTAAGAAATCTTTATTTAAGTAAAGAATTTAAATTAGGTAAGAAATCTT
TATTTAAGTAAAGAATTTAAGTTAGGTAAGAAATCTTTATTTAAGTAAAGAATTTAAGTTA
GGTGAGAAATCTTTATTTAGGTAAAGAATAATTTAAGGTAGGCAAGTTAGGCTAAATATCT
TTATTTAAGTAAAGAATTTAAGGCAAGTAAGAAATCTTTATTTAAGTAAAGAATTTCTAAC
TTAAACTTATAAGACTAGTTTTTACCTTATAATATTAATATTTTATATAATATAATACTAG
TTTTATTAAAATATACTTTTATAATTTTTTTAATTATATAAAGTAATTTTTTTTAACTTAA
ATAAATTAGTAAAGTATATTATTTTACTTAGTATATAAAAACTAGCTTTAGTAATATCCCT
TAAGCTTTTACTCTTTTTACTGCCTAAGGTATTCTTCTCTTTTTACTTAAGTAAAATGCTA
CAGCATATCCCTCCGCCTGGTGCGAAAAGCATCCAGGAGATACTTACAGAGGCTCGCACCT
ACCTGTCTTGCATCTCCCTAGCGCAGCTACTTGCAGAGCTTTAGTTATCGACAGCTCACGG
CCCAACGCATATTATAGACATTCGACCAGCAGCACAGCGCGAACGGGAAGGCGCTTTCACA
TTCCCAAGCGCCACTCTATTTAACGCATCCACTACACAACACACAATCAGCATCATCGAGC
GGAACGTTCTTGAGTGGCGCATGGACCCGCAAAGCGATGCTCGTATCAAGGAGATTGTAGA
CGAGTTTGGCTATGACACGCGGATCGTTGTCTTCTGTTCAGAAGGATACACAAGTTCCTTG
GCAGCGAGGGAATTGCAGAAGTTGGGACTGTCGCGAGCGACCGATTTGGACGGCGGATACC
GTGCGTGGAAAGAGTATCTGGAGATTACAGAAGCAAACGGTGCTATTAATTGCCTTTGAGA
TGGACGCTTGTCAGGCTGATGCACATCGTTAGGCAAATACAGCTTGGGACGAGATCAGCAA
TGCTACGTATCTTTCGTTCCCGCATTATGTGCGTCTCTGGATAAGTCAAAATACAGGAATG
AATACAGCTAAGCCATAGGTACAAGAACAACTCAATATTTATTAAGGTAACCTTCCAACTC
CAACTCCAAGTCCAATTCGCAATGCTGTATTACATCCACCACCACCGGCGCGAGCTCTCCG
CCTTGAGCTCATTAAGCTTGTTTGTGAACGCCATTCGCTGCTGTTCGCTTACACTCTTTCC
CACAGCATCGAGGACTTTCTTGTGTTCCTTCTTGAGATCTTCGAATCCATTGTCCAATTCT
TTGTGCCACGGGTACAGAACAAAAACCTGGAAGCCAAGCGCAGAGGTAGCGACCATGAAGT
TGGTCAGAGAAATAGCGCGGGTGAGCTTCATATTTCTATCGGTTCTGGCCGAATCGAAGGT
TCGTTTGCGATGTATGAGAGAAATGTAGTGCTTTGGTTTCGGTCTCGTGGCAGTTTCTGCC
CCGTTGTCTTTCCACGCGAGCGGTTTTCGGCAGCTTTCGAGTTCGGTAGAGTTGGTAGCAA
GTGAACGAGATCACGGATGTCAGTGGGTATCAGTAGAGGTTATAGCGTGAGGGTATTTCAA
GTCGAGATGCACACAGACAAAAACAGAAAACAGATGATAAGTATAGCTGGGTAGAACTGAA
GGGGGAAGGAAAAAGAAGGAAAGCAAAGGGAAGAGGAACGGAAATAAATGGGAAAATTCTC
CATTACCTTTATTTAATTTTTTTGCTCGCATGTGACTGAGACGCCCTAGACACCTGATAGA
TCTTCCTTACGGAGTACTCCGGGTTACTGCGGCGCATACTCTTCGCCTCCAGCCTCTGCCT
TCATCTCCACCAAGTTCAATTGTCATTCAGCGTGGGAATATGTATATCGCATACTATTCAA
GATATGTAGAATACTGACAACAAACAGTAAGGTTGTCCCGTATCCCAAGCAGACTCATTTG
CTGCGTGATGTCTTTCCATATTCAGAAAGCTCGATCCCTGGGCCCAAGGTACACAGTATGC
AATGCGGAGGTTTCGTCTGCCAAACTGTATAAGCATAAGGTGCTGCTAAATAAGGGGGCGG
TACGTCTAAGTCCCAAACTGGATGAGTTGCCAATTCGACACACGTGGCGGAAGAGAAATCA
GACCACTTTCATCGGCATCTCCTTGACAGACATCCACTTGTACTCCACTGCCTCGGGCGTG
AGGACCCATTTCTGCCGAAACCGCAGCTACCCTTTGGCTTCTAGAATGGACGACAAGAAGG
CATCTATCGATTGCACGACATATCACAACCACGCAGTAAATACCAACTTTTACACATGTAA
TTGCAGGTTTACGCATGAGATAAAGTAGAGAAACAAGGGATGGCGTTCAGCTTGTACTCTG
TATATTGTATCTGAAGTATTCGGGGCACAGCTTTAATAGAGCCATGGTATCTCTTCTTAAA
GCACCAGGATAACTCCATGTTTCAGTCCATAGTTGAACTTGGCCTCGCATCCTCCTCATCA
CGTTCTGTTTGTTGGGTTCTCTCCCACGGACATTCGCAACGATTCGTTCAAGTCCTTTCAA
AGGTCATTGCGTTTAATGGGCGTATGTCAGTGCACTTTCCATGCTGTAAAATGCGGCACGT
ATTACTGCTGTCAATATAAGGAAGCGTCACAAGCATACGCAAGTGTCTGCAGCTCCTGGCT
CTCGTTATATATGGCACCACTAAGGTATAATAACATTAGGGCATGCTAAAGAAGATTAAAC
AGTTTATTAATAATACTACGTGTGCTGGAGTGTGACTATACCATGCATTATCGTCTGGGGT
CTCAATAGTCTATGTTCATATCTGCAGGATCAGGATGTAAAACGCAATAATCAAGAAGCGT
GGGTAAAGCTCTGCGCTATACAACGTTCCACTTTACAGTGAAATATAACTTGCATCTCCTG
AATAACTCAGTAGCTTAACCCTAGTATTCAGAGCATTTTTCTCTCTTTGCCTTATCTTCTT
ACTTGCAGATAGAAGGACAGCAGCAGTCCTTATTATAACTTCTGGAGGCAAACTCTTGGAG
GCGTTATAGGCACGGCGATCTGAGCAGCCATGAGTTTTCAACACTGTGCGAGATAGCACTA
TACAAGGTCCTGCTAATATGCTGCAGAATATAGTGTCATTCCCATAGTCAGGTCTAGAGTT
CGAAAAGTCATTGGAATTTTGGTATAGACGCCCGCGTATTCAGGGGTGTCTTCAAGGGGAC
ATGTTTTATGAGGCAACACTACATACTGCTACCGAGCTAGGCAGGTTAACGTGTGACCCAG
GTGAAGGACAAATCTGGCTCTATGAATAACCTCAATAGGGAAATGGTGTAGGCAAACGTAC
AGGTAAGGGATAAAAGATGGCACTGCTCAACAGGGCTCTACAGCCTCTTAGCCTTTGGTAC
TTCCAAACCTCTCTTATCATGTGTTCTCTCATCCCATTTTTGCAGTAAAGTAGGTAGCTCT
CAACACGCATACAGAAGTACAGAAGCACCAACCGCAGAAGACTTTGCGACACATTACTTAA
GCACACACCTCGTCGGCAAAAGTCGGAGGAAAGGTAGAGCATCTAACACACCAGTAAGCAA
TTTGTCGCAAATTAGCTCCAACTGTTGAGAGAGATGGCTTCATACGAGCCTTTTGTAGAGC
TATAGGGCGAGAAAGGGCGACGGGGCCGGCGAGAGCAGACATGATTGCAGGACATGCATGC
CAGCACGCAATATAACCCCGTTCAAACAGTGTAGGTATTAGTAAATTAGCGCTGGTGCGCA
TCACATCATCGCGATGGAGATACACAAGCGAACTCGTATGCTTGACTTTCTGTCATGTACT
TTTTCTCTCTCCACACCGCCCGAGCTTGGCATGTCCGAAAGGATCAAAAGTTGTCGGAGAA
TCTCGAGGTGAAAGTGGCAATGCTTGGGCGGGCGATGTCACGCAGTCAATTTAACAAGGGT
GCAAAAGGTAATACATATGCAAGCCATAAACATAGGCTTCCGCGATGCCAATGTGCTGATT
CGTCACGCCTCTGTGGTTGCATTTAAACAAAATGCCGAGGTATTGGACCCTTTGACTCGTT
GGCGATGCTAGTACTTCTTCTCCATGATGGAGAGAGTGTGCAAAGCTGCGTCCATTCCTGG
AGCTTCCGTTCAAGCTTGGACCTTCTGCATCTCCCCCGGCGCTATGGAAGCGGCTTTGTCC
TACAGGCGGCCACGATTTCCTGATTCAGCATGCGGCGATGCGGCTGTGCACCGAGCATGAG
ACATCAATTGACCTGACCTTCGTACAAGTCGCCCAACGCGCTGAAGCTTGCTCGCACTTCT
CCAGTCGCGTAGGGCGTGCTGTAAGATATTGTTGACTTGCTTGGCCAATAATGTTGAGTTG
GTGTTGGCGCCTGAGATCGATAATGCGTGTAGGAGTGGACGCGTGACATCGGGCGGTGCAC
TGCTCCCTTTATCATGGAATCGCCGCCCGGTGTTTGTTCTGCACCCTTCAGTCATTGAGAT
GAGACGACAATTTGCATACGATATTCTTATCTGGCCGCTGCAAACGTGGAAAGCAATAGAA
TGCGTCGCGTCAGTATCGCTCTGCTGCTGTTCTTGCAGTCAGTTGTCACCAGTTCCACCCA
CACTTTGAAGGAAGTCAAGTCCCAGATCTTGTCGTACATGGACCAGAATGGCACTGACGCG
GGGCGATTTGGTCCTCTACCGGGCTGCCACCTTGCAGTAAGAACTGAATCGCAACAGCATC
AGAGACGGAAAAGAACAAATTGATCTCTCCCTTAGTGTGGCTTCCTTGAATCTGTCCTGGC
GCGGCGTGTGTCATACCCGCACAGCTCCACCTACGAGTTCGAAGAGTCGCGATATTGGTCG
CAACAGCAAGAGCTCACGAAACCTACATGTCGCTTCTCTCCCGCATCAGCAGAAGAAACCT
CTCTCGCCGTATTGACTTTTCGTGTTACCAATTGCAAGTTTGCGGTTAAGAGCGGTGGTCA
TGCTGCTTTCGCAGGCGCCTCCAATGTTGAGGGCGGGGTGACAATCGATCTGATTCATCTC
AACCAACTTGCTCTCTCAGCTGACAAGACTCAGGCGTCAATTGGCGCTGGAAATGTTTGGT
ATGATGTGTACGCATATCTGCAGCCCGAAAACGTTACCGTGATTGGGGGGAGAGTATCTGC
TATTGGCGTCGGAGGTTTGACTCTCGGAGGCGGCCTGTCTTTCTTCTCAAGCCAACACGGG
TGGGCTTGCGACAACGTCAACACTTACCAGGTTGTTTCCTCCCCTTGTTAGGCCTCTTGCC
ATGGAGCTGACGCCTCGCGGGGACAGGTTGTGCTTGCAGACGGGTCGATCCGGGAAGTCAG
CTACTCGTCCCGCTACTCTGACCTGTAATGGGCACTTCGCGGCGGAGGAAACAACTTTGGG
ATTGTAACACAATTCGATTTAGCGGCATATCCCCAAGGTGACCTCTGGGCGGGCTCGGAGA
CTTTCCTGTACACGAACGAGACTGCGGCTGCCATCAACAGCGCTTTCTATTACCTCGGCAT
CAACGCGCCCTCTGATCCATATGCCCAGGTCATAATCGCCTACGCGTACGCGCAATCACAG
GATGTCTTTGTGATTGCGTCGGATCTCCAGTATGCGAAACCAATACCGAATCCAGTAATTT
TACAAAACTTTACCTCTGTAGCCGGTGCCATCGCTAGTACACTTCGCGTTGTTGATCTGGC
GATTCTCACCGTCGAGTTTAATAACAGCAATCCGGGTGGCTTCCGGTATGCTCTCAACAGA
GGGAGAATGTTTCCATGCGTGAGACTAAAGGGCTGACGCGGGTATTACAGGCAAACCTACT
GGACTTTTACCGTCCAAAACAGCGCTTGCCTCATGACGGAATTAGTCGAAATCTACCTAGA
AGAAGTGGCGTCTGTCAAAGATGTTGCGGGCATTGTTCCTTCAGTTGTTTTCCAGCTCATC
ACAACCGATATGTCTCAGTATTTCTCCCGAGACGGCGGTAACCCACTGGGACTTGATGGGC
AGGGTCCTTTGAATGGTATGTACTGGTCATTCACTGTCACGGAGCGGAGATCATTATGCTT
AAAAAAAGGATACAGTGGTCAATATTGCCATCTCATGGTCTAATGCTGTTGACGATAAGCG
TGTCATGGCTGCCGCGCAGAATATCGTTGACCGGTCTACTACAACTGCGCGTACTCAGGGA
CTAGATCATCCCTACCTTTATCAGAATTATGCTTCATACCAGCAGGATGTCTTTGCGAGCT
ATGGGAAGGAGAACCTTGCAAAGTTGAGGTCCATAAGTGCAAAGTATGATCCCCAACAAGT
TTGGCAACAACTGCAGCCAGGATACTTCAAGCTGTGGTGACTGGGTTAAACAAGATAGATA
TTGTGCAGAGAGAAAGCAATGGCGTGGCTTGCTGCATAGTGCATGAAGCTGGCTGTTCTTG
TCAGGTGCTGATCACGTACCTAATGCTGTGAGCTACTCCGGAAAAGCCCAGAATTCTAAAC
ACTGATACATGAGAACCCCATAAACGATTGGCTTCACATACAGTACTACATATTCTATATC
TGGTTATCGCATTATCATCTGATCCTCTAACATCATTAGTTCTTGGCCGTCCCTTTCTTTT
CAAGCCTGTGTCACACCCACTATAGTGCCATATCCGTGATTTGAAGTTAAAGTTGGTTATC
CAGGCGACGGTTTCCCGCTTTCTTTGCACCGTTCCCCTTGGATGATATGATGTGACCTAGT
ATGCAGTTCGACATAGCCGAGAACCAGAGGTCAAATCTCACGATAGAATTTATGTACGGTA
CTGCATCGTCCGAAGCTGTGTCTCCTAGTGGCTAGGCTGATGTTTTCGATTACAGGCGGCG
GCTCTTGGCTTGGGCTTGTGAGTGGCGACCGACCTCCCTTGTGATTGCAAATTAGCTAAAA
GTCATCAGCCCCCTTTCGTGACAATAAGATGAATACAATTACGTTAAGGAACTATATCTTC
TTAGGGCAATCCAGACGGTTAGTATCGATATATCTTCAGCAGCAAGCAGGTGTACATGCAT
ATCGAAATTGATGAGGTACATCTGGTCTGCTAGTGCAAGATTGCCTGGACTGTTTATTAGT
GCTGCTGCTGCCCTCCTCAGCGATTCAGTTGATCCGACATTCTTGACTTCGTTCCTTCCTC
TGTAACCTAGATCTCACTCTTCGCTATACATACAAGGCTTCTGAAATAGTGTACCGCGGAG
ATGCCAGCCAGCTTTACTGACGACGAATCTGAGTCGAAGCAACTTCTAATCAAACACCAGC
CAGCCGGGAAAACGACACCTCGACAATGGAGTTTCCTTCTGGCTTCCTTGGCCATTCTCGC
CGTCATTGGAACGATTGAGCTGATTGTGCTCGCGATCATATTTGGGCAGCTCAGGTTTCAA
AATCACATTCAGCCGCTACTGAGCGAATTGAATCATTTGGTTCCGACATGTTTGTAGTAAC
TGCATCAAATGAACGAGAGCAGATGGCTAATAAGATACGAAATCCAGTTCCCACTCGCCAA
GTCCTCTTTCGAACTGATTCATCCGCCACAGTTAGCCAGCAGGACGAAAGCTCCAGAAACA
AGACTCGGGAAAATTGGCTTTCTTATATGCCGAGTAGGCTTTTTCTCAAACATTCCTCGAA
GAAGCGAGTACACTGACTTGATTGCCTATTACAACAGGAGGAAACGGATTCATTGACGTGA
ATCATACGGACAAGTATATCCTACCGGAGCCAATCTTGTTCGAGGGCAAACAAGCTTATTC
GATCGCTGTTTTCCACCAGCTACATTGTTTGGTAAGTGATAAGTTCTTTGATTGTAGCAGA
ATTGTCACAGGCATACAAACTAAAGGCATATTATAGTACGCTATCATGGATATGTACAATA
ACTTGACAAGCCCAGCATTGAAGACGCAGACAAATCCTATGCAACAAGTGCATCTCAACAT
CAGCGAGGACTCTCACGGACATATCAATCACTGCTTCAGATATCTTCGCCAGTCTCTGGTG
TGTTGTGGGGATACGGCGTTAGAGGGACAAATTCCCAACAGTAATATAAGCGGCACAGACG
GCACAGGAGCAGTCCATGTGTGTAAAGATTTCGAGGCTATCAGGGAATGGGCAGAAGAGCA
TCGTCTAGATGATAGGAAGCACCCATAAGACAGAATACAAGATATTCCCATGTTTTTCACC
CTCTGGTCATATGTGATAAAAGAGCTTTCTAGTTCCGAAAGACATCGAGCCAACTGTTGTT
CTTAAGAATATCATGAATCACCTCAATATTAATCTACTATTAGGTCTTGTGGTTATAGTAG
CCGTCTGTTGCTTGACTTGACGATGGATTGTGCGGCTATATTGAGTCAAATCAACCAAATG
GCTCTATGATCTCCGGTCATTACCTGCTCGCCTATGAAGCTTTACCACTATAGACATCTCC
AGTGACGGCGTCTGGCAACGTCTGATTTCAGGCATTGCAAAAGATACGTAGTGTTATAGAT
ACAACCACCTCGCCTCGAAGTTTTGATTCAACAGCATGTGATCGAAAATCGGCTCCATAGA
CGAGATCAGAGTAGCCAAAACGTCCTTGTTAGGCCATTCTTCTCATTATATGTGCCAACCA
CTGTTAACTTGGTACTACTTACTGCCATACCTTTGGCGATATCTGTGATAATGGGAGAGTA
TATGATGATGTTGGATAAGTAGTGTGAGAGTCACCGGCAATTAGATGTGGGATGTTTAAGG
ATCCCTCAATCTGTAATTGCAACGTACTTTAAGTTCCATTTTGTTTATTTACACCAGAATG
TTGAATGCAGAACAGATGGCCACTCTGGACAGGAGAGCCTGGTGATAGAGCACCTAGGTTA
ATGCAGAAACCTAGGTACTCAGATAGATGCATATACGCTACCCAAGGGCCTTTTTTGATAG
AAGTACTGAAGGCATAATGCTTTGCAAAATAATCAAGCGATACAATGAGGTGGGATAAAAT
AATGGTTGCAAATATAGCCAAGCGTGTTAGAGATCAAGCGGGATGCTCTCCTCAGAGGACA
TAGTTAAGCCATAGACAGCGGAATGGATTGCGCACATGTGACCTACATAAAGCGGTCGTTT
TATTAAGTCTACTGCTGGCATACATAGTATGTGATTCAAGAGCATCTCGCATTTCCTATAA
CCACTTTGGCATCGCTTAAATCAAGGCGCCACCGTTTTCAATTTGCTGTCCTTTAATAACT
TCAGGGTAGTATGAGATTCCTTACTAATACTCTTTATAGCTGTAGAAGATATCCATGGCTT
CCCCAAAATGCAATCGTTATCAAACAGCCATCTCCCACCTCCCTGCTGATCAGCCCCATTC
TTTGGCATCGAACCTATTAAGGTACGTACTAGCTTCCATCACACCTGTCGGAGAACAAGGT
GGTGCAGAGTGTGGTGGTTTGCTGCGGCATGGTCACACCGCTGATTACAATGGGATATCGG
GCATCATCGAAGTGGGGGCTCACAAGCCACTGCTTCATCGAATCGAGGCCGTGGGAGTGGC
TCCTGGGCGCTGTGGCTCACCGCTCTGATACTGGGAGATGCACTGATACTCCCGATTTCAG
TGTGATCGTCGGCTTATCAGGACCAACCAGCAAGATAACCCGGCCGTATCATTCGGGTCCC
TGGATCCCAATCGCAACCAAAATACGCATCCTGCATTAGTCTTTCCAACAAGGTCTTATGC
ATGAGATACTACTGTATGTGAAAACAACTCTGGCGTCGTAGGATAGCAAGCTGGTGTACGC
TTAAGGCAACTGAATGGCGATATACCTTCTCCATCCCGATTTGCGAGTACATAGCCTCTTT
GGGGAATTGGATACGGCATGTATAATGACTATGTAATGGGATGAATTGACTTACCTCGGGT
AAGCGATCCAGCCTAAGGTCAAGATTACTAGGCACGTCTATCATACAGATTGTGATAAGTG
CCTGCTATCGCTTAGAGGCCAAGACTGAGAGGTCGAGGTCAAGATGAAGACAGTCGCATCA
ACATCCACAGCTTTATGCTTACTACAGGCCAGTTTCATGAATTCATTTAAGGCATGGGATG
GCCGGCATTGCTGGAGTTTGGCTGGGAAAAACTGCGTCAGGGTACGAAATTGGCGACAGGG
TTAAACCTCCTAACGGAGAAGCTCCTGCATAATGGTGAGGTAGATCAGGATCTGGAGGGCG
TCTTCTGTTAGCGTACGCCCAACATGATGTCGTTGACGGAAGCTTGATTAATTGAATCTCG
AAATTAGTTCCCGATATAACGTAGGTCTTTTCATTGTTGACATGGCTCACGGAGTTCGCTC
TGTCGCAGGATGCTTATTAAAGAGCCATCATCACATCTGCCCACATGAGCAACCAACTGCT
CGTCATTATCACGATTGACATCAAGGCGAGGGGCCAAGAGTCACGGTATGCGCGAGGATCA
CGCCTTTAGTAGCATGACGCCCAGCTCCAAATGATCGGCGATGAGCTGGCACGCTTTCTTA
TACACTCTGGCTGTAGCGGCTTTTGCTAGAGATGGCACCTTTCGGACGCTTTATTAGTGGG
TTTTGCAATGCAAAGCATCAGCATCTCGTAACGCATATATTCCAACGTTGATCTCTATATG
TCCCACCCATGTCTCAAAGCTGCCAGCGTAAAGTCGACACGGCATCAGTTCAGCTCATTCA
ATCGTGGAGAAACTCGCAGTATACTAGTTTCGTTCTGCCATCTCGGGGGTTTTGGCAAGAA
CGGGGTGTAAGCGTGTATTGATAAGACTACTTCTATATAGTAGATTCGATAGAAGTTTGCT
CAGAATGACTGGAATTGTTGAGGGTTTTGTTTTATGGTTGACGAGATAGGCGTTGTCAGTC
GATAGAGTATGGCTGGAATGGAGTCTGTAAGCCTATCATACCGTCCAGCCGCAATAAGCTT
TACCATGACCCGATTATGGTCATGCACATGCTTCGTCGAATTTCTTATTTAAAATATCTCC
TCCGTCTATGTGTTAAATTGCGTAGGCGCATATTGAACGGGGCTCCCTGTTGCGGTAGAAT
AATTCTTGACAAGTTTGAACATATCGACAGAACTCGGCCCTGTTAGCTCCACGCTTTTGCC
AACATATTGATCCAGATGGAGTAGAATCTGCACTGCCACCTCTGCGGCATCGTTGGCAGCT
ACCGGGGAGCTACGGCCTCTTTCAAAAGGCATGCGTAATATTGCCGACCTCATGATTTCCA
GCGCTGGCAGGTTCCAGAAGATTGTGTTTCCTTGGAACATAGTTGGTCGTAGGTGAGTCAC
TGGTAGGCCACACCAGTTGAGCCTTTGTTCACTCATCCATTGTAGCCTCTGCTGGTGCGAA
TCCGTCGTTTGGGTAAGGTCTATCTCTATGCCAGTCATTTGAGACATGTTGAATAGAAGAT
GGATGCCGGTCGCAGCCTTTGCGGCTGCAGCCATCACCATTGTCGCCTCGAGATAGTTGGC
CGAGACACTCCTGCAAAAGAACACCTTCTCACACCCCTGAGGAATTAGAAAGACTTGATCT
GGCTTCGGGAAATCAGCCACCATAACTTCCGCACCCAGCGAGCGTAATTGTTCAGCCCGAT
GGTCGCCCTGCCGCACTTGTGCTTGCACTGGTAGATGCCGCTCGAAGTAATGCCACAAGAC
GCCTTCTAACACCGGCGGCTCGACCCGCTGCTCCAGTTACCAAAATGACAGAACCGACGTC
TGTCATAGCAAGAATAGTAATCGTGTGTATATACCTCTGCTTCGATGGTTTGACTGAGGAG
TTTATAGAGACGGCAATAAGTTGGAGACAATCTGCAACTTCGGGACAGTATGTATTCAACT
ATATAAGCCGGCCATCATATGTTTCCGCAACTCTGCTTTCCGCTGTGTTAGGTTACCTTCG
TTACGTTTCACTTCAAAGCCTTTAGAATATGTTATCATAGTTAGTATTGAGGCATCAGCAG
CAAACCTGAAAGTGTTTTGGATATAATCTCATTTTACCATCAGCTTGTCGCGGTTGGTCCT
CCCATTTATGGAGCAGTCAGGATTGCTCACCCGTGACTGCTTCGTTTACTCATCAGTAACA
TACCGTAGGTATGATGCCTATTGTTTTGGACAATGGTCTCTACCAGCAGTGTTATCTCAAG
TTGGTACACAGTAAGTAGTCAAAACACTGGGTAGCTGGCTTCTAGGGTCAGTGGCTACCTA
GGTAGGTAGTTAGAATAGATTAGCCCTCTGTCACACCGTGACTTTCACAAGAATGTTCAGC
ACTTCCAAATAGCACCAGAGGTCAGTCACTTCATGCACTAGTTGCGCTGCGCTCTTCCATA
TCGAGATCAAAAGTTCTGCTGAGGCTCGTCGACGTCGTTGATTCTATTCCAATTTTCTATT
CCATGTAAGGCTGCCAAATTGATATCCACAATCTCCAATGCATTCCGCGATCCCAAACAAA
ATGTTTCCATATGCCATGCAAGTGTATTCTTCTCTTTACTCAATCGCCGACGCAACATGCT
TCTCACCGTGAAGCACGGGGTTGACACGATCATCCCATTCAAATCCAAAAGACTCTCCGAG
TTCTTTCCGGCATGCGGCTTTGACAGCCTCGAGGACATTGGCAAAGACGCCAAAGTTGGCC
GGGTTGGCCTCATCGTTATCACCACCCTGGAAAACACCGGTGCGTACCAGGCAAGTGTTCC
AGCCATACATGTTGCCTCCGATGATGTCTGAGGCCGGGTTGTCGCCAACCATGTAGATGTT
GTCGGGAATGCGCTCCTCGCCGTGAAGCTGCTCCATCCAGGACGCCAGCACCTCGTCGGCG
TACTTGTACGTCGCCATCTCGGGCTTTCCGTAGACAACACGCTCGAGATCAACGCCGGTGA
GCGCTTTGTACATCGCTTCAAGGCCGATTCGGAACGCGCCTTGGCTCATACGCGGAATGGG
GTGCTCTGTGGGACACAGCATATCACCCTGAGAAAAGTAGATGGGGATCCTCTGAGAAACG
GGGTCCTTGGCTACAGTGAGCAGTCTGCCGTTCTCGGATCGTAGCAGATCGACAATGATTT
GCATGTCGGTAGCGTAGTCACGCGAGTCGGAAAAGACGAGAATAGCCTCAATGTTCGTCTT
GGAGAAGTCGCGGGGCCGCGAACTGGCGCGTTCTTCCTCCGTGAAGACGCGATACGGCGCG
ATCGTGGGGTCCCAGGCCACAATGTCGTTGGGCACGACGATGTCGCGGAATCCGTACTGCT
CCGCCACCTCGCGGCAGCGGTAACCCTCACCGCCGACGACAAGCACCGTGTTGTAGTATTC
GGCGAGTGCTCGCATTGGTGTGTGAGACTGGATGAACTGTTCTGTGCTCACGGGGTTCTGA
AGGATCTTGGACAGCTGCTCCGTGCGGGCCAGCTCCGGCTTGCCAGATCCGTTGGTCAGGA
AGATGTGTGGAATCTTGATGCCGAGTTCGTTGTCGCCGTTCAAGATTTCCAGCGCCCTCTT
TCCCTCTGGAATCAGTCGATCGCCATGCACCAGGACACCGTCAATGTCAAAGACGAACGCC
ATGTTCTTGGCTTTCTTTGCCTTGTCTGCAGAAATGTCCTGGACCTGAGCAGCCAGGATAT
CTCGAGTCTTCTGGGGGGGGATAACCCCCTTGCCCATGATGGCATCTCGATCGGGATAGTG
AACTGAGCTGAGGCGGGACTGTCGCTTGGAGCGGGGAATGGGGAGGGAGGCGCCAAATGAG
TTTCGAGAAGCCCTCCTATCTCTCATTGAGGGGGAGAGAGACAGGTTGTGCATGTACTTGG
AGGCATCGGCATGGGGAGACCTCGTGGCGGGAACCTCGATGGCATCGTGGGTTGTTGACGT
GGGTGACATGGGAATAGCAAGAGCTCCCTCGTGAGGGGCATTGGCCGTTGAGCCATCGCCA
GCGCTAGGTTGGCTCTCCGGAGGACGCGTTGGCGTTTCCACGCCGAAGTCAGCATCGTCAA
AGGTTGCCATGATTGCGGTGAAATGGGTGCAGTAGGGGTAATGGTTTGTCAGAAAGTGAGG
TCTCGTAATCTGCTGTTGGCAGCAGAGGGCCTCCTTCATATATACCTAGTACTTCCATCAT
TCTCTCTCGGGGTCAGCAAGCCATCAAGTCCTAGACTTGGAATCACATCCATGGGAGAGAA
GTGGATCCAGAAGAGCCATTATTCCAACGGTTTCGAAGCTGATACACATGCGATGACACCG
GCAGAAGAAGGTTTTGCCCGTGATTCAGCCCTGATGTCATCGCTGTCCTAGGCTTCAAGAC
GCCAACTACCTCATTATCCACTCTCTCCCCTTACTCTCCCTGGACACTGCGTGCCCGCCGG
AGCCACTTTCAGGGACCAAACCCACCCGCTCAATCCAATCGTGGCCTGATAAGCCTCGTTG
TTCCTTGAGAATATCGCCATCTGCGGCAATGCGTCGGCAGCAGTCCCACGTTTCTGACCGC
CGTCCGCACTCGCTGTGGACACGATTCCACAGGATACTCGTCGCCGGTGTAAGAGATTGTG
AATTATGGGGCCGGTGGATGAGCCAGTCGGATTAGCCGGCGCCGGCCTGAAAGGTGCCTAA
GTCGATGGAAGCCGTAAGGAAATATCCAGAAAGATGGAGAAAGCGGGCCTGTAGTGGCGGA
TTTAGACGATGAGATTCGCCCAATGAATCCTGATACGATGTCACGCCAAGGAATGCGGAAG
CATAGTGACTCCGGCCATTGACATCCGTCAAGGGGGGGCCAGGAGGCGAAACTCGGTCAAG
ATTTCGCAGATCTTCATGAAAACTGGTCGGGGAATGATGAAGGTTACCCGCCTCTTGCGTC
ATTTTGTGAGACTTCACGTAGGCGAAAATCCCTCTAGCTGCAGAAGGGGATTCCACCGCAA
GGGAATCAAGATTGTGGGCTCCATTGAGCGTCATCAGGGTGGCTTGGGTGGATAAGTTCTG
TGCAGTATCTCGACACCTCAGTCGTTGGATATTTGGACGGCGTACTGCAACGAGACCTATC
ATATCCCTGTATAAGAAACGGCAATCTCACGAGTCGCTTTGCATGAGACAACACGATACGT
CGTATCTCTGGTCAAGGCATACATACATAACACCCTGAACGCTTATCCATTTCCGTGTTCC
CATTCGAGAGCAAAAGGTCACACTTATTCCCGTTATCTATTCCACGCCAAACATCACCACA
ATCCCTCAGCCGAAAGCTCGAGTTTCCTACACACCGGAGACAAGGCACGAACCACGGAATC
GTTCTGAGAGAATGGCCTCCAAGACGTACACTCTGAACACCGGTGCCAAGATACCCGCGGT
CGGGTTCGGCACATTCGCCAATGAGGGTGCCAAGGGCGAGACATACGCAGCTGTTACAAAG
GCACTGGACGTTGGATACCGCCACCTTGATTGCGCGTGGTTTTACCACAACGAAGATGAGG
TTGGTGACGCGGTACGCGATTTTCTCGCCCGCCGACCCGACGTGAAACGCGAGGATCTCTT
CATTTGCACCAAAGTTTGGAACCACCTGCATGAGCCAGAGGACGTCAAGTGGAGCGCCAAG
AACTCGTGCGAAAACCTCAAGGTCGATTACATTGACCTGTTCCTCGTCCACTGGCCAATCG
CGGCCGAGAAGAACAGCGACAGGAGCGTCAAGCTGGGCCCCGATGGCAAGTATGTCATCAA
CCAAGCCCTGACGGAAAACCCAGAGCCAACATGGCGAGCCATGGAAGAGCTTGTTGAAAGC
GGCCTCGTCAAGGCAATTGGAGTATCCAACTGGACGATTCCGGGGTTGAAGAAGCTCCTTC
AGATCGCCAAGATCAAGCCGGCAGTGAACCAGATTGAGATTCACCCATTCCTACCAAACGA
AGAGCTTGTGGCGTTCTGCTTTGAGAACGGGATCCTGCCCGAAGCCTACTCGCCGCTGGGC
TCGCAGAACCAGGTCCCAAGCACCGGCGAGCGAGTGCGCGACAACCCGACACTCAAAGCGG
TTGCCGAGCGAAGCGGCTACAGCCTTGCCCAGATCCTATTGGCATGGGGCCTGAAGCGAGG
ATATGTGGTCCTCCCAAAGAGCTCAACTCCAAGCCGTATTGAAAGCAACTTCAACATTCCG
GAGCTGAGTGATGAAGACTTTGAGGCGATTCAACAGGTTGCTAAGGGGAGACATACTAGAT
TTGTCAACATGAAGGACACGTTTGGATACAACGTTTGGCCAGAGGAGGAATAAGCCCGAGT
GACGAAGGATTAGGCAGGCTCCTGGCGACTTTGAATTCTAGCTTCATGTTTGTCACTTTTT
CCAGAGTAATCACTCGTTGAGCATTATGATATCTGTACTCTAAAAGTATTAAGGCGCATCA
AATGTCAATCAGTACTCGTATGCACTGATCAGAAAGGTCCACCTTGACCACTTATATGGCC
TTATGGAGCTGCACATGTGATGACATGGTCTACTCAAGTCCGACAGGCTTCAAACACTGAT
TCTAGAGGACAGATGTCAAGTTCGAGCATTGTTGATCATTCGACGTAAAGTGCGAATATTC
GTTCTTTCGAGAAATACTGCACTGTGTGTCAAGTGTAGGCGGTTCGACACGGGGATGCCGG
TGGAATATTAGGGTAAGCGCTCGGTGTGTAGGCCCGTTTTTGAGAACCCGAGTAATCCCGG
CTCGGGCGCAACGCAGACGGTTCGGGGGATGCGAGGTACCTTGAAGGTTGTCGGAATATGT
TCCGACAAGCGGTGACCAGAAAAACGCGGATTGGGGCGATATTGAACACACAAGATAGTAA
TTATACACACATGAGATCTGCAACTAGTCCACCAAAATTGGTGCTCTTGATGCTGCTCAGG
GTGTATATATTCGATTTGCGGTCCGCGTTTTTCTGGTCACCACTTGTCCGAGTACTGTCGA
AGTAAGAGGATGTTGGGACGCAACGCAGCTGATCAATGTTCCCAAACCGTATGATCTCTCA
GATCACAGTCTGAATGTCGCCCCTACTGTACTCCTTATCTCGAATCCACGTTTTGCACTCC
AGTCCCTATCGAAGAGTATTTTATGGCTACGCTGGTCTTGAACTACCATGACGATAATGCA
CCTTGAGCTTGCTGGCCACGGAGAACTCGCAGCGGCGAAATTCTACGATGGGGCTGGCACA
ACATCCGAACCAGAACTTGTTGAGTCCTACAATTGCGACCCGGAAAACTTATTTTTGTTTC
CTCTTTCAATAAATGGTTAGTCATCCTTATAGCAACTGTTTCCGTCTTCGCTGTTACACTC
ACCTCCTCAAGCTATGCCGGCTATGCGGACGAAGTCCTGGCGGACTTACAATGTAGGAAAG
AGCTCTTTTCTCCCGGTATGTCGTTAGTCGTCCTGGGCTTCGCCATCGGACTCGTGTTGTG
GGCGCCACTTTCCGAGATATACTGCAGAAGAATGTTTTTCGTGACGACACATGCGTGCATG
GTTGCCTTCGTGGACGCTTCTGCTGGGGCCGGCTTCATGCCTGCCGTATTGGTGTTCAGGT
TTATGGCCGGAATGTTTGGCGAGTTGCCTCCCGCAAACTCCGGTGGTGTCATCGCTGAATG
TCTCCGGCTGCAGAGCGAGGACTGGCAATGATCCGCTCCAAATATGGGGCCTGTCCTGGGT
CCAATAATAGGAGGGTTCATTCTATATATGCTGGCTGGAGAAGGGTGCAAGGCGTCTGCAG
CATGTCCATCGGCATTGTATGGATTATCGCCTCAATATTGGTCCCCGGAATTCATGGACCC
GGTGATATTGAACTAGAGAGTAGCCTAATCTTCGAGGATAACCGGAAGACTTTGCACAAGC
GCTCTGCAGCAAGATCATAACACATCTGCATCAACTCAAGCCTTTCGAAAAGCCCTGGTGC
GGCCCTGACTTCTTCTTCCTTGCGAGCCTATTGTCCTGATTGCCGCCATGCATTTGGCAAT
ACTATACAACACCATCTACATACATGTTCATTGCCTGCACCATCTATCGCGTATCAGCGAG
GACGAGGAAGGGACGAAGGTCTGGGCGGCCGGGCATTTCTCGACCTGGTCTATGGCATGCT
GATCGGGACACTTTATACCATTTTTGACGACACAAGATATTGACAGGAAACTCGGCAAATT
GGCAACACTCGAGTCGCGGTTGCCAGCCGGAGCAGTCGTTGCCGTTGCGTTACCCATCGGC
CTCTACGCCTTTGCGTGGACGAACTCGACCAGCAAACATTGGACTGCGAGCATTATCCTAT
CGGCACCCTTTGGCTTCCGTTGCGTCCCAGGCTTCATTTCGTTCCTCGACTACTGCATCGA
CTCATACACTATCTACGCAGCTTCGGTACTTAGGGCCTCAGCAATGCTCAGGGCGTACTTC
GGTATGGCATTTCCCCTGTTCACCAGCCAGCCGCACGAAAGACTCGGGAGTCATTGGTCGA
GTTCGATATCTGGGCTCTTCACAATTGCATGCTTGCCTTTCCCCTTCGTCATGCTCAGATG
CGGGGAGACTTTGAGGTTGCAGTGCAAATACGCCCAAGAGGCTGCAAATCTAATGACTCGA
GTGCAATATCCCATGTATTGCTGAGGATAAGCACGAAGAATGGTTCAACTCTGCATTGTCT
CTTGTCTAGCGTTTTGTTCAGCCAGCTCCTCCTATCCGCTGGGCAGGATACTGGGTGTTGT
AGCAGGCATTGTAGCGCCATCCATCGGAGGATTTCGTCTCTTGAAATCATCACAGATGTAT
CCCATCGTGACAAATTCAACCCCCTCGTGTTTCAAGAAGTGCTCAATAAGCCTGAGAGTGG
TCAGAGCCGAAGACTGGCGTTGCCGCGTTTTTGTGAAGGGATTCACTGGAGTCGCTACTCA
CCGTTCGTGCATCAAAATGACCTGTGGACGGCCCGACACATCGGGGTGGCAAGTAATCGGG
AATATGAACTCATTATACTCTCGGTAACAGTAGTCGAAAGTATCTCTCCAAATGTCCTCGA
CATCCCTCGGGTTCACATAGCCATGGCTGTTGGGCGCCGATTTGACGAACATCATCGGCGG
CAGGTCGTCGATATACCAGTTGGCAGGAATCTCGACAAGTCCCGTTTCCCTACCGTTGACG
AGCGGTTTCATCCATTCTTCAGGGTTTTTGCTATAGTCAATTTTTGTCCACGAATCGCCAG
TCCGAAGATAATAAGCCTGACAGTCATGGTGGCTCAGGCTGTGGTCATATTCAATTCCGTA
ATCCAGAAGTAGCTGCGCTCCCTCAGCGCTGGCCTCCCACCAAGGAGCGACGCTTCCTTTG
GGCGGTTTACCGCAAAACTTAGTGAGAAGCTTGTAACTCTTGTCGAGGACAGCCCGTTGTT
GTTCTAACGTCATATCTGCCGGGTTTTCGTGAGAATAACCGTGCAGGCCGATCTCATGGCC
AGCGTCTCGCACCTCCGCCATCTCGTTTGGGAACGACTCGAGAGTGTGACCTGGAATGAAC
CACGTCGCTTTGATGTCATATTTGCTAAACATCTTCAGCATACGCTGCGTTCCAACAGTGG
CGGCAAAGATTCCTGAACATCCTGTTTAGCTGTCTTGTCACTCTCCGAAAAGGTGGGCTCT
TCAGGCCCCAACTTGCCTCTGCTGATGTCGCTTGTTGAGTTCTCGCCTCCATAGGAGCCTA
ACCATCCCGCGACTGCGTCGACGTCGACACCCCAGCAAACCAACACACGCTTCTTTGTCAT
CTTCAGAGGTCATGAGAGTTTGTGTTGCAGCAGTGAGACTCTCAAACGCTAACGCGTATCC
ACATTGACCTCGTCAATCTCAATGATCAGGGTGACGTGGGGAAGTCTGGAGGCCAGATGAT
GTGGGAAATAGGATCTTTTTATTTTGAGTTCGAGGTACCTACCTATATATTGGTCCCATGA
GGTCCAACCCCTCTTCTAAACCACCTCTAAACCATCCCTTGATCCAGACTTACTACCTAGG
TAACCTATCGACCCCGCCATTGTCTAGACTTCCTTGCTCCCTCTTCCTGGGCAGTGCTTTC
CCACCATTAGCCATTAATGCGCGAAAGGCAATGTGTATCCTTTTTTGTGTGAACTTCCTCT
TTCCTTTTTTTCTTTTTTCCTTTGAGGTTTTATAAAGAGAATTCATGCCTGTAGAAACTAG
GGGATAAACAATGCTATAAGCTGTAGAGGTTCACTTAGGATAAAATTACCTGTTTGCAAAG
GGCTGTTGGAGCGTGCTTTCACATGAGAATTTTGATATATCGACGCAAAGCTACCAAAACA
ATGGACAGCGAAAATGTTGCTTGCTACATCACCTATGGGATTCGCACATGTTACCGCCTCA
CAACGATTTGACTTGATAGGCAACTTTTATAGCCTCGTGAAGTTTATTATTAATGTTTAAA
TACCTAGGTGTTTCAATGCTCTCTCAATTGTGACGTGCTCGGCCCGGGCGATATTCATTGT
GCAATGTAAAACAAGTGACGTTGTCTACAGCAGAATTCTTCCTACAGCGCTAATTCATTGT
GGAAAAAGGCACTTATACATGTATGGATTAGGTAGGGTATGTTACGGTTATCCAGATAAAT
GTGGGCATCTGGGGTATATTGCCGACTTACTTATTGTCCCAGCTGTAGGTGCATTCGTGAT
ATATAGTATGTTTACTTCCTGTGCATACCTCTGCAAGGTACCCCTTTTTCATACTGGCAAA
AAAAAAACATGACTTATCGTTTTGAAGGACTTTGCTCAATCAGAGCCCAGGGAGCTGCGTT
TATACAACCGGCAAGCGGACGAGTGGCCCATAAGAAAGTTGAAATAAGGTCATTTCTAGTG
CTCTCATCGCCATTTGATGCTTTAAGGTATAGATTGGTGAAGCCGTCCGCTAACCGAGAAT
TATAAGTTAGTCATTTATTGCAGACGATTGATGATACTGTCATTTGATTGATCCAATCTAG
CAAGCACATGAGCCACCACGCCTGCAAAGGTCGCTCCTTTATCACCGGTGTGGAAAATGTA
GATAAGCATGTATCCACTGTTAACGACACGCATGAGATCAAGGTTGTATCCAGACTTATCT
CACCTTATCTCATTGATAGGTACTGATATGCTAAGGCTAGAGGCGTGTAAGCTGCATGTAG
TTAGGGGCATCAAGTTATCTACAACCGCATATTCTATTCAGGCCATGTTGAAGTGCTCTTG
TCCTGCAAAGCGGTTTGCTGATACTCATAGCTCATTGCTTCTTTGCTTCTGGACCCCGCTG
CGAAGAAAATGTTGGTTTCAGAGAGGTACGGAGTGAATACAACGACCCAGGTCGCGCGGAT
TAATAATAATGCCATCTATTAGGATCCAGAGGGCGATTTTTCATCTACTTGGGCTCACTTG
CGGCGTACAACGCGAGAAATACAGAGGGAGTAGTTTTACTCAAACATAAAGTACAAAGGTG
TACGTGGATCCTGTGTTACAATCTACTACGCGGGGGGGTCCTTACGATATTTGGCAGGCGC
CTAGATCTGATGACCTCGTGCCGAGACGTTGCCCAACCCAGCTTTTGCTCCAATTACTCCG
CATTATCCCCCGCATTGCGATTCATCAGGGTCGACGATATTGATCCATCTCTCGGCAAATC
GGCACGCTGGACTATAGCTTATCAACGCTAACCAGGGGTTCTTGGAAGAAGCTTTTCCATC
CTCGTGGGACTTCAGTCGCTTTATGACAGAGACAGGTGCTTGTAAATGCCTAGTTCTCGAC
CGGGTATCAACCCCCGTACATATGCCGGACGTTGGCAACGGAAAAATTAATGGGAGCACAT
CCATACGAACTGTATAAACGCGACTCAAGTGACGTTACATTGTTGACAAGGACACCAAGCT
TTCCCTGACTGGAACGCCCCCGGGATATCAAGAGTTTCTTTTCGAGTAGATCGGCAGATTG
AGGTTCGGGCGAATTTACTAATTTGCCAGTATTATCCCCCACACAACGCCAGGCCCAGGTA
ACCGACATTCCATGTGGCGTGCAAGACACTCTGCCAGGCCTGTATATACATATGACTGATG
TAGCCCGCTATAAATGAGTCTGCTTCTTGCCTTTCTCCGATCCAACGCACCCCACATGAAT
CACAGCATCGCGTCGGGAGCTGTTGGCCAACTCTTTGGCCTCTGGAACTCGCGATCCCACC
ATGGAGAAGCATGAAGAGACAGCTGCGAGGGGGCACGATGCGAGGGCCACGGAGAAGGGCG
AGCTTGTTCACATCGATGTGACTCGCGACATCACCCGTGTTGAACACGAACTGGGCTTCTG
GCAAGCTATGCGACAGTATCCCACGGCAACATTCTGGGCCATGTTCTTCAGCATTGCTGTC
ATCATGTCAGGCTACGACGGTCAAATCATCTTCTCTTTCTATGCTCTTCCGGCGTTCCAAA
CGAGGTACGGAAATCTGGTCGGCGGCTCCTACGAAATCCCTGCTCCATGGCAGACTGCCCT
TGGAATGGGCAACCCCATCGGCCAAGTCCTGGGCGCACTTGCCAGCGGCTATCCTATGGAA
CGCTTTGGACGTAGATGGACTCTGGCTGTGTGCTGCGTGTGGTCCATCGGATTCGTCTTTG
TGCAGTTTTTTGCCACATCTCTTCCGATGCTCTGTGCTGGCGAAATCCTCGGCGGCTTAGC
TTACGGGTTCTACGTGGTGATAGCCCCGACGTACGCGTCCGAAATATGCCCCTTGGCCCTC
CGAGGCCTACTCACGGCCTTTATAAATCTGGCCTTTGTTATTGGACAGTTCATAGCCCAAG
GAGTTGCTGCTGGCCTTGAGGGTCGGGAGGATGAATGGGCATATAAGGCGCCCTTTGTACG
TATTAGACCCCGCATAACGCGAAACTCCTGCATCCAAACTACATCAGTTAACCCGGTTACT
TTCTCAGGCACTACAATGGCTTTGGCCTTTGATCATCCTCGTGGGGTTGCCCTTTGCTCCG
GAAAGCCCATACTGGCTTGTCCGCCAAGGGCGAAAAGATGATGCCCGCAGCGCCCTGGTAA
AACTATCGTCATCGAAGAATGCTCCAAATATCGACCAAGTGCTGCTTGGAGTTGAGCAGAC
TGACTTGTTGGAGCAAGAATTCGAAGCGACAACCAGTTACTGGGATCTATTCAAGGGCGTC
AACCGGGTACGGACGGAAATCACCATCATGGTATATCTCATTCAGGTTATCGCGGGAAACC
CGCTCATCGGCTATGCAAACTACTTTTTCGAACAAGCTGGCCTAGATCCTTCAGATGCATT
CGATAGTGAGGGCCGATCTTTGCGCAACAGCATGAAGTGTTACCTGACTGACAGATTTATT
ATAGTGGGCGTTGGTAACACGGCACTGGGATTCGTCGGAACCATCACATCGTGGTTCCTGC
TCAATTATGTAAGTTTGCCCCGGAGCTTGGCGAGGATGGATCTGAGGAAAGCGGTGCTAGT
TTAATCTCGGCCGTCGAACAATCTACACCACGGGCATGTGGGTGATGACATTGCTGCTCTT
TATCATTGGCTTTCTCAGCATCCCGGCGCATAACACCGGCGCAATCTGGGCAATGGCTAGC
TGCATGGATGTGTAAGTTCGCTGTTTGAGGGTTTGGTCCGCATACTCATGGCCTCGCATCG
CTAATTCTGAGTCTTGAACGTTCAGATGGACATTCATCTATCAGATGACAGTTGGACCTAT
CTGCTTCGTCATTATATCCGAGATATCCTCTACTCGACTGCGAACAAAGTCTATTGCTGTT
TCTACTGCGGTTCAGTCTTTCTTCAACATCATCAGCACAATCGCAATGCCCTATATGCTGA
ACAGTGATCAGGCCAACTGGGGAGGAAAAGCAGGCTTCTTATTTGGCGGAATCAGCTTCTT
CTGTGCCATCTGGTGTCACTTCAGATTACCAGAAAGCCAGGGAAGAACTTTTGAGGAGCTG
GATATTCTCTTTCAAAGAAAGGTGCCACTAAGGGACTTCAAGACGTATGATCTCATGGTGG
AAGCGGGTATGGAAAAGACAACAACGGCATGATTCGAGCGCGTCGTGGCCGAAGAGAATAT
CTCACCAAAAGGTACAGCCTACGCGATATAGATCTGTGATTCAATCAATTGGTTGCTAAAT
ACCATTCAGCTATGGTCAAATCGAGTCAATTGTCATGGTTTGGGGATGCTCTTCGTGCCGA
ACGGTGTTTCTTAGGAAGAAGGTGACGGGAGGCAATATTGGCATCCTAAGCTGAGATCAAT
AGCTCGCTCGCAAAGCGTTCTCATAGCTAATTTGACTGTGATAGTCCACGTTCAGGATTCG
CTTGGGAGCACGCACGGTAACCAATACGTGTGAGATTACCGAATCATAGGAAGATTGAATA
GGGTCAAAGGTCACGAACGAATGTGGCTAAAACTTGCTTGTCTGAGTAGCATGAACGATTG
GTATCTTACAGCCCAGCGTAACATTAGCCTCGGAGGTAGGATCGTTATTTGATCCACCAAC
ATACCTTATATGGCCCAAGAATATCCATTCATTGAAGCGAAGGACTTCTGCAGCACTATTG
TATGAGGATACTGGCCCATTCGGATGTTCCTAGTGGAAAGTCTTCTAGTATTTCCCCAGCC
ATATAGTCAGGAACTGGACTCGTCAGTTACATACGCAAACACCCCTCCTTTGAGATTGAGA
GACATACCATAGGCCTCTCCGACTAAGTGAAAGCGGCTGCCAATGGGTCGAAGGACCATCG
GGAAGTTGCAGCCAGCAAGAATCGAGACGACGTCTCCGGGTTGCGTTTTAGAGGGCCCAAC
GCAGAAATGGCCGCCTTTCGTGACAAAACAGCGCCTTAGCCTCATGACATTTTCGATGACC
TGGCTCTCCGTCCGCAAGCTATGAGGGTCTATGAATGACCCTGCTGTAAGAATCCTCTTCA
GTTCCTTCTCACCGAGAGGAGCCTTCGGTAGTGACGGACCGTTCCGGTATGACTTTCTCAT
CAAAGAGTCTGAAGCTCGAATGATGTTATCATAACTGGGAAAGGCCCCGCAATCTGCTGAA
ACTTCCGTTACGGCATCAAAAAGCAGGCCGTAAACACATAAAATGCTTAGATCATCATTGA
AAGCCACTCGAGCCTCTAGTCCTCCTGAAGCAGAATATCCATGGCCATTGAGATATAGAGC
CTCCGCAGAACCAATGAAGTAACATTGTATTCGCATCAAAGAGGCATTGATGAAGAGAGCT
GGTCGATATTCGTTGGCCGCCCGCCTCCAGTCGGGAACCCACGATGGCAAAGTCCCTTGGC
TTTGGAGACCGGACGCGGCGAGAAGAAGATCGAGTGTCTTCTCCCGCATCATGATGAAAGA
CGCCGTCTCTCGATATACCTGCTCCATAGACTTGGAATAGTCTATATCAGGCAAAGTGTCG
CTGTAGTCCTTTCCAACAAGACCCAAGATGGCGAATACCTTGTCTCTCGGATCAGTAGCAT
CTCGATCCCAGATATTCCACAGCAGATCCGACAATTTGCTGGCGAAAAGTCTCTTCTGAGA
GATGTGTATTGCCAGCCCATATCGCCGCTTCAAAGTGGCCCAAAGCTCCCATCGCTTAGTA
CTCCTAACTAAGCAACCCATATCGTCCCAGGCCTCTTGGTACTGCATGGCCTTTCTCACGG
TAGTCCATTTGAGTTTCGAGTCCCCGCACTGAAGGATAGCCTCTCTCGATTGCCAAATCTC
CTGCACCACCCATGTTCGCGACCACCATGGCCTTGCAAAAAGGTTGTCAAGAGCCTCCCAG
TCGGCTTGTCGAGCATCCTCGAAGAACGGATGGTACGCGGAGGTATACAAGACAGGAACAC
CCGTAAGAATGTGTCCGTTCTGCTTGTTGTTGTCCATAATCTTATATCTTACATCTGTTAT
ACTCAGCCTTTTCATCCCTTCAATTTCTTGATGGCTGAAATACTGTGAGAGGGGCTCCCAT
GCATCATTCACCAAGTTTGCCCCTCCCTCAGAAGGACTGGCAGAAACTCCAGCACCACACT
CAGAACTTGTGTCGCTTCCTAATCGTTCACCATCTCGCCAAATGTTCCGTAGATAGTACTT
CTGATGCATAGCCATTTCCTTCAGAAACAACAGCGCACGATCACTATCATGGGTCTTCTCC
CCAATCCACGCAACCACTCTTGCTGCGCTGCGATAAATGTACGGCATAAGAGCCACTTGGG
CAGTGCGCTCGTCTTCGTTTGCCTGGTCGATGCAAACTCTATCAATCCACATAACCCGCGC
ACTATCGGCTTTTCGTAGTCTTCGCAGTGCCTGCTCCAGTGCATACGATATGTCAAGTTGT
TGGCCGTTCAAGGTTATAGAAGGACGACCTTCGTCTTTGCTGTCAGGACAGCCCCATGCGT
ACGAAAGTGCCTCATACAATGGGGCTTCTGCTATTGCGTGTTCCGTAATGAAGCACTGTAA
AGGTGCCGCATGATCGCCAGAGCCGATTGTAAGTAGGCGAATCCCATTCGAGAGCTTGAGC
TCGGCGAATTCATAACGTTGGGCCATTGTGGCTCATAAGCATATACTGAGTAGAGATAGAA
GATTACTACCTAGGTAGGTACAGATGAAGGCGAAGGTTGAACCTCTTGTATCGGGGCTCCC
ACACGACCGCTAGGGATGCACAAATTGATGACTAACTCATCTCAGGGGGGGCTTCCGCATC
CTGATAAGGTACATATTTACCATGGAACCCTGCAAGCAAGGCGTTGCGCGGTGAGCATCTG
GGATTTCGCTCTATTCGGGAAGAGAGCATAGCCAAAAACGACGTATCACGTCGACGACTCA
AATGTTGCTAATGCACCCTTCAGATAGCCTCAATATACCTTATATAGGGTTCAAGAACAAG
AGCTACCGCCACCATGACGCTGGGCCAGATTCTCATCCTTGGAAGAAGAGCAGTCTTGGCT
ACACTATCAATAGCTCAGCGTCCTTGCTGCCGTGAGCGGGCCGGCCAACAGAGTAGCTGTC
AGCATGAGAGAGCAGAACAGGGCTCATCGTGATGAACGGCGACATAGCGTCCTGGAGGTCG
AACCGGACGTTTCTCAGTCTGATAATTCAAGCTCATTCACACAGGCTAGTGAGACCGTATG
ATTGAGGCTTTGCGCGCCTGCTTCAAGCGAGTTCTGAAGCGCACCCAAGCCAGCAGCGATG
GTGCGTGATGAGGACGTCCCCCAACTTAGGATCTTGGGCAGCTTATTGGTCGTGACATCGG
ATCTCTTCATGCCACCTCACAATCCGCTCTTTTTCCGCTTAATGTCTGCTTTATGCCCTAT
ACATAGTGCAGAGAACCCTCTGACTTTTTGTTATCAGACAGATCAGAATGCTGTGGTTAAC
AAAGAGGTAACGCATACAACATTCCTCTACTGCCAGCAACTTCATAGTGTACAGAATTGCC
ACATTAAGTAGTGGAGCCCCAAAAGCTCGCCAACTTCGAAATTATCAGCACCCCTTATCTA
AGGGTTGATTCTCAGTCGTCTTGTAATAGCAGACGACACCCTTGTATGTGTGATGGAAATA
AGCTATTAAGCTCCTCCGCCTTTCAAATGGTCTCGAACTCAGTTTATTAATACCTAGTTGA
GAAGCTTGTGAAGTAGCTCCAAACTTTTTGGACATGACCCAGGCCTCTCGCTTTGAGGCTG
CAGCTTGTGGACAGGTTTACTTGGACACTTGAAGGCACCGAGCTTATGTCTTGCCGCGCAT
CTCTTGAACTCGGTCACGGAAACAAAAATGTCTCGGCACCAAGTCGTATTCAAAGTTAACA
AATCGGATTTGCGAGACAGCTTGAAGTCCCAACGTCTAGGTCTGAATGAGAAGTTGACAAC
TCGACAACCAACTCCAGCCAACTACGTCTAGTTTCTGCGAGTCGGCAACGCTTCATGGGCC
AATCGAGAGCCAGAGAACACGAGTTCCCTAATTCAATTCTTCACCTGCTTCATGCTTTTGC
AAGCCTGTATATGCGCCAATCCACTCAGCGGGACACCAATTATTTCAACTGCTGGTTTGGG
ACATAGCGACGACTTGCCGATATATGACGGTCTCAAGACAAGGCCGAGATTCCCATCGTGC
GACACAGACGTGTACGCGCTAATTTTAGGAGAGTGAATGCCTCATGCCTTGCGCGAAACCC
CAGGGGTGATCGACACTGCCCGCGACTTTGTCTGAAGCCGAAGCTGGCATTCTGTGTGACA
GGTTGTTCAGCAGCAACGATGCATTTAATCGGGGCTGAATGTAATACATAGGCATAAGCTT
GCTGAGTGAGCTAGCATCTATGTCTAAATATAAAATCCAGATCCGTACGAAGAACTGAACC
TTTGGCTATCTAAGAGGCAAAGCCTGTATTAGCGGCAGCAGCAGTGCCTACGTGACACACC
CAAGACACCCTCACAGCTTTCAAAGGGGAGGGAAATATGTCAGCCTGGAAGGCTTTGCCAT
AACCCCTTTATGGATTAGTGATGCGTGCGGTGTCCGGCGGACATCGGATGCGAGAGCCCTT
CACACTTCTCCGTTAATTCTCGAATTGCCCGATCCCGGCTGGGCCTTCTGTCGTGCCGTTC
GCTCTGCCTTGTTTATTGATAGAATTGCTGACTAGTATCATGCGCCTGCAAAGTAATAAGA
TTGCCAGTCGCCCCTTGGACGGAAGCTAGCGGCACAAGTCGACTCGATTTGCATGGAAAGT
GGAAAATTGAGCCTTAATGGAGGAGGAAGGTCCACTCTCGTCTGAAGCTATCTGCAACAGT
AAGCTTAATCAGATTCTTATTCGGGCTAGGCGTATGTGCTCACGTTGTGAGTACCAAATCA
AGATGCTACAATGAATCGGGCCGGCGTTCTCCTGCGCTGAACTCGTATTGTATGGTTGGTA
GATCATAGCTCGACACGCATAACGCGGGACCAGATGATGCGATACAAACCATAGCTGAGGA
AGAAGTACCGGGCTACCGTTTGTTACTCACTCGCTAGGGCGTACAAAGTAGGGAACCTCAG
GAACAGGCCATACAGCAATAGAGCTCAGTTTAAGTCTGTATATAAGTCTGTTTGGTCCCTG
GCAACTAAACAGAAGGCTTTCGCGTCGCTCATCTTCAACTCTTGGACAAGTCCGACAGCTC
ACCAGCCAAGATGAGATACTCCATTGTTGCTCCGGCCCTTCTCGCCGGCACCGCCTTTGCG
TGGCTTCCCCAGGACCGCGATCTGGCAGCCTTCAACCAGACACTTCGATATGAGAAGCTCG
GCAAGCGCTTTGAGCCTTCGTTGGCTTCTGGCATCACAAAGATCCGTGGTGTAAACTTTGG
TGGTAAGTCAATGTCCGATACCGCGAAAGCTTCAGCGACTCGTAGCTCACGCGCCATTCAT
AGGATGGCTGATTTGCGAGCCTTGGATGATGTCCAATGAGTGGAATAACGTCATGGGCTGT
AACGGCGCTGCCTCCGAGTTCGACTGTATGCTTCAGCACTACTCGGGCAACAACCGCGCCG
CTGGAAACCAGAAGTTCCAGAACCACTGGCGAGACTGGATCAACCCTGCCACTGTTCAGTC
GGTCCACGATGTCGGTCTGAACACCATTCGTATCCCCATTGGATACTGGTCCTATGTCGAC
ATCGTCGACAAGGCGAGCGAGCCGTTTGCTGATGGCAACCTCATGCTGCCGTACCTCGATG
CCGTCGTCCAGAAGGCCGCTGATCTCGGCATCTACGTGATTATTGATCTCCACGGTGCCCC
TGGCGGTCAGCAGCAGGACGTCTTCACGGGCCAAAACCCCAACCCCGCGGGCTTTTACAAC
TCGTACGACTATGGCCGTGCAGAGAAGTGGCTATCATGGATGACAAACCGCATCCACACGA
ACCCCGCCTATTCAACCGTCGGTATGATCGAGGTTCTCAATGAGCCGGTTTCGAGGCACGA
TGGGGGGAATCGCTACCCGGCCCCTGGCCAAGACCCGAGTCTTGTGCAGACCTACTACCCG
GGCGCCCTCAAGGCTGTCCGCGATGCTGAGGCTGCGCTCAATGTTCCCAGCAACAAGAAGC
TGCATGTGCAGTTCATGTCTAGCAAGTGGGACTCTGGCGATGCTCGCAGCAACGCTGCAGT
CAAGAATGACCCCATGACAGGCTTTGACGATCACAACTACATTGGCTTTGCCCTTGGCAAC
ACCGGTGACCAGTACTCTCTCATGCACAGTGCTTGCACCGACTCTCGAGTTGTAAGCGGTC
AGGACTTTGCCATTACGGGCGAATGGAGCATGACATCTGGTGCCGACTGGCATGACGCAAA
CTTCTTCAAGAAGTTCTTCACAGCTCAGCAGCAGCTGTACGAGTCTCCTGGAATGGACGGA
TGGATCTACTGGACCTGGAAGACGGAACTCAATGATCCTCGCTGGACCTACTCATATGCTA
CATACCTCAACTACATCCCAACAAACGCAGCTGCCCTGCAACAAAACGTTTACCAGGATGT
CTGCTCTGGATTCAGGTAAAGCGTGAGTAATACCTTGCGTTTTGGAGGGTTTCTCATCAAC
TCCTCAGCCTTATATATTTCATAATGGAACAAACTTTACCTTCTTCATAAGTGCAATACCC
ATCCTACTTCAACTCTTTAGCACACCAGGGTCTCTGTGAATGATACGGCTGATCAGCTCCC
ATGGCTTTTGCGCCTAAAGAAGAATTTCTCGGTCGACTTGTTGCAGATGAGCTTCTCCAGA
GTGCCTATTTAATCAGTTGTTCAAAATTTAGACTACAAGCAAGGGCATGATTCTTGAACTT
ATACGGACCCGCTTGTGTAGGCCGGCAGCGATCAAATGCGCCATGGCGTCAATTAGTAGCC
TTGGAGAGCAAGGCTGATCTGATCTGCCTGGCTCCGTCTCAGGTACCAGTAGGGCGTGTTG
TCATCAAGCCTTAGGTAAGGTGTTAGGAATGCCCTCTTCTGCTCTACTGTCATCGGGCAAC
GCTGAGCCCAGCTGGCTGACCTAAGTATGATGGGACCAAGTACATAGAGAATACATCTTGG
GTTCAGGGTCTAAAGACTGGTAGCAGTAATCCCTTCTAAGAGGAGCTAGTCTCCTGACATC
AAGCATGGCTGGAGTTGGGTCAACAACGTTTGAGATATACTTGGGGAGATGTGAAGTATCC
GGGGAGGATCCCTCTTCCCAGTGACTCAATATTGTGGCCTTGGTATGCGAAAGTAGTCTTT
CCGGCCATCGCAGGATGAGAATACTCTGCATGTACCTATGCAATGGTTGGCATTGCGGTTA
ACGCTGTAGCCCTCGTGCTGTAGCAGCTAGGGTCATGTAACAAATTCGCAACAGTGTTTCC
CACAACCTTTCCGCATCGAAGGGACAACATAGAAATCATTTCGTTCGTTTGAGTACCAAAA
CTTCTGACACCGCTCTTTCGCCGCTTTCGCCGCGTGCACTACTCTGTCTGCCGCCGCCATT
GAGGCTCGGGCGGATGGATGATCGATTAGTACCCGGAATTTCCGCTTAGTGATACAGCGGG
GAAGAAGGGTCAACAGGCTGTGTCCCCGCAGCTTTCAACAGAATGAAGGGCCTAGCAATGC
TCACCATGCTTGTTTCTCGCTCCGTTGAGTAACATGGTGGGTTGCTAAGATTAAAACACAG
ACGAGTACCCAAGGGAATTCTCTGACTACTAACCTAGGTACCTAAGGTAGGGGCAACAAGG
CCACCAGTAGAGTGCATCCATCAGGCTACCTTATGCTATGCTATCCCGTAAAAGTGACAAC
TACCACCAAACTATTAATAATCATGTTGGGTGGCTGTCTCAATGAATGGAATCTTTCTGGA
GCTGGGTAGTCATATATAGGTAGAGGTGGGAGGAAGTTCGAGAACCGGCTCATCTCAGGTC
TCTTACCTATTACACGCACATTGTCTTCAGTGCCATTATGACCATGTCCACTCCAGTACTT
CACTACTTCCGCCTGGGAAGCCTTGGTAGGGGTGAAATCGTCCGGTAACGAGGACTCGAAT
GCTGCCACATCTTCATGTACGACCTGCTAATGCCCGAGCCAGAGTGTTTTTGCGAGAGCTC
AATATCGAGTATGAGGATAAATACTACGAATACGATGATACCTGGCCAGGCGTCAATAAAT
CTCTGGGAGTTAGCATCACTGGCACTCTGCCAGTCTTGAAAATTGATGGCAAAAGGCTCTA
TCAGGTAAGGGCGCAATTGTGCTGCGATTGCCGCCGCCGTGATGCGTCACTGCACGATGGG
CCAGCTTTGCTAATAAAGGGGAGCCAATTCTAGCACCTTGCCATTCTTCGTTATCTTGCAC
GCCGCTCCGGTGCCTACGATGGTGAAACAAACTACGAAAAGTATCTCGTCGACGCTGTAGC
TGACTTGTACAATGACTGGCGAGTAAGTAATCCTAAATGTTAAACTTACTGCGCTCCTATA
ACGTTCAGCAATTGTGACTTCAGCTTACCTTCGTTTCAGACTGGTTGGGTTAACCAACTGA
CCGCCAAGGCGACCGATTACAAGGACAGGCACGTTACGAAATTCAACGATCTCTTCACCCA
TTTCTACTCCCTGGATAACAGTGGCCCCTACCTGCTGGGCAGCAGGCCTACCTACGTCGAC
TTTGCCGTCTTTCAAGCTCTCGATAACGACGAGTGCATTGGCTGCGGCCCTGTACGTTGAC
CCTCAACATGTGCATTCTTCGGAGCAATAGAGCTCGTGCTGACGACCGCCGCTAGGATACC
CTGTCAGAGCCGCTGAAGAAGCTGAGGGAGGCCATCCATGCCCGCCCAAATATCCAGCGCT
ATCTGGCTGAGCGAGCAGCAGCTAACAAGTAGAGCTTGACAACATAACACCCGGGGATATT
GCCTGTCTTATTGCAAAGACAGATACTGCCACTTCGAATGTATAGGGACTATCGCAATGCA
AAAGACCTCCAGAATGTACCACCCTTCTTCAGAAAGCCTTGCTTCAGCTATCCAGATCTGG
CAATAGCTGAGGATTTGAACTATCGCCCTTTGCTGCGCATCAGACGACGCATGATTCCAGA
ATCATATACTGTACATCGTCCATTGCGCCTTGTACCTACCACTGTCCCAAGATAGTCCAGC
TGAATTACATTCTTATCGTATAAGAATATAAAGCCTTTCTGGCGTCTCCTACGTGCAGCTT
TAGAGAACCGTTGAGACAGTCACGACGGCATGATACTACCTAGTAACCGCACCTTTGTGCC
CATGGCTTCAATTGATGCATTTACGCAGCTAGCTAGGTCAATATCCTGGACTGACGGGTTG
CCGATGCTTGGATTCGACTGCAACGGCCGTTACGGGGTGGACTGCCACAAAGTGCGCCATT
TAACGCCTAGATTCAGAGCTGACTTCGTGTAAGATTCTAGCCTCTAATTGCAATGGTAGGA
TGGTATGGGGTGTTGACTCCTCCCTAATAAGATATGTAGATAAGGATATAATCTGCCCTCA
ATCGCCATGGATGGACTAGTAAGTAAGCACAAAACGCAATTCTGCACCACTTCATTTCCAC
ACCGGCGCCCTGTTGCTTCACGTCATGGATCAGATTAGCTTGGAACTATTGTGCCTGATCG
CCGAGCATCTTCAACTCTCTGAATTGTGTTGCTGGACGTTAACATGCAAGAAGATCAACTT
TTTACTGAGAGACATTCTCTACGCCAAAGCGGTGGCTCTTGACATACAAAGAGGATGGCCC
TATTATCTTGTGCGCGCAGCATTGGCAGACGAGGCTACGAATGCGTTCCAAAAGCTCCTGC
GGCAGACTTCACTCGAAGTGATCAATAAAGCCAACATTGATCTGAGCGAGGTCCCGGGATA
TTATGACCGGAGCCTGCTGGAACCACCTGAGCTGGTGTCAATGCAAGTACCTCGACGACTG
ACCTCTCTCCTGCACGTTACTTCTCAGTTGTGCAGCCAGGATACCATGAAACTGGTGCTCT
CGAGAGGAGCATTTCCAGATATTCTTGATACCTATGGATGGGCTCCTGTGCACTTGGCGGC
TTGGAACGGCAATACAGATGCCTTGCGCATCCTAGTGAACGGAGGCGCCAATATCGACCTG
AAGAAAATCTGGAATGAGCCGCCGCTTTACGACAGGTACCAGACGGAGCATTCCGGCACGA
CTCCTCTACACCAGGCAGCTTCCCGAGGGCATCTTCCAGCGGTAGAATTGCTGTTGGCGGC
CGGGGCAGACCCGAAGATCAGCTGTCACAAGATGTGCGATGCCCTCGGCGCAACGGCAAAG
TCTGGGAACATGGATGTCTTTCGGCGACTCCTTGAAGAGGGCTTTGATAGCGCGGCATTGA
CCGCAGCGCTGAAATACGCAGCAGAACAGGAAAACACGGCGATTGTGGCAAGACTGCTTGA
GTTGGGCGCAGGGGCCCATGATGCGCTGGTTCACGCAGTGCAGCATGATCGTTTGGACAAT
ATGAGGCTTCTCCTTGATGCAATGGCTGATCCGACGCGTGACCTATACCGAAATAACGTAC
TGCACAGGGTTCGCAGCACACAAGCGACCAAGATGATACTTGCGAGGTTTCCTGGCTTGTC
CGCCGCTGCTCGGCCTGGATTGTTCCACGGAACTCCGTTGGAGACACTTTACGACTATGGC
AGAGAGCACAATCCCCAAGAGCTGGAAGGAATTGCCATGCTGCTTATCGCGGATGGGTGTC
TGATCCGTGAGCCAGTCCCTATCAACGAAGACAACGACCGCATCTCAAGCAATCGGAACGT
ATTGGAAGATGCAGCCTTCTGGGGCCACACAAAAGTGATCGAGGCTCTTCTTTCACGAAAG
AGGTCGTTACTACACGTACGATATCGGGATCATGGTTCACCCATATCCGCTGCAGCATACT
CGGCATCTGACAACAAGTTTGCGTGTTTCAAGCTTCTTGTGGAAGCGGGTGCCGATATCGA
CACCGTCCCCATATTCGAGCACTTGTACTCGATGAGTTTGCAGGTCGCCGGCACTCCCCGT
CCTCATGAACAAAATGCCCTAGTTACACAGTTCCTTGTTGACTCAGGAATCGATATCAACA
GACGCTCAGGATCCGAGTACCCCCTAATTCACGCTCTCTGCATGGAAAACGACCAGTCGGC
CATGATCCTCATCAAAGCAGGTGCTGACATCACAGTCCGGTCCGGCCGACGGTTGTCAACG
CTCCAAGAGGCCGCGCGACATGGTTGCCTGGAGGCCATGGAACATCTTCTCAGGGCGGAAA
ATGTAGAAGAGCTCATGATAAGTGCCGACAATGAGCCTCTATTACATTTAGTAACATGCGA
AGCACATTTGAAACATGGCAAAGTCAAAGGGTATGTGAAGATGATGGGCCACCTTCTCCTA
GGGCACCTAGATGTCTCCCCGGGAGATGTAGCTGGTGGTGCCGCCACGGAGCTCAAGGACC
TTGCATATACTGGGCAGATGGAGGTTGTGAGGCGGTTGTGCAAACGAAACATAGTCGACCC
AGGAGCGAAATATCGTTCAGGCACGGCATTCGACCAATTAGCTTCGTGGCATCCTGAGGAA
CTGATCGACTTGGTGGATGAAGCTCATCAGAAGTGGCCGAGACCGCCATCGACGGGTCTAT
TTGGACTTTTTCAGAGGAGAATCATTTGAAACCAATCGATTGAAGAAGAAGGTCAGGCAGA
GGGAAGACGTCGCGCTCCGGGCCTCTGGTCATTGCGGTGATCCGCATGTCGAAACATGGTG
ACAATATGCTTCGCGACGATCGATAGTCGCAGGTATGGACGGTTGATACGAGTCAGCAATG
CATTCTCACAAGGTTCAGGCATCGGGTGCCATTAGAGACTCGCTGGGGAAGGCGGGCATTC
ATGACCCAACTCAGAGCATTGGCCCTCTCTAACCCCCTATTGCACGGCCACGACAGTGAGA
GAACTCGGTGAAGCCTTCACTCTGGGGTGCTGCTGGGCGGAGTCGGAGTCGGATTCGGATT
CGGATTTAGCCCTCGATTGCCCTGCTGTACCTATTACCACGTCGCCAAACTCCATACTAGT
ACTAGTACTACTACATACCAAGCTTCACAACCTAGTTGTACTAGAATCTCTTCCCCGCATG
ATCCGCTTACTACCCGCGCCCCTCTCGTGACGCGGAGCCAGTAACGAGAAGCCTATTTGTC
GCATCAATCGTCATAACCGCAATAAAGAGCAGTTCATGATTCCGACACAACTCAAACAATT
AGCGTTCACACGCATATAAGTAGCTCCTCACATGTCTGCTTTGTCAAGAAGCTGATATGGC
GCGTCGCTGATCTTGGGCGAGACACGAGGGTTACACACTGTGTTGAGAAAGCAAAGATTTG
AGGGGCACCAAACTTTACAAGTGGGTGTTCACATCTGCAACATGGCATATCAAATCTTGGG
GATAGCAGTCATCGCCGCCGTCTTTATTGTGCTCAAAATACTCAATGCAACCGATACGCCA
AAGGTCAAGGGGATTCCTGAGATTCCCGGTGTTCCCCTTTTCGGCAATCTGCTTCAGCTTG
GGGTCGACCACGCTCGAGTAGCGAAGAAATGGGCATTACAGTACGGACCTGTTTTTCAAGC
CCGCCTGGGCAATAGGGTGTGTTTCTCTCGCTCCCCATCCCTCCTGACGGTCAGAGAGCAG
AAATCACCGCTGACGCGATATACACAATAGCGGATTATATTTGTCAATTCCTACGACGCAG
TGAAATATTTCTGGATCACCCACCAGTCGTCTCTCATATCCCGCCCGACGTTTCATACCTT
TCACTCGGTTGTCTCCTCATCCCAAGGATTTACCATCGGAACGTCTCCCTGGGATGAGTCC
TGCAAACGCCGCCGCAAGGCAGCCGCTACAGCATTGAACCGCCCTGCTGTCCAGTCGTACA
TGCCTATCCTCGATCTCGAGTCCACAATGAGCATTAAGGAGCTGCTCAACGACTGTAGGAG
TGGCTCGCAGGACGTGGATCCCAGTCCGTACATGGCACGGTTCGCGCTCAACACATCACTG
ACCCTGAATTACGGTTTTCGCATTGATGGAAACATCAATAACGACCTTTTGGCGGAAATCA
CGCATGTTGAGCGCGAGATATCCAATTTCCGGTCAACGAGCAACAACTGGCAGGATTACAT
TCCGCTCCTTCGCATATTTGGCAAGACAAATACCAAGGCGGAAGAATATCGCCTAAGACGG
GACAAATACTTGACCGACATGCTCAACGATCTGAAGCAGCGCATCGCAAACGGTACGGATA
AGCCCTGCATTACTGGGAACATCCTGAAAGACCCAGAGGCCAGGCTCAACGAAGGTCAGCA
CCCTCTTTCTTCACCCGTCTATCAATCTTCTCGCATGTTAACACGTTTTGATTCCTCTAGC
TGAACTAAAGTCCATCTGCTTGACCATGGTGTCTGCCGGACTAGATACGGTGCCTGGGAAC
ATCATCATGGGCATGGCGTATCTTTCCACCGAACATGGCCAAAGTATTCAAGCCAAGGCTT
TAGAAGCCATCCAGCAGGCATATCCCAACGGGGATGCCTGGGAAAAGTGCCTCGTTGAAGA
AAAGGTTCCCTATGTCACGGCACTCGTCAAAGAAACCCTTCGCTTTTGGACGGTCATTCCG
ATCTGCCTTCCTCGGATGAACATTGCAGATATTCCTTATGAGGGCTCAGTCATCCCTGCCG
GAACAACATTCTTTATGGTCAGTATACCTACCTACTCATGAGACGCCACATTTTCAGCCAA
ACGGTGTCGCAGTGTCAGTGCTGACAGTTTCTTTCCTCAGAACGCTTACGCGGCCGATTAT
GACGAGGCTCGCTTCAAGCTTCCGGAGCAATTCATTCCCGAGAGATTCTTGGAGGATAAGG
AGATTGGCACGCCTCATTATGCATATGGAGCTGGCTCCCGAATGTGTGCTGGTTCCCACCT
CGCCAACCGAGAACTCTTTACGGCCTATATCCGACTCATCACGAGCTTCGAGATTGTCCCA
ACAAAGGAGCCGAACCAAGCTCCAATCATCCACCCGATCGAATGCAACGCCACGCCCACCT
CGCTGACCACTGATCCGAAACCATTCAAAATCGGACTCATACCGCGAGACGAAGCTAAGCT
CAGAGAGTGGATTGCAGAAGCAGAAGAGAGGACAAAGGATCTTTGAACTTATGGCAAGGGG
CTTATTCCATGTTTGTAACACTACTCTTAAAAGGGCCAAAGCGGTCCAAACTAGATTATTG
CGGTCTCTTCGGTTAGCCATCACCTCCCTTACGGAGTAATAACCCAACCTCTACACGACAG
CCAAAGGTGAACTATCAATGCAGAATCGGGCCCCAAATATGAAGACTCCGGATGCAAGCGC
AAGCGCACCAGCATAGAACATGGCAGGTCGGTAGGCATGTAAACCGCCATCGGCGCCGCCA
AAGCTTTCCAATATATAGCCCGCAATTGGGGCTCCCTGTAGGCGAGCCAATCCAGTCAGAT
GATGCTTGTCAATGGTCACACGGGACACAGAAGGGAAGTGCAAACCCACCATTAGATACCC
TCCAACCCAGCCAGTGACCACCATGCTCATTGCAACAGCCACTCTGGCGCTCCCAAACACC
TTGCTGATGGCTGTTGGCATGGTAGAGAAGAAGGCTCCATTGGCAGCACCGTTGATGACGA
CAAAAACGATGAGTGGCGCCAAGGCTGTGGATGTTGGCCAAATTGCGAGCATCGTGACGGC
TGTCAAGACAAGCGACGCGAGGACGGTATTGATGGAGCCAACTTTATCGGATGCAAAGCCT
GAGAGAATGCGACCAGCTGCAGACGAGAGGCTGAAGCCCGCAACCAAGCCAGCCCCTACAT
TGGTAGAGAAGCCCAGGGATCTTGTGTATAGTGGAATGAAGAATGGCGGGACAAACAAGGG
GAAGGTCCCTATTGCACTGCCTATGAAGACTAGCACAAAGGTCGGTGACTTGAACAGCTTC
CTGATTGAACAACCATTCAGTCAGTTGGGCACTCAATCAGTACAGTGTCAAGCCAGTGAGG
CTGTGTGTCACTGCATGTCTTACCACTCAATGAACCCCCGTCGCTCAACTGGAATCCTCTC
CTTCATGAGCCACGCAGCGGGGAGGCCTGTTGAGAGCGTCATCAGTCCGAGGATGCGATAT
GCCCACGCAACGCCTAACTTGTGAATCAACGAGTCCAATGCAAAGCTGATTGCTGCGCCTC
CGAAGCCGCTTCCGGCAAACATGAAGCCATTGGCCAGGCCCCGTTTTGAACTGAAGTATTG
CGACGGAACCGTCGATATCACCTAGTTCGTATTCAATATCAGGTTCATGATGCTCTGCGTT
CCTGTTTGTATGTTGTGCTCGGTCCTGATGCGCATGCTTGCGTTCAAGGGAGCGTGTGGAG
GTCGGTGAGATGAGACTGAGCTTACGGCGAAGATTAGGCTGTTGTAACCATCTTGATTAGC
AGCCTTCTTGATACCTCTTGGACTCGAGACTGGGCATAATGAGATGATGGAGAGGAAGAAT
GAAGCAATGGGGAACAATGAGGATGCTGCTTCTGTCGCTTCTCACCTGACACCAAGCCCCA
TCACCACGCCAGAGGTAAAAAATAACGCGCCGACATTCGTGACTGTGAAGCTGCTGAGAAT
CTCGCTGCCGCCCATGCACGCCGCTCCCAGCATTGCTGCCGCACGTACTCCCGTCTTCCGC
ACGACCAACGAGTTCACAATGGCCAGCGCCGAAATCAAGGCCGCCTGCAGCGACCCGACAA
AGGAGAGCACCGCCGGATCAGCCAGGCCATCCGCAACCAAGGCGGTCTGCATCACGCCCCA
GGCATATGTCGTGCCGAGGGACCACCACAGCAGAACAAAGCCGCCGCCCACGATGACCCAG
CCATATCCTCCCTCGGGAGCCGTTGAATCAACTTCTCGAGAGGCCACAAGAACATGATCCG
CAACGGTATCGATTGTCGTGGATGGCTGTGGTTTGTCATGGTTGAGATTGGCGTGGCGCAG
ACTCCACCCAGGGCTTGGAGAGGAATTCGCGACGAGCTCGATAGCAGTCGTGGTCGATGTT
GACGCCATTGTGACAGTGACACCTACCGGGTAGGTAGTTTAACAAGGCGACGCAGGGTATC
ATCGCCTCATTGAAGACGCAAAAGTGAGTGGCCTGGAACCCCGGGTTTTAGCATATGATAC
ATTCTTCTGTCGTGTCTTTTGTAAGCAGAAGGAAAATTCTATCACGACTAATATTCTGCTC
GTGTGCCGGCCTCTTTAGTGGGTCTATTAATTTCTCGTGAGAAGGCGTCTTTCTTGCCCCA
TGAGAGCCAATCGTGATGACGGATCTATTACTCAGTACTTGGAAGAATGTAGTAATAGCAC
ATAAGCTTGGGACGAACTGAAGAACAGTGATAGTAATCTCCAGGACAAGTTTGAACATGTG
CTTCCTGTATACCTGGGTAAAGCGTCGGCCAAGAAATTCTTCGCCTTGTCGCATCTTGTGA
TAGCACCAGGTTATTCATGATCAACGCTCAATTTGGTCGGTCGACATGCTCATTGGCGGCC
ATACATAGAAGTGGTAGGACACAAGTTAGCAGGGGGTACATCAACAGGTTTGAGATGGATA
TCCTGCTAGATCGGAGCGAGGGCATCGAAACGCTGTGTGCTCACTGCATGTGAGCAATTTG
GTGTATCTTACGCCTGATATGTAGGGTACGGCCACATACCTATGTACGTAAGGTACTATCA
ACAATGATGTTGGACAGGGTCTTTCTCAACGCCCAACATAATATTACCTAATGGTCTTGAT
TCGCTTCCTTTGACGAGATGGCATGGCTAATAGTCTTATTTTTGCCGGCACAGAATACTAA
AACACCAAGCACCATGCCACCACGTGTGTCTGTGCCTGGCTTACACGCGACACCCAATTCT
TCTAGTACCATCGTCGCGTTCACCAACTCGACCTCAAAACCCATTTAAAGATAAAACTTGT
ATACAAGAAGCGACCTCCATACTTTCCCCTCAATTCAGGCTTCGACGGGCCTGATGCCATC
CTTGACGTATCACCCCGCTCGCTGATCTTTCCCGATATTGATGCCCAGTGAACGTGCGTTG
AGGATTTCCGGCGTTACAGCGATTACCAATGTACCATCATGTGCCCAAGTCATTGGACACC
CAAAATCAAGGCCGAAGTCTCGGGAGAGCCATGCAACAGGTAGGTAATGGGTTGTCCCAGT
TGAAATGGGCTGTCACATTGCTTCTGTTGCATGCGTAGCACCGGGCCACAAGCATTTGAGC
AATTGGCAAATTGCAACGGGTTAATGCCGACAGGAGTCGCTGAGAGTCAAGAAACTACTGA
ACAACTGTAGTATCGCGGAAACAAGAACGCCATGGACTCCTCTTTCTTCCCAGCGAGCACC
TAGCCAATGCCATAGCGTAATTGGTGCGTTGTTAGCATTGTGTTCCTGCCATATGGGGACT
GATGCCTGACGGCTGAGCAAGGTGCGCAATTGTTCATTCTCATGCCAAATAGGCAGAGCCT
GATGGTCACAGGCTGATGAGCTGACAAACAAGCACAGCGTCATGGCCCATGAGGCGATGAA
GACAGACGTTCAACCTGTCTTGGCCCTCTACGAGTGGATTTCTTCAAGATAATCCACCAGG
AGCATGAACATGTCTTGGGCATCAGTTTCTTGAATATTGACCGAGTATCCTGCCAAATGTA
ACCCAACAGAGACCACATTGCATCCAACACGTTTTCATTTCGTGCAAGTCGTGGTAGCAGC
TGCATTATGTGTGACGCTGCTGTGGACCCAACAATGGCACCCTTTACACGCACTGCACACC
GGCTGACCTGATACATCTTGCTTGTTCAGGGTTCTAGATCCGTCTCCCGCAATATATGCTT
CAATCTGCGGCTCATCGAAAGCCATATCCGCCGGTGTAATGTGACGACGCCAACTTAGTTC
AGCAAGCATGTCGTACATGATGTAGGATTAAAAGCCGATGATCCGGCCTCGTGCCACAAAA
TGTGTTGATTAGGCGCCGGGACTCTGTAAGGAGTAGCTGCTTTCACCCTCCGCCTACGGCT
CTGCTCTCTCCACCGCCAAGGTCTCGTGTCATTCATATCCCGAAGTGGGGGGGTAGCAAAA
CCTGGGGTATTGCCCCGGCAAGAAAGTACTAGCGGCATTTGATAGAGTTGCCTGGGCACGG
TCATGAAGTCGGTGACTTCACGAGCCTCTCAAGCACAAGCAAGGTACCTAGTTAGCGAGCC
ATGCTCGGCCGATCAGCATGAACAACTCCCATTATAACCGAGAGCGCGCAGCGCTTCACAG
CATCTCGGACCATCTGAGACGTCATCTCATCTCCTGATTGGATCGGCAAGCCACAACTACC
AACGTCCTCGGCGCAGGGAGGCTTGGTATTGACGCGAACGCGAACTTGTAGGTTCCCACCC
TGCGTCCAAGGCGGCGGGCGGAAAAAAAGGCCTTGGCACACGAAGTAGCATTTCGCAACAT
ATCGATAATGAGGTATGATTCGCTGTACGTTCGCCTCGGACTTGGATCGTGCTATACTCGT
AGCTGCTTGTTTGTCTTGGATGTCTAAATATGGGCACGGCAACATTTTGCATGATTTGGCT
TAGTGCTGGCCTGTTCCCGGAGGGGTTCAATCTAGGCTGTGACGCAAGGAAACATCGTACG
GCTCCTGCTTAAAGAGTGCTATCAGGATGTCGAATGCGCTATAGTTCGTTGGAAAGCCACA
TAAATAAGAGGCAATTCGCGCGGACCTTGGGCGAGTCGATACAGTGGCTAAGACGTAGACA
CAGGTGCCTACCATCGGCGACTCGTCAAGTGTCTGACAATCAAGCTGTCTTATCCAGAGCC
GGATTCTCTTCATCAGATTTACGGATTGCTGATAATCAGTCGTTTGTCTGCTTATACCAAC
ATTCGACAGAATGGTGGCGCTATCGTCCATCATTCTGGCGGCATTGCCCATCGCTCTCGCA
GTGTCATCTTCGGCCCCTGATCTCATGGGCAGGGAGGCAAATGCTGCTCAGACGGAATCCC
ATTGGGCAAACCACGCGGCGGCTCAAGGTCGCCATTTCTGCTATGTTCGACCTGATGCCGA
CGGCGGTGATGATGCACCGGCCATAATGGATGCTCTCAACAACAAATGCAACTCAAGGAGC
CTTGTCATCTTCCCTGGGCCCGTGTACAACATCCAGACAAACATGACGACCTTGAACCTGG
AAGATGTTGTCATTTATCAATTTGGGCGCATGCTCTGGAGCACGGACATTGACTACTGGCT
TTCAGTATCTATGCCCGTTGGCTTCCAGAATCAGAGTACGGTCTGGTACTTTGGGGGCAAC
AATGTCATCTGGGACGGTTGGGGTGTTGGTACGCTTGATGGCAACGGTCAAGTCTGGTATG
ACTGGGCTAGGAGTCAAGGAAACCTGCCTCACCGACCGATGAACATCAACTTGCGCACCCT
CACCAACTCCGTCATCCGACGGATGCGCTTCGTCCAAAGCCAGATGTGGACAATGGCCATT
ACGTACTCCCAGCATGTTGAGCTGGATGACATTTATGTCAACAGTACTTCGACAAGCCAGT
GGAGCACGCTGAACACGGACGGTTGCGACACTATCTTTTCAGATAGCATCACTTTCAGAAG
ATGGACCGTCTCCAACGGCGACGATGCCATCGCCCTCAAGATGAACTCGAGTAACATTGCT
GTGTATGACAGCTATTTCGAGAATGGACAGGGCATAGCCATCGGGTCCATGGGACAATACA
ACGGCCGATACGAGTATCTGGAAAACTTTTATGCGAAAAACATTACTCTCAAGAATACTGC
TCATGTCTCCTACCTCAAGACATGGGCTGGCATCTCAAGAGGGTACCCCCCCAACGGTGGA
GGTGGCGGTTACGGGGTCGCCCGAAACATTACCATCGAGGACGTCAAACTCATTGGCGGAC
GACAGCAACCCTTCTTCGCCTGGCAGTGCGAAAACTACTCCGGATACGCCGGCCAAGACTG
CGACTCTTCCCTGTTCAAGATGGAAGATGTTGCGTGGAGGCGGGTCAGCGGAACAGTGCAA
TCTGGAGTGACGGAGGCGGCCTATTTCCAATGCAGCGCCGCGGCTGGAGGATGCGATGACT
TTGAGGTGACGGGCTTTGATGTTACCAAGGAGGGCACTGACGAACTTCTGGCTATATGGGA
CTGCTTCAACGTAAACAATCCCGTAGGCTTTACCTGTACCGAGTCACAAGCCCAGAAAATG
AGCTCAGACGTGACCGGCGGCCATGGCTCCAACAACAAGTAGGACTTGGACTGGAGAGCCG
CCTGAATGATCAACAAATTAGATGATATATGACAAGATATATACTCTACATACCGCCATAT
AGTTCTATGTCTACCTTACTGGATACTGCTTGATACCGCTCTGGGCTCTGCTTACCTTAGG
TCGTCCCCCCCCCCCCCCCCCCCCTCCCTCTCTTTCTGTCGAAACCTGTTGAGCACATTGA
CGCCTACCGCCCGCAATCTTCTCTACAATCGATTCCCCATGTTGACATGCACAGCTTTGAT
CTGAGAATAAGCTTCAAGGCCCGCCTCACCAAGCTCCCTGCCGATACCACTCTGTTTGACG
CCTCCAAAGGGGACCCGCGGATCACAGTCTTGACTGCTGTTGATCCACACCATGCCGGACT
CAATCTCAGCCGCCATACGATGAGCCCGCTCGAGGTCGGTCGTGAAAACAGCAGCACCCAG
GCCGTACGCTGTGTTGTTTGCAAGCTCCAATGCCTCATCCTCTGTCTTGAACCTCAGGATG
ACAACGACAGGTCCAAAGATCTCTTCTTGGTAGACGCGCATGGAAGGATCGACATCGGTGA
ACACTGTTGGGGCGACAAAAAAGCCCCTGCCATTTCTCCCAACATCTAGAGGGTGCCCTCC
CGCCGCAACTGTTGCGCCCTCCTTCTTGCCGACTTCGATATACTCCAAGACTCGTTCGTAT
TGCGCCTTGGAAACTTGCGGGCCCTGATATGTGTCCCTTGCCCACTGGCTTCCTACTTTGC
TGACAGCCTTTAGAGTCTCGAGGAACCTCTTGACAAAGTCATCATACACCTCGTCTTGAAC
CATTATTCGCGACGTAGCGGTGCAGATCTGGCCCTGGTTGGACATGATGCCTAGGTGAGAC
CACTTGACGGCCTGCTCCATGTCGGCGTCGCTGAAGACGACGAGTGGCGATTTTCCTCCAG
TTTCTAAAGTGATGTTCTTCAATGTCTTGGCCGCCGACGCCATGATCTTTGCGGCTGTCGC
TGTTGAGCCTGTAAAGGCGATCTTGTCGACCAGGGGATGATTCACTAGTGCAGATCCGGCA
TCGCCGCCATACCCATTGATGAAGTTGACGACTCCGGGTGGGAACCCAGCTTCTTCGATAA
GCTCCCCGAGAACGAGAATGCTGAGGGGCGTCTGCTCCGCCGCTTTCAGCACCACAGTGTT
GCCACAAGCAAGGGCAGGGCCCAGCTTCCATGTGGCCATTGAGAGGGGATAGTTCCACGGA
ATGATTTGGCCAACAACTCCGATCGGTTGACGGAGGGTGTAGGCAAACTTCTGATGCGTAG
TGCTGATTGTTTGACCGTACTGCTTGTCTGCCCACCCAGCGTAATATCGTATCACGGCTAC
GGCTTCGACGAGATCAACGTCCAATGCTTCTTGGTACGCCTTGCCTAAACGAAAAGAACAG
CACATTAGCTTGGCGTCCTTGCAGAGGTATCGTTCAATGAAGGGCCGAAAAGTCTGTTCTG
GGCTGTGCATCAGCAGGCCTTGTTCGTACCATTGTCCCACGCGTCAATTGTCGCAAATATT
TCCTTCTTCGCTTCCAGCAAATCGGCCAGCCGAGTCATCAGGCGGCCGCGATCAGATGCCG
AGAGCTGTTTCCAAGAAGGATCCTTCAGTGCGGCCTTTGCCGCCCTGACAGCCTTGTCCAC
GTCCTCAGCGCTAGCAGCCTGAACACTTGTGATGACCTCTTCGGTGCTGTGATGGCCGAGT
TAGCAAAAGGCGGCGCAACTTCAACATTGGGTCGCTATTGATTTATTCGCGTACGCTGGGT
CGATGGATGCAATCGTCTCGCCGCTGGACGATGCAACAAACTCGTTGTTTATGAAGAGGCC
CGTGGGCTGGTTCCATTTTATGCCATTGGGCGCAGTGAGCTCAACTGAGGGAACAGCCATC
ATCAAATAACTGGATCAACTTCTCGTGGACTGAGGACAGAACTTGTAATATGTGACGGGGG
AGGGGTTTTGAGGAGAGGCGATGTCAAGCACATATGTATAGCGATGATATAACCGCACGAC
TTCAGTGGCCTCCGTGTCTATCGGGTGGCCCCGGCTGCGAAACAGCAGCTATAACCCCCGA
TAAAAGTTCCCAGAAAGATGCTGTGTGCAGAAACTACAGCCATTTACGCCCCCACTCCTAC
GCTGATGTGGGTTTGGATTTGGATAAAGGGCGGGGTTACACCCGAAGTGTATAATTGAGGG
AGCGCTTTCGGCCGCTAGAGATCTGGGAGCCAAACACCGGCTTGCGAAGGGCGGATCAATG
ACTCGTGGAAGGGAGACGGGGAACTGTGACGGCGTGTGGAGCAACAGCAGTAATAATGAGT
GGTACATTCCAAAGAAGGAGGCAATGGAGAAAGAGCTTGAGGACTACTTTGTACAAGAGTT
GTTGGACGATGTATGAATTATCGTTAATGATGTGAGGGCCAAAGTTCATCAGATCAGGTTA
GAAATTGCTGCGTGCTGTGCCACCTCTTCGACATGCTGTTCTCGACTTAATGCCGAGAACT
CAGTCTCAAAGTCGATTGCGGTTGTGGAGATGACTTTCGACTTGAGAAAAAGCTTGAAGAA
GACATACAGAGCTTATAAGTAGCTTGTTAGCAGACCGATAGGAAGTTGGGACGATCCCGGA
GGCACCTTACCGATGAAAATACCGACATTCAGGTAGCAGGTCAAGAACCCTGCGGCAGTAA
AGTGTCCTTTGACGAAGACGTCGAAACCTGACGTTGATGCTGAGCATGAACAAATATGTAG
CCCACGAATGGCAAGTACATACCTGAGAACACGATTATCAAACTCACCACAAGCAAAGTCG
CCCACGAAATATAAGGCTGCAGTGGACTTTTGTAAGGTAGCACTGAAAATCTCGTTGGCTG
AAGTTACCAAGCGATAGTGGGCATGAACGGAGGTATAGCTTACAGTCCCTCGAAAAGCCTT
GCTTTCTAAGGCCAGTGTAGAAGCGTAGGTAGGTTGCTTCAATCACGACCCAGCCAATTAA
GCCGGATATTGTAGTAATATTGACAAACCACCCAAAGACGACGGACGTATCATTGGCAACG
TTGAGATAAACTAGAGGCAGCAAAAGGCAGGTCAGGCCAATGGCATAATAAGGGGTACCAA
AGCGGTTGCACTGCTGGAAGATTCGAGGGGCATGTCCATCACAGCTTAGACCGTACAGAGT
GCGCGAGGCAATGAAGATGCAAGCTGAACCACTGCTGATGGCAGACGTGCATACAACGGCG
TTGATGATGGATGGAACGACCTTCACGCCAGATCGCTGGAAGGCTATGACAAAGGGCGATT
GTTGCGCAGTGCCGGTGGAGATGGAGAGAGACGGATCGTCGTAAGGACTGTTGAGAGATAT
GAGGATCTGAACTTGTTGTAATGGAATACAGACATCACTCACACAATGAGGCCAACGATGA
AGATGCTAAGAACGTAGAATAGCAGAACGCGGTAAAACGTCTTTTTCGTAGCCGCCGGGAT
AGCTTTCCTAGGTGAGCGAGTTTCGGTTCCGGAGATCGCCACAACCTGGATGTTGCCGTAG
CTAAACGCTGCCGTGAGCATGACTTTCCAGAAAGCGAGAAAGCGTCCTGCCGCGCCGGTCT
CTATATAATCATTAAACGCTCCCGGATGCTTCCAGTAGCGAAAACCCAAGCGGTCATGATT
GGGTCCTCCTCCGAGGTCGATAACAAGGCCACCGATGATGAGGCCAAGAATGAGCATGATC
TTCAGGGATGCGAAGATAACTTCGGACTTGACACAGATCTGTGTCAGTGATCTGGTCTCGG
ACAATGACGTCGGAGGAAACGTACCTCGCCGTACAAACGCACATCGCAAAGATTTAGAGTG
ACAATGACCACCGCAAAGACGGTGATCCAAACGCCAGGGCTCACCGAGTCGTTCCAGAATT
GTATGACCGTAGCTGCGGCGCTGATCTCTGCAGGAACCGTAATGGCCATGGTGTACCCTGG
CTTGTCGTAAGCATGCAGGGCAGGAACCGCCACGCCGCGCAACGCGACGAGAGTACACCAG
ACTCAACTCACAGAAATTCCAGCCCGTCGCTGCCCCAAGTGCTGGCTCCACGAATTTGGTC
GCATGCCGGATGAAACCACCAGTTGATGGCATGAATGCGGTGATCTCGCCCGTCGTGTATG
AGATCCCGCCAGTGACAAGTCCCATGACAATATACGCCAAAAGGGCACCTGCTGGACCTGC
AGCTGCGATTGCTTGCCCTGAGCCGAGAAACAAACCAGTGCCCTATTCAGACGCGGTTTGC
TGTAGTCAGTATGTTGTTATCATGGGCTGCTCAGCACAGCATAGTACCTTGACTTGGACGT
ACAATCATTCCTGCAATGGCAATCATGTTGATATGGCGGGAGCCTAGCTCACGTCTGAGAC
CACCAGTCTCGATAGCGATTGATGAAACGTCTCCATTGCGAGGCGTGTCGGTGATCACAAC
ACTGCGCTCCAAGTCTTTCTCTGTTGCCATTGGGCTGTTCACTGTGGTTTGCCGCGATGCA
GTAGGCTGGGCTGGCTGCTGTAGAGTTTTTGTATATGTCACTGAGCAGTTTCTTTCTCAAC
CAGCGCCGAAGATTGTTCAAGGAGTATTCGAGTTTCTCCGCATGGGACTTGGGAGGCGGCT
AGACAGCTAACCCGTATGCCCCAGGCAATAGAGAGGATGGCGACCCTTGCTGGCAAGGTTC
CCCCCCCCCCTCCACGGCATGAAGAGGGATCCGACCTTAGCAAGAATCAGCTTTATAATCC
TACACACTGGCTCGATGCACTTCTCGGCGCATCTTCATCAATCGGACCTGCTCAAGCGCAC
AGAATGTTACAATCGAACTGATGGTTCACTTTCACACGAAATTAATAAGAGAGTACCACGG
TAGTTTTGGCAGAAATTAGACAAAGAACGAATATACTAACTCAGCCCGGATGTGCCATCTG
TTGAACATTCGTTCACCATTGCCGGCGTCTACAAGTCAGCTTTTGATCGCCGGTCCGACTT
CCCGGTACGCTTGCTCCACTGGGCGGTATATGCCAGTTGTCGCGGTCCGTACATACACCAA
ATTGACGCTGAAGAATACAACCATAGGCGGGGTAAATGTTGTATTTCGTAGATGAATGGCA
CTCCCGCTCTTGCTGCGAATGTGCAAGAATCGGAGGCCTTGCTCCGTGACCCATAACAACG
TGACTGTTACAAGCAAACCAAGCGACGTCCTCTGCCAACTTCTTCGTCCATGATGGCACAA
TCCGCTTCTCAGCAGGACTCCTTCCAGCTGTATGATCTCCGGGTCGAAGTTGTTTGCCCTC
CAGGAAGGCGAATCATTTGCGGAGCCAAAGCAGGGGACTATTTCACCATGCGAGGAGAGAT
GATCTTTCTGCCGCCAAACCAGGGCATAAGTATATACTCGCTGTGTAAGAAGTGTATATAC
CTGCCGAGAGAGGGACCACTTCTAATTTGAGGCAGCCAGCGTTATACCACTTCTGCCTGCA
AAGCAAAGGGTCACATCCCCAAACGACTGGATGACAACCGACGCCTTGGTAGCGTGTCCTG
ATCCAAATTGCCCATCTCAACTGAAAATTATCAGAGAAGGCATTCGCACATTCAGCCACTC
GGAAACGACTATTGTTCCGTTGCATCCATGATGTACAAAGGTTATGGAGTCATTTTTCGAT
ATGATGCGGGGAGGACGGTGTGTCACGAAAGTAGTGAAGCCTCAATATACAGTCATTACAT
CAGCCCGCCAATAACATACCGTTTTGAGTGTTGAACGCGGCACTTGCCAGAATATCAGCCC
ATGCACCGTCGTCCATGAATAACGGATCCAAGTCAGGATGCGGAAAGATGAAGACGTCGGG
GAGAGGTTGCTCAAGCGGCTGGGGCATGGCCTGGTTGACTTCTGGTGGTAAGAATGGTAGC
TTGGATGACTCTGAGTGATCATGGTCTTCAGATGCATGTCGATCTAGGCCAGAGGTGATTG
TAGGCGTTGCGACATTCTCCTTTCTATTTCTCTGAGCAACCTTTGTCGCAATATTGTGAAG
AAATCGTGCTTGCAATTCGCAGCTCGTTCCTGGAGCTGACGCCTGGTGAGAGAAGGCTTGA
GCGGCAGAACGAATGACAGATATTGTTGAGGACTCTATTTCCTTTACTACTGTATTGGGTG
CAGATATGAGAAGCTAAAGAAATCGACCTCCAACATTAGGATCGCAAAGCCTCCTGAGACC
ACGGGTATAAAAGATGTAGAGTAGGACTTACCTTGACGAGAAACGCCGCGCTATAGGCAGT
CATGACATGAATGGAGTCCTGAGCAAAATACAGCTGGGTCGAATGTTGTGACACCAGCTTC
AGCATGTCCATGGCACCTGTGAATGCGGCCCAGATGATGTCCAAATGGAGAGATGATTCCG
AGTATGCTGAGGAAAGCACGTCTTGGAGCGGCAACGAGAAGAGCTGCAATCGAAAATGCAT
CCCGTAGAACCGGATCAGGAATTTGTGGCACGTCTCTTCTTCGGGCAACAGCTTTTTGTCC
ACCTCTTGGACCCAGTGGCGCTCCCATCTCTCAATGCTGGCTTTCTTCAGCGAAAGTAGGG
TTTCCATATCCTCCAGAGGTACTCTTTCGCCGCGCGAACGGCTGGGAGCATGAAGAGAAAA
GATTGAGGTGCTCATCAGTCTCAGATTGACAAAGGCACCAAGCAAGTCGTCGTTGCGGTCT
GCGATGGCATCAGTGCACCAAGTGTCGATCGACTCTATGAAGGCGTTGCGCTCAATCATCC
AAGGCCGTCCGGTTTGGAGACTGATACTGGGACATTCTTAGTTGTAGCACTTTATATAGGG
GGGCTACGGGCTAACATACCTTCGATCATAGACAAATAGCACATACCACGTCCGCTCAATG
TTACGAATTTCGCGTCGCCTGGCTTCGCCCATGGTGAGACGACTGGATGTGGAGTAGGGTG
CCAGCTTGTGCCACCCCATGTCCATACACATGCGAATGGCATATCCTATCGATGTCCATGC
TCGCGTATCTTGTGGTTGCTTCCAATAGGTGAGGATGAGGATGGCCTGGACAATCTCTGTT
GACTTGAGGCCATTCCGAAAGACTTCGGTGTAGAGGTGTTGCGCATGGTCATACAGCGCAT
TATATACGATGGGATTGAACGCCTTTGCAGACATTGCAAGAACAGCTGTGAATAAGAAGGG
CGACTTTTGGCGGACGTAGAAGAAAGTGTGCAGATGGGGATCCAGCTGACTTATATACGGG
TTGAGAACCAGAATGAAACTACAAGAAAGCCTCGCATTAGTCTTTAACGGGAAGATAACGC
CGTAGCTAGTGATTCACAAACTTCTCGAAAAGTGATTTAGCAATGGAGAGGCTGAGGATGC
CCATCTCGATGGGATCTTCTGGTCGGCCTGGGGGAGATGCTTCCGGTGGTTCCATAGCATC
ACTATCTGCGGTGCTCAGTATTCGGCGCAGCGAGAATTTGCCACGCATTGCCTCCTGATTG
AGCACTCCGGATGGCTGTAAGTTGCCAGGCTCCTCAGCCGGTACTGTTTCTACCATCGATG
GAGCGCTGTAGCCCGGCGTCTTGTTCACAGCTGAATTTGCGGCACGCGGCGCTGTAGGCGT
GTTCCGCTTGGCGATCCTACAAAGTATGGAAGTCTCGTCAATTCTCATCGTCTGGGACTCT
AAGGCTCCCGGAATGTCTCACTCACTTCGTCCCAGGCTTCCGGCCTCTACGATGCCGTTGA
AACACGCAGTCGAGAGACTTCCGCGCGCACCGCTCGCATTTAGAAGCCGGTTGGCTGCCTT
GCCGGCATTTCATCTTTACCTTTCGGCATGGGAGGCAAGCATTCATGGCGAGGTCAGTGTG
TCACAAACGCGTTAGTCACGGCAGCAACTGGCTCGCGACGACCCGATATGTCAGTTGATGG
TGGAGATTCAACTCGGCCATGAACGCAACAGCCAGGACGCGAAGACAATCGTCGACATTGG
AAAGGATTGGTGGAGACTGTGGGCCTGAGAGCGATGACCAGGTCTCTTACAGGCTCTTTTG
CCTTTTGGTGGGTGAGACTGACGAGCATTGTCGAAATGAGTGTCGTGTGAGAGACACATGC
CAGGTAGGTAGGTACCACGGGGGAGTTGGTTCGGCGGCTATCAGTGGCGCTTCGTACTCTC
AATGTTTTTAAAATGTCACAGATACCTTGGGTATCTCTGCGCCATCACAATCGTCATTGAA
GGCCATCCATCATATCGCTCCATATCATAGACCACGAGGCAGGTGAAGCGCGTACCACTCA
CATCTTACCCGATAGTGGACGCGACCGAATCCCTTTGGAAAAGCCGGTGCGTATGTCGTAA
GAGGCCGATCGGCGATCTACACGAGATCAATGCTACCCGAGCAATTACTGATGGGCGCCGG
TGACTTTTACTGTATAGACGCCGGTGGCTGTAATCTCACATGGCAAGATGGGCGCTGCAGT
GAAAATTCACGAGCTGTTGGGAAGCTCGAGGCAATAGCCTAATCGCCGGCAAACACGATTG
TTGACCAGCCCATCATTGAAGTCGGCATCCCATACATCATTGGCGGCCGAATTGGGGCTTG
CATACCGAACTGTCTTGCATCAAAAGCTCCCTCAGCATGGCCATCCCACATCATGGCAACG
GTATCAAAACGGCGCACGTCAATATGATGACGGACACCATCATCGTTAACCTCCCTGCGGA
TGGCCTCCGTGTGGTGATGAGGTCCCTTTTGGTGTTGTTTCCAGAAATCACACGCGATTTC
GAGCTCGAGACGAGAAAGTTCGTCGAGTTGAGGGCCATGTCTCTGATGAAAGAGAAGGACA
GGAAAATTTGCCTTCCGAGTCTCGTCAAGATGCAACAGATCGCGCGCAGTATGCTTGGCTG
CGGGCTGTCATTCGAGAGTCTGCAGCTTTTCGAAAACATAATCTCTCAAGGGACGGTCCTA
GTTTCGCGCAGTATTAATGACAGTTCAGGTGAAATGCGATCCTTGCTGACCAGCGTGGATG
GCGATATTGTGCAAGCCATGACAGCCGTTCAGAAATCCCTCCTTGTAGATACCGGTGCAAG
GGCCATGAACAACACAGAGCATTCTCTAGTCGACGCTCTCTATCAGTCCCTGGCGAGCTGC
CATGCCACTCTGAAAGCGACAAGCCAAGAATACCCATTCAGTCGAAGCCTAGTTTCTACGG
CTGGTATCCTTGGGCTGCCTCGACCTGCTATCGCAGATGAGTACCAGAGCCTGGCAAAACA
AATTTCCATGATCCCACTGCCACCAGTAGCAAAAGAAACGTTCCTACTGAATGGACGCAGA
GTCCCGCGAATATTCTCGGGTCTTTGGCAGATGTCTAGTCCCGCATGGGGGGCTGCATCGT
CGTCGAAGGTTATTGAGCAGTTCTCAAGACATGTCCAACAAGGATTCACAGCCTTCGACAT
GGCTGACCATTATGGCGATGCTGAACTTGTGTTTGTAAGTAGAAGGAGTGAGTTTCACACA
GCCACGCACTCACCTGGCCCGTAGGGTCGCTTTGCATCAATGTATCCTCATCGAGATGCGA
TCTTCACGGCAACGAAGTATTGTGTCTTCCAGAAAATGACGGTGTCTCGGGAGGCCGTCCA
GGCAAATATTGCCGAGCGATGTCGCCGTTTGCAGACGGACAAGATCGATCTACTGCAATTC
CATTGGCAATTTGTGGGTGATCATGCGTGGTAATGGGCCGTCGTTGAGATAAAGGTTTGGC
GCTAACAGATGCCATAGTATCAGCATCGGGAGTATCTCGATGCTCTACGACTCCTGACGGA
AGATGCCCGTGTTGAAATGGTTGGTCTATGCAATTTCGATACGAAACATCTCCTCGACGTG
GTTGAAGCGGGTATTCAAGTACTCACCAATCAAGTTCAGGTATGGCATGTTGACCTATGTT
TTTCTTTGGGAAGAGCAGCTAATTCACAACTACCTTAGTTTTCTCTGGTTGACTCTCGTCC
AATACTCGAAATGGCAGTTGCTTGTGAAACGCACAATATAAAGCTCCTGACATATGGCACG
CTGGTGAGCCTTTTGCGAGAGGGATCATTTGGTTGACATGCCTAACGTGATGACCAAGTGC
GGTGGTTTTCTCGCCGACAAATGGCTCGGAAGGTCTGAGCCCGATATATACGATGGGTCAA
TTACACCAAGCCAGCGAAAGGTACCTAAATGGCATGGGGATAACACTGCCGCGACGCTGGA
CCTTTGCTGACCATAATGGTCAATAGTATTTCGAAATGATACGCAGCTGGGGCGGCTGGGG
CCTCTTTCAGGAACTCCTGAGGGTGCTACGTATCATTGCTTCAAAACACCGAGTTTCGATA
TCAAATGTCGCCACTCGCTGGGTGTTGGACTTTCCATACGTGGGCGCGGTCATCGTCGGTG
CACGAATGGGTATAAGCGACCATACAGATGAGAATCTGGCCAGCTTTGGTTGGTCCCTGAA
TCAATCAGATCTCGACATGATTGAGGAGGTGTTGAAGCGAAGTCGAAGATGCGAAATCTTC
AAAGACATGGGGGATTGTGGATCGGAATATCGTACTTGAGCAAAGTCCAGAGCTGGTAAAG
TGCTGTGGTATTGGCGGCCATGGTACCATCAGGTCTCTAGCATATCAATCAGATCGAAGTT
CTTGCTTGCTGGAAATGGGAAGCTCATTCTTCCAGCGTTATCCATCAGCGGGCGCAGCCTT
GCTGTCATCCTCTCCCACAGTATAGCGACAGCTCAGTAAGTCGAAACAGTCTTTGCCGGGC
TTGTATAGCATGGCGGATCGCCCTTCACACCACTCAAGAGCTCGCCGATGAAAAGAAACCT
GACGACTGCAGCACCTCCTTGTCTATCTGCAGGACCCAGCTGTCAGTCCGGGTGAACTCCG
AATGATTGACTTGTCTAGGTACATTGGTGAGATCATGGTTGAAGAGAAGTTTCACATCCTC
TCGCAATCGGGTCCTGAACAATGGTTGCAGTGCGTTGTTCGATTTCGATAATGCGTCATGT
TCTTCACCTGTTCGGTTACGAGAGGTGGTGCTATCATGGTTGCTGCGACAGTTGTCGCTCC
CCAAGGAGGATGATTCAACGGCAAGTTCTAGTAATGGGGAACTTGACCGTACTTTAGAGAT
ACACGGACAATACAAAAGCTTTGGGCTACCGAGGTAGACAACGCCAACCTAGGCACACTTG
CTACGATGGGGGTCAGAAAGGTCACGTCTTCAGGCCTTCGCACGGCTCAACCAGGCCATTA
TCCTAGGTAGGTATCCAATCTGCCCCAGCTGCAAAGTCCGAGACGCTCTTGCTCAGCTTGT
CCGGCATTCGGGTCGGCTCAAACGAACCATGGAGCCAGCGCCACATTCGGGTCGATTTTCC
GATTGACCCGACCCGAGTCCCTGTTATGTTCGCCAACCACTTCCTTGTTAACGTGACACCC
GCAGACGACGAATATATTTGCAGTCACATTCTACGCTGGTAACCCCTTTGAGAAGTAGAGG
TATAAATTGCCTCCAAATTCCTTGTCATAGAACCGGCAATACCCTAGACCACGCCCTTCCA
ACTTGATCTGTCAGTTCCATAAGGGCTTGGTTCATAGGCCTAATTTCTATCAATATAACCT
TGAATATACCTCAATCCACCTCATCGTTATTCCGGTCGGGAGCATCAACATGAAAGCTGTT
CAAGTTTTGGGCACCCGAGAGAATCACCGCATTGTCCTGTCAGATACCTTATTACGACCAT
CTCCTACAGGCCATCAGATTCTGATCAAGGTCCACGCTGCCGGAATAACAGCAGACGAAGT
CATATGGCCCGAGTTGTACGCCTCAACTCACCGAGTACCTGGGCACGACATCTCCGGCACA
ATTGAAGCCGTCGGTCCCGAATACGATGGACCGCTGTCTCTTGGGCAAAGCGTCTATGCCA
TGCTTGCTGCAGACAGTCCTCAAGGAGGTCAGTCAGAGTATGCCATCGCCATGCCAAACGA
GGTCGCTATCAAACCGCTCTCAATCTCCCATGCGCAGGCAGCTGCACTCCCCATACCTGCG
TTGACTGCATGGGAAGCTGTGTTCAGTCGCATGAAGCTTACACAGGGCAGCAAAGCCCTTG
TCACGGGGGCTTCGGGGGCTGTTGGAGCCATGTTTGTTCAGATTGCCAAGAAGCTGCTCAG
TGCAGAGGTCATTGGTCTAGCTTCGCCTTCAAAGTACGACTTCGTCCAAGAACTAGGAGCA
ACCAAGGTCTTGGATTACGGCTCCTTGGACTGGTGCGACAAGATACACGGAGTTGATGCGG
TTTTCGATACAGTCGGAGGTGAAGTATTGACAAAAGCGTGGAAAACGGTCAAACAGGACGG
GGTCATCGTGACAGTGGGTGATCCGGCTCCGAGTTGGGCTTTCAATGGGGGACAGCCGGAA
GAGTCACAAACGTATCCAGGGGTAAAGTGCCTGCACTTTATTGTGTCTCCGGATGGCGATG
CACTTACCCATGTGGCCTCACTTATAGACGATGGCGCATTGAGGCCTATTCCTGTTCAGGT
ATTCGAGGCGAAAGAAGCGGTAGAGGCTTGGAAATATGCATCGCACAGAGGCAGGAAAGGC
AAGGCAGTTATTCAATTTCTGTCTGAATAGGGGCTTGCTTGCAGTTTAGTTGGGCAACATG
CTGTCTGTACTGCGATATTCCGACTTTTCCTTCAAGCTGCCTCATCCAGTGCCTAGCTCCA
TTGTTCTTAACCACCCGATAATTCAATTAGAAATGACATGTCTTCAAAGTCTGTTTCGGTC
GGTACAGAGTCGCAACCTATCTGTCCAGCTCCATCTTGCTGTCCAAGGACAGCCTTCGCCA
TGAGTTTTATTTCTGCGAACCAGTGCCTCGCCTGTGACCATATTGTCAAGAACGCTTTCAG
GATGCCTAGAAGTAGTCGTACTCGATCCTTTGTCCATGAGAGTTCGGGGCCGGTCAAGATG
TGCACACAGCTTGAGAGACAAGTGGCTACAGCTAGTGAGCCCATGCACATCACAAAAGGGC
TGTGTGTCAGCGGCGAGGAAGAAGCGGTAAGTAGATCAACAAAGTTCCTCGAAGCGTTGAT
GGCCTTGTGCGTGTGCTTCTCAAGATGCTGTTCTTCTTGACCTAGAACCTCTGCAGGGAGC
GGTGGTGCGTACTTGGAGCATATTAGCTCCATCGTGGTGTAGTGAAGCATTGATCTCGGCC
GATGAAGGTGAGTGGATGTGCTATATAATACTGTCGTTAGCGACTCGCGGCAAGGTAAAGG
CTGATGAGGTGCCATTCCAGCAAGTGGTTTGCTCACGTATTGAATACCATGTGGGCTTTGA
AGAGTATTTCATCAACAGTTCCATCGGATCGAACAGGGTCGCGTTTGGAGCGTGGTAAATG
CAACTCCCAGCTCATGAGGTTTGCCTCGGCGCTCTTCACTAAAGAATAAGCGGATTTGTTG
GCAATGTCACCTGCGGCCAAGGCTGTCCCAAGGATGCGAGCGGTGTCAATAAGATACGCGT
AGGAAGAAAAGCCCACGTCGTCTTCGTCGAAGCCACGATCATCATATTCGGCCAGCGTTCG
TGGCAGGGGAATCACCTAGCGCCCAGTTAGCAATGAAGAGATTCGAGTGTCGCTTCAGCTG
ACAACTTACTCCTTCAATGTATTGCTCTTCCTCACAAGGCATATCAACATCCGCGTCCACT
TGCCAGAGTGTGAAGGTCGGCAAATGGCGGATGCCGGCGAAGAGTGCATCGGTAACATAGA
GCTCCCACCAAGTTCTCCGCCAGCTTTCCTCCAGCACTTTGTCCCCGCAGCCGTGGTCAGC
AGCGAAATTTCGATTCTGCATGCCGGCTTCTAGGCCCAAGGCCTTTGCTTGTTCCAGGATT
GCCGCCGCTCTCTCATTCTCACCCGACCATTCCAAGGTAAGGGCAAGTAGCATTAGAGCTT
GAACATTGAAGCCATTGGGCACCAGCTGCTCGCTCAACGCGCGCTCAGCGCCCTGCCTATA
CTCACTTGATAGTGAATCGTGCGTGTATTTCGAGCCAATGAAGGCAATGATCAGGGCGAGT
CCGTAGCTTACATCCGTAGTCCTCTCTGACCGACTCATCAAATGCTCCCTCGGCAGAACAA
AGGGATGGCCAGGAAAGAAGAACTTGTAGAAGGCGTCGACCGGTCTGCTTGTCAGTAGGTG
GCTGTCCACCAACACAGCGGGAGGAAGAGCATGGGTGCACGCTACAAACGGCGTCACTGGT
GAATGGGCCGCCTCAAAGGCCGGGCTCTGCAGAATAAGTGCCGGAGAGTCTCTGGCCGCAT
TGATTGCATCACGGCGATGCCCTGAAGGCGTCGGCTTCTCGACGCTGTTACGCCTCCGGCG
ACTACGCCGCAGATCCGTGTAGACGCACGTCTTTCGTAAGTTGCGGCATCTGGAGCACGTC
GGCACGATGGCGTCGCATCGCAGATGCTGATTGCGACAATGGTTGCACGCGATGGCAACCC
GCCCCTCGATCCTTCTGGCCCTCTTCTGCTGCGTGGGTGCCTTGGTTTCCATTGCCAGGTG
TGCTGAAGCCTGAATACTTAGCTCGGGAGATTCGGTGCCTCGGATCTGGATTTAAGGTTGA
GGCTGTACAGTGCGACTCCCGAATTACACATGCTCCATTTGATGTTCTGTCTGCCCAAGGG
TTAGCTGGGAGAACTCAAGACGTATAGGATTTATCAAGCACATGCTATTCCAACGGATAGA
AACATGCGCAAATGATGCAGCAGCAGTTACAAATCTATGGGTATGGGAATACCAGGGGTTC
TATTTATAGCCGTCTATACCGCCGTATCCTTACTCTAGGTCTAATCTGTTGTCCATACGCT
CTATCAATCCATACCTGAAGCCCATCATCAGTTTTCGCCAAATTAACGCCTGAGAAAATGC
ATAGCCATCCATCATCCTTGACAGTATTCGCAGGTATGAAATCAGGCCCATCCGATTCTGA
AGAGCTTATACCCTATTTCGTCCGCTCGCCCAATATTATGCTTCTTGTCTATCCACTGGTG
GTCCAGGATCTTCAAGTGGCCGTAGGCATTGGTGACAGCTGTGTCTTTCTCAGCGAAAATG
GACTCTATGGAATCGCAGACGCCGGCGAATTTGCCATTGGGCCTGATGGAAACCATGAGCC
AGAAGACGCCCTCAGGAGCGAGCAGATGCGCAGCGCAATGGCGGAGCCATCGAGCATGCTC
TGCAGCGTAGACAACGTCTGCTGCGACAATCATGTCTGCCGGCACGTCCAGAGGAGGTTCC
CGCGTCGGCGCACACCAATCAAGATGGGCCACTTGCACCAAAGCGGTAGATCCTGGTTTGT
GGTGGAAGGTTGCATTCCTTTCCAGGTTCTTCAACACGGCGGGGTGGTAGTCTGTGGCGAT
TATCGACGCCGGTGAATCGGCCATCGATGGCAGCACGCTTGCGAGCACCAGGCTGACGAGT
CCTGTGCCCGCGCCAAGCTCAATGACTCTCGTCGTGGAATCAAGAGCCTTCTTTGTGGTTG
GTAAAAACTCCGCCGGCGCAGTGCAAAACATTTGCGAGAATGCGATGGATGCTCCCCACGT
CTGCAGCCCGACATCCTCGTGGTCGTCGCCCAACTGCATGGGAGTATCGTTGAGATCGACC
ACGAAGCTCTTGGCGCCGTCACCGCTGGAGAATCTGAATCGTCGCGTCATGCCGGGGTCCT
CATCTCGCTGCTTGCATTCATCCTCGGTGTTCGTCAAGTGGGAGAGCAGCGAGCATGCAGC
ATCCACAAATTCGTCGCGCGTGTCGTCGCTGAGTGGGAAATCCCAGGCTTGTCCAATAAAG
CCAGTGAGCCAGCGCACGGCAAAGTCGCGTTCTATGGGATCCAGGTACAGGGGAACCGCCT
TTTCGCCCTTGGATGCCTCGTCAGCGTCGGTTTCGGAGGCATAGCCAGAGTCTGGAGCGGA
TGCGTCCTGGGCATTGTGGGATGCATCCAACTCGAGCACTTCAGGGACGGGATAGTAAGAA
AACTCGTGTAGCTGTCGGAGGGCTTGCCGTGTCTCAGCCTCGGTGAGAGTGGCCGATTTCT
TAAGGGGCGGTAGAGATAGAGAGAGCGGACGCTCAACGTCAGGAGACCTCATTGTACGAAT
CATGAAAACCTGGGTTACGCCCCGACTCGTATCTAGATTGACGAGCAGATCGCAGTTGTAG
CATGTATCTACAGAGGCAGTCTCCCTTTTTTCCCTTGCCCTTCCATAATGTCCTTTATAGC
GGTGCAGAGGCCTCTGCCCCGTCCAGAATCAGTGAACAAGCCCACGTGGGGCGTGTGACTA
GCTGGCGAAAATTTTTGATAATTCTCGTGAGATACGGAGTCAGTTGCTTGGGGTCTAAAAT
GGACAATGGAGCAAGGGCCCCCTTTTTTTGGTAAGCCTTGGTGGGGACGGAATCTCGGGAG
GATCGAGATCAATACTAAGCTAATTTTTACATCGGAACAATTTCCTACACTGGGTTTGGGG
GAAGATTGACTGAGGCCGCTCACGGTAGCCTACGAGTATTCTTTTCCCTCTGTTACAGTAC
ATCTATACCAGTTTGCGATTGTCCTTATCCAGGCAATACCGTAAAGTACTTAGGTATTGAG
CTTTGGAGATAAACTTCAAGGCTCACTCTTTCGTCTACTTTGGCAATGACACGCGAAGAGT
CAAAGTACCTTAGGAATCTAGGTACCTTAACGATTGTTATGTGTGGCGCTTTTAGGTTATC
AGTGACTGGGTGGGAATATCTCTGAGTACGGTAGGGACCTAGATATCGCAACAAACAATAG
ACGCACAGGGTAGGTAAGGTAGCTGCAAGTAAGTCATCTCGTAGTTGATACTTCGCACGTG
TTATAAATTGTTCATTGCATGCACCCAATACTAGTGAGCCTTGATGTCACGTATTTTTTCG
CAGACTTTTATGCTACTCTAATATGAGATGTATGAGGCAACGTTTGGAAATAGCCAGCGAT
GCCTCCCTCGCGATGGCATAGCTTAGGCATGTAGCCTAAATTTTATGCCGTTCCACGAACC
ACCTTACGAACAGAGATGAGGTTGTCGACCGGTGCATCGTCTTTGATCAGCTCCCAGAAGC
TATTTAGCTTTTCGACGACCGCAGACTCAAGAGGGCCCTTGTCCAGCTCTGCTAAGGCTTC
TTCCAGCTGCTGACCACTCACAGAGCCCAGGATCATTGAGTCGCCGTGCTCTGGCTTGAGA
GCCGAGTGGTACCTCACCCAACGATAAGCCAACCCGGATCGACTCAAACCAGTTTCCTGGG
AAAGCTTTGCGAATTCTTCCAGCATCTTCAAATACGACGGCTTGTAGTAAAGGTCGCGGAA
GATCTTGCCAGTCAAGGTGTTGGGATCCCAATTACCCTGTCCTGACTCGATATATTCTCGC
GTCTTTGACAAAAGGCCCCCTGCCATGGGTGAGTAAGCTTGGATGGAGATGCCTAATCTGC
GCAAAGTTGGGAAGAGCCTCGTTTCATTCTGGCGTACCACCAGCGAGTAGCTGGACTGATA
TACTGTAGGAAGAACGTAGCCCTTGGACTTGGCGTAATCATAGAATTCGACGACTTGCTCC
GGAGTAAAGTTCGAGACTCCAAATGCCTCAAAGGCGCCTTGCTTATACAGAGTCTGGATTG
CTTCCATCTGCACATGTACTGGCGTTTCTTCGTCCTTTAAGTTTGAGTTTAGATGTTAGTG
AAAATTTCCCACGGTAGGCCTTGGCTGGTGAAGCTTGGGTACTCACAGGTGCGTGTATGAA
GAAGACTCGGACCTAGGCAGTGTACATCGTCAGAAGTCGAATAAACGCATCAGCTGCAATC
GTAATGTAGCAATGGAAACTATTCACTTTGTTCGTTCGAAGTGCCTCCAAACTCTCTTTGG
CAAATTGGAGAATCTTCTGTCCAGCACCAGGTATGACTCCGGTGGCAGCTTTTGTATCGAT
GGCGAACTCGCGACTCAGGTTCTTCAGCCCGATAACAGTCTCAGATGCGCCAAGGCCCTTA
ATTTCACGTTAGGTCACCTATTCTATATGAAGAAAGACAGATGACCATGATGAACATACGT
AACTCCTGGCAGTGTCGATAACTCTGATGTTGTGGTTTCGCATGACATGTAAGAGACCATC
AATCTCTTTGTTCTCGGGCGTCCACGTATGCGAACCAATCGCAAGTGAAACAGATTCGGAA
GGCATGATGATAGACTGGAGTTGTTTCGTCTAGAATTAGTGAAAAGTAAAGCATTGGATCT
CTGGCTCTGAGAATTTGACTTCACCTTATGTTCAATGATCGTCAATCCACGATTGTTGCTT
CAGGATCTATGCAATACAGTAGCGGAAGAGGCCCTTTCTTATATAAAGAGCCATTTATATG
TATAACTAGTACAAATATGTATAATAACTGATTGTTGTCCATTTCCATCTCCAGCCCCATG
GTAGTAGCCTTGTCCTCCTTAAAACGGCTGTCGGTGTTAAGCAAAAAACGATTTGTCTGAC
TTGCGAACGCCTCCGACTCTTCCTCCCATAATCAGGGCCGGAACAATTTGTCAGCCCACAA
CGCCCCACTAGAGCCCAACTTGAAGGCCGCCTCTTATTACAAACACCGAGAGCTTCGACCT
ATATAGACAATTGTGATTCTCTTGGACCGATATGTAATTCGGAGACTTCGACAAAATAATG
GACGAAAGAAAAGACGCTGCCGAGTCAAAGGACAGGCCCGCATCACGGCGCCGGCCCGGTC
GTCCACGGATGAGCGAGACTGCTCAAGAAACGCCAGGTGAAGAAGCTGTAAGCCAATCACG
TCGTCGTCTCCTTTGTTTCGGAGAGTGCCCCTCGACGCTTCGACCTAACCTTTTCTTTCTA
AATCAAGAGGAGGACCCGAATGAGACTTGCACAGCGATCGTACCGTAGCCGAAAACAGGGC
GCGTTGACGTTAGCGAAAGCGCGAGCTGACGTACTCGAGGCGGCTTTGGATGGCTCGATTG
AAGAGTTTATCAAGTTTTATGAACATGTCTCACAAAGCGGCAATGAGCTGCCAGCGGGGCT
TCTGACACAGCTCAACCAGACAGCAATGAATATCGTGTTTATAGCAAGAAAGGCTCGCCTG
GAGAAGTCCATGCTGGTTGGTGAACAGGATCGGACTCCCCACGATGGCGCGACAGACGCGG
CTGAAGAGTCTGGCGCAGGTCACCAGCCCGCGGACCGGCCGATATGCAGTCCTGCTGCCGA
GACTCGATTTACTGAGGTTCGACCGCTCAAGAAACCGCACAAGCTATGCACCAGCGACAAA
CCAGCGCCCGTATCGCAGCGGTTGATGTTGGCCTGCCTAAGGAGAGCCATTTCACTTCTGC
AGCAGGGACACTTTCCTGTTGTCGCGGTCAATCCGGCGATGCTCCTACCACTGCAGTTGGA
ACGCGCAGAACGGCTTCTCGAGAGGGTTGCTCACCGTCTTTCCGGGAGCCCGAGCTTATTT
TCCGCTGATTGTCAATACAGCGATGGTCGAAACTTGTATTTGCCCAAGTTGATGAGACTGG
TCGAGGGCAACCTGAACACATTAACGCCGCGATTTTCACCGCCGAACCTGCAGACCTTACA
ATTTGGGAGGACAAGAACGATGCTTCACACGGCTATTTCCGACTTTCAAGGCGAATGGCTT
GAGGCACCAGACGTTGAAGAATATCTTGAGCAGCGAGGAATTTTCGTGCGCATGGGCAACC
CCAGTGATGTTATCAGCCTATCAGCGCCTGCGCTTGACGACGAGCCGCCACGGGGGCCTTC
GGTATCGAGCATGCATAGTCTCCATTACGTGAACGAGCCTTCATTGCAGACACTAGGCGAA
AGAACAAACACTCGGAGTGCGGTACATGGCAATCAAGGGTTGACTATGCCGGAAAGCCGCC
CTTATACTCTGGGGGACCATGGCGCGCATGGTGGCATATCAAGGAGGCGTGCTCCTCACCC
AGAACACGACTTTACCATATTCGGCAAATCGCTTTTGGAAGAACAAGCTATACCGACGGGA
TACAACAACATTTCCCTGTCGGACTATTATGGGGAAATGCGCAACCTAACGGAGAATGCAG
GCTCAGGCCAGGAAGCACAGGAGAGGCTCAAAATAACAATCGACATAGATAAACTTATTCA
AGGGCTTGCGGATAAGGCAGTATGCCTTGGGCCGTGCCCTGGAATTAGGAGGATACACGTT
GACGAGGCAATAAGGGAGTCGGTGAGTAACTGTTAGAAATGACCTACGTCTAGTGCTCTAA
ACGGTTCATCAAGGGGATAAATGGAAGGGGCTCAACATTGTGAGGCTGAAGCAGAATGCAA
TCTGCAAAATATGGGTGTTGTTTGTCCCTGAAATCTGTAGCTTTGTTGAGAGACAGGTTAT
AGAAACAGATGTCTTCACGAGAACCGTGGCCGTTGTATGGAGGATTTCGATTCCAAGGTTA
CCGGTTGCTTATTTGTTCAGGAACGACCCTGATAGTATACCACATCTACTTTAACTTCCAG
TTGCACCGGCACATATAATTGTCAAGTTGTAGGTGCACAGCATCTAAATGGAATATCTGAC
AAGCCATTTGACGCACATGGACTCGACGCTTTCTATTTTCGCGTTCAAGTACTTCTACCTT
GACATGTATTCAGATACGAATAGGTAATGTAGGTAGGAGCATGAGTAGAGGCTTGTACCTT
GTAGCTTGAACCAGTATACATCTAGGTATGGACCATCTGTTCCCCAGGAACAGGGGTCTCC
AGAAGCTCGGTTGTGTGAGGATTCATCTAGATTGGCTAATATAATGCGAGGTACAGATAAT
AGGCGAATAATAGGCTGCTCATAAGCACGATTTAGCGTGGTCCACATAGCAACTACCTTAC
CATAAGATTGAAGGGATGATTCTATGAGTTGAGAGCATGGTATTAATAGTTTGTGAAGAAC
TCCCGCTCGTTCATTATGCGGGAGACAAAGTAGGTACTATACAAATAGAAAGAATGACACG
AGAAAGCTTGCCCATACCGGCTTTGAGGCTATTCTGAGCGTTTGAACGAGACATGTACTCC
ATTACGATTAGAAACGGTTAATGCAATCTTCTCTTGCCACGGTCTCTCGTCTTTTGACTCA
ATGGTCTCAAACTTTTGAAGAAATCGAATCAGTACGTAGCTAGCTTCTATTAGAGCGAATT
GCTCTACCCGTACATCTGCGTCAGTAAAGGCATCTCATGGATCAAGAAAAGAGCAACTCAC
GGCCAATGCAGATCCTTGGGCCCCCATTGAACGGAAGAAACTCCCAGGACAGTCGCAGGGA
TTCCCACCGTGATGGCTTGAACTCTTCGACATCAGGACCGTATACATCTTGTCTACGATGC
AGGCCAAACACGTTGTATATGACAGGGGTTCCCTTTGGGACAAAGAGGGGAGATTTGCCCT
CCACGCCGCCTCCTCTTGGGAGGATTGTATCACAATTTGCGACTCGTGAATTAACGGGAAC
GGGTGGAAACAGCCTCAGTGCTGCCAAGAGTAGACAGAATCATGTTAGCCTTGGGAATATG
TTCCACCGTGTCGCTTGCGCTAGAGACAAGGGCATCAGTCAAGGGGTTTGGGTGACAACCC
ACATTCATTGATAGTATAACGGACGTATTTGCATTGTGGTATGTCTTCGAATGCTGGCGGC
TGGTGCTTAAACTGCGTCAACACTTCGTTTCGCAACTTGGACCAAAGTTCTGGCCTTTTTG
AGAGGAGGAAAAAGACGTTGCTAATCAGACTGGCAGTGGTATCCCGTCCGGCGATGAGAAT
ATTGATTACCTCGTCCCGGATTCGGATTGGGTCCTGTGTATCCTCAACTAGAGCTCTCAGC
AGGATATACGGTTGTGTTTTGGGGCTTGAGTTGTTCCCATGCAGAGCCTTGTGGACGAGCC
CATCGACAAATTTGTGTACCACACGGACGTGATGCTTGAACTTCAGATCCGGCTTTAGCAA
GGCCAATCTACCTAACGCCATGCGTATTGCTATCCGGTCTTGCGCATACTGAACGGACTCT
GCAAAGCCCTCTAATTTGCTGTGGTAGCCATCCTGGTCCGCGAGCAAGCTATTGGTAGACT
CTCCAAAGAGGAAGTCGGTGGCCATGTCCATAGTGAAGCGTAAGAGGAGCTCTTGCAGCTC
TACTTCTTTTCCATCAGGGATAAGGCTCATGAGGCAGCTGACATGGCTCTCCAACATCGAC
AAGTCCATGAGTTGTGAGCGAGCAAACTGAGGTCGCAGAAGAGAGCGCGAATGAGCCCAAG
AGAGGCCGTCAGAACTGAAGATGCCATGCCCCAACAGTGGGTTCAACGCCTTCTTTCGCTC
CTCGTGGAGACTGTAGTCTTTGAACCGTGTGGAGAGAATAGTTTTAATAATTTCCTCGTCT
CGAGTCATGATGCCTATGCGAAAGGGAAGCTTAGGATCAGTAGGCATGGGCAGATGTCGCG
ACCACATTTGCATCTTACGTACCAACTGTGCCCATCATATTCAGCTGATAAGTCTCACCAA
CTTCTTCATGTCTTCTGGTCACGGTTTGGAGGAACTTATGCTCGGAGACCGCCTTGACGTT
ACGTATGAAAAGATCGATTCCCAGAATTGGATCCTTGTGGGGATACTTGACACGCATAGGT
TGACAGCCATGTTCGCGTGATAGCTGCTTCTGTTCGGCTGCTCTGTTGATCTTGTGGGAGA
CGAACTTGAAAAGACAAAACAGAACTGCTCCAATGTACAGAGTGAACGCAACATGCCCGGA
ATCCATTGTTGCAAACAAACAACAGGCACACGCCTCGTGAGAAGCGACGAGATGTCACTAG
CGCTCAGCTACGACCATCAGAATGTAGGTACTCATCTACAGGGGCGCATCCTTTATTTGAA
GGATCTGTAGTACTTACACCCGACAATGAATTCCTACCTACCTAGGTACCTACTTTCCGTC
GGGAAAATGCTCGGTCTATTCCTTATCGCTAGCGCTGGAGGGGGCAAAGGACCTTTGCAGC
ATCAGCCGAATATACACATACACATGCGGTAATCCCCACAGTCACGCAAACGGCAGGTTGT
GAATACGGCAAAAGAAGCGCCATAATACCTCGTTCAGTAAGATGGAGCATACATATATGCT
ACACACAAGGTCGGGAATCATGCGGCGCACGACATAACTGTTCGCAGGATATCACCCATCC
GCCTGCCACCAAGCGCCTCTCGTGTTACTCCACGTGGAAGTAAACTGGATATCAGGCTTCC
GTTGACACCATCTACTGCTGAGGTCAACACCTCTATACTAGCAAGATGAAAATTCTATGCT
TACATGGACGAGGGTCCAACAATGAGGTACTTCTCTCACTCTTTCCTAGCAACCATCCTCA
ATATAAGATATTACTACGAATGGATTGGGCTAAACTCTTGCATGCGAGCATCGCTTAGATC
TTCCAAGCTCAAACTGCCGCACTCCGCAGCCTTTTAGATGATTATACATTCGACTTTGTGC
AAGGAACCGAGCTCCATACCGAAGGTGAGCCACCAAGCCCATCCAGTATCGACACTTATAT
TGTGCTTTAATGTTCACAGCGCATAGGTAATTGGTCGGTATATACTACACAATTTTCCAAA
TTGCCTCAGTATGCTTATTATAACCCTTTGGTTCCATCCTCAGTTGTAGAGGCTGAAGAGC
ATCTGCTGGATCTCATCGAGGAAGAAGGGGGGTTTGATGGAGTATTGGGCTATTCGGGAGG
AGCAGCGTTTGCAGCTCAGGCGATTATTCGACACAGTCAGCGAGAATCAAGCCAGCCGTTA
TTTCGATTTGCAGTCTTCATCAATGGAGGAACACCCATCAAGGCCTTTTCCTTGAGTAAAG
AAAAGATCATGGAGGACGGCCCAGAGACTACGGCCCTAAACAGAGAACTGCAGGCAACCTA
CTTGCGACCCTCCAACATGCGAGTGCGCAAGGGAGATAGCAGGGAAGCAGCTGAGAGAGCC
ATCGAATCTCGGAAGAAGGAAATCAAGGCAGTGCGGACGGGTATGCTGGCTGATGGAAGAC
ATTTTCTGACAGAAGACGGAGAGCTTGCCTTGACGAGATATGATGGCGCAAAGGATGGTGC
GCTTATTGACATTCCAACGTTGCACGTTCGCTGTTTGGGAGAGACTGACGCCGACTTGGGA
CTCAATCTGCTCAGCCTCTGCAATCCGGACTTGATTCAAGAGCACCATCATCCATTTGGAC
ACGACTTCCCAAGAGGACAAGCCGAGATGCGAAAAATTGCAGAGAAGATTATCGAGTTGGC
AGAATCGGCGTAGATAAGCCACTACCTTAGTTAGACCGCGATGCACCACCAGAAGAGAATA
ACCTCCATAGACTTCCGATAAAAGAGGAAATTTCATATCCCGCCTTCATCGCATAGGCATT
CCTCCCTCGACCTTCGTTTATCACTTGGATTTCGGCCACAGTTGCTCCTAACCCGTCCGTG
GCATAGGATCCAGCAATTGTGAGTCGCAAGAAGCGAAGCTGCACAGAATTGCGGAACTCAA
CGGCCGTTACGTTTCCCTCTTTAACTTGTACAATTCGGGCATTGTGAGCATCGTAAGGTGC
TGATATCCCCACCAATTTTACCGGAGTCAGCTTCTCAAAGTCGCTATTCGCTTCTCTGCGT
CCAGACAGGCGAAATTCTGAAGGCGGAACACCGCCCCAAAATAGCAACACCTTCGAGACTT
CTTGCAACTCCCCAATGTCGACGATGACGGAAGCCTCATGGGGGGTGGCAGGTTGCCACGC
TGTCGATTTAGACCCATCAACAACGGCGAAGGGATACTTGCCTGCTACCCACTCAGAGTCG
GACACAACTGACCGGCATAGAGCCAAGTCTTGCGAACTGAAACTAATATCTGGTCGCCTTG
TGGGAACCACAATAGACTCGCCTTCGCCGAGCCGATATTCCTTTGTTCCTGCATTTCCACC
CAGTATCTCCAGGGTCACATGTTTCTTCTCTCTTGAACACGTTCGTCGTCGGGTGATTGTA
GTGTTGCCCATTCCAATGAGCACATCGAAACTCGCTTTTTGCCATTTCATCCCTTTGACTT
CGATTCCGCCAGACAGCTGCGGCGGCAACATTGGATCGAGATAAAACGCCTCTGAATTCGG
GCGCATTCCAGTAAGTCCGTGAGTCAAAACTTGCAAGAACCCCCCCGCGCCCGTGAGAAAC
GGAAATGCTGGATTGAGTCCAAAGATGAATGCCGGGTTTTCAACTCCTGGTGGCTGACTGT
CCAGCTGCGCCTCGCTAAATTGATAAAATGGTTTGCGTATGTACGGCTCTGAGGAACGTTG
AAGATAAGTATAAGCCGCACAGCCCTTTTGTTGTAACTGGGCTTCGGAGATTGCGTATATC
GACCAGGTCATCGCAGGGCCATCTGCTGTGTTGACGGAAGAATACTGGGCTCGTGACTTTT
GATCAGCGGCGATCCAACAATTCGAGGGACTGACTGGGAAAAAAACATACATATTCGACGT
CTTTGCGCGCCTGTTCCTCACTAAAATGAAACTGCAGCGGGTATTGAATCAAGCCGGTGCT
CGCCTGCTTGGTCATCCACGTTCCATCCATGCCGTCAAATTCGAGGATGACCTTTTCTTTC
TCGTTATAGGGGATGTACATGTTCTGTGCGATATGAGACCAGTTCTTCGGGACTTCGATAT
GCAATCGCTCGGCGGCTGAAGGGGCCCAATTGCCAAGCAGCTGCTTGATCCCGGCGTTGGT
GAAGGCGCCGTTGTTGATATTGTAGGCAAATTCGTCCTGAACGATTCCTTTCATCAGCAAG
ATCAATCAATGAGGGACTCACTGTGAGTTTTGCTTACCGGTTCCCCCAGCTGGATAGTCTC
GTACTTCCCAGTTGAAGCATTGCGGATCACATACGCGGCAAACATATCGGCTGCCCTCTTG
ATTACGGGCCATCCTTTCTCCGCAAGCCATCCCAAGTCGTTTGTTTGTTGGTAGTACTGCC
AATGGGCCAGAGCAATATCGCTGTTGATGTGGTACTGATAGCCTTTGCACACCCCAGTTCC
CGTACAGTTGCCAAATCGGCCGCTTGTCCATGGGTAAAGAGCCCCAGAGAAGTTGTAGTAC
TGCGCATTCTTGACGGCCTGGTCTGAAAGTCGTTGTCGGTAATTGTTGATACCCGCGGCAA
ACTGCGGGTACAAAGCCAGAATAGAAGGATATATCCACAGGTCCGCGTCCCAGAATATCAA
TCCTGCGTAGGAATCGCTCGACAAGCCACTGACTGATATCGAGTTATTAAGTCCTGCGTCC
TCTGGAAGTAGATTGGTGAGAATGTGGAACAGCGAGGCGCGTGCGCGTCGTTGCAGGTCTT
GGTCCCCTGGAATCACAATCTCGGCTTCATCCCAAATGGCATCCCATTTCTGTCTATGCTC
GGATATGAGGTCGTCCCATGCCGTCGATCCTGCTAGGATCGACGCATCTCTCGCAGCCTCC
AGTGAGCTATTGGATGCAATGCCCACAAACTTGTAAATGGTGAGGGCGTCTCCCCGCCTCA
GGCCCCAATCCCAGACTTGCGAGATGGTGCTACTGTTGGTGGAGACCCAGGGATGACCCCT
GCCATTCCTCCTAGTCTCGCAAGCCCGCCTCAAGTCATCCGGACCAGTCTTGCTGGTAGTC
TCAAACTTGACCGTGGAGACCACATATGCAGTGAGATAGTCGATCCCAGACGGCTTGACGC
TCGTGCAGATTGTCGATTCTGGCTCCAGCCACTTTTCGTGGAAATCGGCCCGTACGGCTCC
TGCTCCATCCAAGATGTCGGTGATTTTGAGCCTCGTATCCTGGTCGGCGGAGAGATCTAGA
CGAACGATGCCCAAGTTGAGCCTGGCACGGTGGGCAAGGACCGTGTAGTTGAGTTGATATG
TGATGTTTTCGCTGGGGGGCCTCCATGTTACATTGGTTTGGACGATTCCATCTCGTACTGA
CAACGACTGGTGGAAATTCGTAACAGTCGAAGCGTCGACGCCGGCCTTGTATGTGTCGCCA
CTTTCCGTGGTGACTGTAAGCCCTGTCCATTCCGGAATCCCACTGATCACAGATTCACCTC
CACGTTTCAAGTTATCCGGCACAATGGCGTGCGTGATATTCTGCTGAACGTCCCAAAATCC
AGAAATAGTTCCAAATGTGGCCCTTGGCTGATCCAGAGGCCACGCTGCATTGTCACGAGGC
TATCAGCACGGTTGCACAGAGAAATGAGGGGAAAGATAAGACGAAATAGAGGTTACTCACA
GTTGAGAAGATAATCGCCCGTAGACTCATTTCGATATATCCAGTAGCCGACCCCTTCGGCT
GGCAACCGCTGACCAAAGTATCCGTTCGCCACATAGGGGGAGTTCTGATAATGATTACCCT
GGAACTGATTTGTAGACAGAAGCCAAGGATCGGAAGTGGCAGAGCCTTCATAGGTCAAGAG
AGCTATGGCCACTGCTACCGGAAGGAAGACCATGATGTTCTTTCTGTATGGCTTATTGAGT
AGGCCTCAGGTAGATTTCGGACACGCGAGTTGATGAGTCGCTTCCATTTAAGCAAGTACTG
CGGCGTGCCGACATGGCTTCCGTCCATCTACAAACGTGATAGCCCACTACTGGTGTGTATA
AATCGTTCCTTGCGCCGGGAGCCCGTATTCGGCTTCGGGTGCAACCCACTGGCGGCAGGAA
TCCATGTGGACGATGTACAACGATGCACGAACATCCCGAGCATATGTACGTCGTGCAGCGT
GGCGTAGCAAAAGGGCGAGAAGCATGGTGAACTGTTTAGCCGTTACGGCGCTGAATGAGCA
ATGCAGAGATAACGGTAAGTTGCAAGATCGCCGCTCGCTCCTCAGTCAGTGTAGTAGCAGT
TTAACTCAAGATCGGAAAGACATGCCCTGAGGCCATGTGCAGGCGTAACATGGAACTGGCG
AAGGCAATCAATTGGGCTATTGTGATTGGTGGTCAATACCCCTGAAAATCCAGCTGTAAGC
TTACTGCGGTGCTCTAGACGTGCAAGGAACGGACCGAAAGAACCAAATGCGTTACCCCATA
CCCCATACTTGCATTCTCTCCACACCTACCGTAGGTTACCCTCTATTCCTTCGTATTCTCG
TTACGTTACCTGACAATCTCACAACTAAGGGATTGCTCCGACGATTCAAGGATTGGTACAA
CAATCAAGACTTTGGGGGCGCATGAGGGATCCAATGGGAAACACAAAAGCGCCAGCAGTCA
TATGCACATTGGACATGACCAGGCTTAGCTCCCAACTCTGACACCAAAGTATACACCTACA
ACGCGGCAATATCTGACTACCTAGCGTGGTTCTCTAAGGATGTCGTAGTTCCCTTCGTAAG
TGTATGGAGACACTACTGATCTTGCTGGAATTAAGTGCACACGGCCGGCTCCGGGTCTGCT
CTTTTCATCGCCAAAGCCGTTCAAGTTGACCATTAGCCCGGCCTTTTACTTGTACCAGTCG
TAGTAGGATAGGTATACAGCCCTCTTGCCTATATATCACCTTGGAGACTTTCCGTTACCAG
TAGCCAAAGGCATTGTACACACCTTCGTTCCCTTCTCATCCGAACGTTTGACACAAAGGTA
CGATGGCTACAATGGAGCCGCTCGCCATCATTGGCATGGCATGCCAATTCCCCCAGGAAGG
GGACAACAATGAGAACTTCTGGAAGATGCTCATGACCGGGAAATCCGCCATGACACGAGTT
CCCAAGAACAGGTTCAATATGGACGGCCATTTCCATCCAGATGTTGAGCACGGCGGAACAG
TGAGCCAAAGCTCGAGCTCCCTACTTCAACCATTGTTGCTTACCAAGTGCATAGTTTCATG
TGAAGGGAGCGCATTTCATGGCTGCTGATCCAGCTGAATTTGATAACCAGTTCTTCTCAAT
ACCCAAGTCTGAGGTCTTGTCCCTCGACCCGCAGCAAAGACTGCTGATGGAGAATGTCTAT
CATGCTCTAGAGAATGGTAAGTTGAGAATATGCCCTAGGCTTTCAAGCATATCACCCAGGA
CTGATACATCTTTGACAGCTGGCATTCCAATGGACAGAGCAGTAGGATCAAACACATCAGT
ATTCAGCAGCGGCTTCAACCATGACTACCTTCAGCTGCTCAATAGCGACCCAGAGATCAAG
CTCAAGTACAAGCCGATGGGAACAAGCAACTCCATTCTTTCCGGCCGCATCAGCTGGTTCT
TTGATTTCAAAGGCCCGAGCCTCACGGTGGACACTGCCTGCTCCAGCAGCATGGTAGCGTT
CCACCTGGGAGCCCAGAGCTTACGGGATCACGAGTCTGACATGACGGTTATTTGCGGTGTC
AACGTATTCACATACCCCACAGACTGGTTCGGCATGGACCACCACGGTTTCTTTGCAGGAG
ATGGAAAGTCTTACAGCTTTGACCATCGCGCCAGTGGATACTCCCGTGGAGAAGGCGTTGC
CACAGTCCTTGTCAAGCGACTGTCTACCGCGCTTCGAGATGGCGACACTATCCGGGCTGTC
GTGCGTGCAACCGGCCTCAACCAGGACGGAAGAACACCTGGTATTACACTGCCTAGTGCAG
CCGCCCAGGAGCAGATGATCCGCGAGGTGTACATGCGCGGAGGTTTAGACTTGGCGCAAAC
GGCTTATATCGAAGCTCATGCTACGGGGACTGCTGCCGGAGATCCGATTGAGGCGCGAGCA
ATCGCTAACTCCTTCAATACTGTCGACCGAGAGGCACCATTGATTGTGGGAGCTGTTAAGT
CGGCTATTGGGCATACAGAAGGCGCGTCGGGCCTCGCCGGTATCATCAAGTCTGTGATGGT
GCTGGAGTCTGCTATGATTCCACCCAACACCAACTTTGAGAAGGTGAATCCAAAAATTCCC
ATTGACAAATGGCAGCTCCATCTGCCCTTGCAGCCGACACCGTGGCCCTCGCCCGGCCTTC
GACAAGTTTCCATCAACTCTTTCGGCTTTTCCGGTACCAATGGCCATGTGGTGTTGCAAGA
CGCCCGACACTACCTCGAAGAGCACAAGTTGGTTGGATTCCACAGAACAGCGCCCTACCCA
GCTCATGCCAACAGGAGCACCACCAATGGCATCAACCAGGCCAATGGCCAGAGTGCCAATG
GTAATGGAGCAGTCAATGGTGCGGCGAAGGGGGATACTAGTGATGATCGAGTATCCACGGC
AGGCCGCACTCCCCTCCTCTTTCCAATTACCTCCTTTGATGAGCAGGGGGTTCAGAGAAAC
GCCCGCTCGCTCGCCACGTATCTGAATGATCAACTGCTCTCTGACGCTTCGAGCAGGACAA
AGAGTTACCTGCAAGATTTAGCATACACGCTAACGGCAAAGCGAACTGCTTTCCAATGGCG
GTCGTTTTGTCTTGCCAGCAGTGTAGCTGATCTTGCAGAGACGTTAGCGGCAGACTCATCC
CTTGCGAAACCAGTGAGGACAAGAGCTGCTCCCAATATTGCTTTCGTCTTTACTGGTCAAG
GGGCACAATGGTTTGACATGGGAAGGGAGCTTTTGGCCTTCCCTACCTTTGAAGAAAGTCT
TGAAACGGCCTCCAAGTATATGCAAGAGCTGGGGAGCTCATGGTCTCTTTATGGTAAGTCT
TTCTCTACGTTTAAATATGTGCTAGGCGAGAATGCAGAGTTGTTCTTTTGCTGGTAGGGCT
CGATAGCTGACATGTAACAGATGAGCTCTTGAAAGATCAAGAGAGTTCTCAGATTGACAAG
CCACACTTGGCTCATCCCTCTTGCACCGCTATTCAGGTTGCTCTTGTCGATCTATTGTCCT
CCTGGAATCTACGCCCAACACGTGTGGTAGGCCACTCGTCAGGCGAAATCGCAGCAGCATA
TTGCGCTGGCAAGATCAGCAGACAGACGGCTTGGAAGGTTGCCTACTTCCGTGGCCACGTC
TCCAGCAAGGTTTCAACCGATGGGTCAATGCTTGCGGTTGGGTTGACGGCCTCGGGATTGA
GGGAGTATCTCGATAAGGTGCACGCTCGGTTGCCTGGCGAACTCACGATAGCATGCTACAA
CAGCCCCAAGAACCACACCATATCCGGAGATACTGCCAAGATTGACGAGTTGAAAAGAATT
CTGGATGACAAGGGAATCTTCGCCAGGAAACTCAAAGTCAAGACAGCGTATCATTCATCAC
ATATGAGAGCCGTCGCAGGCGAATACTTGGGCCTGCTGGGCGACATGGAATCCTCAGACGC
TGGCATTTCTGCGGACATGTACTCCAGCGTCACAGGGGCTCGGGTTGAGGGTGCCATAACC
GCTCAGTATTGGGTCGACAACCTGGTGTCGCCGGTGAGATTTACCGATGCTCTTCTAAAGA
TGTCTCTAGAAAGCCCCAAGAGCTCACTGCGGGTAAATACCAGCAACGGTGTGATACAAGA
AGTTATCGAAGTTGGCCCCCACTCAGCACTTCGGAGCGCAATCAAGGAAACTTTTGCAAGT
CACTTCAACGAAAGCCAGGCCATCGGTTATCATGCAGTGCTGGATCGTAACAATCCTGGCA
CCGAGACTCTGCTGAGAACCGTCGGTAACCTGTTCTCGCGTGGGAGTATCGTCAACCTCGC
TCTTGTGAACCAGGGGACGCTTCCGATCCCGAGTGACGAGCGTCCCTCCATGATTGCCAAT
CTGCCGCCTTATGTGTTTAACCATAGCCAGACCACTTGGTACGAAAGCCGCTTGAGCCGCA
ATTATCGATTCCGCAAGTATCCGCGCCACGACCTGTTTGGCGCTCCAGTGCCTGATTGGAA
TCCCGAGGAGCCAGTCTGGCGCAATTTTATTCGGATCTCTGAGCAGCCTTGGCTAAGAGAC
CACGTTGTAAGTATACTATTGCGTCATCCTATATTGAGAAATGCTCATAGGTTGTAGGTCA
CAGGCAGTATTGTATACCCAGGGTAAGTCTTCCACAAAGTAATGTGCAGTACAGTGGTAGG
GAGCTAATTAAGATCACAGCGTGGGATACATCATCATGGCCATAGAGGCTTCCAGGCAGAT
CGCTTCACCAGATTTGAAGCTTCTCGGATTCCACCTCAAAGACATCTCCATCAAAAGTGCT
CTCATTGTTCCCGACAACAAAGAAGGTATTGAGGTCAAGTTCTCCATGGTTGGCATGGACG
AATCCAGTCTTGAAAAGTCCAAAGTTTGGAGAAAGTGGACCGCGGCCAGCTACAATACGGT
GGCAGACAACTGGGTCGAGCACTGCACGGGTTATATCCAGACCCAGTATCAAGTCACCCCC
GGCCCCATCGACGATGGCCTCGAGGACGCATCAGAGGCACTTGTGTCAAAGAAGCTGCTTC
AGGACAGCGTCAAACGCTGCACCACGCCCACAAGCATCAACTATGACAACCTGGACACCGT
GGGTTTGCATTTCGGGCCCTTGTTCCAGAACTTATCAGAAGTCGTGGTGAACAAGGGGCAA
GGTGAAGTGTCATCAGTGATTACAGTGCCGGATGTTGCCAAGGTTATGCCCAAGAGCTTTC
TCCATCCTCACATGATTCATCCATCAACGTTGGATAGCATGATGCACCTCTTTATTGCTGG
TACGTATACGCTTCCTCTTTACCCTTGACAAACACTTTGTTCAATGCATTAACACAAATGA
TGAATCATAGGCGTACTCGATGTCACAGATAAGACTACTTTGGAGTCTCCCATGGTGCCCA
CTTTTATCAAGGATGTCCGCATTTCTGCTGACATTGAGAACAGCCCCGGGCACCAGTTCCG
AGGGTTCGGAGTCTCCAAGCTGACGGGATTTCAGAAATTTCATAGTGACATCACTATCTGG
GATGAGGCCACGAAGACTGAGAGAATCGCCGTCAGGGGATGGTCGGGAAAATCTCTGGGAT
CAGAAGTGTCTTCCGTCGAGGCGAAGAAGCTGTGCCACACAATTGAGTGGATGCCAGACCT
CAACCTCGTCAAGCAGCCCAAGCTCAAGGCAAAGCTTGCTTCGGATCGGGAGAATGAAGAA
TATCGACAGAATGTCAGGCGCCTACAATTAGCCTCAGTGCTTTTTGTCATGCTTGCCTTGG
AGGACCTGAAGGACTATCCCGTCGGCAAGCTGGAAGGCCACTTTAGGAATTACTATGCGTG
GTGCGTCAAAGTCCGAGATGACCTACATCAAGGCATGCTGCCCCATCTCGACATTGCCGAA
TGGAAACGATATATGGAAAGTAAGTCACTGCGAGAGGCTCTCTTCAGTCAGATCGAGGAGT
ACAATGCAGACGGCCAGCTGCTTGTTCGAACGGGCAGGGCTCTAGCGGCGGTGATGAGGAG
AGAGATTGACCCTCTGCAGCTGATGTTCGGTCAAGACAACATTCTCGATGAGTTGTACAGA
AACATGGTGGAGTCTGGAAATCTGCCAGCTCTCTTGAAGGCTTACCTAGAGATTGTCCACC
ACAACAACATCAATCTCAACATCATGGAAATTGGTGCCGGAACGGGTTCACTATCCGCTCC
TGTATTAGAAGCCCTGGGCCCATCAGCCGCCGACGAAGCAAGGCTCTTGAATGACTCGGCC
ATCGCCAGATATACTTATACCGATGTGTCGTCGGCATTTTTTGAGAAGGCCAAGGACAAGT
TCAAGAGATGGAGAAACGTGCTCGAGTTCAAGACCTTCAACATCGAAAACGAAGCTGCGGA
GCAAGGCTTTGAGCAAGGCACATATGACTTCATTTTTGCTGGAAACGTTATCCATGCCACC
GCCGATCTTGAAAAAGTCCTGGCCAACCTTCGATCGCTGTTGAAGCCAGGGGGCAAGCTGG
TGATGCACGAGGGCATTCGTCAAGGTATGTTTACGAGGAAACGTTTCGGGATAGAGTCAAG
TACTAATTTTTTTTTGACTAGATCTCCTCTGGCTTCCACTATCATTTGGTCAGCTGAAGGG
TTGGTGGCTGAGTGTAGAGGAGAACCGAAAGTTCTGCCCGTCCATCTCTGAGGGAGAGTGG
GATGTTATACTCCGTCAAGCTGGATTCACTGGCATCACAACGGTACTCACAGATCGCGAAG
TTGCCGATATTCGGGGACAGAGTATCATGGTTGCCGAAAATAACGAGGTCATTGGCGTGCA
AGATGCTAACAGAAGGGTGCACATCATCTCCTCGAAGGCGACACAGAGCCTGGCAACTGCT
CTGCAATCCAGAATCACCAACGACTTCGGATACAAGAACTGCTCAATTGTGACACTTTCGG
ATTTGTCGGGCGAAGAGCTGATCTATGACATTTGCATCTCTCTCGTTGATTTGGAGCGACC
TCTCCTCGCAGACTTCACGGAACAGCAATACAACGACCTCAATCATGTCATCTCGACTAGC
GATGGTGTGCTCTGGCTTTCAGGAGACTTCCAAAAAGATCCAGCACAATACATGATCACTG
GTGTCATCAGAACTGTTCGCTGGGAGCGGGATCTAGACGCTCCCAATCTGATTACTTTGTC
GGCAGCAGAGCCTCGGCCCGACGATGACATGTTCATCGCCTCCATCCTGTCCGTGTTCAAG
CATCAGTTCGTTGATGATATCGAAGACGGCAGCAAAAACGCCGAATATTATCTGAAGGATC
ATGAGTTGCTCACCAATCGTCTGGTCGATGCTCAGAATGTCAACGGCTTTGTCCACTCCCA
CTTTGCTGAAGCTGACCCAAAGCAAATACCACTTGGCGAGGCTGGCCGGCCTGTTATGCTG
GATACATCCTCTCCGGGCTCATTGAGCGCCCTCCACTTCGCTACAGACCCGGTCTGGTCCC
GCCCCATGGGCGACAACGAGGTGGAAGTGGAAGTCCAAGCCGTCGGCCTTAACTTCCGAGA
TGTGCTGATCGCCATGGGTGAACATGTCGCGGCCTGTCTTGGAAACGAAGCGGCAGGCTAC
GTCACCCGTATTGGCTCCAAGGTCACCAACGTCCAAGTCGGTGACAGAGTCGTCTACATGA
ACGGACTTGTTGACGGCGGATGTCTCAAGACCTATGGACGGCAAAGCGCGGATGCCGTGGT
CAAGCTTCCGGATGCCGTGAGCTTCGAAGACGCTGCCAGTCTCCCCTGCGTGTATTCCACG
GTCCTCAACGGACTCTATGACATTGCGCGCCTGTCCGAGGGCGAGACGGTCCTCATTCATG
CCGCTGCTGGAGGTGTAGGCCAAGCAGCAATTCAGCTGGCGAATCTCGTGGGGGCAGAGAT
ATTTGCCACTGTATCTACTCCCGAGAAGCGAGATCTGCTCATTAACGAATATGGCGTGAAG
AAGGACCACATCTTCTCAAGCCGAGATTTGTCCTTTGTCAAGGGTATCAAGCGCATGACGA
ACAACCGCGGCATTGACGTTGTACTGAACTCGCTTTCAGGAGATTTGCTGCGTGCTTCATG
GGATGTTCTCGCTCCGTTTGGCCGATTCATCGAGATCGGTAAGAAGGACGCCCAGGCAAAC
GGAAGAATTGACCTCAGCCCTCTCTTACGCCAGACAGTCATGGCAAGTGTTGATCTGACGA
CCATCATGCACTACAAGCCAAAAAAACTCGGACAACTTATTGCTGAGGCTGTTCGACTATT
CGCCGAAGGCAAGATTCAGCTTGCCAAGCCTACTCGGGTTTTGAACTACACACAGATTGAG
GAGGCATTTCGCTCATTGCAGTCCGGCAAGAGTATGGGAAAGACTGTGTTCAAGCCCAACC
CCAGTGACATCGTTCCGATTATGCCTGAGAAGCCATCCCCATTGCAGTTTGACCAAAGTGG
CTCGTACGTCCTTGCTGGCGGCCTTGGAGGCTTGGGGCGGAGCATTGCACGATGGATGGTG
TCCCGCGGAGCCAAGCATCTCATCTTCATTTCTCGATCAGGAGCGGCGAGCGACTCTGCCC
AGGAACTGGTACACGAGCTGGAAGCAGCTGATTGCAACGTTCACGTCTTCGCTTGCGACGT
AAGCGACGAGGCTGCACTATCCAAGGTTATAGACGATTGTAAGGCTAGGTTGCCCGAGATC
AAAGGCTGCGTTCAAGGCTCAATGGTTCTCAAGGTGAGGACGAAGACATTTTTACTCTTAT
TTTTGGAAATGAGACTACTAACAGCATGGTCCAGGACTCGATGTTTGAGAACATGTCTTAT
GAAAGCTTCCAAGCAGCATTGAGGCCCAAGTTCCAGGGCTCGTGGAATCTCCACAAACTGC
TGCCCACAAGCATGAGCTTTTTCCTTCTTCTTTCATCCGCGACAGGTATTCTGGGCAACCG
TAGCCAGGCGAATTATGCGGCGGGCAACACGTACCAGGACGCATTGGCCATACACCGGCGC
TCACTTGGCCTCCCAGCAACGAGTATTGACTTGGGCAGCATCCTCTCAGTTGGTTACGTTG
CCGAGAACAAGACTCGCCTCAAGACGATTCCCACCATCTCTTCGGTTCTGGAGTCCATCCG
TGAGGACGAGATCCACTTGATCCTCGAGTATCACCTTGATAGGCGATACCCAGGACCAAGC
CAGACTGTTTCCGGATTGCCAAATGCTGGGATGTACAAGCAGCGTCGTATGCCCGTACCGA
GCTACCTGTATCTTCCCATGTTCCGCCACCTCCAGAGTGAAACGAGCACCGCGACTGAAGC
TGTCGAGGATGACCCCATCCTGCTCGTCCCGGTCCAACTGGCGGCCGCAACAAAGGTCGAA
GAAGCCGTCGCCATCGTCTCCAACGGAATCCGGCTCAAGCTTTCCAAGCTCCTCTCAATGG
CCGCTGATGACATTGATCCCGGCAAGTCGATTAGCTCGAATGGTGTGGACTCATTGGTTGC
TACAGAGTTTAGGACATGGCTGGGAAAGACGCTGAAGGCTGACCTGCCCATGCTGGACATT
ATGGGAACCAGCAGCATTCTCACCTTCAGCGAGAAGGTCGTCAGTCTCAGCAAGTTGGTTC
AAATTGCGGCCAGCAGTTAGTTTCGCCCTTATTGGTGCCTACCTATGCAGATTGAGCAATG
TCATCTTCACCAAACGGCATGAAACCTCCTTGCTGTCAATTGATGTATAACTTTACTGGTA
TGCCCAACCACTCGTGACATTGCAATTGTGCTCGGAGAACTCCAATTCCCAGACAAGAAAG
TGATTTCTTAACGAAGTGGACCTAACTCCGCCGGTCTCCCAATGCAAACCATCCCCGACCG
TAGACCAGGACTGCGCACGTGGTTATTCTTATTCGAGAACTCCCTAACTTCATCTCAGAGC
ACGACATTTACCGGCATTTTGGCCGACAACCCTGCCCCTTCTCTCACAGCTGCTGGCGGCG
GCGTAGCGAGCGTATCTGTTGACTGAGCGACCTTGACGGACGGCCTCTGAACTATGGGTCG
TATTGGCGTATTTTGCGTCTTTTGGTGAGAATGATGCACTCCATTAAAGTATCGAATTCCA
TGTCCCTTTGCATCTAGCTCAGCTTTGGCCTGGTTGTACATCTCTTCAATGATAAAGACCT
CCTCCTGCGCGTCAAGAGTGCAGTCTGCCAGGCACAGTTCTCGCTCTCGTTGCTCAATGTG
CTCACGGATCTCTCTCCACTGATTCTCTTGGATCTTGAACCTGTCAGGAAGGCCAGATCCT
TTGAGATAGGTAAGTATGCCCGCCATGATCGTGTTCATAGCACCGAGCCCAGTGATCGCAT
GACGAGAGCCATCAGCTGCCCCGATTGCTGTCAACGCGGCGCCTATGATGATCTGCGCTCC
AAGACAGAAGTTGATAGCGATGTGAAAGAAGCGATAATTCTTGGCTGCCTTTTGCTCTGCT
TGGACGACGCGGAAGTACAAGCCAATGTTCGGGGCAACCCGCCTCGCATGACCGTTGCTTG
CCAGAGCAGGCACAGTGTCTATGCCTGTCAGGGAACGAAACGCGAGGAGCTTGTCGTTTGG
TGGAACCAGTGCATCGTTATTTGTACCGATGATTGTGATCCGTCTTCCGTCGCCGTTGGTG
TTTTGACACTCCTCTTCGCTGACAGGCGGAAGACCTTGCTCCTCTCTATCGGCGGACAGAG
GATCTCTACCATCCAGAACACGGATAACTTGAGAGAGCCGAGCTAGCATTATAGACTCGAG
GTATCGTGTTCAATGTCACAGTGGTAGAGAATCCAAGTAGAAGCATTGACGAATGTGTATG
TGGTCTAGTGAGATGGTTGCGTTTCCACTAAATCTGCCGATGCAATCCGTCGTTCGGAGGT
TCTTTAGTTAAAGGGGGGAGCGGCGTTAAGATCCTGGAGATCCTCAGGTCTAGAGCAGACT
ATGCGCATGACATGGCAGAAAAGGATGCCTTAGTCTTGGGCTACCCTCCTTGGCTGCCTTA
TCCCACCCTCCATCACGGTGTGACTTCTCCTGCTTGTTTGTTGGCCATGATCTGCAAGGGA
GTCAGTCCGGAGCCCCAATGGTGCGAGCCGCCCCCGCCGTCCATGCTTATAATAAACTCGT
CGCCGACGGGGGCTTGAGATGTGTCCGGTACATGCCTTGACATGATTCGGCGAGTCGCAAT
GGTTATCAGATGCAGCATCCCCGCACAGATATGCGGCTGAACTCCTACGTGGCCGAGATGA
AAGATTCACAGCTGGGGGTGCGATAGCGGGATACGAAAGCCGGACTAATCATGGCAAGACC
ACGATGGAAGGCGTTGTATCATGCTCCCTGGTTGCGCTAGGGTTCTGATCAATCTCTATTA
ATAGACGACATGGGCAGCGAAAAGCCAGTCTTGATTCACGTCAGCTCTGTGGAAAATATTC
AACCTTGCAGGCGAATTCCTGATCAGGCGTTCCAGTGGAACACCAGTTGCGAGCTGATATG
CGACCGGGGTAGACTCAGCAGATAAAATAGACGGTAATATACCTACCTACCTACTGCCTAC
CCCGTAGAGCTAAGGTACCTACCTATGTGACTGTTGTAGGTACCAAGCGGAGGAAGGTAGG
TATCGATCGTCAAGTGTTATGTTGTCCTTTGCTATAGAATGGTTCCCCCCCAAGACTTGCT
GTTTAGCTGTTTTGAGATACAACATGGAACTGATCGCGCCCGCAATGACGAGCAGCAGCCC
AAGCGTAGCTGGCGGAAAGCCAGAGCGACCGATCTGTTTACATAAAAGAAAAAAAAGAAGA
GAAAAAGAAAAAACTTGACCACAACACAGAATGCCACGAGATCATATCAACATTAGGGCTG
CCAACGACTGAGGGGAGGGCACAGGACTGACGTGCTCAAATCCACCAAATTTCTCCCGTAA
TCCTCAGGGCGTCATCAACAGCTTTGTTTCTGATGAAAGATGTACATAGTTTACAGAGCTT
CGTCGTGCCTAGAGAAGAACTCAAGTCTCACAATTCGCAGAAGAGTATTCCGCATTTGTCA
TTCTCGTCACAACCAATTCCCACGCATACTGCCGTTGGTGTATGCCCTCGTAGAAGGGCAA
TATGAAATGGGCATACAGAGCCATGCGCAAAGCCAACCTGAAGGGAGCCACGGCTCATTGA
TAAGCTCACGGCGCCACTACTACTACTGGTATTATCGGAAACGGGAACATGGACTCATCGT
AGCGCACGCTCAATAGCTCGCAAACTCTTGCTTCCATCAAATCAGTGCGTCGAGAGAGCTC
CGATATGGTCTAGTGCATCGCTAACTGCCCGAAGATCTACTACCGAGTTGCATCTCGGCCC
GGGCTGTCAAACGGAGCTGAGCAAGGGCTGGGAAAGGGAACAGTCTGCGATGGCGGTACCC
AAGGCGATTGGCGGGCCAAGAGTCAAACTCGGTCTAAACTGTTAGAAATCAGCTCTCGACC
AGATGTCAAGAGTTTATTCTGAGAGAATCTTCAATGGCGATATCTGGGAAGAAACAGGATG
CGAGCACGACATGTCTTGACAGGAGTCGAATATGTGTATAAAAGGGGGGGGAATCCCAAGC
ATGCTGTCCATCATCAGGCTGGCATTGCAACACACATCAATTGCAGTCGAATTTGGAAGCA
ATTAGTCACAGACACAATGGATACCACTCCCCTGAATGGGAAAACAATCAGGCTTGGAGCC
GTCCAGGCCGAGCCAGTGTGGCATGACCTCGATGGATGTGTTGACAAGACCATCCGGCTCA
TTGAGCAAGCAGCCGCAGATGGTGTTCAAGTTCTCGGGTTTCCTGAAGTGTGGATTCCCGG
CTACCCATGGTAAAGCCCCTGATTCCGTCGTGGAGCAACTCCGATTACTGAAGACTTCTAT
GTGCTGACATGGCGAGTTTCCTGGAACGCAGGCAGATGTGGTGCGCTGCGCCGATAATTCA
AGCGACCTGGGTTCCCCAGTACCATGCGAATTCCATGACCAGGGATTCGCACCAGATGAAA
CGGATCCTGACCGCCGTCAAGGAAGTCGGAATCTTCGTTGTTCTCGGATACAGCGAACGCG
ACGGATCTAGCATTTACATTGCGCAAGCTTTCATCTCGCCCGATGGGGAGATTGTCCACAA
TCGCCGCAAGATCAAGCCCACCCATGCAGAGCGCACTATTTGGGGAGAAGGCCAAGCCGAG
TCCCTCAAGACTGTGGTAGATTCGCCGTTCGGCAAGGTTGGCGGCCTCAACTGCTGGGAGC
ATTTGCTTCCTTTGCTGAGGTACAGCGAATACACGCAAGGGGTCCAGATCCACGTCTCCAG
CTGGCCGTCCTTCTTCGGCATGCCGGAACCTGAGAAGATCGCATGGCTCTACCATGAGACG
GCCGAGGCAAGCAGCCGCATCAGCCAGAACATGGCGATTGAGGGCGCAACTTTTGTCATCT
GCTCCTCGCAAATCCTGACGGACAAGGGCATGGAGAAGAATAGCATATTGGCTGGCAATCC
AATCACGAAAGTGGTACGTCAGCTCGCGAAAGCAATCTTGCGTATGCAGGGCATGTCACTA
ATCAAGATATATTTGTCTGGCTAAGCCCGGTGGTGGTTTCTCTCAAATCTTCGGTGCTGAC
GGAAAGCCGCTGTGCGAACCGATCGGAGCTGGCGAAGAAGGAATCGTCAAAGCCAATGTTT
CTCTCGGCGACATCGTCAAGGCCAAGACATTCGTTGATGTTGCCGGCCACTCTTCTCGACC
GGATCTGCTGAGCCTTCTTGTCAACCCAACAGTCGCTAAGCACGTCACGACCATGGGCAAA
TAATAAAGTTATCCATTTGCGCTTCTGCGAAGAATAATAGCTACTATCCAATCGGAGATTG
TCATATGAACCAAGGAACTGCCGTCTCATAGTGAATAAATTCCCACCATTTCGTGCGGTGC
GTGTACGTCGAATCAGCCTGAAGGTCATAATGCTTCCAGCATGTCTCAATAAGCTTGCGCA
TGACCCGAATGTTGCCAATGTTTCTCACGTTATTCATGAGATCCAATATCCGTAGAATCCT
AATGCGCTGTTCGTCTGTTTGACATTCGCATGCAACCATGAAAATGGGCCATGGGCTGGTG
GCAACTCCCAGACGGTCCACTATGTCAAAGAACTCCTCCAGATAAGTTGTCTTTGCCTCTT
CGTCTCCGGGCAAGGGGATGACGTGGAGCAGATACAGTATTGTCCCTATGCGATAGAGCTC
TGCGGTGGCTAGAATGCGCGTGCGCCTAGCTGGAACTTCACCAGCTTCGCCTTCTGGATCC
AATCGCTGGACAAGGTTGTGCAAAGTGTGCTCCAGTTCGAAACGCTGCTGGATCAGCTTGG
GCGACAGTGGGTCGACTTCTTTCTGTATGATGGCTATGCGGAATTTGTTTATTCGATGGAT
GATTGCAATTGTCTCCAGAGAACACCCCGGTGCTCCAAGTATCTGGCAACCGCTCGTGTTA
GCGGAGCATTACGCCATATACCAGGTAGGCAGAGACAAGGGGATGCAATTGCGCAGACTCA
CCACAGTAGCATCGCAATTGGAAGCCCCCAGCAGGAATAAAACATCGATGCAGTTGTGGGC
TTGTCGGAGGGGCTGACTGAAGCATGCCAACACTTCGTGATACAGAAACCAGGTGAAGAGG
AAATCCGCTCTAAGCTGCCTTCGATATTCCGGGTATAACCCTTCCAGCATATACTTGGCAC
CGTCGAGGTGTGTGGTCCAGTGGCCGTCGGTCTCGTCAAAGACCTGGAGTCCGTGAGCATA
CGAGTGCATACGTCCCCGTGGCACTTCGCTCCTTGTGACTTACACTGTAGATGCATAGCAT
CATGGACGCGGCGAATTGCGTTTGGTTGAGGTCGACCGAGCTCGTTTCATGTCCGGGAGTC
AAGGAAGCGGAAAGGTAGCGCACGGCATTCGTCTTGTACGTGAGGGCTGCTGCAGAGCCAC
TGTGATGAAAGGCAGCCACAGCCATCATTGAGTTCCATAGCGCTTTTGTTGCGCTGTCTCC
CCGTGATAACACCATCTGGACAAGATCTGTCCGAAAGCCGTTCTGGACTTGAGTGGTCGAG
ATCATCGGAGCAATGACGCGCTCGTCTTCAGGTCAGGTTAACTACTGGATCTTGGGAAGAG
AGATGGAGGGACTGGGGTTAACTGAGCCCTTACAGTAGGACATGAACAGAGCATCTTGGCC
GATCATTGTCGGATAGAGATTGAGAGCCCGTGTAGGCTTGGCAACAGTTTTCGTGATGAGG
GCATTGTAAGATGTCGGGTCCAGCGCAGAGGCGACATCATTGTGATTGACGTTGAGGAAGT
GCACTCCGTAGCTCTTGGAAGCCTCGAGCGGGTTCTCTGGAGGCTCATAGACCACGAAACC
ACTGTCCTTGCGCCGGCCATCATGGCGATCCGGCCACAGCAGACGAAGTCCGTAGCCCTGG
CATTGTCTACCCGTGCGGGTGCAGTTGTGGCACACGGGCAGATCCCTGTCGCACCCTATTT
TCCGCTCTTTTACGGCACCTGTCAGCAGAGGCATCCGAGCTGCTGCCGCCAGAGCGTGCCA
GCTGGAGAACAGTGAACCCACGTTTACATGTCCAGCAGCCTTGCTTGGCCTTCATATCTTC
TAGGCCAAAGTCTGATGACCTCGCCCAGAGCAGCACGTCTTTGGCATTGTCAATCCGCCCA
GTCCGTTCGGCGAAGAGCTGCTCAAAGGTGGTAGAAAGTCGGAAGTTGGAAGCAGCAAAAG
AGGAATCTGACTGTATCCCGCAAGGCCTCCGCTTTCAGCGTGCCAGAAAGGCGCCAAGGCA
GGGCTAATCAATATTCCGATCCGCGAGGGAATCGATCAGGCCATTTGCTAGTACTCGATCT
TCTTTGCTCAACATGAAGGCTCAAGAGTGTGACTAAGAATGAAGATGTTGATGGTAATGGA
CAACCTAATTACGCTCGCAATGCGGTATTGATGCCATCGTCACTGTCATTACCTGCTCTTC
GTTTCCGATTGTCGATGCTTAATTGGGATTCCCTGGCGCCAAACACATTGGCCCAGCAATA
TGGATATGCGCCTCCTTAATTGGGTTATATTTAGCGGGCCATCTGATGATGATTTGTGAAG
AGATTCGGTGTCGGTCTACTTGATACGTGCTCCGAATGGTCAGTCAGGAATGGTAGGGGCG
AAATACTAACGCGGTGGTGGCCATCCTAGATCTGTATTCATGCAGCCTTTGACTGCTCCTG
ACCGAGTGTCATACAAGTGAGCAGCTCCAGCTTACTCTGCGTAGAGTACTCCGAACGGACA
GCAAGACGGTTTCGATTGCACAGCGAAGCAAGCTACTATGTTTGAGAAACATAGACTAAAG
GACAGCCAATCCAACGCAGATCCACTAAGAGGTATATTCCCCTACATGTCTTGATGGAGCG
CAAGGCGCCGCATTCTTCACTTCAGGTTATGATTTAGTCTAGTAGTTGGGTGAGCTGTTGG
TACCCTGGAGAGCAGACCCAATTTTCCGAACATGCGTTGAGGTGGCGACATTTGCCCACCC
ATGAATAATTGGGCATTGGTCAATTGCTCCAAGTCTGGGAGATAAAAGGCAGTGACGGATG
GCAATCAAGTAAAAGACGCAGCATGGTTACTTCAACCTCGTTCCGTAAGGTACATCACAAG
TCACTTCAAGGATGGCCGAGAGGGGTGTTAGAAGCAACTGTTCGCTACTCCAGTAATAGAA
TCTGGAGCGATCGCTAGGTGTCCATAACGAACATGCACAACATCATCGTATTGCGGCGACC
TTGCTAAGACATTGAGGAGCTTTGACATATCGTAGTCTACAAGGTTGCCATGGAGAACTGT
TTCAACGGAGATGTCAGAGGAGGCCATGACAATTGTACCCAGCACTGCGCTTCACAGCGAT
GTCCATCTTGAAAATGACTGGCAACCATCTACTGCCAAATTTCAAGACATTACTCTTGATT
CCACATATGAATAACCCAGATAATTACACATGAGATTTCTCGTGGGCATCACTATGCACCT
TTTTCCTCCCGAAATCATTTTCGATCAGTAGGCTGGCAGCGAGAGTATTCGTTTGAGCCTG
TTCCTGACACCACCACTTGCACTTTCTATGCTGCTCTGGCTCGGACGACGCGGAACCGCAT
TGACTACACCACAACCCGCAGCATATCGTGTCGTCGCTATGCGATTCGACCGATCTATGTA
CAGCGTTAGGTAACTATTCCATGGATTTGCTCATGGCCTTACGAGAACAATCATGGCGTCC
CGGATCGTTCAAGACCGCATCAAGCTTCGCTTTGGCTCTCTCAGAAGCTGACGGCATGGTG
ATACGTTGTTATACTGCGATTTAGGTCTTCGATGAGCAGTTGACGTCTGATAGCCACGGCG
CCGAATAAAGTTCCACGAGCCGTCAGTTTTATATCCGAGATGCGGGGTAAGAAGTTGCGTC
AAATGCATATTCTTCTAGAGAACTAGAATCTCTGTATGTCTTCTATTTCTGTGGCGTAACC
ATGACATCAAAATGGTCAACCGTTACGCTAAAGCTCTTGAGTAAGACCAGCTTCATCTCAC
CCGAGTTGAAGCGCCTTGAAAAAAGAAGATAACTTGCAACAACAGAGGCCCGTCTCGGCTG
TATAAACAGTTACTAGCCAAGTCAACTATTGGGGTTGGTTCTGCTTGTGTGTATAGCGTAC
ACATGCCGACTTCAGGGTCTAGGAACTGGTGGCAACAATGTGTGAGGCTTTTGGTAGGGAA
AGAGTGACCAGTACAGTAGGTAGGGGACTTGGACAAGGCTGCTTGACCTCGGCATCGTGCC
TACTCAGGTGCCTATCCGTCACACGTTGATCCGTGATACCTAGCCATAAGGTTCCTACCTA
CCTAAACCCACACCAGAATTGTCTATCCCGAGACGACACTTGGCCAGGCCAAAAGCCGGTT
TGCCGAATGAACAATCATTCAACTGCAGCACATGGAGGAGCTAGTCAAAAATAATGAGATT
GGAAGGCCTTACTCAGAGCAGTCGAGCATTCGACCCGAAGTGTGGCGGCTTACGGACTATG
GGCTTACTAAAGTCTGAGATGCCATCGATGTTCAAGAAACTAGGGTCGTCCGCAACACGTT
TGTTCGGACCATTTCTCGCCGTGAATGGTTGGGATTGGTGGCTTCTCAATGTACGAGTAGG
TGATCGTCTCTTGCGCCGATGACATGTGAAGTGTAATATGCGTTGGCATGCCGTCTGATGT
GGCCTCGTTGGGTTGGTGCCGTGGACGAGCAATTGCATGTACTTTGCAGACTGCATGCCTG
GAAAGTGGTGGGAAGAAGAAGGATTCAAAGTTCCTAGGTCGAAACGACATGAATTGAGTAT
TGTCCAAATGCTGAGGAAGCGATAGGGCAAGATTAGCCTGATTGAAGTCCGTCTTCGGAAG
TCTGTGAGAAATCATGGGGGAGGGTCGGGAAGTTTCCCATTTCAACCGCTCAACTGCGCCA
CGCAAAGCTTAAGCGCATGGGGTCCTTACTTGTGACGGAAGCAGAGCATTCCGAGCTGGTT
TTTGCATGATGTCGCAATGGCTCATTAATGATTAACATTGATGCGTGGGTAAAAGGGATTT
TCTCAGCGTCGAAGCGGATTCAGTCATCCGAACTCCAGGAATTGCATCTCTGGGTGGGTTG
TTCGGAGTACATGTTACCTGCATTGTTCTTCAGTACCTATTCTCCATGAGCTATGGAGAAT
ATCAGAGACAGTGGAAGCCTGATCGACCTTTTGCAGACAGAAAAAAGCGCGTGAGCCACCT
ACGAGAACGGCGTGCAGAAAGCCACAGCCATGAACACAAGCATCAAAGAACACCGAGAATA
CAAGCTTCAAAGATAGTGTATTCGTGTCGAGGTGGCTGTCTTTGGTACAAAGCAGACTTCA
TCCCAGGTGAAAGTGAGCAACTGCTGAGACAACCTGTTACTGGCGAGACATATGTACAACA
GCCCGGACGGACCGTGAAGCAAAGTACATCATCGTCATCCCATCCATACCTACCTGACGAT
TCTAACTTTTGCCGCCCAAACCATTGATGTTGGGTACTTACATACATGAAGGATTCAAGAG
GAAGTTTAGCCTCCTACATACTGAGTGACGAATGAGCCCTGCAGCAAGCGAGCGAGCTTTC
ACTCGGCCCACGCTATGCGCAAAAGGCGGGAAGTCTGCTTTTGCTGGCAGCTGTCAGCCTG
TGGTAGAAACATGTTTGCTGGTTTGTTTATTTTGGAAACAGAATCCATCTGAGCTGCGCCA
GGCCATCCTGTGAACCAGGCGCCAAAAACGCGCGCTTCTCGGCTCGATCTGGGCCGGTGCA
CGGCTCTGCACGTCCATAGGTAGAGCAGGGCATTTATTAATGGTAGGTAGCCAACAGTTTA
CCTAGGACAGGAAGCAGCAGAAAACACCCACAAAAGCCTCTAAGACCACCAAAAATAGCAC
GGCAGTCGGCAGTCAGCAGCCAGTAGTCATCCGCTTACCAACGCATCCGGACCCTTGACTG
CTGCCAGCCTACTATCGGCAATCCTAGCTTCCGGGATCAGGTAGTCTAAAATGGGAGCACT
AGGTTGATGGCTTAGAGAGGCTTTGGGGGGGAAGAAGCCACAAGCTATCCGGAAGCAGAGT
GGTCCGCCAGTTGGGTTATGATGATGGAGAATTCTAACGAGAGCCTAGAAGAAACTGCGTG
TTGATGGGCCAAATGGAAGCATGTATATAACCATCTCATCATTCATCCTATTCCAGAATCT
CATCACCGCCATCATCACTCTCACCACAACAACAATTTCAGCAGTCAGTATCGTACTAGCA
GCTGTAGATCGATACCACCACCCGTGTTTGACCTTTATACCTACGCATCATACAGCTCCTT
CTGTCTCTCTCTTACACACAAAGTCGTCTCAGAAACAATGGCCAAGCTTGCCAAGGTTCTC
GCCTCTGCCCTGGCTCTGGCCGGCTCTTCTGCCGCGACCTGGCCCCCCAACAGCAAGGACT
GCACAACCACAGCTTCCGCTGCTGATGGCTTCCCCACACCCAATGCTGAGCAGCTGAGGGC
CATCTCGGAGAGAGCTGATGGCTCTCTCTCAAACGCTCCTCCGCCAGCCACGCTTGCCGAC
AGCACCCTGCAGTCACTCCAAGTAATCGCCTTCAACGAAGAATTCGAGACTGCTTACTTCC
AGTCCCTCCTTGCCAACGTTACGTTGGGCGTCCCCGGCTATGAATCGTGGAAGGGTTATGG
AAAGGCCGAGTTAGAGAAGATTCTCAAAGTCATCATTGCTGTAAGTTCCAAGTGACAGTGC
CTCTCTCTGGTTTGGCCAGGAACATGGACTAACATCTGGTCTCACTCACTTTAGCAAGAAG
AGCTCCACGCCCTCAATGCACTCAACGCCTTGAACAAGTTCAAGAAGCTTGCTCCTCTGCC
TTGCAAGTACCGCTTCCCGGTCACCAACATCCATGACGCCATTGCCGTGGCGGAGGCCTTC
ACAGCCGTCGTCATGGGCACACTTCAAGACGTGAGCCAGGCTGCCGCCGCTGCTGGAGATG
CAGGCATTGTACGCGGCGTAGCATCAGTCATTGGTCAGGAGGGTGAGCAGAACGGCTTTTA
CCGGACTCTCCTCGGCGCCGTCCCCTCTGAGAAGCCATTCCTGACGACCAATGTCGGCCCG
TTTGCATTTTCCTTCCTCAACAACAACTTCATTGTCCCCGGCTCATGCCCCTTTGATGTCA
ACGCTCTGGGTGTACCCATCTTCACTCAGCTCAGCGTCGAGGGCGGTAGTGCTGCCCTTAA
CATCCGTCCCGAGGACCAGTGGCTCAACTACAGCGCCGACCTAAGCTCAGTCAAGAACGCT
GCCAAGTTCAGCAACGGCAATGGCGAGGGTCTCTTCATCACCTACTTCAGCGGCCAGCTGG
TTCCGTTTAGCGTTCCCGTCAAAGACTTCAAGTGGAACGGCGGCAAGGTCACATTCAAGGC
CTTCTTCCCCTTTGACGACAACATCATGTTCGGCCTGTCCATCGCTTCCTTGACTGATGGC
GGTAACTTTACCAATCCTGATGCCGTCCCTGCTGCCACGCTGGCTGCCCCTGCCATCATTA
ATGTCAACGACGAGTTCTAAGTAGAGTCGACGGGAGTGGATATCAACTAAACGATAATGTG
TAATGCGATTTGGGTCTTTGGGGGGAGCTGGGGTCATGGTTGGGTTTTGTCAATGGGCCAT
AGAGGTGCGAATATTATATCCAAGGTGGAACTTTCTGGCATTTCGGATTTTTCTCGACAAT
CTTCATCATGCTTCTTCATATGTTAGCTCAATAAAGTGCAACTTGATACCTCACCCTTTCT
CGCAATGATTACAATCGTAGAGTGAGTGAGCTGCTTCCCCGCCGCCGGCTTTCTCGAACTT
CCGACGATCGAGATTCGTATGTCGTTGCACATCATCGCTGTGACTCAGGCCAACGCTTGGT
ATATGCTTGTAGAACAGATATCCCGTCGCAGAAATGCATACATTTGTACTTTGGAATATCG
TGTCTGAATGGTTTGATCATACTGATGATGGGCTAGACGAAAGGCAGACCAAGAGGAAGAG
GCACGAAGCGATTACTCCTCTCGCCTGAGAGATCGTACGAGGGGCTGTTGCAACATACCGA
ATCCTTAATGCCTCAGGCAACAAGTTTCCCGCTTTTTGCAGTCGCTGTCACCATTATGTAA
TCGCCTCCCTCCCAAAAATTAGGAACTCACCAAAGCAGAGTACAACGCCAAAATGAAGCCG
AGCTGGAGGACGACTCATGGACGCTTTCATCATTCAAATGACAAGCGCTTCATACCGTCTC
GACAGCTGCGTAGTGCAATAGATTACATATTGCGCATACTCTCACCGTTCTTGTTTCTGTC
GATATCCATCAACATACCGCAGCACAAAAGCGCGCTCAGGAAAATGAGCTTCTCACGACCG
CGGTGATGAAGAAATCAATTGCTTGCGGCGCATGTCGAACCTCGAAGAGACGAGTGAGTCA
ACAGTGATGCTGCCTTAGTGAACCATGCTGAATCAGTCAGTGCATTCATTCAGGTGGGCCG
CCGTGTATTCGCTGTAAGGAGCGAGGCGATGAATGCATTTTCCCTCCAAAAGGCACCTCCT
TCATATTCCGACGCTCACGGCTTGAGCGTCAGCAACGTGCCGCATCATCTGCCCTGCCAAC
CGATGCCAGCACTGTGTCGTCCCTCCTATCCGCCGCCGCCGGGCCTCAAGGCGAGGCTCCA
GATGACCCAGACGAGCAGCCCAAGGTCAACCTATGGGAGAAAGACCCTCTAGAATACGTGA
CGGATGAGGTCAAGGAGAGCTACATGAGATGTTCGTACAAGTGGTCATTTCATCATATGCC
TACTTTCTTTGCGCAAATACGAAACAAAACCTTGGATCGGTCTGTTGCCTGGGCGATGTTG
GCCATTACTGTGCGGTTCTCTCAGAAACCTCCCGAGGGATTCTCCAGCCAGATCCAGACAA
GCAACTACTTTGCCGCGCACACAAGGTCCCTGATCCTGCCTTCGATTGATGAACCGAGCTT
GCAGCGGATACAGGTCCTCCTCATGCTTACGGGCCATTCATGGGGGTCGGGGGAAGGCAGG
CGTGCATGGGTGTACCTCGGAATGGCCGTGAGGATGGCCCAGATCATGGGCTTATTCGAAG
ATGCGCCAGTCACGTCTCCTGACACCCAAGACTTTATACACGGAGAGGAACGACGGCGGAC
CGCTTGGACTTGCTTTCTGATGGACAGTCTTCTGAGTGGCGGCAAGGGCCGTGAGCGGCTG
CTCTCCGCGGACAGCATGCAGATACAGCTGCCTTGCGATACGAGCAACTTCATCTTCGGCG
AGTCTGTCCTCTGTCCCTTCATCGAGGGTTTCCGATCCGATGGCACTGTGAAACTCCCGCG
TGGAAATCTGGGCATTGTCGCCTACAGCATGAGGGTTGCTGATGTTTGGGGTGCCGTTGCG
AAATGGTCTTGCTCTTCGCACCCGAATAACACGCCTCCCTGGCAAGCAGAGTCGGAGCTCC
AGCGCTTGTTAGTACGGCTGAACGCCTGGAGAGACTCACTGCCTCCTCGCCTGCGCTATGA
CCTGTCTCTACTGCACGCCCACAGTGTCCAAAACCAGGGACAGGCGTACTGCTATATGCAT
TGCATCTATTTCATGTCGGTCATATTCCTCTATCGATCATATCTGCCTGAATTGGAAATGC
ACGAGGAAACAGAGCACGAAAACGGCGACAGGAAGCAGTGGACTGAGTTTTCTTGTAGAGA
GCTTGCAAAAGTTGCCGACCAGGTGTGCGAAATGCTCCAGGACATCCGCGGGTTTGGCTTC
TTTTTCCTACGCGGCTTGGTTCCCTGGATAGGGTTTACCATCTACACAGCGATTGGAACGT
TGCTGTATTTCTGGCATTTCCCTCATGTAAGCGAGGGTGATCCGCAGATTGAAAGCTGGAG
GCAGCGCATCATTGATGGGTGTGTCTTCCTCAAGGACATGAGACAGGCCTGGCCAATGGCT
GATACATGGGTACGTCGCGCTTCACCGATTGTCTCCCAGCCACTACAACGTATCATCACTG
ACTTCCTCTTCTCCTTCGCAGCGAGAAACCATCAAGGCGATGCATATATTCTATAGCAATG
TCAAGGCCAAAGGTAATCAGGCCATGAGTCCGAGTGCTCGTCGGGAGATGCGAAACGCCAT
CATCGACTACGGTGCGCTGCAACCATCTCCAGTTCAACCAGCCGATAGTGGCAGCGAAGAA
GATGCCATGGTAGGTCGTGCTTTCAACTCATGAGGCTTCCGCTCTGGGCCATGGCTTACAC
GTCGGACAGGTTGTATCTGAACAGGAGAATACCAGAACGGAGGAGCTTCACATGAACGAGC
TGAATACGAATGCCTTGGGCTCGAGTGCAATGAATACAACTGAGATGAACTCTAATGAGCT
AGCTGCCAGTGAGATCAGCCCAAACGAGTCGGAGCTCATATCACACGAATTCGGCGTGGTA
CCGCCTGCTGACTATGATCTTTTCGACACGCATTTCGACATTGACTCGGCGATGCAAGCGT
CATTTGCCGACGCAACCCAGGGCTTTTGGGAAGGATTTCCGGGAAACGTTGAGGTATCAGG
ATGGTGATTCGAAGGATCAGGATGGTGATCTGAAGGCGTTTGGGTTTGGATACCAGCACAA
AGCTTTCTCCCCTCTACTCTATGTGCAGTAAAGTTTGACATTTTCCAGATATATCATCCTT
CGGGGACGCACTCTGTGTTTTTTAGCTGTATGTCGCGGACTCAAATCTAACCACTATCAAG
CTTTTCCTCCACATGTGTTTTCAACACTTCTTTCGAGACATACCCGACTAGGTAGGTTTGA
ACAGGAATTTCGATGTGTCCTCATGATGAATACGACGAGCTCCAAGCGAATTGGAATCGAG
CCCAATTGATGTTAGACTCCGGGTTTCTCTCTTCGACAGTTCCGAAGACTACCGGAAACTG
ATGAGGTGAAAACAGTTCTTCCAGCCGCCGCTGTAAATTTCTCCACAGCACTTGTCATCTT
GACTGGGTAGGTAGGTATGTGAAGCTGATAGACAAGCGGCATTGTCGAGCAGCACCACAGA
TCAATTTCCCAACGACCCAAGTCATGCCCATCCCAGAGGGGCCGTTCTACGCGACAATTGC
TCGGATGATAGCGAGCCTCTCGCCGCCAGTTCCCGATATTGCCGACTCAATTCCACGAGTG
GCGGCGATGCTTCCCATGAGATATCTCAGATCTGCCGTACCATTACGTACAATGTACAACG
GACCCTTTTTTGGGGGTGTTGACGGAAAGAGCCCATACTCGGCAATGAGGGATGGCCCATG
AAACTTCGCCGGAAGGGGCTTGGGATATTGTAAAATATCTAAGACAGCATGCGAGGATGTT
TGTTGCAACAATAACACTGGTTATTGGGGAGACTTTCGTGCTGTAGGGAGCCGTAAGTGTG
GTTTGTGCAAGACATAAATGTCGTGTCAACATCCATCACCCCCTGTGTCTTCAACGCCCGA
CTAAGGTTGTTGGCGACCCGCAGAGGCCGGATCTCCTCTTTCCGAAGTACATCATGGCGGG
CCTTTTCGGATGTGGATTGTACAATATGGCATAGAAACAAGCGGGTCCCCGATGGAACAGC
AAAGCGACAACACCTGCACAATAAGGTGTTCTCCGGCAGTTGTATCATGGAGCTATAGACG
ACAATGCCAGAGAGACGACAAGGAAGAAACATTAGAGAGCCAGCTATTTCATTCCTCCGTC
GCCTTGAGTATCTCTGCTTCTCTCTGTGTTTACAGGTTGATCTCGATGTCAACCTCTTCGT
TCTTAGGGGCCCAAACACCTGCTGTTGTGATCCACTCCGCTGGCCTTTTTTTGGTCTCGTG
TGCGTACGTTATGTATATCGACTATCTAGGAAACCTTTGGGTTGATTCACATCCTTCCGAA
AGCTTTCCGATTGATGGGCTTACTTGTGGATCTTGGATACCGGCTTGTCATCCTTGACCCC
TCCAACCTGTTGGCGCTTCGAAGTTTACAGTCTGCACCACCCCCGTCTTAGTGAGAGGAGT
GTATTTACCCGGTGTATTGTTTCTACCTCTCAATCCAGTTGCATCTATAGCTGAGGGCCAG
CAACTTCAACTGCTATCACCAAAGATGTTGATCTTCGTTATCTGTGTTTATCTCAAGAGTT
CTGCAAGTCGCCGTGTCCTTCACCGTGTTGCCCCGCTGTACGTGCCTACCTCTACATGTGC
GGCAACTGCGGCGTATGCGGCCGTTGATGCCATTTTGAGGGTATCAATGTCGCAAGCATTC
TGGAGACATTGCAGGGTCCAACGACAATCGCTTCTGTCAGCAGGCATTCCCGGGGGAGCAC
TGCATGAAAAACGTGTGATTGTTGAATCTCTGAGCAAGGCCAGCCTATACCGGTGTTACGC
GGGACAGGACGGGCCTGGGTGCCACCAATGGTTCGATGTGAGCTTTTTCTCCGCAAAGATT
CATGTGCTCAACACCGTCAACACCACCATATTGACGAGATCACCGAGATTCCGATGGCCGA
GGACGCGAGCGGCGTATGCGGCATCCTCATTGCAACTTCACGACGTTCTGGGGATGGTAAT
TCACGACGGTGTAGACCAAAGAATGGAGCAGTCATTGCGCCAGCTGAAGAGACTGAGCACT
CAGCGTGGCTCTAACACAATATAAATATCACGACTCCTCCCAAGCACTGGCCAATTTGAGT
GGCCTCACATCAACAACAACTCAGTCATCAATTTGATACGGTAGATATTCTTCCAAAAGAA
CCAACGAACCAACGCCAACATGGTTGCCACTATTCGTCAGTACAAGGCTGCTTGTGTTCAA
GCCGAGCCAGGCTGGTTCGACTTGGAAAAGTCTGTCCAAAAGACGATCAATCTCATCACCG
AAGCTGGCGAGAAGGGATGCAAGTTGATTGCATTCCCAGAGCTTTGTAAGTTTCAAAGGCG
GAATTGGAAGCCGAGGGAACATGGCTGATGATTTGTTCTAGGGATTCCTGGGTAGGAGACG
CAGAAACTGACGGTCATGGCAATGACTGATTCGGAGCTGACTGTGACGATAGATACACCTA
CTGGGGATGGCGTGTCAACTACCAAGACTCGTTGCCTCTGCTCAAAGAGTACCACAAGAAC
AGTCTGCGTCCCGACTCTGATGAGATGCGCCGCATTCGCTCCGCTGCCCGCAAGGCTCAGA
TCTATGTGTCTCTAGGCTACTCTGAGATTGAGGGCAATAGCATGTACATTGCCCAGATTAT
CATTGACCCTAATGGCGATGTTATCAACCACCGCCGAAAGATCAAGCCCACTCACGTGGAG
AAGCTTGTGTTTGGTGAGGGAACTGGCGACTCTTTGGTCAGTGTGGTCGAAACCGAGATTG
GTAACCTTGGCCATCTCAACTGCTGGGAGAACGTAAGTCGCCGCTAAGATTCTATCCTGTT
GATCTCATCCATTGACCGGTCTCAGATGAACCCCTTCCTCAAGGCGAACGCTTGCGCTCAA
TACGAGCAGGTCCACGTTGCCGCTTGGCCCGTCTACCCTCCCGCATCAACTCTGCAGTACC
CCGACCCTTACACCAACATATCCGAAGTGCAGTCTGAGCTCGTTACTCCCGCGTACGCGTA
TGAGACGGGCACTTGGACGCTCGCTCCCAGCCAAGTCGTCACTCGAGAGGGTGCCCGAGCC
AACCTACCCCCGAGACTACGGAACGATGAAGCCGCTGTTGATGCGGAAGCTGCCGTGATCG
GGAACGGCTTTGCACGCATCTACCGCCCAGATGGTTTCCGCGCCGTTCAGGACCCGCCCAA
GGACTTTGAGGGCATCTTCATTGTCGATATCGACCTCGATGAGAACCTTTTGACCAAGCGT
CTGGCTGACTTTGTATGTATTCTACCCCTTGCGAGAGTGATGAGCTTTGCACTAACAGACA
AACTGCGTAAACAGGGTGGGCACTACATGCGACCCGATCTGATCCGCCTTTTGGTCGACAA
GACGCCCAAGACGTTCCTCGTGGATGCCGACAATGTTGACCCCAAGAACTTCCCAAGCTCG
TTGCAGCGCCTTGGATTAGACAAGCCTCTCCCTGCACCTGAGGAGTAGATTCCTGAGCTCG
ATGGTGGATGAAGAGAGCGAACTGTGAAGGGCAAAACTTGTTGTCAGCCCAAGGGGTAGTT
AGAATGTACTCTCACCTTATTGTTTATCTATTATCTTTATCTCGATGTGCAGAATTCATCT
GACTGAAGGCAATTGTAGAGGTGCCAATCTTGTCTATGAGCGCCTTTACCCGACCAAGAGT
ACTGAATGCATCGATCTGAAGAATACTGGACTGATCTACAGAAAACAATTCAAACGTTTAA
ACCTGCGCCGCAGGCTGTAGAACCCTTGTTATCACCAATTGCAGGAGAAATCGAGGCTTTG
TAGGGTAGTTTCTGATTCGTTCCGGAGAGTCCAATGTCTCAACGTGCTTAGGCTTAATTCT
GACTATTCCTTATTGCTTACTCTACAGCAATGTGTAGTACTCTGTAATCAAATACTCATCT
CTATACAAACTGCATGATACAGTGATAGCAGCCGCCGCCTCCAAGGTCCAAGCCGGTGAGA
CAAGGGCCGCTAGTCCTTTCCAACAGAATTAGCCGATTGATAGTCCACATTGTGTATTGCC
AAGAATCACAGAACCGTCGACAATTGTCTACCAGTGTACTAAATCCTTAGTTCTGTTATGG
GGATAAATCGAGTACGCAGACCACGGTTGACAGGAAAGTCTAGGATTGTAGTCTCTGGCCC
GAAGGAGGGCGGCGTTTTCCGCTTTGTGCCTTTTAGTACCTGTACGGACGGAACATCACAA
ACCACTGTGGACGGGAGTTACCTTGGTATCCGCGTCGAAGCCGGAACATCATTTGTCCGTC
TCATTATCGAAGCGGCGCTGTCTGCGAGTTCAGGTTACCGAGCCCGTCTCTCTGAAGGTAT
GAGCGACAGATTGTCCATCCTCTGGGCTCTGGACAATGCTTGCCATGGTCTTCATCAGCCG
CAGCGCGATGCCAAGATATCCTGGGTCAATCATTACGACATTCTCAAATGACCAGGCCCTC
GTTTGACGTTTATTGCGGCAGCTTTGTCCACATCCAGCAAAAGACGCGCTCGTGGGACCCG
CAAGCGAATCGCCGCAGGAGACATCTAGAACCTGACTAAACTGCAGTGCTCTCCTCGCTCT
GCCACGCCCTTCCCCCCTCCGTCGAGATGGATGACACATTGGCCGGAGGCGTGGCGACAAC
AGCTTCTAAACCATCGTCCCAGGCGCCGTCCACGCGGAAGAGGCGACACTCATACACGCGC
GTTGCTTGGTAAGCTTCGACTGTCCTCGTAGTCACCGAGGCGTTCGACCCGTTAGTGACAC
TTTCTCAGTGATGAATGCCAACGGCGCAAGACAAAATGCAGCGGAGAGAGGCCCTGCAAAG
CCTGCAGAGAGAGCAACCATGCCTGTCTCTATGATCGTACGACACGCTTCCGAACCCGTAA
TCGTGTAGTGTAAGGCTCACCTCCATCACCTCGGTCGTCAGGTATCTTACCCGCGATAGGA
ATCCTACGGAGAGCCAAGCTTCCTCTACGAATACCGTGAATCAGCAAGCTGCGTCTTCCAC
AGACTCCCATCCAGGGCAATCCCATTCAGCGGCTGCCACTACAACAACGCCTTCAGCCCCG
TCAAAGGCCAATGGACTGCTCAGCTCGGACTACTACCTTCAGCTGGCCGAGAAGCTTCTAA
CCGCAGCAAGGCCCCCATCTACCCAGAAGGCCAAGCCCCAAAACCCTTATAATGGTGTTCC
TGTCACGTATCTCCTTGAACAGCTCCTCCTGCATCGGGCAAGCAAATCTTCTGGGAATGTG
TTGGCTTTCATTGACAACGATCGCTGGATCAACATCATCGCGTTTTATGAAGAGGAGATTG
GCGTTCAATATCCCTTTCTCAATCTCGAAGAGGTCAAGCGCCAGGTCACAGAAGTTGATTC
GAGGAATGCACGAGATGATCAACATCAATCTTCACGGTCACCGTCTACCAGTCAAGTGAGC
CGCAGTCAGATCGAGAATATTGCCATCCATATATTGGCCATCATTTCCATTTTCGCCGATG
CACGAGCGATTGGCATAGCAAATCCCTGGGTTGAAGAAACATATGCAGCAACAGTAGCAAA
AACACAACTCCAAAGCACCATCAATGCTGCTGATTTATGCCTGCTGATTCTTGCTGTAAGT
ATATTGTCCTTCCGGGAGAGTATCTCATTTTGCCCATCTAATTGTTCGCTATTATTTGAAT
CAGGCCATCTTCTTCTTCCACAGTGACCGGGAAGTCTTAGCTTGGAGAGCAATTGGCAATG
TTCTTCGGCTTCTGCAGGAAAATAGCTCCCGAAACTCGGGGGACCTGAGTCTTCACGAGGG
AAGCCAAATTGCAGCATCGGGCGAAAAAGTATACTGGTGTGTATACACACTCGATCGGCGC
TGGAGTTTTGGCACAGATTTGCCGTTTGCAGTTCACGACACTGAGATAGACCGACATCCCA
TGCTGGAGGTGAGTGACGAGCATTCTGTCCATCACAACTACAGCCTCAGTTCCACTGAACA
ACTCGTGCAATAGAATGACTCACCTTCAACATCCTATGTCATCAGCATGGTCTCCTATTGT
CGAATCTCTTCTGATGTGAGAAAATGGCTGTTGGAACCAATATCTGGCTCCGCGTCCGATA
TGACGCGCGATTTCCTCGATTTTCGCATTGTGCAATGGAAGCGCAATTTGCCAGCCAATCT
TCAATATGACCCTTCCACAAAATATGAGCCGACGAGGGTTGACCGGGGAGAGTACAGAATC
CGCCTGCTTCTGTACCTGAGGGCCAACCAGATGAGAATCATCATACACAGGACATCGGCAA
ATCGCCTCGCATCAAACAACCTCGACTCATCAACAGCCAATGTTCTGGCTGAAGTGTCTCA
TGATACGATCCGCACCTTGGTCCGGCTGGCCGACGAGACCGATATCTATCACGCGCAGCAC
AAGACTTATAACCATTTTCTTGAATCCGCCTTATCTTCGATGCTTCTCGTTCTGGGCAGTA
TCAACGACGATGCCAATCGAGCCTCGTGCCTCCAAGATGCATTCGATGCCGTAGAGCTGAT
ACAGCGCCTATCATTGACATCACCCGTCTCGCAACGCCTCTTGGAACGATTACGCAACATC
CACGAGGCTATGGATAGCTTTCGAGCTCGAGGTAGTAGAGCAACATCGCATATGTCGTCAA
GCCTTGATGGAACCACGTCGCTACCGCAAACCGCGTTCAGCCCGGATCGGTCTATGGCGTT
TGCACGACTCGAAGCCGATCAAGGCCATGGCAATGCCTCCAGGACAAATATGGACATGGTA
AGGGCATCTGAGCAGCCATTGGCGGTTTCTGTATTGTCCGGCCGTGATGGGGCTGAGAGAG
ACCTGCAACAACGCAGGATCATGGGTTATTCTCTGGGCGGGAATCAGACAATGGCGTCGCC
GTCTCATTCTTTTCCCCAAACATCATCAGCTGCTGGCGCTGCCGTTGCATCGCCGGATATG
CCGCACTCAAGGCGTGGTTTCGACATGCCCGGAACTATCCTTAATCTGGCTACTGACTTGC
CTTTCATGAATTTTCCCGAACTGGGACAGTTTTTCGACGATAATCCGGTCAATTTCACATT
CTAGAAGGATGGGCGCAGGGCGAAATCGGCATGAATGGGCAGCTACAACTAATACCTCTTA
ATCTTCTTATATTAATGCTAGATAATATGTGATGTGAGCACAGGGATCTTATGTGGAATGT
AAAAGTCTCAGCCGTTGGCGACTCGTTCAAACTGGGGAATACTTTTTTTGTACCTTGTTCC
ACCACTGAATAACTGCCGCCACCCGACATAGAGAACTGGCGGACGGAACATCGCTCACGGC
CGGCCGGCAGATGAACTGCCTCGGAGGTTATAGCTTAAGATCGCGACGCATCAATCAGAGT
CCTCGATGGTGTTACGATAGCTAGCGGATATAAACGGCGGGCATATGTCGGCTTTCGTCGA
AGTCAAGTAGCTGAAGGCTGGAGGTCTTCACATCGTTGGCTCATTCGCCCCATCTCGTATC
AAGCAGCGAAAGATCACACCAAATCACTGATTAACGACCGTTGCTATGACGCTTCCTAGCT
TGCGATGTGAAATTCGCTATGGTTTCCATCGTACAGGGGCGTACAATTGATGGCGATTCTA
TCACAACGAATTGACAATATCAGAAGCGTCTTTAACATCTTGCCACCTCAACCTGCGATTT
CACGACGCGAATAGGGACAGCCATCTGTAGTGGCAACGACTTATCTTACGATATGTGATGA
AGCGGGCGAAATTTTCCTAAGCGGGGACATACATCTTGTCCCATTGTCTGACATACTTGCG
GAGGATGCTTACCATCATCTGCCTTAATATATATCACACATAATAGGAAAGTCCTCTTGTT
CAACAGCGGTGTACAGGTAAGCCTGACAGTCCTCATTGGTGGGTTATTCACAACAGGCTAT
CAGCTCGAATGCGACTTTCGGCACTTGAAGCCGACTTTGAGCAGAGTCCTCTGCTCTGTGA
CTTGGATGTGGATCGCGAGTTGGGCAGAGACTCATTCGACCTCGCTGAAGGACTTATATAA
AGAACAAGCAATTCACCGGTATTACAACCAAACAGACAGTTCAGACACCTCAATTTGGCAT
TCCATTGTATCAACTACATTCAAACATTATTGACTTCTGTACATATTTCTTCACCATCGTC
AAGCAAAATGGTTTCACTCAAGTCGACTATTATCCTTGCACTAGGCTATGCCAGCAGTGCC
CTCGCCGTCGAGTACAACAAAGACGCCCGTCCTGCTATTCCCGTCCCCTGTGATGGCGACG
AGCTCGCCCTCGACTCACGACGTACCAACTCTACCGCAGGCTCTGAGCATGCCTCTCTTGA
GGAGAGGCAGTCGTGTGGTTGGAGCGGCACTTTCTATGAACAGACAAGCTGCTCTGCATCT
GGCAGCCAATTCACCAAATGCAGTGGAGGTGCTGGCTGTGTTCTCACCAACTCTGTTCTCG
CATTCGGCTTCCAGAGCATCAAAGCCTATGACCTCTCATGCGACCTCTTTATCTGGAACGG
AGACTGCAGCAGCGGCTACAGTTGGTATATCCCGCGCAACTCGCCAACTGGCATCTGCTGG
GGTGGATTTGGCACTGGTCATGGCTATTCGGTTGGCTGCTAAGTTTGGTTGCAATGAGGAA
TCTGGAAACCGAAATGGATCTCAAGGTTGTCTCGCCATGTGGGATGCTGAGAGATTCCAGG
AGGATCTACATACCTACTAGGTATGCTTATCTAACGTCTGGTTCATCTTGTTCTGGACTAG
ACTTAAGAGCGTAATGAAACCCTATTCAAACAACCTGGCCTCGTCGTGACTTCAATTCCTA
GCCCTTCTGCCAATGTAAGGTACCTAGGTATGGTCTAGACACTAGGGTGATACCTGATGGT
ACATGTTGGAAGTATGCATGGCGACTCCTATATTTACCTTATCTTTGTCTTCATATGCATG
AAGCAATCCTCTGCCAGCGTTGGCCTGAGAGCAGGAGAGCACTGGTATAGCAGAATAACCT
TGAGGGGCAGTGTAACTATAGGCAAGACTGAACTCAGTCTGCCTTGCGGTTCTAAAATTTC
ATGCTGAGAAGCTTGGAGAACTACGGGTGTTCGATCTATTCAGGCTCTCGGTCCAGGGGAA
TTACGCAGAAAACACACAAGACAGTCAGAAGCCTCCCTAACCTACGACTGGACGCGTCGAA
GATCTAGTGACACCATCCCTAAGATTGTATCTCTTGTCCCAATCAAGGCTCTAACAATAAT
GATGTATGTATGCTGCATTGGTTTCGGGAACACCCGACTGTACTCCTTCGTGGTATTCATG
AGAATGGCGCTTTTATATGAGGTTAGAAGTCTTTTTCTGAGCCTGAGTCATTCGAAAGATC
CGAGGTATTTTGCTATCGCGCTCTCGCTTCGTTGCCAGTTGATACATGCCGTTAACCGACT
CCCTGATAACAAGAATGGAAGTTCGGTAGAGCCGGACTACATGGATATTGAGGACCCAACC
CTGTTCCACTCATGGAAGAATTCAGGATCTTGAGCTCACGTTGGGATCTCGGGAGCAATTT
ACTCTTCCAACACCACAAGCAACGGGTAATTACATGCTGGTGTTGGCAGTTCTCAGGCCAA
TGCTTGACAGGCATTTGGGCACCCACCTGTACAGAGTTTGGTCGAACTTCTCAATGTATCA
TCCGTGATCAGCTGTGACCAACTGTGCGGGTCTGAGTACCAATGAAGATGGTCGTGAACAT
GAGTTGCCTTCAAGTGGTCAATCAATATCACTCACTGACAAACGCCGCGCCCTTCCGCCAA
ACAGAGAGCGAATGGAAACGCCTCGGATGAAGTAACAAACAAGGCGATGAAGCACTTGACA
AGCTCACCTGTGCCGCATAAGCGGAGGTGGAGAACGTCAAAATCCGAGGTATGATGAGCGC
GTGCAGTGCGGATAGGCTATTACATACTGAAAGTGCTGCCTATGGTTGAGTAATCTTTGAT
GAAAGACCATCTCTTCTCGAAATTCTCCTCTTTCGAACGCTGCGGGTTTCCTCTCAACCAG
CTTGCAAGCCTACATCCTCGTCGCAATCAACTACCATCAGCGATACTGGGTTCTCTAGCTG
GGATCAGCCGTCCTGCGAAGCTCAGCTGCTCACAAATGCACGGCAGCTATTACTAAGAAAC
CACCGGCGCTTCCGCCCTCTAGCTGAAAGGGGCAAAACCGCCACGGCTCGGTGTCGGTCCT
TGTTCAAGCGCCGAGACCGAAAGCTATGAGACAAAGTCATTGATCCTCCCAGGCTCGCCCA
GCTTCGGACGGGGTTTCTTTTGATCACTGAATCCGAAATCTCGTTACCTGCAGCAAGTTCC
CGGGAAGTTGGTCTGATGAGAGAGACATGTCTCCCGGGCAAAGTAGCGTTGATGAACCGCC
TCTACCTCTAACCACTCCTCCAGCCTCTACGGACCGAGGCCTCACTCCGCCGTCGCCGCAC
CCGCGCCGGAAGCCGGACAGGTCGTGTGTGCTGTGCCACCGGAGGAAGATCCGGTGCGATA
GGCAGACGCCGTGCTTGGCATGCGTGAGGGCTCGTCTCACGTGCACATATCCGGTCTCTGA
CAAGCCCATTCGTCGAGTGCGCAAGGCTACCATAGCTGATGTCGCGTCGAGGATCTCGGAC
CTTGAGAAGACCATCGTAGCGGCTTCCATCGATCATGCAAACAATCCGGCACGAAGATCGC
TGTCGGCCAATGCATATGCAAATACACATGTGTCTGCGCCGGCAGGCTTACCGGTGAGCCT
ACCGGTAAGCCCTCATGAATCTCCCAGGGAACCACAGGAACTCCCCTCGGAGGAGGTTTTA
ATCAGGAACGGCACCTCAAGCCAATACTTCAACGAACTTCTCATCTCCAAGGTGATTGAAG
AGGTAAGCATCGTCAGGATTTCGCGTCATCTCTGCCATCATACTAATCTCAAGTTTCACAG
GATCAAGACAAGTCCTCGCTGCTACATACACCGCACAACGACAGCAAGGAGCTGGGACTTG
ACTCACCGTTCAGCCTCATAGGCTTGCTATCCAGTCCACCCGTCTTCGAGGAAAAGGAGAA
GGGCTGGCGACTGTCCCGACTGAGCGCCACTCAGTTGTGGCATCTCTTTGTCCAAAATGTC
GATGCAACCATGAAGCTGCTGCATATCCCAACAGATGAAGTGACTATTTTCACCGCCATCC
ACCAGCCGGAGTCTGTAGCAAGCGACGTTCTCGCCCTCGTCTCGGCTATGTATTTTGCTAC
CACTGTGACACTGGAGTTGGATGAGGCTCAGCATGTTCTCGGTGTGGACAAGTCGACTGCT
TTGCGGACGTTTAAGAGGGATTTCCAGATGCATCTGTCAAGGGCAGATATGCTGGAGAACC
CAACTGTCGTGCTGCTGCAAGGGCTTGCCATATACTTGGTATGTTCTCTGCTCCCGAACGA
GGCCCAATTTGAAAGGTGCTAACACGCCAGGCTAGGCATCGGCGCGAGCTTACTATCATGG
CAGGGGCATCTGGATCCTCAATGGGCTTGCTGTGAGGATGGCACATTCTATCGGTCTCCAT
CGCGACGGAACCAAGCTAGGAATGTCTCCCTTTGAGTCTGAAGTTCGACGGCGACTGTGGT
GGCACTTTCTCGCGAGGGATTCAAGGGCCGCAGAGGATCACGGCATCAGCTCATGGTCGAC
GGTCCCCAGTTACGATACGAAACTGCCGCTGAATGTGGACGATAGCGAGCTTCGTCCGGAT
ATGAGAGAGCTCCCGCCACCTCATAATGGATGGACCAAAATGAGCCTTCCACTGACATGCA
TGGAAGTCGCGCAGACGCTGCAGCATATGGCCAACCTCTCCATGACTCCTTCTGGATCGAC
TCCTAAAGAAGTCATCAGGAGTAATATGCTCAACCAGTTGAGGTCACGCGTGGAGCAATAC
ATAAAGCCGTGCAACCCTGTGATCCCAGTACAGAGGATGACCATGAAGACAGCGCTCGCCA
TGGTGCACAAGATCGACTTCGTCACAAGGCAGCAGCTCGCCAATATGGAGAATCCGGACAA
GCGCAACGCATTTGCTACGGAAGCAAACCTCCTCTCTGCCCTGAGATGTCTGGAGATACAC
CTCGAGCTATGGAGTGACGAGCTTCTTCGTCCTTATCGATGGTGCATGTATGGCCACCCTC
AGTACCACATGCTGCTATACGTTCTCTGGCATCTTTGCGTCTGTCCCACAGGCCCCAGCGT
TGACCGAGCTTGGGTCATAGTCGCAAAAACATTCGAGCTGGAGCAGGTGAGGCTTTCCACA
GCCGTTTCTGGCCCGGCACTGAAGTCTGTCATCTTGAAGAGATTGCATAAGAAGGCCGAAT
TGATACGGCAGTCGGTGGTGAATGGAAACGACGTCACTATTGGTGTGGCTAGGGCGGATGA
GGTGCCTGACGACAACAATATGATGAATCCTCCACAGGAAGCAATTCTGGACGTCCGTCGT
TTCGATGGCGAGAACGTGGACTGGAGCAGTCTCATGCAGAACACCATGCCTGATTGGAACA
CATTAGTGGAAGACTTGCATCTGGATTTGCACGATTTCTCAAGCTATTTCTAATGAGGGAT
TATAGATGTACCTACAATCGCTGTTCATGAGGCCATCAAGGAAGACATGTATAGAGGTTCA
TTATTAGTAGTATTTTGACATTTCGGCTTTTTTACCTAGTACCCATGCTAACGACTTATCA
AAGAACTACCCCATTAACACCATTTATATGCTAAAGCCTGCGTGTATGTCATGTCACAATA
ATAATCTGCGGTGTGGCCTCCTCAGAAGACAACCCTCAACTTCCATCCCGTCCTATGGATT
CGTGCCGCCAGAACAAACGACGTGCCAACAATACACAAGATCCCTGCGAAGATCTTTGGAC
CCAGCCATCCAATTGGTTTCTCAAGAATGGCGCCTGATATGGGATCCGTTGTAAGGCCACC
GACAGAGGAAGCCAGAAAGATGAGACCAGTCCGGAATCCGATTTCGGACGGATGTGAAATT
TGCACAACAAGGGCGGCGATCAAGGCGACATAGGCTCCCGACATGAAGCCGAACAAAGTAG
CAAAGGCGATTCGTGCGCCATCGGTGGCTGCCGGGATCCAGAGACCTAGGACAAATATGCC
CGCCAGATAGCACACGGAGACGAAGATGTTGTATCGACCCCAATTATCTCCAGCAAAGCCG
GAGAAGACACGACCAAACAGACTACAAGAACAAATTGTCAGCGAAGGGATACTTTGATCGA
TAGGTTTTTGGCATAATTACCTTCCGGCGTTGAGGATGGGAACCAGATATTGCGCCAGATT
GGGGTCCATGCCGGCTTGGGCAGCCTCGACGGAGACGTAATCGATCGGGACATACAGTCCA
AAGGTGAACAGCAGCAGTCCCATAGCAAGACAGGAGAACTGGATCTCGGTAAAAGGTGTCA
TCATCCGCTTCAAGGTGATGGGCTGGAATTTTGGCGGGTTATGCGTCGTAACCGTGAGGAT
GGCTACAATGAGCAGAGCGAGGATCAAGAAGGCGGAAATTCGCATGGCCCAGCCAAAGCCG
ACCTCATCTATGAGGCGACGGACCATGATGGGGAAAATGACACCGCCCAGACTCGATCCGG
TAGCCAAAAGTCCGTAGGCGGCGCCGCGTTTTGTGGTGAACCATGTCGCGATGCTATTGAG
AGCTGTTTCTGTGCGTTAGTGCTGCTTCACGGAAGAGACGAGATGATGGCTTACCTGGCTG
GAAAATGGCAGATACGCCAACAGCACTGCAGACTCCCTGAGACAAGAGGATCTGGTAGTAC
TCCGTAGAGATGGATGTCATCATCAAGCCAAAGACATGAAGAAACGTTCCGCCGATGATGA
GCCAGCGAGGGCCGTACTTGTCGTAGATGAGACCAATGAAGGGCCCCAAGGCCATCATGAA
GAAGATCTGCAACGAGGGGATCCACGAGATAGTGCTAGCCGAGTACTCTTTGAGAAGCGAA
GCCTGGTAGTAATCCTGGAACGCGCCGACACCTTTATGCAAGATTAGCTTAAGTTGCTCTT
TGTTGGCAAGGCACTTTGGTTCAGATGGACGTACTGTTGATCCATCCAAAACTGCAAAAGG
AGGTGCACCAAGCTCCCACAACCACGAGCCATGCCCGAAGGCCACCGTTTGGAGGCTCGCT
GCCAGTAGGCACCGGAGCTGACGACTGATATCCGGCCTCTTCTTCTTTCGTCATGAAGGGC
TCTTCGCGATCGGAGACATTGTTGATGTCCTTTTCAGAGGTGGCGATACCACGCTCGTTCT
CATTGACGTCCTCCAGCGCGGTGCCGCTGGAATTAGAACTTGTGAACATGACGGCGACTTT
GAAGTCAACAGATGGAATCAATGAGGTTCACACTGTTGATCAAGAGGAAGAGCGGTCGGAG
AGCAGGATACTTTGTGCTCCGCCTTGGCCTTCGACTTGCTGAAGCACGGGTCCGCAGGCGA
GTACAGATGGTCGCTTGTCGCTGATCCAACCAAGGGTATGATCTCACGGCGAGGGCATGTC
GAGATATGTAGTTGTCAACTGAAGGGTCGGAAGGGTGTTGTCGTCATTGAGTCGACTATTA
CTGCCGAGTGTAAAAGGATCAGTTACCATTCCTATGACAACTCAACAGCTGAATTGCCCAA
ACACGGCAACACGATTTTTTTTCAGGAGGTCCGGCCCTTCAAGGCGGCCGAGACCGAGGCG
GATGCGAGCGCCGGGGGCGGCCCCCAAAAGCGCGAGTCGCACAGGACTACAAGCTTACCTT
CTGCTGGCCCCCTTCGAGCGTTTCCTCCTGCTTTGCACCGAGTATTTGCGCAATGATGGAG
CGGTCTGCTTGATAATCATGAGCATCAGCCCTACTGAACTTGTCAGCGGATTGGCTCAAAT
CCGTGTATTCTGCTTCCGATCAATCAGCCCGAAGCTCTACAGCCGGGTTTGGCGAGAGAGG
CGAATAGACGACTACTCCACCAATCCACACAATGGATCCTCTCGAGGCCATCCAGCGAATG
GGATCGTTCCTGGGCAACTGCAAAGAACGGCTAGTTTCTTTCGCTTTTTTCAGATTGCCAC
TCGGAACACCGAACAATAGCCTCTCGGCCAATCTCACTGGCTTGGAGAACCAGGGGCAACG
ATTTTGACCTCTCGTTTTCTTACAGCGGCATGTGCAGAACTCGGCACTACAGCTACAGTTA
TCCTAACAGACCTTTTGCTCTCACCGCATCGCTGATAAGGCCAGAGATTGTATTACATGTC
TTGTATCCACTCATTATCAATCTTTGCCAAGATGAGTTGTCGAAGATTGTCCCTGTTTGCA
AAGCACAGCATGATGTGATATCGCATCAGAGCTAGGCTGAGATAAACAGCAGCCCTGCAGA
TGCTCCCATACCTCATTAGACGGTTAATGATACCCCGCCTTGCCCGCATACTCGTATGTTT
GTTGGAATAGGTGTGTCTTCCCATGAGGTGGCAAACGGTAAATCGCAACAGAGAGCCGCCT
AGCCCGCCAACGCCATTTACCGATCCAGCGCATTTCTGAGACTGAGGTTTTCATCAACCAG
CACTCAATCACTCCCATATGGTTGCCAAGACGTTACCCCACGGCTAGTGGGCGGAGAAAGC
ACCCTCTGAGTCAACAATGCGTCCACACAACTCTGGAGGCTGCACGAGGAGCACCGGGCCA
AATCGTTGAGGATATGAAAGCTCTCGTCTACACACCAAGAGGCTTCAAACCATGCAGTTCC
CAATAGCACACGCATCAAGATCTCGGCTTGAAAGACGACGTCTGAAGACACAACGTTTTTG
TCCGCCGATGTTCTCAAGCGCATACCTGCTAAGATAGCATCTAGAGTCGCAAGACGCTACA
CCCCATCTCTTCTGTGACTAATAGCACTAATAGCCGGCTTGCAAAAGTTCAGTAACGGCGT
GAGTCATCTAGAGTGCTCTGCGACTATGTAACCCGCGTAGGATCACGAACCTGGGACAAAG
GGCTCCATGCTTATCAATCTGTAGTGTATATAATATCAGCAATTGCCCGTCGGCCTCGGCG
CTGATTGTCAAGATACTTCCGGGCAGTTGCATGTTTCAAGCTTGAGAATAAGCATCAACGA
GCCATCCGAGCACCCACCCCTGTCAGATTCGGCAACCAGCTGCCGCCTCAACTTATACGAG
TACTACTCGCGATCGTCTAATGACCGACTCCATCATGGCCCGCTCGCCGTCCGCTCGAGTC
CGCCTCCGCGATCTTGTTCCGGGCCTCAAAGTGGGAGCTTGGCCCACCGGCCCCAAGAACG
GCATCACAGACGTCGCAGGAGTGCTAGTCCACACGGAATCTATCCACAGCCCCGACGGTTC
TGTCAACACTGGCGTGACTACCATTCTTCCTCGTAAAGATTGGTTCAACAATGCCTGTTAC
GCCGGTGTGTTCCGCTACAACGGTAGCGGAGAGATGACAGGCAGCCATTGGATCGAAGAGA
CGGGCCTCCTCCACAGTCCCATCATCCTGACAAACAGCTTCGCTGTCGGCAACTGCTATAC
TGGCATCTACCAATACGCCATCGAAAACCACGGTGCAGCCGATGGAAGCGTAGACTGGTTC
CTACTGCCTGTTGTAGGAGAGACGTTCGATGGCTTCCTCAACGACTTGACCAAGTTTGCAG
TGACGCCGCAACACGTCGTCAATGGCATCAAGGCAGCCTCTTCCGACCCGGTTCCTGAGGG
CAACACCGGCGGCGGAACGGGAATGTTGTGTCAGGGATTCAAGGGCGGCACTGGAACTTCG
AGCAGAGTCGTGCCGGGCTACGATAGCAAAGGAAACGACAAGAGCTACACTGTGGCGGCCC
TGGTTCAGGCAAACTACGGCCGAATGCAGCATCTTCACATCACGGGAATTCCTGTGGGGAG
GATCCTCGCTGCGGAGGCTGAAAAGAAGAAAGAGGCAGCCAAGGCGAAAGCTGAGTACGAT
GCCGCCAAGGATCAACGCGACGGCAGTATCATCATCGTCCTCGCAACGGATGCTCCGTTGA
GTCCGATCCAGCTGCAGCGTCTCGCCAAACGTGCCACCGGTGGTCTTTCTCGGGTTGGAGG
CTACGGCCACAATCCCAGCGGCGACATCTTCATGGCATTCAGCACGGCCAACGAGATTCCT
GTACAGACAGTGGGCGCGAACCACAGGTCTGTTGACCCATTCAAGGCCAACGCTCTCGTCA
CTGAGACGATTGACGATTCGACAATCAATGCCTTGTTTGAGGGCGCTGCTGATGCTACAGA
GGAAGCCATCTATAATACCTTGTGTATGGCTGAGAGCCTGACAGGTCACAAGGGCTTCCAC
GTAGAGTCCCTGCCTCTGGACAAGGTCAAGAACATCTTGGAAAAGCACATCACCTTGGAGG
CAACAATCAAGGAAGAGCTATAATAAGAGAATGGTTGACAACAGCCATGTGGTTTGTGGAG
GATTAATCGCTTGGAACGGGGTCAATGGTATATTTCACCTATCATTACCTAGATACTTCCT
TAAACAAGCAATCAAATATGCAAACCTTCTTCCTCGATCGAACCAGTGTGTCATCATTTCA
GTATTGGTATTCCCAATACGTCAGCATGCATGTCTTCTCTTTCATCGTCTTATAGGATCAC
AGCTAGTAACCCAGTCCCAGCACCAAGCACCAGGACCCAAGCCGTCCTCCAATCTGATCCC
GCCCACAAAGGCGCTGCCCCGGACGAACCGTCACCTTTGTCGCCGCCATTATCATCGCCAC
CACTTCGAAGCAGAGTTGTGGTACTGCTACTTTTCGATTTGCTCGTACTGCTAGTACCATC
AACCGGCACAAATGGAGTAGCACTTGGCGGGGGCGGCATCGAAAAGGTCGGCTTATCAGTC
GGACTAGGGCTCTCACTCGGAGAGTCGGAGGGCGGCGAAGACGCGAATGATGTGCTCCCAG
CCAGAGACTCAAGGGAAGTAGCCGCGGCAGGCGTGGGAAGAGACAGTGTTCTCGACTTGGA
ACTGAAGTATTCGGAAGCGGCACTGGCATCCGTTGTCTTGACACTGAATGTAGTCCAGGTG
GTTGAACGGGACGAGGTCACGATCGATGCATGGATGTCGATCGAGTAAGTCCAGTAGTAAT
ACCAGTAATACCTGTCGGAGATGATCAGCGTCTACTCAAGTCAACCCGCTTTGATCTCGAC
TCACCAGGTCACAGTCCAGTAATAGTACTGATAGTAAGTGGTGGTGTACGTATGTGTGCTC
GTCGTGGTCGGCGCATATGTCGTTTTTCCATCGTCCACATGTGCCGTGCATTTGGCGTCGG
TGCAGCACACCATTCTGTGCGTCAAACCGGAGAGGTAGCAGTGGTTACCCGCCGGACAATG
GGATTCATCTGAGCAACATTGGTCCCCCTTAGGCATGCAGTGACTATAGCCACAACATGTT
TGGCCGGCTGCACACGGTCCGTTTGGGCAGCAGGCGGACCCTTGGGTATGGCAGTATCCGT
ACGAGCAGCAGAGGCTATTCGCAACGCAACAACCTCCGGCGCCTATATATATGTGATGATG
GTCAGCAGCCATTCGTTCTCACGATAGTCTTCATCTCGCTGTTGTCGACGGGAACATACTG
GCACAGTATCCAAACCCTTGAGCACAGGACTGCCGCTTGCCCAGCAATACGTCGAGGGCTT
GGCGCGCCGTCAGCTCAGACCCAAGAGGAGCCTTTTCATCGTCGTTCTTGGAGCTGGACTT
TGCCGGGATATCCAGTCGTCCGACTTCTTCTTTGACCACTGTGTATACCCTAGGACGGTCC
TCCAGTTGCTGATCAAAGTTGACAAAGAATTGGGCACTCGTAAGAGTGGCTATACATAGCA
TCAACAGTCGGAGTTGCATCTTGATGGCCTTCAGACTCAAGGTCATCAACAAGGAGAGCAC
TTCGACCTAAGCGTCAACAATTGGGGGTATTCGCCCATTTTAACTCCCTCTTCCTGACCGC
AACACACTTCTTCATCAAGGGCATTTAAGCTAAAAGAGCCAAGAAGCATTTCAACGCCAAC
TACTGCACAGTTGCATGGTTCAACGTGAGGTCGACCCAACGACTAGAGAAAGAACGGCTAA
TAGTCTCGAGTCAGGTTGCCATTGGCGGGAGCGCTACGTTTACCGAACGAAGGAACCATGA
TGTTATTTTTAACCTTCGTCAGCCTTGCTCTAGGAGCCCCATTATCTCGTGGATTAATGGG
ACCCGGACGCAGCGATCTCGACGTCGTTTGAAAATTTGTCCAGCTTCAATAACCCTTCTAA
CGGACTGATTCCTTCAATGAAACAGGCGTAACATCAATTCGCGCCGCAGGTGATCCTCAGT
CAAATCCGAATCAGCTCTCCAATTGTTCTTCTTGTGCTATTCTCCTGCTCCTGCTTTAACA
TGCCGATTGACTATGTATAATCCCTCGGATTCTGCTCCACACTGTTGATTGTCCCTCAGGA
CAGGCAGCCGTTTCTTACATTGGGCGCGTGCGGCTGAAAACTGTCTGTCACCATTGTTCAT
GCCATACATCAGCCGACACACATAGACAATTTTCTTCCACTGGCTTCAAGTTTAGGATTCA
GGATCGACGCTGCATTTGCCTTCCTTGTTGAAGCCTTGATTGTCGTCGGCAACGTTATGGT
TGGGTGAGCGAGTTGCTTCCCTGGGCAGCACGCCGAATACGAGATGCCCCAAGAAGGAACC
ATTACCATGTGCTTCATGGGACTGCTCACTGCCCTCTCAGGCCAGTTGTCAATTCATCTTG
TCTTACCTAAATTGACTTGAAGTTGATGACCGGATTGATTGAGACTTGTCAATATGCCTGT
ATACTGATCGCAAGGATGGCCTGTCTTCACAATTCTGAACTCATGGGACGAGCACTAGCTC
AAAGACGGTGTCAAACGAGATGGTGTTAAATCGGTTTAAAGCACGCCTAGTGCTGCACGAT
TTCATTCGAGGCAATATACATGCTTTAACGGGCTTTCAGACTATATTCTTGACTAGTTCAT
CCTACCAGTTGACATAACAAGACAGGCAAGGCGAGGTTGAGGGGTCGCCATTTCAGGTATT
CAGTGCGGATGTCAGCTTGAATTGACATTGGTTCAGTTGAGATGGTGTTGAGGAGCCAGGC
GGGGAAGCGTAAGGCGGACGAATTATGGGGCCGAACGATACAGCAAAGAACCGTGGAGCCA
TTTACATATGTGAGATTTGCTTGGATGGTTGGGGCTCCCCAAAAATTGGCGCTGGAAGATG
CAGGGTACGAAGTAAAAGCTCTGCGGAGTGTCCAACTGAGGCGTGGAACTGATATCATTAT
CTCGGCAGCACATATTCGGATCGTTGAGACCCCCGGGCTCAATGTCGTTGGTAGCCAACAT
CAACTACCCGAGCCCAGCAGGTTCGGCATTCCCCCCACAGCTGAATGCTCAGACAAAGTAT
TTCTGAGTGATTGCCGTGTCCAAGGAGTTGCAGACAAGTTTCGACCTAGGGAACCAAAGCC
CATTATAGTCCGAGGAATTACAAGCTTTTTATCCGTCGTCGAAAGCGGTTGTGGCTTCGGG
CTGATGCCGGGTCCCCGTCACGTACGCGTACATAGGTGTAGTATGATTCATCTTGCCATGC
CCATTATAGTGGGTGGTCAAAGACGCCAGGAGGCATGAGCGAGGTCCTACCGATTATCCTC
CAGTCAGTCTCGTGTGCACCAAGCCCTGTAGCACCCAATGTCTACCAAAGTGATTGAGCCA
TGCTTCCAGAGTACTGTTTGCCCATCTGCCTTAGAACCAACGAGACCGTCTGAAAAAACTC
GAGATTTCGGCCCAGGGAGGCTATCGACGGGATGATCTTTGGCTCGGAATCGGCTCTGCGG
CCCTTTTCCGCGCGGCGCCTCCAAGGTCACATACAGGGAAGAAGGCTCATCCTTGGATTTA
ACATTGAGGCGCGCTTCAAACTGTCAATTATCTCAATCTCGAAGATTGTCGTCTCATCCCG
AGAATTGCATCGTCTGCGACAAGTTGTAGAAACAGCAGCAAAGACTACGAGGCACCACCGA
ACCTGACCCGAGACCCTGCAACCCCGCTCTCAGAAAGCCCCGGCTGAACCCATCACCATGT
CGGACCCTACATACACGTTATACAGCTACTTCCGCTCTTCCTGCTCGGCCAGGCTTCGAAT
TGTGCTGAATCTCAAGGGCATTGATTATGAACTTCAGGCCGTGAACCTACTGAAAGGCGAT
CACTTGGCCAGCGACTACAAAGCTCGCAATCCAACCGCCACAGTGCCGCTGCTGGTGCGCA
CATCTGGCAATGGAAATGTGTTCTCAGTTGGCCAATCAGTAGCTGCCATCGAGTACCTGGA
GGAAATCTACCCCGACAGCTACCACGTCTTGCCACCAACGTCGAACCCAGAGGCGAGAGCT
GTTGCACGAGCCCTGGCCGCAATAATTGCCTGCGACCTTCAGCCCGTCACAAACATGAAGG
TCATGAAGCGTGTCCGAGCAATTGGGGGAAATGCAGAGCAGTGGAACAAGGAGATCATGAC
AGAGGTGCTCGAAGCCTACGAGGCGGCCGTCAAGGGCTGGGCTGGCGAGTACTCGGTTGGA
GATGCCATCACCCTGGCTGATGTGTGTCTCCTGCCGGCTGTGTGGAATGCCCGAAGATACG
GCGTTGATCTGGATGCGTTTCCCATTATCACCAGGATTAGCGACAACTTGGGCAAGCACCC
AGCGGTTATCAAGGCGCATTGGCAGAATCAACCCGATACTCCGGAGGACCTGCGAGGGAAA
TGAAAAGCCATTAAGCCGCTGAGGCGCAAGGAATATGTTTTAAATTCTACGCTCCCTTCTA
CGCTATGTATGATTGGCAGTATGCAGTTGCACGGTAGATGGGTACGAGTTCTGGGCTGGAT
GAAGAGCAGATGAGTGCATTGAACGACAGTGCAGAGTTGGTTCCTCCGGCAGACTCTGAGG
CAATTCACATGGCTCGTTTGTTGCTATAACCGCAATACATACTGATACGCGTATAATCATA
TGTAATAAGGGGATAAATACAGGTCACACTGCACAGGAGCATGGGACATGATCATTCAGGC
CGTGGGTATACACCTAAGTAGTCTGCAGTACACAGGTAGACGAATCTTCTCAACTTAACCG
TAAGATGGATACATCCTCGAACCCGTATCCAGTCTTTAGAAAAGACGGGAAAAAACTCCTA
TGCTCTCTTAAACTTCTCGTACATGTCTTATGGAGGCCACGACTTTCTGGCCCTTCTCAAA
CACCTATGGAACTATTATGCAGCCTATTTCCGTCTTGCTTTGGCAGATTATTTTGTCCGAC
GAGATTCAACTTTCTTGCATCAGGCACGATTAGCTTGCCTAGTTCCATAGTAATTGTAACC
ATACAATGTCGAGAGAAGTGTGCAAGAGGGTTGAGACAGAAGCCAGCGGACTGTTTACATC
CGGTGCTGATGCTCCGCCCGTCCCCCCATGGCACTTGTTTCCCACTCGAGGGCTGCGGCGC
GGGCTGCAAAGTCTCAGGATAGGGAAAGGGGCCATTGTGATGACTCTCGAGTCGTAGTCTT
GATAATCTTGTAATCAATAGTAAGGAAGTTAAGCCAAGAGCTACAAGCTGAAGTACTCTGC
ATGGCAGCAGACCATGCAATTGTACGTATGCCGTAAACAGCTCTCAGGCTTTAGCAATGCC
GGAAAAAAAAAAAACACTGCCTCTTATTAAAGAGAATGGATATAGCTCGATTGTAGCTGCC
AATAATATCTTAATCGAGCAGTTGCCTGCTTCAGCATCTAGGACCAGAAACTGTTTGCGAC
CCCTTTCGTCCAACTCGAAAATATTCCTTCAGAGCTTCCCGTTATCGGTCACTTTGCCTGC
TGGTTGCATACGAGGGCCAACCTTCAACTGCAAGACAAGAAACAGAAGGCGTTCAAAGATC
AGCAGGGTAGGATTTGACAAGGGAGTTAACCCCAGCATGCTCACGTAGCAGCGGAGCAAAG
TCCGCGGCAACGTATGTATCATTCGCAAGCCAGGAATAGAGCCGATTCGGGATCGAATGGA
TCTAGGTAGTACTCAAGTCCAAAAGGAGCGGCTGAGAGCGCTATCAAGGCGTTGGTAAAAT
AGTCTGCAGCAATTTGGATCCTTGCCGTGCTTGGAGTATGAGAACCATGCCCAGCATCCCG
AGCATATGTAACCTCCGACTAGGCGAGAGTTACAATAGCATAATTTGTGATTCAATAGCGG
TTACTTGGCCAAGCATGTTGGCATTGAATTCATCTATGAGGTGAGCTCAACTGCAAGTGAA
GTAACTATGTCCTAAGTTATCTGATAATGTTGAGCCGCTGAAGCAGCGATCCCGTCTCTTG
GTTGATTGCCAACAAGGTTTCTGTCACTTGTTTAACAACACTCATCATGTGTGAAGCGAAT
GGATGTTTTTTTTCCAGGGTCGTTTACCATATTGCAAATCTATCAGTTTTCTCTGCAGGCA
CTTTGTCGGAGCAATTCACTGACGTAAAGATGTGTGAACGGATGTCAGTGATCAAGCCTAC
TCGTATGGACGAGACCTCGAAAAGGTGGTATTGATCCGGAGAGTGTTTACTTCCCGAGACT
CCGCAAAGTTCTTTGAGTATAGGTTTGACGCGCGCGCTCTTTCCCGTTGTAGCTACAAAAC
CTACTCTGCAATCAAGTCCTTGTCTCTAAGATCTACCCCTATGATCCTCTCTGACTGTATT
ATCTCCTATCTCATGCATGTGGTTTGTTGAGCGGAGAAGTGTGCCAGATCAAGTCGTGCAG
TGGAATCTAGATTAGAAAAGTACAAATACAGTGAGAGCCTTCGATATAGAGGCGTCATCGC
ACTATCATTCCCATCCCGAAGTCAATCCCAATCAGACAGAGACATCATACACAAAGCTTCG
ACGGCACCATGAATACTTTTCTCACTTATGACAAAGGGCCAAACTTGGTCGGATCACAACT
TCGGGGCCTTGTGCAAGAAGCAGCCGAGAGCCTGGCCCGAAAGAGTGGCCTTCAGTTGCTG
GGCATATTTGTTGTGATGGTCAGTTATCATTGAACTACAGCCCAGTGCCGGATCATGACGA
TTGCTCCCGAACTGACATATCAATGTCATAGTTTATTGCATGGCGTGTAGGAGTTGCTTTC
TACAATATCTGGTTGCATCCGCTCTCCAAATTTCCCGGCCCAACTCATATGGCTGCTTTCT
ATCTCCCCTACATGTACGACAGCTTCATCCGTGGCACCATGCACAACACAATCCGGAAGCT
TCATCATAAGTATGGCCCGATTGTGCGTGTTGGCCCTAACCATCTGGCGGTTGATGGATCC
GTTGGTTGGCCTGACGTCTATGGGCACAAGGCAGGCCAAGAGGAGTTTGGGAAAGTGCCCG
AGTTCCTGTTCCAGGGGGACACCACCGCTCTCATTGCGGCTCCCAAAGACGTGCACAGGCG
ACAGAGACGGCAACTAGCCCATGCATTCAGTGACTCTGCACTAAGAAGCCAAGAAGGCATC
ATGAAGCAGTACGTCGACCTGCTCATGAGTCGCTTCGCCAATAAGGCAGACACTGGGGAGA
GCTTCAATGTCATCAAATGGTTTGACTTCACCACGTTCGACATCATTGGCCACCTCTACCA
CTCGGAGCCCTTTCATTGCCTCGAAAGTAATGGCTATCATCCTTGGGTATCCGCTTTCTTC
AATGGGTTTCGCGGCGATTCCTACCGCCGTTTCCTCAGGCAGTTTCCCCTGGCTCATGAAG
TTGTCAAATGGCTACGAGTTGTTGGCGATTTGAACAGCAGCACCGACAACAGAGACTATAT
TGTGGGCAAGGCCCAGGCGCGAATCAAGCAAGGCGATTTTGCCATCCAAGGCTACCGTGAC
TTCATCGCTTTCATGCTCAAGAAGAACCGCGACGGCGAATTTGGCTTCCTTGAGCCCGAGA
TCCTGGCTTCTTCTCCTCTTGTCATTACAGCAGGCAGCGAAACTACAGCCTCCTCTTTGTC
CGCCTTGGTGTTCTACCTTGGTAGCAATCCGATTGCGTACGAGAGGCTGACGAGGGAGCTT
CGGTCTGCTTTCTCTGATGAAGAAGAGATTACGCTCAGCTCGACGCAGCGACTAGAGTATC
TTCATGCCTGCATTGAAGAGGCTCTTCGTGTGTATCCTCCGGTTCCTGAGACGCCTCCGCG
ACAGAGTCCTGGAGGCATGATTGATGGCAAATGGGTCCCGAAAGGAGTAAGTCATCCCCAT
ATGTATTTCCCCAGGCAGAACAGGGCTCTTGAGGAACTGACCACACCTATGATCAGACTAC
TGTTACGGTATTCCAGATGGCCACCTACCACAACCCCAGCCATTGGGCTGAGCCCGACTCA
TACCTGCCTGAGAGATGGCTTCCCAAGTCTCATCCCTTGTACGACGACAAGTTCAAGAACG
ACAATCGTGCCACATTCAAGCCATTCAGCTACGGACCAAGAGACTGTCTGGGTAAGAACCT
TGCTTACTCTGAAATGCGCTTGATTCTTGCACGGCTGCTGTTTGGATTCGATTTCGAGCTG
GTTCCCGGCCAGGAGGGCTGGCACGATGCGCTGCGTACGTTCTTGGTGTGGGAGCGGATGC
CGTTGAAAATCTTCCTCAAGAAGCGTACTAGGACTGCTTAAGTGGCCAGATCGCTAGAAAC
TGCATATGAATCAAGAAATGATAGGTATGGTACCACCTCGAGGTTCCGATGACAAGTTTGG
GGCCAGTGAATGAAGAGAGTCTGCGCCTGTCTGGGCGCTGCTGTTGTGCTTTCCGAACCAT
TCACAACGTCCTCTTGATATCGTATAGGAATGACAGAATTTGTATGCCATGACTATCTATT
TGTCAAACAACAGGCGAAAGGCTGTGTGACTAGATCGCTCACTATGAGTCTATTCAATTCA
GGTTGGCGATAGAGATCCAATCTTCACATCTGGCTCCTTGACTCGAATCACAAGCCTCTTT
CCCGACATCTTGCCCTGTCTCAATGTTTCCAAGGCTCCATTTATCGCAGCAAGCCCTCCCG
GTACAAAGTCGACTTCAGGGGGTTGTATCTTATTTGTATCGAGCAGCTCATATAGCCACTT
GCTCAAATGACCTCCAACGTATGGGCTTGTATGAAACAGTTTGATGGGTACCGTATGCACC
TGAATGTTGGGATTGTAAGTTCCGGGCTTGCCCGACATGGCAACAAGGTGGCTCAGCTTGC
TGCCTCCCCCGCGAGCAGCCGCATCGACCGGCAATGGTTTTGTTGGTGTCTCGTGCCCTGG
GCGGCAGTATCTGGAACTTGTCCGCTCTGCAAGGACTTGCTGACACCACTCTGCGGATTCT
GGTCCAACGGCATCAATGGCGAGTCTGAGTGATCCTGGAGTAAGCCGTTTGATGTCACGCT
TTGCTTGATCGAGGTTACTGAGATCAATCAAGACGTCTGGACGCTGTGGTAAGTCAGAGTT
ATCGCCGTCATATCTTGTGCTTGACTCACCGGTTCCCAATGACTGTAAAAGCTCTCCATGG
CTGCTAAGGTCGGCAGCGCCCACCACTTTTAGTCCTCCCAGCTTCGCCAGTTGAATAAGAA
TTTGCCCGGTAATCGTCGATGCTTCACAAGAGTCAACTCTACGTCGCTCACTCAGTTACGA
TTGCATCATTAATAGCGCTACTCACCCCCGGATACCAAGAGCCATTCACCGGGCTGCGCTT
GATAACAAGGTGCCATAGCATCAAACACCTCGTCGGCGATATCATCGGGAACATTCTCCGG
GTACATCCTTGCATTCTCCAGCAAATTGAACTCTTTCTGCTTGGGCCCCTTGGTGAACGTA
AGACCTAAGCAGACCCCGAGAGCGAGGCCTGCTGTGACATAGGCTACTCCCATTGAAGCGA
CTTGAAATGGTTCGACATGCTTGGGGATCCGGATTGCGTTGTAGCAGGAGACAATGGCATA
TTCCTGGAACGCAGCTTTTCTCAGGTCGCGGTGGTCTGTAGATACAGCGAGAACCTTGACC
AATATGTTGTGAGTCACAATCAACGTGGTGTTATCTGAACTTCGAGCACTCACCCATTCCC
CAGCCCGGAGTCTGCATTTCCGGTCCACGTTTGAGGCGATAATCTTGCCGATAAATTCGCG
TCCATTGAGACACGGTGGTGGGGGAAGAGTATGTCCGGTGTCTCTGATGCCAGACTCATTA
TGTCAATTAATAGGTCCTCACGGGGGACAGGTGAGGCGGGTGCCCTGGCGGGGAACGGGAG
ACTGCATCTACGCACGTAGGTTCCCAGTCGATTTGGTTCAAGCCAATACCATACACCTCAA
CTAACAAATCTCCGAATTTGAGCTCGGGTATCTCTCTGTTAGTGTGGAGCATGTACGGTCT
CCGAGGGTCGAGGAGCAGCAACTGCCGTTGGGAGTAGGGAATCGGTTTCAACGTGGCCGCC
GGAAGCGATGTGAGGGTGGAAGCCTCAGCAATCGTCATCATGGTCCTGGACGATGTTATGA
CCATGATGGGATTGCTATACTGTACCGAGGCTATGGACCTGATTCACAGCCATCTGCGGGG
GGCGAGCCACTGTCTTCAACTTGCAATTGCGTGATGGGAGCAGAGTTGCTGTGCCTAGGGT
CGTCTCAAGCTCCTGGCAGTTTATCTACTCGAGGCTAAATGAGTACGATCATGCAATGACT
TGTCTGGCGAATCGTCGTACGCCTTGCATGGTCAGCACGCATCTACCCTAGTGAACATTAG
TGCTGCCTTGGCAACAGGAGACCTATGCGGCAGAGTAGCAGCCGGATGGATATCCCCGAAT
TTGATTCATACTCGCTCAGCCAGCCACAAGCGTATGTCATCACAAGCCAAAGGAACAGGGC
GAATGCTGTAAGCAAGATCATTCATTATTCATGTTTCCTTTTCAAATCTGGCAGGTTCTCT
ATTGACGTATGTTCATTCTTCGCTGTGAGAGCATTCTGATGATAACCGATCCCTGCCGTAT
GACCCGAAGGATCGGATCAGGGAAGTTGATGTGGCCGCATTTGCAGGTAAGTAACAGCTGG
TTGGGTCATTCGCAGTTATACATACGCCCGACATGTTTCATACACCAGATTCAGAGGCAGC
CCACTACTAATTCTCCAGCCGAACCACGATGTCTGTATTCAAGGCCTTCGCTTCTCTATTT
ATTGCTCTTTTCAGCAGCCGGCAAAATGACGAAGGCCCTCGAGAGATGTCGTGATCGATAA
GCGGGGCATCGGACCAGCTCGGCGGCGTGGGAAACACAGCTGAAGGGGGGCGAATCAGCTT
ACCATTGGCGCAATCAGAGTCGCGTAGAGTGAGAACTTAACATGATATTAGTCAGTAGATA
CACGAACAAACTGGAAGAGGGAATGGGAATATTCAGATAACGATGAGATAGCTATCTGATA
TATAAGTGAAGAGCCTGCTTTTGCCAGCATATGCTCGTCGAAGTGTTACCACTCCTCTCCT
CAAGACATGGAACTGATCACAGTCACTTCGAGACGAACCACTCTATCGAAATGATGCTGCG
GCTCACCTACCTAACCTGATGTCGCCCTGTCAGAGACAACATGGCACCGAAGGCGACTTGA
TGACCCGAGACCAGACTAGTAAGGTCTCATTTGAGGAGGAAGTAGTGATTGTTCCATCTTT
TCCTCACCTCGTGCATCGATATCAGCAGCGTACCAGCAGGTCGCGAAACAACGGCCGATCG
AACACACGAGACTCAAGAGAAGCCGACATTCTTACAGGGTAGAGCTTGAGAAGCGAACGAT
GCTGGATAATTTGCAAGTTGAACCGAAGCTTGAAGACATTGGTATCAAGCAGCGGGCTCGT
GAATTTCCTCCTTTAAGCTACTCCGGAGTTGCGCGAAGCCACATCGTGTCTTTGACTCCCC
AACAGCTCGGATCATAGCCTGCTGAGGCCATTCAAGTTTATCGCAGCACAAGTAGAAAACA
TCGTCCTTGCCTGGACTCGAACGGCCTTAGGTCGGTACGTCACTATTCTCAACAAGAAGAC
TGATCTCCCAATCTGTGCATTTATTCATCGGCCGCATCATGGAAGGGACTGGGGGATTCGG
AATCTTTTGCTGAATGATTCTTTCCGTGCAGATGCTCTGTCAAATACCCACTCTTGAGTTT
CTTGCTCCATCTTCAACAACATGGTACAGGCTTCTTCTTGTTGGATCCCAACCCACCCCTT
AGAAGATATACCACGATTATTAATCACCGAGTGGGAGAGAAGCCTCTCTTTTGGTAATTAC
TATGTGAACTCGACAACAAGACAGCAGATGCTCATACAAGCTGTTGATCGCCGGCGGGATG
CGATAATGACTCGTGATGGCACCAACATGAAATAATAATCAGTCGAAGTATGCTGGGCTAT
TGTGGCCATGTGGAAAAACCTTAAGACGAGTCTTTGTCCGGTCAAAAGGACGAGAGACGAC
ATGTCGTGAGCAATCAGCACAGACGGATTCATACAATCTATTTTGGGTACATCAGGTCTTT
TCCATATTGCCTCACCATGGCATCCGAGTTCATGATCAAGAAGATCGTGTGGTACGGCGTG
AGTACAGAACTTTCCACCAACTGAGACCACCAGTGCTTCTGAACTGACCCTTTCTGAAGGC
AGGTCGACTTGGCAGCCAGATCCGACCACGCGTCGTTGCCACCAAAAAGTACGACATCACT
TTCATCGGACGAAAAGATCCTTCCGAGTATAGAGGCAAAGTGCCAGAGGGCATTCCAATCG
TCCAGGTCGATCTGAAGGACCACAAAGGCCTCGTCGAGGCATTGACTGGCGCCGATGCCGT
CGTGGTGTTCACCCACTTCGGCCCCGGGGGAGACCTCGACATCATCGAGATCGCGCTCATC
AATGCGGCCATCGAAGCCAAGGTGAAGCTCTTCGTGCCGTCAGAATGGGCCCCTGATACTG
CAGGCGGAAACGGGGCGACGCTGGAGAGAATTGGACCCAATACTCTACCACCTAGCCCGGC
CATTGCGCCGAAGAGAGTGGTGCACAACTATCTGATGTCCAGGTCTGCTGAGGGCAAAATT
GACTTTGTCAGTCTGCATGTCGGCAATTTGTTGTTGAGTAAGTCGGCCCATCAATCGCAAT
CATCGCCATCCACTGATCATTTTTTCATTCAGACATAACCCCCTTCTCACCCATGGATCTG
AGCAAACGAAGTGCTTCCCTGGGCGATGGTGGACACGGCCTCATCTCTGTTTCCAGCCTTG
ACACACTTGGCAGAGGGTTGGACGGCCTGTTGACCAGATACCCCAAAGTGAAGAATAGCTT
CGTCTACATCTGCGACGGCGAGACTACCCTGCAGCGCATCGTGAAGAGTTTTGAGGAAGCT
TCCGATACTCAAGAGCCGTGGGAAATCACGTCATTCTCCATCGCCGAGAGAAAGAAGGCTG
CAGACGAGAGGATGCGAAACGGCACATTTACGTGGGAAGAGTTTGCAGGTGTTCTCACTAT
TCCGTTCACAGGAGGTTTGACCGTCTGGCAGAACCCAGATAATGAGAAGCTTGGGCTGGAG
CCGCCAAGTGGCGACAAGGCGCAGAAGACTGTTGATGAGCTCGTCCAAAGGTCCGTGGCAA
GGGGATATATCATCTAGTGCTACGCCTCGATATAATGTGTCATGTAAACACGAATGGGCAA
TCATCATAGGCCTTTACAATGTATGAAGATGTCATAATTGTCCACCGCTATTCACAAGCAG
CTTTGGAGTTGCTGTTATGTATACTGCTCGTTTCATGGTTACTATGCGTAGTCCAGCCATT
GCCGCAAATCAGAAAACATCATTGAACAGGTCTAAATTCCTAGAAACAGCCTCTTGGTATC
TGCGGAAGTCTGAAGGGTATCATTGGTATACAACGAAATCGAGAATCAGCAACCCCAGCTA
TGCGTCCTTCTATCATCAACTTCCATCATTCACCCACATGTTGATCAATGACACTGCTCTA
CGCGCCTTCCACCAATGTCATATTTTACGTCAATCTATCAAATGATCCTTTCAAACCATTG
GACCGCACGATATAGCCCCTAGTTCTGTTAACCTCCCCCCCAGCGGTCTCGATTCCTGATT
GCGTGATGCCTATCGAGGCAGGTTTTGCCCCCTACTTCAATAGTGCTTCACATGCATAACG
TGCCGAATGTTTGCCATCAGGTTCAGCTCGAGTCTCTCTTTCGATTCATTGGGTATGGTCC
TTGCCACGAAGACTGCAATGGCTCATCACAGCCCAGTATGTCTCTCCACCTACGCACGCGA
CAGTCCGAGCGTGGAGTCAAAGCCAAGCCTGCATCGACTCTCATCTCAGGGCCAACCTCGT
GCCGCGGAGAATCCACCAGCAGCCCAATCAATGCAGGGTTATGAGAAGTGTCACTCGCAAG
TTCAACCCAGGAGCAAGAGTATTCATACTATAGCACGTGGATAGAAGCTAGCCATCGTGGC
GTCCGTCTAGGCTCTGCTTCATAGCGCAACGATTCTTGTGAACGCATCATGCTCTCGAACC
CAAGATGCGGCTGAGAGACTGTCATTGGGCTTGATAAACTAGCAGGCATGTTTGATGTCCA
ATCTTACAAGCAATGAATGAGATTGCGCCTTCCGATGGCGCCATGGTGCCATGATGGAACT
TGCCGTGTGTTGAATGGGGAGGCAACTCGTCGTAAAGGGGGGCAGAGATTGAGATAACACC
AGTCTCCAGTTGAGCATGTGAAGATGTAACGAGTAGCACTCAACGAGAAGTCATGGCAAAC
AGTTGATAGTTTGCCTTAGATGTGACAGGAGTGGTGTATAGCTGAGACCGTTGCTTGAGCT
CGAGCTTCCCTTCGCCTCTGGCCGCGGACTATGACAAGGCAATAGGCAAAGATTGCCACTT
GAGAGACTAGGTAGACAGGAGGCCGGAGACGGTTTTGCGTGCCAGGAAGCGATCCAATGCC
TAGACAAGGACAGGACTTGTATTAAGAGAGGAGCTGGAGACCGGAGATGAAGTACATCCAT
GTACCTCGGATCCCGTCGCATCTCGAAAGTAAGTACTAAAGCATATCAAGGCAACAATGTC
ATTCCGTCGCATATCATTGTCAGCTTATGAAACGAGTGATGCCATCGTGTCATTGTCAGGT
TCAGGAGCGTAGGACGACATGCGGTCTTCTCCTTCTGGCATATACAAGCCCAGAGTATCGC
AGCAATGCGTCCTACAGCAGAAGACAAGCAGCTCACCGTCTCTCCCATTCCACAGGCTCGG
TCGACTAATCTGGGGCCATGCATAGCACCCATCCCGCAACGAACTTGATAGCTGATATCTG
TCAAAGGCAGCTAACATCCTCCATTACCCGTTTGCTCGGTGATGGCCTTTGCTCAAGCTTC
TCCGCGGCCTGATAGGGAGCCCACCAGCGCCATGGAGAGGGCGGCAACAGCCCTGGTGGCA
AGTATGCAACAGCCAAATGGCCAATATCGTACCTTCAAGACGCAATAGATCGCTATCAATT
GGTCATGACCTCTTCGTCAATGGCCTAGAACTCTTTGTCCGTCGCCGGTCCCAAAGGCCAT
GCCATGGTGCTTGACGCCCCCCCTTGCTCTCAGCCCGTCGCCTGTTGCATGTAACTCTTGG
AGCCCTGCAGGTGGGATTCAGCAAGGCGGGCATAACGAGAGTACATGGGAAGATTGCGCCA
TCTGCGCTATTACAGCGTGTTTTTATGGAGGTGCTGGAAGTCGCTCGAAAAGGGCGACCAC
CCGAGGCTCCATAACGGAAGACCCTTTTGCTTCCTTCAACTCTGATTGGAGTTCTGTCCGT
CTGTCAGGCTTGATTCTGGGAACCCCATGTCGGCTGGACCTGTGCAACACGGACGAACGAG
GGTTTGGATCCTTGTGATGGGAGTGCAAGAGAGCTGAGGTGGCGGCTGATGAGGCCAACAC
ATGCAGCTAGAGACAGACAATCAGTCACAAGACGGACGGTGTATTGAGCGTGCCCTGGTGT
AAGCTCATCTGCCAATATGCCAGGAAGCTGATAGGTCCATGGGGGGCAGGATGAAGTTGTC
GAGAGAGCTGTCGGCTGTCCTCACACTCCTCCTGTGGGATGAGCTGGAGAGCGGAGATGGT
GGGATGAGAGGGATTTGCACGCTGCCATCCGTCTTCATGCAATGTAATCCCCGTCACAGGC
AGGACGACGCGGAACACGGAATAATACGCATACCCGGAGCCTCGTCGGTACCAGCAGTTGC
TCTAGTGTCGTAGCTTATTTGAAATCGAGTTAGACGGCGATGGTCCGAATGGCTTGGCCAG
ATCTCTTGGGAGCTTGACGCGAGCGCCGTGTGCAACGGAGGGCAAGGAACTTGTGGTGAAA
TGATATACAAATCTATGCTTTTACAGGATGCGGTAATACAGCGGGATCTCACTCGAATTAG
CCAGTAATTGGGCATTTGTTCTCATCATAACAAAGTCTCTCAGAGCCAAAACCTCCAGAAC
GGCAAAGCCATCTCAGGCACATTCTGAGGGCGTCGGGTCGCCGGCAATGTGTCCAGATATT
CGCCCCCAAAGAGGTGTGTCAGCCCGAGTGATGACATTGGGAGACAGGGGCCGTGTAGCGC
CGCAGGGCGCTGCCGTGGCCGTCGTGGAGTTGTGGAGTTCAGTTTAGATGGTGATGTTCCA
TCTCGCCATTTACCGTACATGTAGTCATGGTTGTGACGATGCTGGACGATGCTGTTAAAGA
CCTGAAAGAGAGAAGTAACACATCCTCGAGATTTGATTCCGGGAATCTCTTGCGCTACAAG
TCCATCATCCAGATGATGCCGGAGAAGTAAAGAGCGAATAACATATTGTCACCCGTACGAT
ACCAACGATATCAGTGGGCTTGGGGAGGCAGAGAGATTCATTCCACTGTTGACGCAATCCC
TACACAACCTGGAGCCCCCAAGCCCACAGACGCCGGCCCATCTCGCAAGTATGTACCTCTA
CCGCCACACAACTATGAGGCCGATACTTTCCAGAAAAGCCCCCTGTCATCTCTTCCCGCTA
ATCAACAGGTCCCAGAAACAAAAGACGTGCAAAAAAGGAACGAAAAGATGGGCCGTCCAAC
CCACACTAAGCCGCTCTTCCTCCCCCCCTGGCGCCCTCTAGCTGCAAGCGAATACTTAGCC
AGAAGCACGCAATCCGGTGGCTCTCTAGACAAAGAGGCAAACGCTCGAGGCTTGCCAATCT
CTGGAGCTTCTGGGGACCCGCGCACCTGATTTTGATGCCGTAGTTTCCTTCCATCTTGCTC
TTGAATCTGGCCCTAGAAAAGATGGCGGCAACTAATCGAATGGCTCTGTTGATAGTATTGC
AATGTACCTGTTTTGCCCGTGTCTTATCGAAAAGGCAATGATCGAAGATGTACTCCATCGG
TACCCGCTATAAGTTCCACGGCCAGGGCGTTACTTTGCGTGTACAACCAGCCGCGAATCAT
GAGCTGGAGCAGCATCAAGCAGGTTGCGTGGCTGATCCTACTCGGTCAAGCTAACGAGATG
GACCAGGACACACAAGAACAGGCACATGGCATGGATGCAATGTCGAGGAGGATGTAGGTAC
CTAGCTGTAGGTACATCCTACCTACCTACCTACATGACAAGCAGCAACAGGGACAAGGCTC
GGGACAACCTCCCAATACTTGCCATTTGCGATGCCACCTCCATAAATAAAGTTGCCCTGCC
ATCTCCTCGACCCGCATCTACACGCCTCCTCTCCCTCCCTTTCTCCCTCTTCATTCTTCTT
TCAACACGCTGCTCGACTGTGATACTGCAGCAGTAGGCTCTGATCATCTGCTATCTTCTCC
AGCAGCAGGACGTGTTGCCTCTCCATAGGGGTCGCCTCCAAGCTTCCTGGTGTTGCTATTT
GGGTAACACCACGGACAACGCCGTGCCGTGAGGAGCTAGGCTCGTTGTATCGTTGCGGGTT
GATATCAAGCTTTGGGACAAAGCGGCGGCATCCTCATTGAACTCTGTTTCACTTTGACTTT
TCCCTTGCGTTTTTGTCTCTGCATTCCATTGTCACTCTTCCTCTACTTTTTCCTCCTCACA
TCACAATCGTCAAGATGCCTTTGACCAAGGAACGGCTCGCCAAGACGTTTGGCTTGAAGAC
AGAAGATCGTGACAGCGACATCCCGTCAATAACGAACGCGGACCCCTTTATCGAGCGGGAG
CCTACCGTCGGCGAGTTTCTCGAAGAGATTCGACCAAGTTTACACGATGTCGGCCGCTACT
TTTACAACCTGTTTCCGTTCATCCACTGGATCGGCAAATACAACTTTACGTGGTTCATTGG
TGACTTGATTGCGGGTGAGTGGCCTCCATTACAAGCCGTTTACATACGGCCGTCTGACCAG
AGGATATTATAGGCATCACCGTTGGCGCTGTTGTTGTGCCTCAGAGCATGGCATATGCACA
GCTTGCCCAGCTGCCTGTCGAATATGGCCTGTACTCTTCCTTTATGGGTGTCTTGATCTAC
TGGTTCTTCGCGACGTCCAAGGACATCACCATTGGCGTACGTATCATCCACGGGATAAGCT
GCAGGTACGATGAGACGAAGCCCAGCACTAACAACACCACAGCCTGTTGCCGTCATGTCTC
AAGTCACCGGCGACGTCGTGTTGAGGGCGGCCGATCGCCTCCCCGATGTCCCCGGCCATGT
CATCGCCTCGGCCCTGGCCATCATCGCCGGCGCCATCATCTGCTTCCTGGGCCTCGCCCGC
CTGGGCTGGGTCGTCGAGTTCATCCCGCTGCCGTCCATCTGCGCCTTCATGACGGGCTCGG
CCGTCAACATCGCCGCCGGCCAGGTGCCCAAGCTGATGGGCATCAAGGGCGTCAACACGCG
CGAGGCGCCGTACAAGGTCATCATCAACACGCTCAAGGGCCTGCCGACGACATCGATTGAC
GCGGCCTTGGGCCTGACGTCGCTGCTGCTTCTGTACCTCGTCAGGGGCGTCTGCACGCACA
TGGCCAAGAAGCAGCCGCACCGGGCCAAGCTGTACTTTTTCATCTCGACGCTGCGGACGGC
GTTTGTGATTCTGCTGTACACGGGCATCAGCGCGGGCATGACGATGCACAACAGGGCGCAC
CCCCGGATCAGCATCCTGGGCAAGGTTCCTCGTGGTATGTTGAGCTCTCAGCATCTGATGC
TTGTCTCCGTCATGACCTCTAACACAGCACACAGGCTTCCAGCACGCCGCCGTCCCCGAAA
TCAACTCGTCCATCGTCGAGGCCTTTCTCCCCGATCTCCCCGCCGCCGTCATCGTGATGCT
GATCGAGCACATCTCCATCTCCAAGTCGTTTGGCCGCGTCAACAACTACATCATCGATCCG
TCCCAGGAGCTCGTCGCCATCGGCATCACCAACCTGCTGGGCCCCTTCCTGGGCGCCTATC
CCGCGACCGGCTCCTTCTCCCGAACCGCCATCAAGTCCAAGGCCGGCGTTCGCACGCCCTT
TGCCGGTGTCATCACGGCCATGGTCGTCCTGCTTGCCCTCTACGCCCTGACCGCCCTTTTC
TTCTACATCCCCAACGCCGCGCTGGCTGCCGTCATCATCCACGCCGTCGGCGATGTCATCA
CTCCGCTGCCCGTCGTCTTCCAGTTCTGGCGCGTGTCGCCCATCGAGGTCATCATCTTCCT
GGCGGGTGTCCTGGTGACGGTCTTTTCCACCATTGAGAACGGCATCTACACCACCATCTGC
ATGTCGTTCGCTGTCGTCATCTTCCGCCTGTTCCTCAGCCGCGGCCGCTTCCTGGGCGTGG
CGCGCGTGCGCACCGTCCGCGCGACCAAGGGCTCGGAGAAGGGAGGAGATACGGAGGCCGT
GGCCGAGCCGTCAGAGTACTCGGAGCGAACCGGCTTCTTGCCCCTGGGCCACGAGGACGGC
TCCAACCCGAGAGTGACGGTATCGAGCCCGTACCCCGGCATCTTCATCTACCGCTTCGCCG
AGGGCTTCAACTACCCCAACGCCACGCGCTATCTCAATCACTTGACGGAGACGATCTTCAG
GGAGACTCGACGAACGGACATTAACACGCTCGCCAAGCTTGGAGTAAGTGCCTCCCTTAGG
CCTGTAGATAACGTATACGTGAGATTAACAGTCGTGAACAGGATCGCCCCTGGAATGACCC
CACGCCGCGAAACCAGAAGAACGACGAGCACGACAACCGACCCACGCTCAAGGCCATTATC
CTGGACTTTTCCACCGTCAACATTGTCGACGTGACAGCAGCCCAAGCCCTGATCGACGTGC
GCAACCAGCTGGACCGCTACGCCGCGCCGCACACCGTCGACTGGCACTTTGCCCACATCGA
GAACCGCTGGACGAAGCGCGCCCTGGCCGCCGCCGGCTTCGGCTACCGCACGCCCCGTCAC
ATCGCCGAGGACAATGGCGAGGGCGCGGGCCACTGGAAGACCATCTTCAGCATCGCGGACT
TGGGTGGCTCGGACAGCGCGGCAGCGGCTGCCGCGGCGGAGGAGAAGGCCAGCCGGGTGCA
GTACGACGTGGAGCGGACGCACTCGGACGACATCTCCAAGGCGTCTGACGAGAAGGACGTG
CCGCCGCACCCTAGCAGCAGAAGGCTGGTGGCCATTAGGGGATTGAACAGGCCGTACTTTC
ACTTCGACCTGCAGGAGGCGGTTGAGTCTGCGATTGCGAACGCGGAGCGATATAGGCAGGA
TGACGATTCTTCTTCATGATGGGATTCTGGGCGTTTTCACGACATGATTTTGCTATGAGAT
GTTACTTTGGAGCGTGGGATTTGTTTCATTGAGATCATATACCAGTTTATATAATGTGATG
CTTGTTGCTGAAAAGTATGCATATATTCGATGTCATTTTGATCCCTGCTACTTGGACGGTG
TCAGATTCTTCGTTACAAGAATATACCTAGTACTATGCTGACTTCGTTCCGACTTCTCCGT
CTTTCATTCATCGTGTATGAGACTTTATTGTCCGTCACATGAAGGCCTGAGTCCGTTATAG
CCGTTCTCGGTCTTTTATTCACGGTATGGTTCTGTATTGTCTGTCATATGGAGGTCTGAGG
CCGTCCGTTAAAGCCGCGGCAATACCAGCCGTGACTCCCGGGTAAGCGAGGACAGATGTGG
TAATAATTCCCCAGCTTGAGGCGAAACGGCCAAATGATGGCTTGCGCTGACAGCTCCTCAC
GTGGACCCGGGAGGCGAATCTCGGGATATATAGATGGGAAAAACAACCATCATCCTCGTAT
ATACTATGATACTGTACGCTTTGCTCACGCACGGCATCAGCTGCGCCGCACGTATTTCGGG
GTCCCGCGTCTCAAGCATGATGCCACTCCGTCATGGCTTGGGGGACAAAGTAGCTGTACCG
GCGACGGCGTCTTGCAGGTGCGCGGAGTGCCGGTAGCGGGTTCTTGAGGTGCCGGAGGGCT
CCAGTTTATAAGAAGGGCGGTTTTACTTGATTAAATACGGGGCCGTGCGCAGTCTTGGTGA
GAAATATATTGTGATTTGCAGTCTGATACCACAGACCACCTATGTAGGTGCCTATGTATAT
ACTGCTCGGCTATTTGCTCTTCGAAAATCATTGATCGAGATGGATCAACGCGATTAGCCCC
AATGTATCTTGTCTCAAGCCTTCGCCAGCTGAAGCGAGGGCGAAAAAAAAGAAAAGAACAA
AGAAACAACTTGGAGCGAGAGAAGCGAACCCTCGTCAACAGTCCACCGAATCACCACCTCA
CTTATCAATCTTCTCTCAATTTAACCATCATCGCGTCTAACCAGAAGCGCTCAAACCTGCA
TCGAACAAAGCTTAGCCTCAATTTCTAATTCATCCTCCTCGTCTGACAAAGCAGCCCAAAC
TGCTACTCGATTGGCACTGGTGACGTAATGGCACCGTTTGGCGTGATTCGACCGGGCGATT
CTTCAGCAGCGATGGCTTCCTTGTTTCCTCGTTCCCAGCGCTAAGAAATATGCCGAACAGG
CGTAGAAGCAGACGCCAGAACCAGGCTTGATAATAAAGGTAGAAAAAAAAAAAAAAAGGAG
CGTGGCTTTTTATTTTTGTTTCTGTTCCCTCTCCTTCTTATTCCCCTCTGCTTTGTTGCTC
GTTAAGGTTTTCTGCCCAGAACCGAAGGATCCGTCGTGCCGCCCGGAGGAAGAGAGAAGCA
GAAGAAGAGGCTGCCGGACTGGGAGAAGAAGCGACTCACAGAAAGAGAATCAGAGGCGGCA
AACCACTTGTTATCACGGCGGCAATTTTTTTTTTCTTTACTGTGCTTTGCTTGATTTGGCC
TTGCTCATAGCCCGCCAAGTCCCTCTCGACTTGCTATTACCCTTGATCCCCCCCCCTTGTT
TGTTGGCAACCAATCGAGGCGTGTGTTGTAACCTTTTCCTTATTCACGTCAGCTGTTGCTG
TTTGTTCTCTAACGTTACATCTCAGCTCATCTCATTTCACTTGATCCTTCTCTCTTCTCTC
ATCCGGACTTGGGCGTCGCTGCTTGTTTCCTTCTGTCTGTTTTGCCTGTCCAAGTGCCCTG
ACTAAGCACACACAGCTGTGCGTCACTCGGTCACTCGCAGCCACGCTCAGGCCCGATACTG
CACCGTTCGCCTCTGTCTTCTTTCTGTTTCTCTTCGTCGTCCTCAGCCAGAGTCACACGCA
ATGGATTCGAACCGCCGCTCTCGATCATCGCGATGGCGCTCTGCTTCGTCGCCGCGGCGCG
TCGAGGACGAAGAGGTTGATCCGCACACTGTCGTTTCAGCGCCTCCGCCCGCGGCAGCAGC
AGCAACAGCAGCATCACGACCATCGACGGCACCGACATCATCCACTTCAGCAGCCAACAAC
AACAACAGCAACAGCCTGCAGCCGCCACCGCCGCGATACAGCTTCGCCCGTCGCCTGGGGT
CGCTGTCTCGCCAATCGTTGAATCCCGCAACGCCCGACGCCGTCGAGGACTCGGAGACGGA
GTACTTCCCAACCCTCGACGTCACATCCAGCGCCATCTCGCGCGGCTCGAGCATCCGTGGC
CACGCTCCCTCCACAGTAGGATCCGACGCGGGCCGCCCGACATACGAGCGCACTCGCCAGC
CTAGCATCCGCATCCGCCGCAGCTCGAGCGGCTCGCAGGCGCCCCCGATCGACTATGCGTC
CGAGAGCAGCGACACCGACACCGGGACGCGCTACGGCATCCGGCCCCGGAGCATCTCGCAG
CCCTCGCCGACGGCCCAGTCCAACGCCGATGGCAACGTTGCCCGGCACTCGCGCCGCGTGC
CCCAGCTGGCGCTGCCCCGGCTGACGGAGGAGGGATCGCGCCCGACCATGGCCGAGCTCGG
CGTTCCCATGTCGCCGGCGAGGTCGCTGCCCGATCAGCGGGGGGACGAGGACGAGCAGCGC
CGCCGCCTGTCCGCCGGCTCGGAGCCCGGGCGGCGGCTGACGAGGAAGAGGAAGCTAAGCA
AGCTGCTCTGGCCCGGCTCCCTCAACCGCGGCTCGCCTGCTCCCGCCAGCGACACAGAGAC
CGGCGGCGAGTCCGCGCATGGACACGCACAGGGACAAGCACAGGGACGCCCCCAGCCGCAA
TCGGACGAATACGGCGAGGGGCTGGTAGACTGGCTCGACATCATTGGTAAGTTGCGTGCAG
AGTCTAGAACCAGTGCCGGCAGATGCTGACCATCTTTGTGCGACCAGATCCCGAGGTCCAG
ACCCTTTCGACCCTGACCAACGTGCAAAATTCGCTGTTCGTGCCTGACCTCGGCCCTTGGA
TCAACCGTCGCCCGACGTACGTGCTGTCACAGCGTGAGGCTGGACCGCATGGTCGGCTGGG
CCGCGCTGCAGAGCGCGAGGAGGAGCGTCTGCCCGAGATACCGGATGAGGAGGCGAGGGTC
GAGACCGGCGTCGAGCCCACGGCCGAGGCTGAGACTGCGGCTCCAACCACGCTGCGCAGGT
CGGACACCATCACGTCGAGGCTCACGGACTCGCACTATGCCGCGCTGCCGCATGGCTTTAG
CCTTGAGGGCTGGACCGAGGAGGAGAAGCTGGAGCTCGACGACCGCGTGCGCCACATGCTG
CACTCGCGCCGGTCTCGCTTCAAGCGCACCATGAAGGGCTTCGGCCAGTACGTGCGGCGGC
CCCTGGGCTTCTTTGTCACGCTCTATGCTACGCTCATCACCCTGTTCGGCCTGGCATGGGT
ACTGTTCCTCATCGGCTGGATCTACGTTGGCGACAAGCAGGTGTATACGATACACATCATC
GACAGCGTGCTGGTCGCCCTCTTCGCCATCATGGGCGACGGCCTGGCCCCCTTTCGGGCCG
TTGACACGTATCACATGGCCTTTGTCGTGCACTACTCGCGCAAGATTGCCAAGGCCAAGAA
GCAGAAGCAGAAGCTCAAGGACAAGGAAGCCGCCGTCATCGAGGGCGAGGGCGTGGGCGGC
GACAGCGTCGAGCTCACCCACTGCGCCTCTGGCGACCCCCTGCGCGACAACGCCGCCCAGG
TCGGCGCCGGTCTCGGCTCCAACCCCCAGAGCGCCGGCGTCTCGGTCGAGCGAATCGCCTC
CACCAGCAGCAACCTCCCGTCGGGTATGCCTCAGCCGCAGCCACAGCCACAGCCAATGCCA
GTCCCTGTCCCTGCACCCGCCCCCGAGCTTGAGCAGGCCATGGTGGACCATAACGCCGACG
TAGAGGCCGCCAAGCTTGATATCGAGTACGACCAGGACTCGCCGCTCACGTTTAAGCAGTG
GAAGCGCATGCGGCATCACCAGAAGAAGCTGGCCAAGTCGCACAGCTTCTACAAGCCCGAC
GAGACCTTTACGCACCACGCCTTCCCCCTGAGCTACCTCATCGCCATTGTCATCCTGCTCG
ACTGCCACTCGTGCCTGCAGATTTCCCTTGGCGCCACCACCTGGGGCATCGACTACCACCA
CCGTCCCTTTGCCATCACGACCGTGATTCTCTGTGTGAGCATAACGTGCAACATCACCGCG
GGTCTCGTCATCATGGTGGGCGACCGCAAGACGAGAAAGAAGGACGTGTGGAAGCTGCTGA
CGCGCCAGGAGCTGACGGGCGATGCCATCAAGCACCTCGAGACGAAGCGTGCCAAGGAGCA
GAGCCGGAGCCACGACAGCAGTCAGAACAGCATCCAGGACGAGATCCAAAATGATGCCGTG
ATAATCAAGGAGGACAACTGATGATACCCCTATTATTCTTCCCTAATTCTGATAAATTCTT
TACATTCTTCACTTCTTCATTCCCCTTGACGATGGTTACTCCTCCTCTTTTTTGCTTTTTG
ATGATATTCTCCTTCTCTCGCTTGGTACATACCATACATGTAGCGCCAAATCCATCATTTT
TTACGACCTTTTAATCATCCTTACATCAATTTCTACCCCTGGGTGTCTCCTGTGAAAGGAT
GCGTATCACTGCTCGATCCAGACCTTTGACTTATATGGCATGCATATCACACGAAAAGTAT
CTGGTTTAGAGAGCAAGCGGGAAGGACAGGAGGGAACAAAGGGCTGACCCCGACGGCAGGG
GTGTGCCGTTAGATCCTATTGGGGATTCTTGGGGGGGCCAAGCTTCGGATAATGGCTTCCG
GAATTCTAGACTTCTATCTGGACTCTTGTTTTGGGTCAAGCTTGAGAGCTTGTTTTGGTTA
TACCTGTTTCAATCAATGAGAGATGCTTTTGCATGAATCTTGGCAGAGAATTTTTCCGTTG
TACAGATGATACACTGCATTTTTTCCTTCCAAGTGATTTGTCCGTTGGACTACTGGACGGC
TGGTGTTCAATAGCCGCTTCATATCCGAAGTCTCACGGTTGAAAGAACGTGGCAGAAGCCC
GCGGACATGCGGTTCTTCGGCGAAGCCGAGGATGAGAAAGAAAGAGGGGAGAGGGAGAACA
TGCTGATGGACAAGAGGGGAGAGGGAGATGAAGAAGATTAGAAAGGAGTGCTCAGATCGTG
GAGTCCCGGATACGCCGATATACATATCCGACAGCACATGCTTTCAACGTCTCGGCCAGCT
TCCTCTTTCCTCTTCCCCCTTTCCTCCCTCTCTCCTACAGAAACAACTCTTTGTTGGCCCT
CTCGTGAGTCGAGGTAACCGTTACACTGGTCTGACAGCTGTCATTCTCTGTCCCCCATACA
GAGAGACACTCTCTAGTTGGCCTTACACCTAATTGGCTCCTATTCCTCATCTTCGTTCCTT
GGCAATTCTCCCGCCCCGCCATTCATCGGCGTTGTGCTCGCTCTGTTCGTGTTGCTGTTGC
TGGACGCCTTGTCTGTGATGCTTTGGGCAGCAGATTTAGGTGCTGGGGACAGACAGGAGAC
GATGTGGTGGTCTGGACTCGGAGAGAGAGATCGATCGAGATGATTTTTGGTTTGTGTTTGT
GTGCTGGAGGATGAGGTTAAGTAGGACTGTGCTGCGGTGAATCAAGGTGGCTGTTTGTCCT
CTCCTTACTCTGGGGTAGTCTATAAGGGCATCTCTAATCTTGGTCCTCTTGTAGTAGGCGG
ACAGCTCTATTCATCCCCACCTCTCTTCATTATCAAGACATACGCTTGGTGCTCTCCTGAA
CACACAAAGTTAGGAGGCATCGATCGAGAAATGTCAGACACAATGATCGCAGACCTTCCCC
TCCACACCATCCCTCCCGCAAGAGCACACACCCATACCGTCATCTTCCTCCACAGAAACAG
GCATTTTGCCCGCGAGACCGTCAACCAACTCCACGAAGCAACTGACCTCTCCTGGCGCTCC
ATCATACAAAATTACGCCTCCACGCGATGGGTGTTTCCCCAGACGCCCACCGATGAGCCCC
TCATGCCGTCGCTCCTCTCGATTTCCACAGGAGTTCAACATGCCGTACAGCGAGGAGAGCC
GAGCTGGTGGCAAGAAGCAGTGAACGATGAGGATGAGAAGGATGAGGCGGAGAGATTGTGG
GACATGATGCATGGGCTTGGGCGAAGGATGAGAGAGCTACAAAAGGTCATTCGGAAAGAGG
TCGTTATGCTCGGTGGTCGCTGGGACAGGGTCATTCTTGGGGGAATCGGGCATGGAGCGGG
CATGGCCCTGATGACGCTGATCAATCTGGACGACACTTCTTCACCAGGCATCTCGGATGAC
GACAGACCTCAGCCCCTGGGCAGCTTCATTGGGATTTCAGCCGAACTACCAGCCTCGATCC
CAACACTCATCTCGACGCCCCTCCTCACGCCCAACGAAGTCTCGCCCGAGGGACCCCAGGT
GTTGAAGAAGACGCCCATGCTGCTGCAGCACTTTCACAACGGCGGCACCAGTTATATGCAG
AGGGGCAGGGCTCTGCGCGAGTACCTCCGACACAGCGCGGGCGTGGAGGTCGTTTGCTGGA
AGGAGTACATGAACGGGTGGCCGTATCTGAACTCGCCGACGGGGGTGGAGGATATGAAGGC
TTTTCTGAAGGAGAAGATGGATATGAGGACAAACTGGTGATGTTGAAGAAAGTATACCGGG
GACGAAATCCGAGGATGATGGTATCTGGTGTTGGGAGAAAAGTCTAGAGATGTGTATACGA
TGCGAGCGATAGTGGAGAGAGGGATGAAGTACGGGATGTTTGTGTTTGGGTGGTTTCCATT
TTGAGCGATTGATTTGCCTTGACAACTCTGAGATGATGCTTGCTGTTATGATGTACGGATA
GCGATCGCGTACAGAATAATATGATTATAAGCAGTCAAATTTCCAAACTCGCCGATAGTGA
TGTTTGGCATCATTGAAGCAACAGTCCACATTGAATGTACCTGGAATTCGCATCGCCATGA
TGAGGCACAAAGCGTCATCGAGATCTCTCACTGCAAACATGTGCTCGTCAAGAGGCATCCA
GACCAATCACGAGACTGATCGCATACTTACTCCTTGCAGGTTGCACCTGTGATACTAACGT
GACGTGTTGCTCCTGTCGTGAAGCCACCACAGTCGACAGAAGAGGGCCTCTCTCCAACCCG
GAGCAATTACGGAAGATGGATCAAGGGGATCAAATAACTCGTGAAGCAGCCAGGATCTGTG
ACAAAGCCCGCAAAGGCATCGGCCTCTCCGTCTCTCTGCAGGACCTACATACTACCTGCAT
TTCGCTTTTCATGCATCAAACGTTGATGCTTTAGCTGAAATGCCACATGTAATGCCCTGTC
GATCCTGTGCAAGGTCGGGCGGATTTGCATCCCCATTGGTAGGCAAGGGAGGGCTGTATCC
CACATAAGCTTGGGGGGTAAGCCACGAGGAGGATCCCTGCTGGTGGAGGGCTGCATAACGT
CAGAACCGAGGTGTCGACTTCGAGGGATGAAGACTTGGTTGACGAGGAGACTCCCTGACAG
GGTGACGATGAGCTTTAAAAGGCTGATCGGGGTACTCCAGACCGATCGAACCAATGCCTAT
ATGATGAGATCCAAACGCATTCACCTCGGGCAGTAAGGTGGTGCCCCATCACGTCTCCTTG
GTTTGAGATCAGTCCTGCTTCACGAAGAGGCGTCTGAGACATTGCACAGCGTCCGCGCCTT
CATTTCAGCTTCCGATAGGTGCTGTAACACCCGACACATATCCAAACCCGGTATCGATGAG
ACAAGCACGACGGTGGCTGCCTGTTTGGAACATGGCGTTGCCCCCGATGGCCTGTAAGATC
GGTGCCTGGTTGCTCGCATGACTGTGCCCACCATCGTAGAGATGTTCAGCTCCGTTCAGCT
GCGTATCGGCTTGAAGATTTATGGCTGCTCAACACACTTCATGATTGGGACACCCCTTGAA
AGAAGTCTACTACTACTTATGCCCACCGATTATACTACGCAAGCCCAAAGCGAATGTGTAT
CCTTGTGAGCTATGAATAGTAGATTCATCTCATCCCATTTTCTGTCTCACATCTTCCACCC
CCGTAAGATACCTTATGCTTACGTTGGTGAAGACATGATTTATCCTTGCCAATCCTGCTCG
TGACTCTGAAGTGTGGTCACTGTGCAACACCTCTATATCCCGTGTCTTATAAACTCTTGTT
CTTATCAATCACGTACGACAGCATCTTCTCATTTAGTCTCACCGTGGTCCTCCCTGCTTCC
TTTGCTTCAGTATCATTCTCTTCTTACCCTCATTTGTCTCTCTTTGCCTTGGCCGTCTTCT
AGTGCATTACACAATCGTGTATACTGCGCCATCCGTTCGTTCGTTCCATTCTCGTCATTAA
TTTCTTCGACGCTGCCCATCTCCTTTTCTCCTTGCTTCCAATCAACATCCACCACAGACAG
CATGGATGTCCCTCCTCCCATAGTAATCGGCCTAGAAGGCCTCATCAAGCACTCTCTCCCT
CGAATCAGCCAAGTCCGCAGCACCGCAGCCGCCATGACAAACTTTGGACGCCTGTCGCCGT
TCCTGAAACGGCTTCAAGTCAGCGTCCTGCTTCTAGGCACAATCTACCGCAAACTCTCGCA
ATACGACACCGTGCCGGGGTCCGACCTGTGCATCGGCATCTGCCATGACAGCCTTGTCCAG
ACTCAGGGCATGATTGAAGCAGTACTGCGAGACGAAGACGACAATGTGTACAATGTCGGCA
CAGGGGTATTGATTGAAAGGCTGCCCGACGAGATCAACTCCTTCATCTCTTCCGTGGAGCT
TTTGAGGAGCACATACCATGAGTGAGTCACTTACATGGTCGCTGTAGCCATCTGGCAAAGT
CCTCCAGCAGTTGCTTACCAAATATATAGAGCACAAGCCGAGTTCATCTTCAAATCCATGA
AGGAGCTGACCGACTTGCGGCGCGACTACTCACAGCATCTGCAAGAGTGCACAAAACGCAC
AGGAAAGCAATCGAAGCGCACCATCGCCGACGCTTCGAGTGAAGACGAACAGGTGTCGAGC
TCAGACAACGGAACGAGCCTCACCGAGCCGGAGATGTCACCACCGCTTGCTTCACCAGGAC
GAAAGCCAGTGGAGCACAAGGGGACACATGCAGTCAAACCCGCCCTTGGAGGAAAAGAGTC
ACTTCTGGCCGGTGACACGCAGTCCAAACCTGGAAAGGGCCAACATCAGCATCAAGGTGAT
GATTCATGACAGGAGATGGATAGACAAGGCGCATTTTCTGTCTCCTGACTGAGTGTTGATG
CCCTGATGTCAAAAGACAAGACTGATGTGGTGCACAAGATGTAATTGATGTTGTTTTTGGT
GGGCTACAACCCCCCTGCTCAGATTCACCATCATATTGCTTTAAGTATTGATCACGTAGTT
TTTAGTGAGGCCACGGCGAAATACTGCTTTTGAAGTCTGTCTGTTCTCGCATTTTTGACAC
TTGTTCATCGTTGTCTGTCAGTCATGCCACATATGTAAAGGCGTATCACTGTCATGATGTG
GGAATGCATCTTTTACGTGGGAAATTTGTTGAATATGTAGGTAATTACCATCCTGTCCTGG
GCTCATTACAGTAAAACTCCCTTGCTCCAGTAACCTCAGTCACTTATGCGTCTTTCGCAAG
ATCTTGCCACCCATCACGTTCCAGTGACAGTCAACGGCCTCTACTCATCAAAACCACCGTC
ATAAACATCCATCGCAAGCACAGCGCTGATGCCCCCCTTTACCGCCCCTGGGCAGCACGCA
TCGCCGACCTCTCCGCATTATATTGCGCTTCCCGTTGAATGTCGCTCCAGTTGACGTTGTA
CCGAAAGACCGGATAGCCGCGCTCCATCTCTAGGTGTGCGCATTTCGGGCAGACGATCCTC
AACCTGTAGGAGAGGGCCTCGTATACCAACTGGCCGCGGGTGCAGGAGGGTATGCCTGCGG
CGGCGGCGTCAGCGCACTGCCAGCTGAATCTGCACTTGAAGCATCCGCACAGGTAAATGTA
TGTATCCTAGTTGCACATTTCGAAGGCGAGATGCGATGAGAACCTTGGGTCGGTGTTGGTG
TTGGAGTGTGTGTTATATGGTGAGAGGGGGGGCGGTAGCTGTTGGGAAAGCAAGGATTGAG
AAATGGAGAGCGGCGAAGAGAAGGGGGTTAAGTAGACGTACTTCAGAAGTGAATCCAAGCT
GGATTGCTTATGGACATTGCTTACACCACCACGATCAACTTGGACAAGTATTGCTTTTGGG
TCAAACTGTGGGACAAAGAAGCTTGTTTGGTATTCCATGATACTTGGATTCACCTCCGTTT
ACAGATCATCTGACACATCGTGAGTAATCTTTACACATGGAAGACACCTTGGCATCAGCGA
GCTACCTAGAATCACGGCGGAATGAAGTGAATCAACTGTTGTTGATTCGACATGGAGTTTG
CAATCTATAGCACCTTAGTGACCAAGCTCCTCATGTAAGTCACGAAATCATACTCCTCCGC
AGGCAGATGCGGATTCCCCTTTGTCCCATATCCCCTTCATCAGGGCACCATCTTCATGACC
AGTCCCCCCCTACGAAATGCGAATACACCCCCCATTCCTCTTCAACACCCTCGACGGATCC
GTCTCCACAAACCTGGCGCAATACAGCTTCAACACCTTCCACACCTCATACCCATCCATCG
TCAAGCTCACCAGGTCATTCATATGCGCCGAAATGTTAAACTTGATCAGCAAGCCCAGCAT
CTTGCCCTCGCGCACCTCCTCCGGCGTCTTCTCGCTGTTGTGCCAGCAGCTCACGTGCACC
GCCCGCGGCATCTCCTCCAGCGCGGCCACGTCGAAGCCCGAGAGCTCGGCGACGGCCATCA
TGGCGCTGGACCAGGGCGCCCAGTTTTCGGGGCCGATGAGCTTGAGGTCGTCGGGGAGACG
CGTGATGTCCAGGCTCTTGAGGGAAGAAGGGGCACGAGAAGATGCCGCCTTGAGGCTGTCG
GACATGTTGAAGTAGGCGATTTGGGTGTAGCGGGGGGTGCTCGGCTGGAGCTTGAGGGGGG
CTTTGAGGGGGGACTTTGTGAGAGCGGACTTGACGGGGATCTTGGACCTGTTTGTTGGTTT
ATGAGATGTTTAATCGCTGTAAGTGGATGATCAAGTCGCATTGATGTTATCCCTACCTTGG
CGACACGGCCTTGGCGGAGCTCGTTGGTGTTGGAGCCTCCATGATGCTATTCCCAGTCTCT
CTCACTTGATGCTGCTGAACCAAGCAATGCATCATCGCCGCGACTCCATCAGAAGCAGATA
TATCAACACACCTTCGGATTCCGCCCCCACCACCTCGCTCGCATTGGGCAGCTGGGCATCG
ACTCTCCGTCCGCCACGTCTCACATGCGAACGTGTACAAACACAATCGATATCGAATCCTC
CGCCTCGTGCCGCTTGAACTACATTAAACCCCAGCTCACGAGACAGGAATCCCATATTCAT
AAGTTTTCCGTCCATCTACCTATTTATCCCACATGTTTCCCGAGTCGTAATGTATGTCATT
GACAAGTCCGGCCTTTTCGGCTGTCCGATCGGGAATCGGAATCGCGACTCTGCGGGGGCTA
AAGGAGCTTGACGAACCGGTACGGTATCCGACTGGATGGCAGCTCGGACAGCCTTACAAAT
TCTGGGGAGCTGCATGCTATTCATGTCGCCTCTACATTCACAACATTGATCAAATCTCGTA
TAGACTAGTAGCAGGGGTAATTAAAGGGTTCATGTATATATGTATATAGAGGTAGGGAAGC
ATATGGATGCCAATGCCAAACAATTCATCTCTCTCCCTCTCAACCTTCAACTCCTCGTCAT
ACACAATGGAGGCGCCCTACACCCAAGACCAACTCACCCGCTACCTCAACCACATCTCCTA
TCCGCGCTCCAAGCATCCCCGCGATGAGCTCCAGCTCCTCACCGAGCTTCACGCCCACCAC
CTCGCCCGGGTCCCCTTTGAGTCCATTGGTCTGCATTACTCCTCTCACCGGACACTCTCCA
TCGACCCAGATGATCTGTTCGAAAAGGTCGTGGAGAGGAGCAAAGGCGGGTATTGCCTGGA
GATGAATACCTTTTTCGGCGACATGCTGCGCGTCTTGGGCTTTACGGTCCTCAGCATCGGC
GCAAGGGTCAAGACTGGTCTTCGATACGGAGGCATGTAAGTCGTCTCATGCTCCTAATAAC
ATCCAATCTCTGTACACACGAATAGAGCCATTGTGGAAAAAAAGTGCAAAAGGACTCATAG
CCCCAGGACTCACTGCGCCAACATCATCACCATCAACCAAACCCGCTACCTCGTCGACGTC
GCCTTCGGCAGCTACAACATCTTCCGCCCCATCCCTCTGACCCGTAACCTCGAGTTCGACA
ACATCGCCCCCCGTCGAGGAAAACTCGAGTTCCGCGCCCTCGCGCAATCGACTTGCCCTTC
CACGCAGTCCGTCTGGGTGTATTCTTCGCAAGACGATCCTTCAGCCGAATGGATCGAGAGG
TACTGTTTCACGGACATGGAGTTTTTTCGCGAGGACTATCAAGTCGCCAATTACTACTGCA
GCACCAACCGCGCGTCAATCTTCGTGAACCAGGTCATTGCGCTGAGGGGGATTTTGAATGA
CAAGGGAGATGGACTCAAGGGCGTTCTGACGATGGTACAGGGAGAAGTGAGGAGGCGGGTT
GAAGGCAAGCCGGACATGGAAGTGGTTGAGAGGATGGAGGACGAGGAGGAGAGAGTCAAGG
CGCTGGACAAGTGGTTCCTATTACCTTTGACCAAGAAGGAAGCGCGGGCTATTCGACAGAT
GCCGAGCGAGCTTACGTCTCGCAAGAGTGCAGTTGCATAGACTCTAGAAAACACACCTCAT
ACACCTCTTCGTCCAAATAGAATGTACCGTCCATCCCCCTATCCAACGAGCCTAACACTTT
CAACAGCCCCGTCACACCTCTGCAACCTCGACAACCCTCCAAGCCTCATCCCCAACCTCCA
CCTCCCCGCCGACCTCCATCTCAGCTTCCCCCAGCAACACCTGTTCGCACGGCATCTTCCT
CCTCTCATCACCCAACCTCACCCTCCTCCTCCACCCCAGCCCATCATCCCTCCACTCCCAT
CTCTCAGCAACGACGTCCCCCTTCCCTGCTCCATCCCTCACAAGCACCTGCGCCCACTCCC
CCAACCTGACAAACATCCCCTTCTTCCCCTTCTCCTCATCCTCCATCAGAAGCACAACGCA
AAGCGCCTTATTTCCACCGCTCGTCGCTTTCGGCGGCGGATCAAACCACATTTCTTCATAG
TCTGTTTCTTTCCCCGTATCAGGGTTCACCATCCTGCCCTTTTCGAGAGTGCTCAGTCCAT
CCGGCTGAGCATACATGTGACCCTCATCAGCCGGCGCTTCCAAAGCCCGAGAGTCAATCCA
GTGTGCCCATCTTGAATGGGAATGCCCTTCTCCAAGGACAGTCGAGGAGGATGTTCCTGCT
ATTGCCCAGTCTAGACGACTCAATGGGAGAATTTCTACAGAAGCGTTAGGACTTGAACATC
GCCAAATGACCCCGCCATCATTGGGATGTCTTCATCGGGGTAGAATTACGCTCAGTGTCGG
GCAGAACATCGCTGCCATTTGCCAACAAGACTCGTATATCAACAAATCTCTTCTCGGGCGA
CGTCAAAACGAGGGTCGACGTCGGCTCGCTCGCCTCGTCCGGCAGCCATCGAATGAACTTG
CGGAACGAGATACCAGCCATCGTAATCTCACCTGACTAAAATGAAGATCAGAGTTCTCGTT
CTGGGTCTTCTTCAAGACGAAGGTATGTTGATCGAAAAAACAGACAGAAATGCGGAGAGCA
GCCGATCGCTATTCGAATCAAAGCCGGGAAGCCCAAGTTGTCTGCGGGGTGACAACATAAG
CTTGTGGAGAAACAAGGCGTCCGAAGCTCGATGTGGACGCACCAGTAATAGCTCCAATGAT
TAGTCTGTCACAGATCTCTGATATCAGCTTCTAGTTTGCTAATGCCTAGATTTATAAGAGC
TGATAGATTGTAAGATTTTAGATTAGGATAGAAAATAGAGCAACTATACCTTTTTTAGTAT
AGTTTTTATATATAAAATTATATATTTTAACTTTACTATAGATAAAACCTTAAAACCCCTG
TTAGTAATATATTAAGCTAGCAGGGGCTGTGTAAATACCTATAATAAGTATAGCAGTTAAA
AATCTTATAAAATTCTGCTAGTATTTCCTAATAATTTATATAAGTGTAATGCGCTAATATA
GATTATTTAAGATAACTAGCGCACTTTTATATAACTTTAATAGTTAAGGCGCTAGCTATGG
CTAAGGAGTATGTTATATATTTATTTATTATAAATAATAATAATAATATTAATAATAACCT
TTAATATGCTATTTTCCTATTAGCTTATATTAGCTTCTTTATTAGCTTAAGGAGAGAGAGG
GAATAGAATAAAAATAGCAATATTATTTAGAATTTTACTTATACTACCTCTTATAAATATT
ATAGCAAGCTCCTTAAAGGATCTAATATAATATTTAATAATCTATTTTATATAGAAAAGGC
TGTGTTTATTAGCTTTTATAAATAGCTAAGGATAAACACAGGTCTTAGCTATAATTAGACC
TAAAGCCTTAAGCAGAAGGTGATAGTATTTTTATAGATTTACATATATAATAAACCTTAAT
ATAATATAGCATATTGCTTTTATATAAGCCAGGCATTAGTATTAAGGATCTTTTATAAGGT
TAAGGATTTTATATAATAACTATATATTAGTTTTATTTAGCAGCTAAATTTAATATATATC
TTACTACTTATTAAGTTAGATTAGAAATATAGCGCCTTTAATAAAGCTATTAGGGCTATTA
ATAGCATATATATCCTGGCATATATTTTAATAGTAAGGTAATAGAGATTCTAGTTATATAA
GAATAATATCTTATAAAATATACTTATTAGCGCTACCTTTAATAGCCTATTTACCTATATT
CTTACTAGTGGCAAGGGATTTTTAAATAACTTAAATCTCTTACTGCAGGCGCTAATATAAT
TATTAGTAATCCTGGCTGGCTGCTTCTAGCTTATAAATGCTAGATTTAGCATATAGTAAGG
CATTATAATTCCTTATGCTAGGACTTATTACTATTTAAAAGACTAGGGAGATCTTAATTAA
TAACTATAGGATTATAAAGAACTATTTAACTTATAGCATGCTTAAAAGAGAACTATTATTA
AGAATGTATTTAGCAGATATAAGTGGAAGTAGAAGGTTATTTATAATAGCGCTGCTAAGTA
TAAGTTTAATAACTAGATTCTGCTTATTTATGCAGTTATAGGTCTTTATAACTTTATTAAG
CTTAATAGTAAGAGTCTTAGTAAAAGTTAGTAAGAAGATATTAATATTTTAATGCTAGATA
AAAGGGAAGCTCTGTAATAAGCTGCTTAATATGCTAATAAGGTTATCCTAATTATAAGCAG
CCTTTAGCTTTAAGAATATATTAGTAGCTGGCTTTAAAAGGCATATTGCAATTATTAGGAT
TAGCTAGAGGAATTAAAATAAATAGAAAATAAAGTATTTAGTATTAAAGTTAATAATGCAG
ATAGAGGTATATAAAAATGCAGTTAAAAAAGGTAAAATTTAAAGCTAATAAGCAGTAAGAG
ATAGTAAATAGTTAATTTTAGGCTATGTAAGAGTGAATTAATAATGCTAGGATAATAATAA
CCTTATGCTATTATAGGATTTTTAAAGCTATTTAGAATACTAGAAGTTATAAGAGAAGAGA
TATTATAAATTATTAGGGAAATTAATTACTAACTATATATTCTATATATAACCTAATAGTA
ATAAATTCTATATTAAAATATTTAGCAGATCTTAATAAAGCTAATAAACTAAACAGTTTAT
AAAAGGCATGCCCTGTTTATTTATAAGGAGGAAATAACTTTACACTGCCTTTTTAAAGTCT
TCTACGCCCTTTACTTATAATCTTATAATATGCTTGCAGGGCGGCTAGGCAGCCAGCTTAG
CAGAGCAGCTTAATAAGGCAGCTAATGCCTAACAGATGCCTTTAAATATTACAGCTTTATT
ATCCTTTATAAGCCTTTTTATTTTATTCCTTTCTTATTAGCTAGCGCTTAATATATAAGAT
AATAATAAGATTATTAATAGTAAGGGAGTTAATAGCATTAGCATTAATAGTATTACTAGCA
GCAGCGGTAATAGTAATAACTTGCTAATAGCAGGTAAAGTTTTTATTTCTTCTATCTTTTT
ATCCTAAGGCTTAAAAATAATATTATTATCTAGGTTATTAGCATTATTTAATTAAGTAAAG
CTAGTGGTATTTATTACTTTATAAATATAGCAGCCAGTAGGTATATTTATTAAGAAAATCT
CCTCCTAAGTCTTAATCTTAACGCCTTAACTAACTAGGATGCTACTTTTAATAACCTAATG
GCTATAGGGATAATGCTGTTAAATAATAAGCTTTTTATTTACCTTGCTTATTATTAGCCGC
CTAGTTTTAAAATTATAGGTTATTCTTAATAAGTTCTTAGCTTTTTTTTATACCTGCTATA
ACTTTTAGCAGTCCTAGTACTTATTTTTAAGGCTTTTTAGTTTTTAAATATGCCTAGGATA
GTGTATTTTAAGCTTTTTAAGCATGTTACTATAAGCCTGCTATATGTATATTGCCTTTACT
AAATTTAAATGCCTGTTATACTTTGCTTTAAGGAGCAGCTAGAGGAAGTATAATGTCTAGT
TTATTAATTATTAAATAGCAGGCAATAACCCCTGCAAGCCGCCCTGTAATGCGTTCTTTAA
TTATTAGCTTATAGTAACCTTTAAAATAAGGTAAAATATATATATTTTAAGGTATTATTAA
TTTAGAAGGCTGCAGAAATGTCTAACCTTAGCGAGATATAGTATAGAATAGCCTTAAAGGC
AGTAAACCTATAACTAATAAATCTAGAATAGCCTTATGACTAGGGCCTCTGCTAGTATAAG
AGTTGTGCTTTATAATATTTACTAGTTAGAAGTCTCTTTTATATAGAATCTTATAATCTGT
TAGCTCTTATAAATCTGGGCATAATAAGGCGCAGGAACCGATTCTAATCTGACCAGAAACA
GACAGTGGGTGAGAGCTGAGAACTAGAGAAAAGCTTTGTGTGCAATCATCACTGCAAAGGC
GGCACCTGATGAAAGGCAATTATCAATCATCTTACAGCAGCCACTCACGGCTAGAGCAGCC
AACTTCATACGCACAAAAAACAGACAGCACGGGAACAGAAACTCGAAACTTGTCATGCCCG
ACCCAGAGGGTTCGTTTACGGGCGACTTTGTTGGATTGATGGTATCTCATCACGGCGATTA
AAGATGCTCCTTAAGTTGACCGCTCACATCCGAGCTCAGATCGTGGCGGGGTATCTTCTTT
TCCACTTCCTCGAGTTCTTCATCCTCTGCTAATTGCTCATTCAAAACTCACACGATGTCGT
CCCGAACATGGAACAAATCATCAACACTGCTCGCACAAGAGAGAAAAAAAAGAATACTCTA
ACCAGACGCAGGAGGTCGGGTGAAGTGGGAGAGCTGGGTAGTGACGACCAGACCAGCGACA
GAGGCCGAGGTCAGCGTCGAGAAAACGCCAGAAATGAGCGCAGAGAGGGCCAGTCGAGAAA
CGTCACCGCCACGCGAAGGGGCCAGCTGGCTGAGGATACCAATCTGGATACCCAGAGAGCC
AATGTTGCCGAAACCGCAAAGGGCATAGGTAGCAATGAGCTGGGAGCGCGGAGACATGTCC
TCGTAGTAGGGGTCGGTGGCCATGGCGTTGAAGGCATTGTACTCGTTCTGAAGAGACACCA
GAGTTATTATCACATCACAAGCAAGGAGACGCAACCGTGATTACTACGGATCGAGGAGACA
CTTACGGTGATGACCTTCTCGGCAATGAGCTTGGCAACCCGGAGGAGATCGCCGTTGCGGG
GAACACCGAGCAAAAAGGCAACCGGGTAGAAGACGTAAGACAGGATGGTCTGGAGAGTGAG
CGTAGGGTGGTTGATGTTGATGTAGTGGCCCCACCAGGTAAGGAGGCCGTTGATGAGACCG
ACGGCACCGAGAATGCAGAGCAGCGAGGCGATGATGGTGCCGCCAATCTTGATGCCGAGCC
AGGCGCCATTGGCGAAGGCGTGCAGGGCGTTCTCAGCCTTGTGCTCATCGTCGTCGGGGAT
GACAACGCGGCCGGCGGTGAGCGTCTCCTCCGTCTCGGGGTAGCGAAGCTTGGAGATGGCC
AACGAGGCGGGGATGGACATGATGCAAGACGACACCAGAGCCTCGGCATTGAGACCGAGAC
CAATGTAGCCGACCAGGACGGAACCCGAGATGGTGGCGAAGCCGCAGGTCAGGACCTGGTG
AAGCTCGGCATTGGTCATGTGAGGGACGAAGGGGCGGACCAGCATGGCAGACTCGCCCTGG
CCGATGAAGGGCGTGGCGGCAGCGACGACAGCCTCGGCACCGGAGGCGTTGAGCGCCCAGA
AGACAAAAGTGGCCACCTTCTTGATGAACCACTGGATGAAGCCAATGTAGTACAGGACCTG
CACGAGAGAGATGAAGAAGATGATGGCGGGGATGACGCCAAAGAAGAACCAGGGGAGCGCG
GCCACATCAGCGGTAGTCAGGAAGGCAACACCATCGTGGGCAAAGCCGAGCAAGTCGCCGG
CGCGGTCCGCAATGAACTTAAAGATGTCGTAACCAACACCGGTGCGCAGGACAAAGAGACC
AATGATGTACTGGCCCAGCATGCCGCCAATGACGGTGCGCCAGTTGACATGCTTGCGGTTG
TTGCTGGTGATCCAGAAGCCAAAGAGAATGACAAGCATGCCGAACAGACTGACGGCTCGGT
TCTCGCGCGTGTTGTCGGCGCTCTCCTCAGAGGCAAAGGAGCCGACCAGGACAGTTGCAAG
GGCCACGGCGGCACCGGCAGGCGTGCGCGCCTTGGGAGGGATGCGAGCATAGATGACGAGG
GCGGTGCGCTGCCACACCCACTTGATGGCGTTAGAGACGTAGCGGATGGGCACATGGAAGA
AGAAGAGGCGGATGGTGATGGCCAGCCACAGCAGGAAGGGCACGACCCAGTTCTTGTCGTT
GCGGTGCAGGATCAGCGACGCAATCCACCAGCCGGTGAAGAGCAGGAAGATGAAGATGTGG
ACAAAGGCGCGGTAGTGGCGGTAGGCAATGCCAAAGCGCCAGCGGCGCTGCGAGTCGGCCT
CGTCCGAGTCGATGCCGGTGCGCACAATGTCCGTCTGGCCAATCTTTTCGTGGTCGCTGTA
CTCGGGCGTGGGGATGTGGTGCTTCTCGTCGTGGGTGTGGTCCTGCACCGGCACCAGGTCC
GGGTCCAGGTTGACGCCCTTGGTGTAGACGGCATCGTCGTGGCCAGCGGCGTCGACACGGG
ACGAGTGGTGCTTGTGGTGGTGCTGGTGCTGGTGCGCGGGCTCCAGGGCCGGATCCGGGTT
GTGGTGAATGCCGTCGACGGCATTCTGCTGGGGGGCAGAGTCAGCCATTGCGTATGGCGAT
TTTTGTCAGTCTAGACTCTGGTTGTCGTCTCCTGTGTTTGTCTCGAGAGACTTGTCAAGTC
GTTGTCGACTCGACCTTTCCTTCTCTTCTTCTCCCCCGGGTTGGCTTGTCCGTCTGTCAGA
CGCTTCGCAAAGCCGAAGTGCTGTAGCCTTGGGTTGAGCAAGGCTATCAGGGTCTGTTGAA
GCAACACGAAGCTGATCTGGAGTTGAACCAAATGAGCCAAGGTCAGCCAACCAGACTGAGA
GGGCGGAAGCAAAGGGGTTGGAAGAAGCAAGAGCAGGTTAGCAGGGACGCTGAACCTGGGA
GGAAGCCCAAAGGAGCGGACGAATGACGGCGTGACGTTCGAACCCGAGAATCCTGGGGAGA
AAAGAGAGAGGCATCGCCGGATTCGTGGGTCGAGGCTGGCGTTTTTGTACTCGGGCGATCG
CCAGCGCCGCCAGACCGGGTCATGCGCGCTCTTACTCGTACAAGTAACGACGGCAGCATGG
ATTGCTGGCCCAGGTACAACAAGGGCCGCCAGCACTTGTCAAGAGCCCACACGAGCACCAG
CGGCAACGCCGTTTCGCAGAGGATGGACCGACCAGACCAGCATCGTTTCTGGTTGTTGACG
ACGAAAAAAAAGAATGTGTGGAGAAGCCCTGGCCTTGGGCCTTATCCACGGCATGGGTCCG
TCTAGCGCTGCCTAGGCCTGTTTGGGGCCTTTTGGGGGGCGTCTATGGCGGTCCTTGGGGG
GGCTCTGGGAGGCTCTCGGGGCGTGTTCCAGGGGGTGCCAGCGCCTGGACAGCCGAGGGTC
CAGCCCAAAGCGGCAGCGCTGCTCCGAGGAAAAGCGCGCTTGCAAAATGCCCTAGCCCGCG
TCGCTCTTGGCTGCCCGTAGATTTTCAATGCGGCACGCCACCGCACAGGGCAGGGCAGGGC
ACCGTCATGTACCGCCCAGGGCACCCCACACGGATGGTCGCTGTGCGCACTGTGCGCTACC
TCGGCCGTTTGCGAGAGGTATCATGAAGCATCTGGATAAGGTATTGGCACACTCGCAACAA
TGAGGATCTGGAGTGTCAATTGATATCCGTCTACCTGGTATCAGTATTTACAGCAGTCCTT
TGACACTCTTTCATGGCCAACCTACTGGCTGCTTGGCTGGCAGCGTCAAAGTCTACCTACA
TACCTCGACCAACGCAAGAAACAGCCGAGCGTTCGCCTATCGATACCTTACATGCCCAGCC
TTGTCGGTACTTCCTCTCGCCACCTCCAATGCCCGTGCTGGCAAGTTCTTTCTCCCCGCAA
TCGTCAACGCATGTCTGTGCACGGTACGCAAATCACCCAATCCTCACTGTATCACCACGGC
CGGGACCTTTTCCACCGACCAGAGGTACTTCTGCGCCTGCTAGTCCCGTCACCGACCATCG
ACACTAGCAGCATTCGAGAAGGAAAAAATTCAGTCTCCATGTGAAGCATCTGATCCAACAG
CCAATGCCAATGATATCGCCAGTGATAACAACATCTTGGAAGTTGATGCTGACGATCAGAG
CTTGGCTGCCATCAACATCCAGTCTCCCGGCCGGAACCAAGACGACGGTCGTCATCTCTCC
GATCTCAGCCATCTCGTCATCGACACACAATACGAAAGACGGTTGAGACACGGCGAGAGGA
ATCGCCCCTTTGTCTCTATCAGTGGCGCGGCCTATGAGACGTCGTATTACTGTACGAGTAC
ACCCTACGATCCATCCCAGACGCACAAGTGACCTCTGTCTAACAACTGGCTTCTCGTTGGC
CCCATCAACCCCTTGCCGTCTCTCGCTCCAGGCCAGTCCAAAGCCAGACCCCGTTTTCTCC
GCTAATCTGTCATGTCAGGGCTTCTGGTCCAGGCTTGCCGACAAATGCTATCTTGTACGAT
TAACTGCACGCGATATCGCCTCGTCAGCTTCTCCCCCAGTCGACACGAGATAAGGCTTCGC
GGCTTCGCAGTCTAATCTGGCATTGATAAGGATCCCTCCCCAAGCAACCAGGCCAACGGAC
ATCGACACACATTCGTCCAGATCCTGGACGCAGTCATGCTAGGATCGGTGGCGTTCACTGA
AAGTCGTTGCCCGTTGTGGAAGGTTCGCACAGCAGCCACCAAGGCCTCCCGTCCAGCCAAC
GAAGCGTATCGACCGGCTCTGCTGGTGGCGCTGCGTTCCGCCCTCTAGTTGGCCAGCCCCG
TTGCTGGAGGAGGGGCCATCATTCTCCGGGGGTGCACGAGCTGACAAGTCGATAAGAGAAA
GGCCGTGATGCACAAGTGCGGTGCCAAGCATGCAGCCAAAATCCAGAAGCAGCCGCCAGCA
CATGGGAGGGACCAAAGCCCGGTGAGGACTGACTAGCTCGCCAGGTCCGTGATAAGGCTCG
CCTTGCATAGCACACACTCGTAGTACTGCGAGCTGCGAAGAAAGGGACCTTTTGCCAGCGT
CCAGCAGCAAATCATGCAGCATCCGTGGTGCCGAGTCTCGATTCAAGTGTCCAGCTTTTCC
ACCCCTAGCTCGTGCTGCTCGTCAATCAGCTTCTGCTCTGCATCGATCAGCTGCAAAGACA
TCCAACGACGATGTCGGGCCTGGAGATTACGTTTCAGAGGCGTGATGAATCGATGATGCAG
GCCCCAGAGGCTATCTAGTAGGTAGTGCTATCTCCCCAGCTTCCTCCACTGTCTCGCGTTG
AGTCTTTGATATCCGGGCTGGCCGCCAAATCCAACCAGAGGAATCCCAGTCAAGACCGAAC
GCTCAGCCTCTTGCCCGGAGCATGGCGATATCCAGTGTCATTCGCTGGGCAGACGCGAGCA
AGCACAGCAGAGGCGCTAATAACTGGTCAATTTCACCTACGACTGTTTCGGCCAGTCCCGG
CGGACTCGAGCCCTTGCGGCAAGCCAACAGCTTTCGGAGCTTTGGTCGTGTCCTTCGATAA
TGCATGGCATCCAGTTCCTTGCGGTCGAGCGTGGCGCTACTTAGGCCATGGCAGCCATGCC
AAGGACGGGCAGCCCTGGTTTGTGGCGTGTCAGTTCAGCCTCCCAATTGGTGTCTCACGCT
GATCGATGATTCGGGAGGCTTGACAGGAATGGAGGGACGTTTGTTACCCCGAAAGGCTTTC
GGATTTCTGGGGGGGTTCGAGCTTACAAGCCAAGTCATGGTTGTCATCATACATGAGATGC
AGCACGTACAGCTACAGTACACGTGCTCTGATAAGTGATCACTCTGTGCCGGGAACCGAGG
GACGAGTGTGATGCTGAAGCCATCGCCCACCGATCCATCACCAACAACACCACGATACGAT
GATACCCTCAGCATGTACGCCCTCCTATCCGCGCTGCATGAATGTCAATATCATACTGGAA
CCCGCAATCGTGTGGGGGCAACACGACGCTGCTCTCCGGATTTTCACAGACACGCGACCAC
GATGATTTCAAACGGACCGGCTCTGGTCCATTTCCATGGCTTCCAACCCCAGCAATCAGTC
GCCTGTTCTCCACTCACACTCCTACTCATCTATCAGTCAGTCAAGCAATCATGAACCACGC
ATAATCAGCTAAACTCCGAGGCACAGGCAAAGCGAAAACGAGCCCGGCCCCAGCAAGGTGC
CTTCGCCTGGACTCAACCAGCACACCACTTCAAGCAGGAGTTTTCCTGCATCCATTGCGTA
CAGCTAAATAGGACCTCATGCTCAACACCAAGGCAAAGAAGAGTATAATCTCGCAAAGCAG
ATCTCGTCGGCATACTAGCAAGAAGCAAGATCCGTCGTGACTCGAAACTGCTGGTTCTTCG
CTACCCGCGTCAAGCCGCATCTGCCCATACCGCAACTTCTCTCCCTTGTTCCTCATCTTCA
AATGAAGAAACCTCCACTTCATTTCATTCATCGCCTTGATTCCCACAATATCGTCGCCACC
TTTGACGGCCGGCCCCATCATTCTCCAGCTTCACCACGAGGTGAGCCGCTTCGACAAAGGA
GACTCTACGCCCTACGGCCTTTGGCTCGTGGCAAGCCACCCGGAGACTATTTCTGCTACAC
AACGCTACGCCGTAGCACAACAGACTTCGCTGTCGGCCGGGTTGCTTCCAAGCTTTGCGCT
GCTTGTTCATCGGTTGCTCGAACTCTTCTCGGTAAGAATCTTCTGGCCATGGGCAATTTAG
TCCGTCAATCCACTGGAGAAACCACCCAAAGAGGCCAAGCCAGCTCCGCGCTTCGATACGA
ATTACGTTACCGCTTCCAGCCCGCGCCTCCGGGATTTGCTAATCATTACCTACCAACTCCA
TCGACAGAGATCCCCAAACTGCCATTGTTGCCTCTTTTCCCCAAGGGGGGGAAAGACAACC
ATGGAAGTAAAATAGCATGGAGCATGACTAGCAATCAAGGACGGGAATTGAGCAGCAGCAG
AAGGGTAGGGTGCGGCTGAAATCCGGCCTTCTCCAGACCAGCCAGACGCCATCCGGACGCG
CGCTCTGTCTGCTCTAGCCTTGCGGTCCTTCGGCCTCCTCCGTCCGCGCCTCCTCCACCCC
CGCAAACATCGCCAGGGCCGTCGGCGGCGTCCGATGCAACGATTCTCCTCCCCCAGAGTTT
CCAAACCATTCTGTCGGATCTCTGAGCGAGGAGGCAGCCGAGAAACCCGGGGAAACTGGGG
AGAATGGAGAGAGCTGGGGTAAACATGGGGTTATGAGCTTCATTGGACCGCAATGGCTGCT
TGCTTTTGCGTCATGTCGTTCTGTCTTTGGTTGTCTGCGTCTGAGTATCGTCATCACGAAG
CATAATCTCACAATCACCAGCTGCGGACAAGTTTCCAGACATGCGGTCCGGGCACTTGGAC
CCAACACCAGCCCTGGCCCATCAACACCTCATCTTGGTCATCCCCACATCTCCTTGCAATT
ACGTTTCTCTTTACGGAGCATCCCAGGCACCATACACCTCTACACATACGCCTCGGTCAAA
GAGGAGCAGAAGAGCTGCAGGCTCACCCAAAGGCCGCCGTGCCTTGCCGAACGGACCCGAA
CAAAGGCGTGCGTGCAACCATCATGAGGCTGCTCTCTCTTCCCGCAGACTATCCACTTCAG
GCCCTCCTTAACGAAACAACAGCCACCCTCATCCCAGGTGCTCAGCAACACAAGCTCCAGC
TCTAACCAACAGAGGCGACCAAATGCGCCGCGCGCTTACCTCTCTGTCCTTTTGAGGTCAT
CCCATTGCATCGGCACCTCCCGAGATACGTTAACCCTCGTCCCCGGCCGGACGTCCAAAAT
AGTTCCGGCTCAAGCGACCCGTTCAAAGCCTCGACCCTGAACCCTCATCAGCTGAGATCGC
GCGGGCGGCTCGTCCAAACGAAGCTTGTGCACCTCGCATAGCACGGAGCAAATTATCGGCT
GTCTCGGCAGATGAGGGAAAGGCTTCACATGGCAAAGTCAACGAATGTCCCCCGTGTCTTG
GGGTCCCAACTATACAGAGTCGAGCCTCGCTACTCCTCTGATTGGAACCTCGGAAGGGATG
CAGACTTTTCTCCCCGAGGGGGCTACTCAGCCTTGCACCCGTAAATCGCATTCTTCGCTTG
CAAGTGAGCCCTGTAGACGAAGTAGACAGAAGCATTTGCTTTAGCTGTTGAGCCTTGATAT
CGCGTCTGCCACCCGATTTCCAACACGAGCAGCACGTCATTTATAGCAAGAGCTCAATCGT
TCCTACGACGCTTCAAAGGGGAAGCATCTATAACGTATGCATCTTTTTATACCCTTTGTCC
ATACTCAGTATCATGCATCATACGATATGCGATATTGCTGCTTCTAAAGCGGAAGAGAAGC
AGCCCAGTCTTCAACGATGAGGTATACCATGACATGTAGCAAATACAACGCATCAACTGCT
TCACTATCCAGAGATACAGCGTTAGGCATCGTTTCCACACTGCAACATAAGAAGCTTGAAG
AGGATTACAACATCCAGACAGATAGAATGCTAGGGTAGGGAACAAAGAAACAAGTACAAAG
TAATGCATAATTCATTCAATCATCAAACCCTTTCAACCCTATCTCACACTCACTTTTCAAT
CTCCCTTTTCGTTTCCAAATAATATACCACGGAATAATGCTACTAAAACAATGCAAGAAAG
CACCGACTATCGCTCACCTCCCCTAAACCTCCGGTTAAACTCTTCAACAGCCACGCCGAGC
ATCTTGTAAAGGAACGTCCTCTCACTGCCTCCTCCCACAGGGATAAACGGCCCATTCGCTC
CATCTCTCAATGACAGACTGATGCCGGTGCGCTCCTTTGCAATTGTCTGCACATCTTTCAG
GGGCACGTCCCATTCACTAGTCAGTCGCCGTGATCGAATCAACAGGATGCGTGCAAAGGTG
ACCATGACAACCATGTCTTCCTTGGGAAGCTCGAGATGGCCAATGTACTGTTCGTCAAAGT
ATCGCCCATTGTCCACCTGTTTCAGCCAGTACTGTCCAAGTGCCTCTCTGGGGTTATAAGG
CCGCACAATGCCGTCGTTGGGTATGAAGCGAGGGTATCGAGCGCGATCCAGCTCGGTTCCA
TCAAAGACTGTTGTCGTGTTGCGGATACCCTCACTGACGTTGCTGGCCATGTCCAAGATGC
CCACAGCAGGCTTGGTCGCCAGTCCCAGCACGCCCTTGCCGACGCCCTTGAAGAAGCCCAG
AGCGCCTCCCTGTTCAGCGCCTTCGAGAGGCTTGAGCGCCAGACCACCCACGCCAGACGCG
ACGCTCGTGAAAAGGCTGTTGGCACCAGCCGCCACACCATACAGTGCGTGCTTTGGTCGGT
TCCTCGCTCTGGTGATGCGTCGCCGGTCTTGGAATTGCTTGTCCATGGACGCCGCGGCAAG
GCCTTTGCTAAGGCTGCCGGTGAACTTGGAGAAGCTGTCCGAGAATCCGAATACAGTCTTC
TTGGCAAAGGACGCGGCACCCTTTGCAATGCCCATGCCGAATTCCTCGGGCCGATCTGAAA
GGATCAGACCTTGGTACGGCTCGTAGAATATGTCGTTGACACCGGACGAGATGTTGTTGAA
CAGCCCCACGGGATTGCCCAGGAAGTCGGCAGATCCCAGGATCTTGTGGATCTGATACATG
ACCTCCTGGCTGTAGTGGTTGGAAATGTTTTGGATGAGAACCTGCGTCGATACTCGAACAT
TCTCGAGGATCAAGGCGTTAAACCGCACAGGCGCATCGTTGACATTGCCAATGGCCATCGT
CATCACGTTCAGGAAGAACATGAGCGGGTTGTGGGTTGACGTCTTGTCCTCCGCGTTGACA
CGCTCCGTCCGCATGAAGCTGAGGTCTATCTGCATAGGCTGGATGTTGAGAACCTCAAAGT
AGATGTCTTGACCAGACTCCTGCCGAGTGGGTTCCGGAATATCCAGATCCTCGTCGCAGAG
TTTTCCCTCCTCATCTACCGAGCTCCAGCTTGCGCCGGGAACGTTTGAAAAGTCCAGCAGA
GCAAACACAAAGTCTTCGTCGAGGTCGACCGTCATCTGCTGCAGTAGGATGCTTGCATATT
TGATGTACAGCACGCCGTACGAGTCATCCTTGACTCGGCTGACCATAGCGTGTAGCGACGG
ATGGGCTTCAATCTCTTGGGCCTTTTGTGGCACCACACTCGGATAGAGGACCATGGGGAAC
AGCCCTCCATACAGCTGGTTGTCGATTTGCATCCACTTTATGGCTAGCGAGATCGTCTGGA
CCACGGGCGAGTCGAGGAAGCGCAGCTGTACATCCCGGAACGTGACGTATGCAAGCTCTTT
CAGCTGAGCGTTGATAAAGGAAATGCCGATTCCAGATAACTTGAGCTGGGCCACAAACTTC
GCATCGGTGTCTTGGTTTTTGACCTCGAACGCTTCCGGGCCAGTGTTTGTCCTGGACAGTG
TCTTCTGCCTGTACAGACTCTGGCTCGGGCGGAAATTGCTCAGGATGAGAGTCTGCGTGGG
ACCATCCGCGGCAACATTGATGTCGATAATCTTCTGCGTGCCATTGGCGCTCGTGAACTTC
ATGGGGAACTGGTTGCCAATCTCCGCCAGCTTGACGTGCCGCTCCTTGCCAGCCGTCGCAA
TGACCACCTCGCGGAACTTGGCAGCTGGGAAGTCCCATGCGTACGGCATGATGCTCCTAGG
GGGCAGACGATATCGAATAGGCTTCCAGCCACTTCGGTCCTCCACATCGTCCTCTTCGACG
TTGGGGTTCGCCTGGTAAAAGGTAAACTCGGTGTCGCTCTCGTTTCGCATGGAGAAGGGCC
AGTTCTTGGTTTCGAAGCTGAAGTGCAAGAAAATGGTCGAGTCCTCTAGGAGAATCTCCAC
CCGGATGAGGCGTTGGCGCTGGCCCGCCTTGGCAATCTTGACGTGAGTCGTTCCGATATCC
GCAATGTTGAAGGGAGATGTCCACTGGTTGTTCATCCCAGGGAAGCAAAGGCACAGCTGCT
TGACTGGAGAGTTTTGCATGAAATGAAGCGGTTGCAGCGCACCAGGCTCCAGTGTCATGTA
GCCCGACGAGCTTGATTCCCGAATAAGTATCTCTTCATCGAGCTTGTTCTTGAGCACAAAG
CGTGGGGCAAGCGTCACGACCTTGGTCATCTTGTACTTTCCGTCTCCAGACTTGATAGTGA
TGCCCAGGTGAATCTCCTTGTTTCTGTTAGACCCAGAGTTAAGAATCACCTCGGACGTGCT
GCCAATCGCGTCAAAACTCTGAGGCTTGCTCCATTCAGAATCCGCCACCTTGAGCAAAGCT
CGGTTGCGATTGTCGTCGTTGCCGTACGAAAACATGAAGGGCAGCGCCTTTGGTCGGTTGC
TATTCGAGGTGTTCATGAGGGGGAACTGGCCAGCCGCCGACTTCGCCTGCTGAAGGAAGCT
CTTGGCCCTGACCGTGAGATCCAACCCCGTCTTGTTGAGGATAACGTACGGGCTGTACACC
GTCACCTTGAAGGCGCCGCCGCTGTTGGGCACCTTGTGGTAGTGGAGGCTGAGGTTGAGGG
AAAGGCCTTGATCGTCCTTGACGACGATGCGAGACTCCTTGCGGAAATCTTCGTTTGTACC
AGAGTTGATGATAGCAAAGTCACTGGGTTTGAAGACGGTATCTTGCATGTCGATGTTGAGC
AGGAGGAGATGAGAGAGCTCAACGACATGGACGGGGCTGACACCGCCCTTGCGAAGGAAGT
TTGACCAGTCCTTCTTTGTGTTCTTGTCGTAGATTCTGTATTTGAAGTCGTAAGGGAGCAG
ATTCTCCAGCGTAACTGGCGCCGACAGCTTGATCTTCATGTACGGATAGACCCTGGGCAGA
AATAGAAAGTCAGTCGCCGCCGTCTCTTCTTGGAGCAACGCAAACAACATGGGGAGTTTCG
ACAAAAGGATGCGCGCTTACCTCGTTATGGGATTGGCGTTGCTGAACGATGCATGTGCCTG
GAAGTAAAAGGGATCATCGCCGTCTCCCTTGCAAACCAGCTGCCTTGTCGGGCGCTTCAGC
AAGTCCTTCCACCAAAGCTGCTCAGCACTCCACTGGTAGCCAAACCCGCTGTCTGGCCTCA
CGAGTAACCTCTTCTCGTAGGAAGCTCCAACCGGCGCCGGCCGGGACTCCCCGGGGGCAAT
CTTCTCAATCTTGAGCAAATGGCCCTCCTGGGCATCATAGATGCCGAGCTCCACGGGAATC
TGCGTGGCGTTCTCGACGACAAGTGGGGACCGAAGAGTGACATATTTGACATTATCCGCAC
CCAAGCTCACTTCCACACAGAGCTTATGCAGGACATTGTCCGTCTTGGGTCGAAGGCTGTA
CAAAAACTCGCCCTCGCGGTTCAACCGGACATTCTTGATAGGATCGAACCCGCTCGCCTCG
AGCTTGATGCCTACGTCGGTCGGCTGCGTCTCGGCGAGGATGCTCTCACGCATCTTTTCCC
AGTGCTCAAAGCTCCACGGAGCTTCCTGGCCATCTTCGAGATGCACAGTGATTGGCTCAGA
GCTGGTAGGGCTCTTGGCTTCGATCACGGCGTTGAAGCCGGTGTAGTTTCGGATTCTGTAT
GGAGCTTCGACGCCTCGAGGTTTGTCAAGTACATTTTCAGTAGTTGTCAGGAAATCGAAAG
ACTTGGAAGCCAGCGCAATCGTTGCCGTTGTGATTGTGATGTCAAACGTCTTCTTCGACAC
CACGTCCACAGAGAGAAGGCCAGAAACGGGGTCCTTGGCCACTCCAAGACCAACTTGCCAG
GGTTCCAGCAGGGGCTCCCAGCTCGACTTGGAGAAGTTGTACACGTTCGAATACATGTCAA
CAGCCGCCTCAGCTTTCAGGTTCGAGGTCCAGTTCTCGGCGACCGCCGTGAAACTCTTAAT
TCCAATGTCCAGGATTGGCAATTCATGGAGGTCGCCAATGAGCACGATGCGGACGCCATCT
ACGGTTGCAGACACGTTCTCCTTCTTTGAGGGTAGAGAGGATTTCTGAGCAGACGCCACCG
CCTTCGAGCTTGCTGAAGTGTCGATTGTCTTTGTCCTATGACTGCTCCTTGCCGTTGTCGA
AGCACCACCGCGGCCACTGGACGCCCTGTACCTGGCCTTCGATCGCAGTTGTTTTGCTTTC
TGATCAGCAGCCGATTCTTTGGGCCCCTTGGACTCCGCTCCGGACAACTCTCCAGCTCTTC
CGATGATCTGAAGCGCAAGCAGAATATCTCTCAGTGAGAGCCTCAGAATGAGCGGCTCGAT
TTCGATATTGATGTCAGTCGAGTTTGGCTGAGGAGTGTTCATGCTCATTTGGATCGAGAAG
TCGTCAATGATCCTCAGTCGAGAAGTCTCAAACTTGTCCATCCGGCAGAGGAACATGCCAA
TCTGCGAGATTTGAAACGTGAGGGCATGTTGCTGAGAGAGAAGAACCTGTCGGATCCCAAG
GACGATTGCTTCTGAGCTGGAGCTAAGCGGATTGGCAATCAAGATGACTTGAGCATCGACG
AGGTTGACTCGGAAAGAGATGTTCATAGTCGTTGCGGCCGGCTGCTGTTGTTGGGTCTCCA
GCGAGGCATCGGCTGCAGAGATACTAGGCCGTGGAGAACTGATAGATGGCCGCTGCGAGTA
AGAGACTTGCATCGATTCCGTGTCCGATTCCTCGGGAGAACTCAGGATGCTTTCGGTATCC
AGAGGACTGGGTTCGTCCATTGTCAATCCTTCGGTGGCAAATTTCTGAATAGCAAAAAGAT
AATCGAGGGCAAAAATGACACGCGGGCTGTCAATAGTAGCCATAGCAATGACATTGCGTTC
CTTGCCGCCTGACATTGTCACGCTGGCCATCAACTGCTGCGCTTCCTTATTAGAAGACGTC
ATGATCCGACGAAATTTGTTTGTCTCCCTAGGACGACTGTCGTAGATTGTGAACGAACGAA
CCAAGACCTCGGCTTCTATTGAGCCGTCAGACATCATCCTCGTCTTGACTCGTGTGTCGTC
AAGGGAGAAGCGCGAGAGACTGCAGGCCGCCACATCGTGAACCGGGCCATTGTCAGGGGCC
ATGATGAGTTCGAGGCCTACGGTATTCACGTTGAAGACGAAGTCCAGCTTGGTCCACGCAT
TGGAAAGCGAGCCGAGCTCGGGGCCGAGGCTGATCAACGGCTGCTCGTTACCACTGGATTC
ATCGTCTGAAGGCGCGGCTTTAGCACGCTCCAGAGTCTGGTCATCAACTGCCCGTTCGGCA
TCCGCGTTCGCATCACCATCTCCGGCAAAGGCAGCTGGGACTGATCTCGAAATCTCCATCA
AAAATTTGAGTTGGTGCTGTGTCAAGTGAAGCTTGAGGTCGGACAGCGTTCCTTCGATTTC
GGTCTCCGGTCGCTTCGCGCCGTCGGTATGTTCAGCATGGGTGATGTGGAATCCAAGATCC
ACGTGGTCAATCATCTCCAGCTCTTCTGACTTGTTATCCGCATAATGGAAGTCCGAGGTGA
GGCGGATGTTCCTGATTCCTGCAGAGACCTTCATTGCGACGGTGGCGCTGTGGCTATCATC
GAGAGGGACGAACTTGTTCTGTGCGTAGATCTCACCAAGGTAAGCTGTGATGAGATCTCGC
TGGGGTCGGCCAGGGGTCACGGCCCGCGGAAAGACGACGATGGGGGTGTTGACCACGACGT
CAAACTTGATCTTGCTGGGGCTCTGTTGAATCTGGTTGGCTCTGTTCAAAGCAACTTGGCG
TGCGGCATTGTACAGCGCCTGCATCTTTCCGAATTTGACCAAGAAGTCAATAATCTTGCGG
AATGGTTCCTCCACGAAATTGACCTTGACGGATCCTGCACGAAGGAAGATTGAGCTGTCAT
ATCCGGGGTATGCCTGAGGGTTCTCAGGATCAAAAGTCTCATAGCGAAAATCAGCAAGATC
ATCGCCCTGAATGGTGACAAGCTTCCGGAGCTGTGAGCCCTCTGAAACGCCCAAGTTCACG
TCGTCGATGAGAGACAGGTCGCCGAGCTTGGCAGATATGCGCATCGTCTGGCCCCTGAGGA
ATATGCCGGCGTCACCCTGGTTGAAAGAAAGCGTTGCCAGTCTGATGCCGTCATTGTTGAG
AATGAGCCGAATACTCTTCAGTTCAATCTTGACGCGGATTGAGCCAGCGGCATTCGTATTC
TGCTTCGGCTCCTGTATGACGACGCCTTCAACTGCTACATCGTCGTCAGCGTTGTCGATCT
GGGCGGGACTAGCCTGGCCCGACTGCCCGTCACCATTATTGTTTGTAAAGGTGACAAGAAT
GAAGTCGAGCAGCGTGAGCAGAGTCTTGCGAGTGACCACCAGGTTGATGGTGGATATCGTG
GTGGTTATGTTCGTTTCAACCCCTTCGTACACAGGCATAAACTCAGGTGACTGGCGGTTCA
CCTTAACGAACTTGACGTGCACAAGGCTTCGCCCAGCTTGAAGGTCCTCTCGGTCGCCGGT
AGATACGATCGACTTGAACTCGGCAGGCGGATTGTCCACAAAGTCATCCACAGTCACCGAC
CCAAGGGACACCTCGGCCGCCATGTCATACAGTCGAGTGTAGAAGGAGAGATCGAACCGTT
CCGCAACCAGCTCCACGAGGAGAACGTCGGGAGCCGACCGACTCGGATCGCTTCGATAGAG
CGAGCCCTTCAGGGTGTCCACCTTGAAGTTGAACTCGAAACTGCGCTGCTGCATCTTGACT
TGGTCACCATGAGTTCCGTCCTCGGCATCCTCGAAATCGTCGTCGTCGTCATCAATATCCT
CTAAGATTACGGCGCTGGAAGATTGGAGGAATGGAAAGGCGGATTGTCGGCGTTCGCGCGT
CTTGAGCGCCGACCGACTGGACGAAGTACTGAGGAGTCGCGGCCGTGAGGAATGGCGTGAA
GAAGGCCTTCCTTGAGCGGCTGCAGGAGGCGGTGTCGCTGTTTGCTCGTCTTGGTGGTTAA
ACTTTGGTATGGCGACATCAATGATCTGCATCAGATTCTTGTACTTGGCATCCGATACAGT
GGCATGCAACATGGGCAAGTGGCCAGAGACCTTGAACTTGGTGAGATTGGGCGCTTTGGGC
AGAATTGACATTTCCACCACGAAATCGACGTTGATCTCCTCAACCACATGTAGCTGCGATC
CGCCGGATTTGGTGGTGAGCTGAGATTTGGCTTCCTCAATCGAGGGCCCAATCAGGACTTG
AGTAGAGGTGAACTTGACGATGAACCTGTCGTACATGGCAGACTCTAGGCGCTTGAAGTCT
TCTTCGCTGTAAGACTGGCGCTGCTTCGACTGGATCTCCTTCAATGTCTCTTCATCCACCA
GCTGGCTGTTCACATGCATATGACCTGCATCCACAACAAGACAGGTGGATTCCTTCGCGGT
GATGCTCACGGGGACAATAATGAGGGGCGCCTGCAAATCCAGCTCGGCATTGATCGTCTTG
TGCTCCTCAAGCGCAAACTCCAAGCCTACCCGCGTCTGCTCACGGATGCCCTCAACGGTGG
CACCAGCAGTCTCCATCAAAGCTGCGATAGACTCCATGTGCCTCTCGGGAGGCCGGAAGAA
GTCGACAACTCCCACGACAAAGTTGGGGTTCCAGACAACCTCCAGAGGCTTCAGCTTACCG
ACGACGGCAATGTCTCCTTCGCGTTCTAGAGGGTTCTGCTCAATCTCAAACTCGAAGAAGG
GCTCCTCGTCGGTTGTCTCCAGCTCCTCGAGGGAGATTGGCTTCCGCGTCTGGGCATCCTT
GACTCGGACAATCTCTGGATACAGCGAGTCGGGAGTCGTTCCATCATTGACTCGCAAACCG
CCAAGGCTGACACTAGCCAGCACCGAATCTTTCCGCTGCAGAGCCTTGGCCTTGAAGACGT
CAAAGTGCAGGCTCAGGAGATCCATGGTGTTGTGATGGGGGTTCTTCTTGAGGGTAAAGCT
GCCGGCGCCGAGGGCCGCCTCGATGCACAAGTTGACGGCCTCGCGGGGAACGTCGACAGAT
TCCGCGAGCGCAGTCTTTTCATCCCAGTCAATCATTTCATAGAGCTCCTTTCGCTGCTCTT
CCGTCATCTGTGTGTTTTCTTCGTTTTGCTCAATGGTGCCCGTCGGCTTGGAACCCCACAT
CCACGCAACCCAGCCTTGCTGCTGCGGCTGTTGAGGCTGTCTGCTGAGGGCATCAGCATTC
TCCTTCTTCAGTTGATTCCGGGCCAATGATCGCCAGAATCTCAGGTCCTCGTAGCTCAATT
TGAACTCGAGCTTTTCGAGGTCGCTGGCTTCGTCGGGTTCAAGCTGCAGCCCCTGCTTCTT
CTTCTTGAAGAGCTCAATGTACCGCCTGCGGTCATCCCGACGCTCTCTGAAGTAATCCCAC
GACCACCTGCGGTTCCTGTCATGAATCTTACTCAGGATGGCGTTTCCTGCGAACAACAGCC
AGGCGCGCGGATCCTCTTTCGGAGTGACTCCCTTGGGCTTGAGCGCCTTGTATTCTTGATG
GCGAATGAAGTAGTGGAACAGGTCGACCATCATCAGGGCATCGCGATACTGGTCGTCATCC
AGCACGACACCAATCTCGTCGAAGAGGAGCTTGGCCTTGAATTTGGGCGCGCGAATGTCGC
CAGACTTGTCCAACTCAATCTTAGCCTGTCCGCTGACGGGCTTCAATATGAATTGATTGCT
CGAATTGGAGTCGTGGATGTTCTCAAGCATGCTCCTGAACTTGTCGACCATTTCTGTGTGA
GACATGGTTTCTTGGGCGGCATTGGGGGCTTCGCGGCCACTACTGAAAAGCTCCGAATCCG
TGTTCCAGTACACAGCCAACGAGCCCAGCGTCGCGAGCTTGTGCGTGACGGTAGACGACTC
CTGGATGAAGGTCGGCTTCCATTGGCCATCGGCACTGACGGCGCTGAACTCCTCGAGGGTG
ACGCCCAGCGCAAAGGGATGGCCCGGGGCGGAGATGGAGTCTTCGTAGCGGATGTGGATGT
TCTTGACGGTGATTTGCAGATTGTCGGTAATCTTTGTGGCCAGGCTCTGGGCGAAGCTCTG
GTTCTTCTTCTGTTCCTCCTGACTCATGCCGGCCTTGTTACGAGCCTTGATGAGCTCGGCG
CTCTCGAGCTTCTCCATCTTGAGCCTCTGCTGCCTGCGCTTCTCCTCTTCCTCGTCGTATT
CGGCCTCTTCCCTGGGGCTCGCGAGCAGGTAGACATCCTGGATGAAGACCTTGACGGGGGC
GCCGCGGATGTTGGACCAGGGGATGTACAGCGTGAGCTCGCCGAGGTGGCCCTCAATGACG
TTGATGGGCAGCTTGAGCTGATCGAGAGCTTCCCGGCGCAGCTCGAGGTTGCGGAGCTTAA
CGTCGCCAGACCAAATGCCAACCTTGAGCTGTGTGGGATCGAAGTTCTTGACGTACATGCC
CAGGAAGCGATTGAGCAGGCCGGCGACGAGTCCTTCCAACATGCTTGCGGCGGTTGTGCCG
TAACCCGGGCTGGGGGAAACGGAGGTTGGAGAGTCTCTGTCGGTCGAGGATCTATCGGCGG
GACATTGGCGGGATCTGGGCTGTGCACAAAGCGTGCTCGCCGGCCGAGGGTCGCGATCAGC
TGTTTCTGTGTTCTAGCGGTTCAGGAGCAGAGGACGGACGGTCTCTAGGGTTCGGGATTGA
AGGGGCGCCGAGGGTGTGAAAATCGTGGTTTCGAGGTGGGGAGATTGGGCGCGAACTGGTG
GTGGTTTGAGTGGATGGCCGAAGCTGCGAACCAGTGCGGAGTGCGGAGTGCGTCGATGCGT
GGAAGCCCGACCTGGAGGAGGGGCAAGATTGAGTTACGAGAAAATGGAAATGAGACGGCTT
TTCTTGTGGCCTCTAGGGTTGATGCCGCAGGCGTGAGTTGAGTGTGGTGAAATGGTGACGA
GGATGCTTCAGGTCAGGGCAGAGAGATAGAAGGAAATTGAGGACTTGAGTGTAAAGAGAAC
CTGAGGTAAACATCGAGACAAGTGTTACTCAGCTTCTCGGCAGGATCAACCTAACCTACCC
GACGGTACCTACCTACTACTATTCATCACGATGATGATCGCAGCAGCCGCAGCGCCCTCAG
TCTCACCCGCGGACACCTACAGGCCCGCTACAGCGCTGCAAGGCTGCCACCACAGCGCTCG
GCCTGCTAAGCAGCCCCTGCAACTATAGCGGCTGCTGCAAGCTTGAGTGCCTCCAGCTGGG
CAGGAGCTGGCCAAAGAGGTTCAATGACGGAATGGGATGACGTAAGGGACTGCCCCACCAT
TGCGAGTTTAGTACCTGGACCAAGTGCTAACATCTAGTAACTTGAATTGCTCACTGTCCAA
TTTCGAGAACAGGGCACTGAGAAGCAAGATTCCCAAGGGTTGACAACTTGGTCAGAAATGG
TTGGTTGAGCGGTTCTCCTGCTGTCTAAAGATGCTGCAGCCGGTGCTAAATTGGCCAGTGT
TATCCCATACTTAGGTTGTTGATGCTGTCAACTTCCTCAAGACGGCGGGTGGCTGATTTCC
TGTTTTGGCCCAGGAAGCCGAGTTCTGGGGCAAGCCGCGACCTAACCTGCACGAGCGGCTG
CTTCATGCGCGCAACAGGTGCATCGCTTGAGCGTCCGTCTGTCATGCAAGAGATGAGATGG
ACTGTCATCAAAGGTGTCCCCTTGCGTAGACAGTCGGTACTATAAAACACAAACGGACATC
AATCACTCGCATGACTCTGTCAAACCCATGTTTCCCGTCTTCAACTGAAATAGACGAAGAG
TTTTCACAGCAATGACCGTACTGTACAGCATCATCACAGTCCCCATAGCATCTTCTATGTA
TTACTTCTGCCCCAAAAGCCCCGTTTCCATTCTCCAACCAACAATCTCCAGTCTCAATCAG
TTTCTCTCCTCTGTCAGTCAATAAACCTGAAAGCACAGCCACTCAGATGCAGGTCCTACAG
CCTCTCCCGAATCCCGTCCCACGCTTTCACGCGCGTGGCCATTACGTCATGGCTGTTTTCC
CCGAATGGATGTCATCATAGCATCACTGCCTCTGGAGCTCCTGCGATGATCGCACCCATCA
TTATGTGACACCCAACTGTTTCTATCGTGTGTGGATTTTGCAGCAAATTGCATGATGAAGC
TACTGGAGCTATGCGATACCATGAATCCGAATAGCCGTGCCGAGCTGGAGCACCGCCGAAA
CTGGATGAATTCTCCATATTACTCGTAGCCCAGCTCTTGCCGACAAAAGGAAGCCAGAGGG
CACATTTGCAACTGGGATGTAGCTTCGCCTTTTCCAAACCACTCCAGTAACCATCTTCCTC
GTATCCTTCCATCTGTTAAAGAAAATATATCAACTGCGCGATTCGACGTCATAATGTTCAG
GTCTTCGCTCCTTCGAGCTTCAGAAAGGGCGTTTGGCGCCAGACTCGCCGGCCTCAAGCCA
TCATCACCAATTCGACAGCCATTGTACCGAATAGACGCAACGAGAAACGCCATCCGCCTCT
CCAGCTCTTCCAATGGCCCTCCGAAACCTCCAACCGACAAAGACCAGAAAAATCCAGCCGA
GAGGAAGCTCGAGCCAAGACCAGATGTTTCCGCCACTAGCAGCGTTCGAACCCTCCTGGAG
CCCGACGAGGGCGGCTCGAAAGATACACACAACATGAACTCGAGTCTCCAGCAAGATGTTG
TACGTACAAGTGAGAGACGATGATTGTGCCGGTAACTGGGCTAAGAACTTTGTATAGCATC
TCGTCAAGGATACTTTCCGACTGGACACCGTCCCGCGAGAATCTCACATCCTCGGTCTTAC
AGGGACGCTGCCTTATCTCGCTACCTCTCTCTCGACAGTTTACCTGGCCGTCAACCTCAAC
ACCGAAATCCCCTCAATCAACAAGTTCTACAACACCATCTTCCTAGAACACGGCACGGCGC
AGTATCTCCTCGACCTCCTCGAGCCGCTACAGCTCGGCTATGGCGCCGTCATCATCTCATT
CCTCGGAGCCATCCACTGGGTATGGAACCAAACATTCCACGCTGCCAGCTGTATCTCGCCT
ATTTCTAACCCATCAGCAGGGCCTCGAGTACGCTGAAAAGAAGCCCCAGCACGACCGCACC
CGCTTCCGCTACGGCATCGGCCTCCTCGCCCCCATCGCCGCCTGGCCCACGCTCCTCATGC
CCGTCGAATACGCCCTGACGGCCCAGTTCGGCGCCTTTGTCGCCCTCTACTACGCCGACTC
CAGGGCCACGCGCCTCGGCTGGGCGCCGACCTGGTACGCAAAGTACCGCTTCCTGCTCACC
GCCATGGTTGGCCTGGCCATCTTCATCTCGCTCGTCGGACGGGCCAAGATTTCGCAGAAGG
GCGCCCTTAGGAAGGAGAGCATGGAGGCCAAGTTGACGCAGCCGGGACTGGCGGACACGCA
CACGAACTGGAAGAAGTTAGAAGAGGAGGAGAAGGAAAGGGTTCGGAAGGAGAAGGAGCAG
AAGGCCAAGGAGGAGGAGGAGGCGAAGAAGAAGAAGAAGAAGCAGGAGAAGAAGAAGGAGA
AGAAGGACGGCAAGGATGATGCAGCAAAGAACAAGAAGGATGATGAGGACGAGGAGAGCGA
GGAAAAGAAGAAAGATGACAAGCAAGATGACAGCAACGAGGAGAGCGAGGGCGACAAGGAA
GAAGGAAAGGATGACAAGGACGAGGGCTCAGACAAGGAGGAGAAGAACAACAAAGAGGACG
ACTCCCAAGACGACAAAGAGGCCAAGGAGGACGACAAGCCCAAGGATGACGAGTCCAAGGA
TGAGTCCAGCAAGGACAAGAAAAAGTCCGACTGAGAGAGATGGGCCAGCAAGGAGCGAAAG
GAGTCTCAAGTTCACGTCATGTATGCATAGCCATCAATTAGCCTTATTCATGTTACTTCCA
ACAACTTTGACATGGGACATTATATGTCGGTGAAGAATAGCCTAGGTCATCAATTGAACAA
GTCCAAGAGTACTAGGTAAACAATAACCTTACAGACGTGGTATTAATGGGCAGTAAAGAAA
ACCATATGAGGGGCCAACTACCCAGACAAAGGTCGTCATCCATTTTCATCCCACAGGCATA
AGTAGTATGTAAGTAAGCTTCCATGTCCGCCTCCAAGTCAGCCTTCCCCCCTAATAAGATT
GTTCCCAAACTCATATGATAACTCGAGCCTCAAAAGCAATTATATCTGCGGCATACCATCT
CTCACATTCTATCAACTAGTCTTTCGTCTCCGTAACAAGCGGGAGGGGGGTCAAGGGGGGT
ATTGGGGGGGATGGTCAATTCCAACGCCTAAAAAATGCACACGAGACCTCTTCAAGTCAAG
CCACGTAGCGAGACTCAAGAGATGCTGTCCGTTTCACCAGAATTCGTAGGCCATCATAGAC
GTATAGAGAAAGCTCGAACATTATGCTTTGTTAATCGTACTCGTCAATCGTTACTTCTTCC
CCCTCTAAGGTCTAGCAAATGACTGCTTGGCCTTTACGCTCATTAGCAACGAGGGTCAGGG
CAACGGATATTGTCAGGGGATACTATTCCTTACCTTCATCTGTTCGATCCGGGCCTTCAAC
TGACTTGTCACCTCGGCTGCTCGCCTCCAGCTCTCGGCTCCGTTGGAGCCCGACTGTGGCA
ACGACGACACTGGGCGGTCTCTGGCCGACGTCAACGTTGAGTCGCTGCCATCGTCATGCGC
CGCAAGGTTCCTAAATCCTCGCGCAGGCGATCCGCGCCCAGAGGAGCCGGTGCTGCCTGCA
TAACGCAGCTCCGGGCTAAACTTGTTCCGCGGATAGGGAGCATCGCCATTCTCCCTCTCTT
CAGACAAATTGCTAGCGAAGCTCATCCTATTACGCGCGCTTGGGGCAGCCATATGGTCTCG
ATACATGGGCGCGTCCTCGAACGTTGGCGATGTGATGCCTGTAAAGAGGGACCAAATGTTA
GCGCAGTCTGCACCAGACATGCGGAAATGGATGTCATCAAACTTACCAGCCGACGCATTCA
GGCTTTCAGCACGGCTAAGCGCCTTCTTGAGGCGCTCCAGCTCACGCCGTAGCCTCTCGTT
GGTTTGCTCGGCAGCCTCAGCATCGCTCCGAGCCCGAACCAGTTGAGTCTCCTTGGCCTTG
ATGCTCAAGACGTCTCGGGTGTGGTCCTCAATGAGGCTGGCATTCTGGTTCTTGAGTTCTT
GAATCTCCGACGTGAACTTGCTGCGCTCTTGCCGCAGGTCATCGATATGTCGAGTTAGGCG
GTCATTGGCGGTACGAAGCTCTTCCAGCTCAGCCCGCTCAATGGCAGAGAGGCCACTTGAG
GGAGGAGGTGAATCCGAAGGCATCTGCACCGGAGCCGAAACGGGCTTGGCCAGGGAGCGCC
CTGTAAGGCCACGCGAGGGCGCCGCTGCCTTGGGCGGTGGTGGTGTTGGCGGCAGAGGGTC
CTCCTCCGGCATGATGGGGCCAGACCTGCGAGGCGATGAAGCCCCGGAAGAAGCCCCCACG
GTTCGCTTTTGAGGAGCCTTGAGCCCACCCGTCTTGGGCAGGCCCAGCTTGCTTCCCGCAA
CCTTTGTCGCGGGAGGTGCCTCGGCCGGTGCAGCAGCCGCCGGTCTCTTGACACCCGCCGC
TGGCTTCTTGGCTCCGACGACCTTCTTCGGTGCCGCCGCTGGCGCTGGCTTCGGGGCGGGC
TTTGGCTTCTCCTTTGCCTTGACCTCGGCCGCCTCGAAGAACTCCTTAATCTTGGTCTTTC
GAATGTCGTCCAAGCCTTCCAGGTTGGGTGTCATGGCACGCTCGCCAATGATCTTCATGAC
GGTTCCCAGGATCTCGGCACCACCATCTCGCAGGGCCGGGCTCGATTCCGACAGCAGCTTC
TTTCCAGCCTCGCATATCTGGGCAATCTCGGGCTTGGTGGGCACCTCGCGCGTGGTCCGGA
GACAGCGAATGAGGAACTTCATGGTACCCTCCTTGACCTGTGGGTTTTTGTTGCCGAGGAA
GGCGAAGATGTCCTCAAGGCAGTCGGATAGCGACGTCGCCTCGAAGGTGGCATCAAGTGCT
GCGCCCAAGGCGTCGGCAACCGTAGCCTTCTTCTCTTTCAGTCGTTCCATAATGGGCTGCA
TAACGGTGGCACGATGCTTGCCAAACGCTTGTCGCAGACCCTTTGCCAGTAGCTCGATGCA
CTGGGCCGCCTGGGTCACGACAGCGACGTTGGCATCCTTCATGCACTTGGCAAGGCCCCTG
ATGATTTCGTTGAAGTCGCCATCTTTGATGCGAGGGACGTTGATTACGGCATATAGCCCTT
CGACGGCTTCTTTTCGATCTTTCCACTTGGACGAGGCGAGAAGCTCGCTGAAATTGGGCGG
CACCTTCTTGAGCACGTCTTCGGGCTCGGCCAAGGCGAACGCGTCGATTTCCGCCGGCTCG
TCCGCCTCCTCCTCTTCACCCTCTTCGCCCTCCTCACCACCACCGCCACCAGACTCAGCTT
GCTCCTGCTGACTGCGCAGCAGCCGCTCTTGTTTCGGAGTGCCCTCGGCCTTGACCTTTTC
GAACTGCGCCTCCAGATCGGTCTGCTGTGTAGGTTTCAAGTCTCCCCAGAACATGGGCTTC
ATGGCCTCGCGCAGCCACCGGTAGAGCTCCACCGCAAGGGCAGTGGCTTCCGCACGAACGT
TCTTATCAGCAGCACCAAAGGCCTTCGGCAAGGCCTTGAGAATCGGCTTCGGGTCGACAAT
CTTGCAGCCATAGTTGTGGACAATCTGCGTCAAAGCGTTGAGTGTAGCAGCGACGTTCTTG
GGCACCTTGTTGCCAAGGCCGGGTAGCACCTCTTCGACAACGGGACCCGCCGTATCCAGCT
CGATGAACAACAGTAGGGCTTCGAGGGAGTTTTGCTTGATGGCCGGCCGCGTTGAAGACAG
ACACTTCTCGACTATGGGGCTAATGGCAACGCCGCGAGTACGCAGGGCACAGTCTCGTCCA
CCATATTTGAGGAACTCGCACAGAGCAGCGATGGCTTCTTGCTGGGCGGCCACGTTGGAGT
CGGCGACGGCAGACTTCCACAGGCCCGGGTCGTTCAGAAAGGGTCGGAAGCAGGGGTCGGA
CTCGTCCGGTGATTTGGCAAACTGTTTGGCAACATCTTCATAGGCCTGCTTGCGTACTTTC
CAGTTCTAGGTCGAGAGAATAATCAATGTCAGCCAAAGGGAGAAAAGCCATGACGTGTAGA
CCACATCGGGGCAGCCGTGATGCTTCGCAAACAAGTGATTCGTACCTTGTGTGAAAAGCGG
TCGGGCAGCGGCAAGGAGCTAAAGTCCTCCTCTTGGTCGGCCATGGCGGCGAGAGAGGGAC
GTGAGAGGTATCTGAACGCGGACGATGTCTGGGAATGCTTCGGCTCCGAGGTATCTGCTGG
CCGGTCATCGATTAGATTGACGATTCTGCGGATGAGCTTCTTGAACGGGTGGTGACGCCGT
CGCGACTCCATTGTGCAAATGGGCCTCGCGGCGGCATGAGGCTGGTCACAACGGGGAAGAC
GGGGAGACGAGACGCAGACATACCACAGACGATGCAAAGCAGGGAGCACGAACAACTTAAG
TTCGCGTGAGGCCGTCAGGGAGCAGACGGGCCAAGCGGAAATGCCCAGGAGGCTACTTTGT
ACTTTTTCTGCCAACGGCCAGTGCCGGGGATCGCGGCCGCAAGTGTCAGTTACCCTGCCTT
CGCCGAGCTGAGCGACCGGGATCAGGATTGGCAAGAATGCGGCGATGCCTCTCGGCGGACC
CTGCGCCCGTCTGTGCCTGTGCCGGTGTGTATAAAAAAATGTGAAAAGACGGGACAGATGC
ACAGCGAGGCGGAACGGCGATGCCTCGGTCAGGGTCGGTGGGAGCTGTGATCAAGTGCTCG
GTGGTGTGTCTCGTGGAAGATGCTGGGATGCAAATGGCAGCAGCGCGACTCGAGGCAAGCA
GAAAGAAGAAGGAGAAAATCACAGGCTGCGATACCGGATCTCGTGATGCCTGTCGTGGATG
CAGAACGAAGAGAACTGACGCTGTCTCTGTCTTTGTGCTCTGGTTGGCGCTGAGCTATGGC
TCATCCGTGGAGGGTTCCAGGTTGCCCACAGCATCAGCCGTCGAGCCAGCCAATCACTGCG
CGGCCGCAAAAAGTCAACAAATCTCCCCCATCGCCTGCTCGACCCAATCAGCGGCCGGGCC
TGGCAGGGCTTTCTGAACCAGGTGCGAATCACCAGATGGAGGTACTGCCCGATAAATAGAC
AAAAAGATGGACAGTCTTGTTGGTGATTTTGCCTGGAAATGCATCTCGAGCTATAATTGCT
GTAATCCTCATACCACAATGCGTAGGAATCTTCATTTCGCTAGAGTACCTTATTCTGTTCT
TCTACAAACGTCTCCTCGAATAACACAGGAAATACCTACACTATGAACCTGCAGACACAGC
AAAGCACCCGGGAGGTCCCTTGAACATACAAGTGCATACTACCTACCTGAGGTAGCGCCAG
GCACGGCCAACTTACACATTTTGCGCAAACGGCCCCCATCAAATGTCCCCGGATCGACCCC
GCGGCAGGACGAACGTCAAACTGCGCCTATCCATAGAGCTTCTGAACACTGCGAAAACCGC
AGCAGAAGCCGGCATGATCGCAGCCGAATGCACTGTAACGTCCATCCAGCAAAACCACCAG
CAGCCAGCCGATGACGCAAGGGAGCTGCAGCAGGTGTCAAATTCTCATAATGTAGGTACCT
TAGGTCACTAAGCACGTGTAAATGTTCCCTCCAGTGCTCGGTGACAGCTGCTTCACCGCCT
TCTTTACCCCACCATGAACAATGCCGAGTCACGTGTAGATAAGATAAGCCCGCCGAAGCTG
CAACGCGTCAAACAATTTCACAGGCAGCCTCGCTCTGGCAAGGCTCCACTCATCCGCAGCT
TCATTGTCATCGCTCCAAGGAGCAGCCGGAACTTTTCCATCTGAGCAGATGGAGAGGCATT
AGCGATTGTGGTGAATATCCTGGCATCTCCCATACGGTCGCAACATGGAGGGCTCTTCGCA
TCCGTCCTTCTTTCCTCTCAACGCCAAGACTGCCGCAGACTATTCCTCGTCCGAGTCAGAT
TCCGACGATCCAAGTGTGCCCGGGCTCGACGGCGACGACAACGACTTTGGAGACTTTAATC
CCCGCAAGAAGAGGCGTGTTGGTGGAAACAGCAAGGAGAAAGCGGCGCTGGGCATTTTCGG
CTCCGATAGCGACGACGACAATCCCAACGCGCGCTGGAAGCGAAAGACACTGAGAAGCAAA
GGCGTTAGCTTCGTGTCGACTGCTGCCGAGGGAGCTGGACAAGATGCGAGCAACGAATCGG
AAGACGAAACACGGCCTCTAGGCCTTGGCATGAATAGCCGCAATGACGATGAGGACGAGGA
CGAGGACGAAGATGAGGATGAGGATGGCGACAGGCCAGCAGGACTCGGGCTCGGCAACGCG
GCCAAGCACCTGCGCTTCACAGCTGGCGAAAGATTTCGCAAGACGAATGCGCCGAACGATT
CGAGCACACAGTCATCCTTCAAGACCAATTTCAGCTCCGGTGGCGTCCTCGGCGGTGGCTT
CGTGCCTTCATCCGCCACGGAGCCCGTACTCAAGGAGACGAAGAATGGAAACGACACGCCA
CGAAACAAGCCCCAAATGAGCGCTTTCACTTCAAAAGGCAAAATTAACGCCAAGTCATTTG
GTGCGCGGATGATGGCCAAGATGGGCTACGTCGAGGGCAAGGGTCTGGGCAAAGAAGGCGA
AGGACGAAACATCATCATCGAAGCCAACCTCCGACCCCAGGGAATCGGTCTTGGCGCCGTA
AAAGAGAAAACGGAGCAGGAGCGTCAGGAAGAGAAGAGACAGGCGCGGCTACGGGGAGAGG
AGGTCGTCGACTCGGAAGAGGAAGAAAGGGAGCGCAGGAAGGCCAAGAAGAAGGCCCGAGG
AGCCGTGGCTTACAGTAGTGCTGGAAGCACCCCAATGCGGCAGAGAACCAAGTATCTTACG
GCCGACGAAATCAAGAAGAAGGCACCCGGCTTGAACATCCCGGAGGCCTTTGCCCCCATTC
TCGACATGACCGGCCCCGGGGGCAAGCTGCTCACGTCGACGAGCGGCATCATGACCCCATC
ATCCGGTGGCCCTGAGTCGGCCGAACTGATTGAGGCGAGGAAGCTGGCTCAACGCGCACAG
TCAGACCTACTGGCTTTCTCAGAAGAATGGAGGAGCCTGGAGTCGCGCAAGACGTGGGTGA
ATCTGGAGCTCAAGCAGAGGGAGCAGGAGATTGAAGATTTGCGGTCCGATTTCGAGAGACT
GAAAGCCTTTGCCAACGTTGTATCTGAGCAACTTATCGGCGCGACGGAGTGGGGTCAAGTC
ATGAGTGCTCTTCAGACAGCTGTTGATGCCGGATCAGCGAGCGACGCCATCGCCGACATTG
CGGTCGCTGCGATTCATCCGTTTCTACGCAGCGCCGACTGGGACCCAATGGCCGAACCCTC
GCGATTCGCATCCGACCTACAGAAGCTGTCGGGCCTCTTTAACAAATCTGCAAACGCCAAT
CAGTCGGTAAACAAGTGGAACTCCTCCGCCGCTCAGGACGATGGCGTTTATCGAGCACACC
ACAAGGCCACTACGCCCTACGAGACGATGATGTACAAGAACTGGCTCCCCCGAGTATTGAC
GGCAGTCCGCTCATGGGATCCGCTGAATCCCACGCCGATGCTCAACATCATGGAAAGCTGG
AAAGATTTGTTGCCCCCATTTGTCCGAGCGCAGTTGATGGATAATGTAGCCCGGAAGCTAG
AAACGGCCGTGTCCGACTGGAACCCCAAGAAGAAGCGGCAAAGCCACCATCTGCCACACAC
CTGGCTATTCCCTTGGCTGCAGTACCTTCCTCCCTACCATCTGGATCCGAAGGGTACTGGT
CTCGTTGCCGATGTCAGGAGGAAGTTTAGGCACCTCATTGACGCGTGGGAATTTGAGAGAG
GAGTTGTTCCTGGGCTGATGCAATGGAAAGACGTCCTGGGAGACCAGTGGCGGCCGCTCAT
CATGTCGCACGTCTTGCCATCAATGGGCAAGTACTTGCGCACCAACTTCCGCGTCGACCCG
GCGGAGCAGGAGCTGTATCTCCCCGTGCTGGTTGGCATCATGAAGTGGAACCAGGTCCTTG
GCGACGCCGTCTTGGCAGAGGTGTTGGTGCAGGACATGTTCCCGATGTGGAGCAGCAGATT
GCAAGAATGGCTTGCGCTTGACGAGGCGGACCTTGCGGAGGTGGCAGACTGGTACAGCTGG
TGGCGAGGCGTGCTGCTCAAGGACATGGCAGAGATTAAGGCTGTCCGGGCGGAACTCGACA
GAGGGCTGCAACTTGTGAATATGGTATAAAGGAATAGCATAGCGTGTGAGATTTAAGATTT
ATGTTTGATTCACTTCTTTTTCTTGTTTCCAGTCTCTTCATTATCTCTGGCCGGCTATTGT
TGTCCCTGGGTAAGGTGGCCATTGGGACTATCTAGACTAAGAACCGGCTTCGATGCGGGGG
ATAGACAGTCAGATAGGGGGAGGGGAGAGAGATGAACGCGTTGGTGTATGTCGAGAATACA
GAAGAATCTTGCTGCTTGACACAAACACCTAACCCCGGAATCTGGCGTGATGACCATCCGA
GTGCCACGAGCTTCGAACAAGGAATGATACTTGGGGCACGTGGCCACTGAAGCTTGGTACA
GACTATTCCCCGAGGCAGACTCATGATTGAGATTGCCTCCATAGCAAAACGAAGGGCTCCT
TGTGAAATTTGACCGCTTTTCATGGTTTCCGTTAATACAGAGTGTTACCTGGGTAGATGAA
GACACACCCCGATGGCATCGGGATGCTGTGGAACGTGGAACGGCTCGAGGCATGTGGCTAC
CCTGCACCGGGGAATGACCCAATTTGGCAGAGCAAGGTACCACAGAGAAGGATTTCGAGGT
GAATGCCTTGCCAAGTCCATGAGGCTGCCAAGGGAGGGGTGATGATTTGGTGCTCCTGGCT
ACTTGGGTAGTTGCTCTAGATGATGTGCTGGCTAACTTCTGATGTGATGTTACCTGTGCTG
TACAGACGACGACATGGCTTCTTTTGGTACCCTAGTAACAACAGCATGAACTCACGGATGT
GCAGCAGATCTAGCTATAGTACTGACTGCCAACAGCCGAGACATTGCTAAGGCATGGCCGA
AGCATCTCGCAAGCATTCCGGAGTCGTTCGCACTCAGTTCCTGTGATGCTGCAAGTGTCCG
GCCTCGGTTCGCCTGTACATGTACCTACTGTACGAGAGTACCTACCTACTGTATGTGTGTA
AGGTCGTGCTTGCATGCAGCGTCACAGATGGATCACTGGCGACAGGGGGCCCCTGATCGGA
TTTTGGCCACCTTCTCAGGCCTCTGCTCCCTGTACATACATACGGTGGGTGACCTGCGTGG
CCGAAGGTTGTCATACATGCACATGAGCACCAGGGCGTACGAGCACCCGATATTGATCACT
GTTTTTTTTTTACTTGGGTATCTACCTAGGTAGGGAGCATTGAGCGCTGTAGGGATTGTAG
AATACCTCTAGCACGTCCCAGCTGAGGCATTGCTTGGCGCCATCATTTCCAGGTAAGCTCG
TCCAGTGCTCTCATCGGTTGCCCTGCTGGCTGGTGTTTCTGTTATTCCGCGTGCCTGTCGA
TGCAGTGGATGTTGAAAGGTACAACTGTTGGGGCTCAACGCAGGTACTTTATCGGTAACTC
TAACCTGCAGTCTCCACCTGCATTCGCGCCGCTGCTCTGACGGGCAGCACCCGGCAGCGAC
TTGGGCGCCAAGTACTCCGTACCTGGATGCGATAAGACAATTGCGCGAGTCTCAACCCTCT
TTTATCGCTCCCCACAGCGACTGACGGAACCCAACCAGAGCCAGAGCCAGGCCAAACCCCC
TCCACCGCCCTCCCACCTGCAACCCGCACCCGCACAGCGTTTTGCCCTTCTCGCGGCCAGA
CGAGCCACACGAGGCCTTTGCCAGAGTCCGACGAGCGACGACCGCCTGCGAGCACCTGCGA
GGGCCCCGAAGAAGGCGACGACCAGCAGCAGCAGCAGCAGCAGCAGCAGCAGCAGCAGCAG
CAGCGGCAATTTCCCGGCTCGGCTGCCTGGCGTCTGATTCACTCGCCCGCGGGTTCCTGTG
ACTGCCTCTGACGAGACGCTGTTTCTGACCACTGCATCTGCATCTGCCATCCCGCATCTTA
TCTAATCGGCTGGTCTCCCTGGTCTTTTCTCTCACTCTCTCTTTCTCTCTCTTCCATCTCT
ATTACGTCTTCCCCTTTTCATAGGTATTACTTTTTCGTTTCTCTTCCAGTCGCCGGATAGA
CAGGCTCTTTTCTGGCGGCGCTCATACCTAGCCGCTGAACCCCCCAGTTGACGTGGCCACA
GTTCTGACTGCCGTCTCCAATCGACCACCACTGAGCCTGGCGCTGGAATTTGGAGCTCAAC
CACTCTGTTCTGCCGGCCCCAAGCCCTCCCTTCTCCATCCGTCTCTCCTACGCCTCCATCT
GCCTCACCGCCGGCGATCGTTCTTCGCCCGGCGCGGTAGCATCGACCCGCCACCATGTTCT
GGAGGTTTGGCGGCTACGCCAACATCTCGACCATCGATACCATCCTCGACAAGCCCGACTT
CACCCTCGAAGAGCTTCTCGAAGAGGCCGACCTGATACAGGAGCTCAAGCAACACAACTCC
AAGCTCATTGAGTTCCTGCGCGAGGACAAGGTGCTCGAGAAGCTGCTTGAGTATACCATTG
CTCCCAAGCTCGAGGCTGTTGAGGGCGCTGAGGAACCTGCCGACGATGACATCAAGACCAA
GGGCCGCCTGCTGCCCTTCTCGCGCCCTCGCGCTTCTTCGCAAGCCACCGACTCCGGCGAA
AACGACGATGAGCTGGACAAGAAGCGCAATCGCTATGCTCACGTAGCCTGCGAGGTCCTGA
GCTCCGACACATGGTCCATATACGAGGCCCTCGTCGAGAACCGGCAGCTGATCCGCGAGTT
CTGGAACTTCCTCTCCCGGCCTGCGCCGCTCGACCCTCTGCAGGCGAGCTACTTTACAAAG
GTCAACGAGTCGCTCTTCGAGAAGAAGACGGATGAGATGATGGAACTGCTCTTCAGCTTGC
CCAATGTTATCCCTGACATGCTGAGGCACGTTGAATGTCCTATGATTATGGATCTGCTGCT
CAAGATCATCGCCCTTGATCGCACGGAAGGCGGACAAGGCGTAGTCGAGGTTTGTCACGTT
CATCCTAGGACATCGCATCTCTCTGCTTGAAAGACCTCGTTCATTCTAACCTCTCACAGTG
GCTGTATTCCAAGGATATCATCCCGACTCTCCTCTCCTTCCTCGGCCCTGAGCACAGCTGG
GTTGTGCAGACGGCCGCGAGCGACTTCATCAAGGCCATTATAACCATCTCCGCCAACGCCT
CGCAGAATGAGCAGCAGTGCATCGGCCCCAACGAGCTCACTCGTCAGCTCGTTTCGAAACC
CTGTGTCGAGCAGCTCATTGGCTATATGCTTGGTGGCGGCAATCCCTTGACTGTTGGCGTC
GGCATCGTCATCGAGGTGATTCGAAAGAATAATTCCGACTACGATCCGGACGTTGGAACAG
AAGCCAACACCTTGCCCTCTAGTCGGGACCCCATCTACCTTGGTACTTTGCTGCGCCTATT
TGCCCAAAATGTGCCCAACTTCATGAACCTCATTATGAACGAGCCATCCAAGAAGCAGAGT
GTTGCCTCAACGTTCAATGAGAAACTCGAGCCTCTCGGATTCGACCGATTCAAGACGTGCG
AGCTCATGGCGGAGCTGCTTCACTGCAGTAACATGGGATTGCTCAATGAACCGGGCTCAGA
GCAGCTGATTGCGCACCGTGACTATGAGCGCCAGCGCCTCCGAGCCGAGGGCAAGCTCTCG
CCCCGGGACGAGGACGGATCCGCCGATGACTTGACGATGCGCATTCCCCATCCCGCCCACC
AGGAAGAGGTTCGCCGCCTGGAAGTCACGAATGCCGATGACGATGGCTTCGAGGAGGTCGA
GCCGACCAGCGAGATGAATGAAGACACCTCTCACGAGTTTGTCAAGGCCGAGGATGACATT
GCCGCGCACTCGTCTTCATCTTCTTTCCTCGAAAAGGACGAGGAAGAATTCGTCGACGAGC
CGCTGAGCTCTCCTCGGCTCGCAGTGGCCACGGCCAGTATCAACGAGCAGCGCTTTGAAGA
ACCCGATCTCGTTGTTGCGCCTCTTTCACCTACCAAGGCAAAGGCTGCCGACCTGGCACAA
GCCCAAATAGAGAACCCTACTACTGGTGAGGAGGCGGCCAACACTGCTGCAAAGGAGCACG
AGTCCGATTCGGCTTCGACTGTTCTATCAGGGCCCATCGTAATAGCGCCGCCTGAACCTAC
TGAGACAGCCGACTCGGAACCATCTGGGACTGATTCTTCATCATCTCATCCCGAGGCTCAA
AAGCCTGGCCTGCAGCCGTCAGCGCTGCCCAGGGACGAAGACACGAAAAAGAGCGCACCTG
CGCCCAGCGCTCCGCAAGAGGTCGTCTCTGCCGCTGGCAACTTGGCTCCTGAGGAAACTGA
CAAGTCTCGTGGCCTATCCCCCCATCCTGAAGATACCCCGGCCCCCCTCTTTTCAGCTCCT
CTCGCCCCTGACTCTGGTGTTCAAGAGCCGCCTCGCGATGGCTCATTCACGCCACCCCAGG
GCCCCGAACCCGCCCTTGCCGCGTCTGGAGAGAACCCTGGAGAAGCAGTCAGCGATGTGGG
AGAAACGGTTGTGGGTGACTACCTCAAAATGCAGTTTGTCGAGTATCGCGTGGTTCCAGCG
ATATTGGTAAGTGTGACCTCGCATAACCCATGTCTTCCCGGCCCTCCCCCTTCTAACGTCA
TGGCAGTCCTTCTTTTTCGCATACCCGTGGAACAACTTCCTCCACAACGTCGTATACGATA
TCGTTCAGCAAGTGTTCAATGGCCCGATGGATCGGGGCTACAACCCGACATTGGCTGTATC
ACTCTTCGAGGCTGCCGACATCACCACCGCCATCATCAAGGGCCAGCAGGCTAGTGACGAA
TCTCAGGCCAAGACGAAGACGCGCATGGGATACATGGGGCACCTCACGCTCATTGCCGAGG
AAGTTGTCAAGTTCACCGAGCGCCACCCCCCGGAGCTCCTGTCAGAGACGGTCCTAGACAA
GGTTATGAGCCAAGACTGGATCAATTATGTGGAGGGCGCTCTTGCGGAAACGAGAGAGCGA
GATAACGCAATTCTCGGCGGCGTCCGACCTGAGGTGGCTATGGGACACCGAGTCAGCCTAG
GTGGCAGTGGGTTGGGCGGCATCGGATTGTCAGGGCTCGGAAACTCGGCCAGCGCATCCAA
CGCCCTGGCAGAAGCTGGCCTCAATGGCGGCATGGAGATGAATGAAGGAGACGGAAACGGA
GGCGGTCCCTTTGCCATCAGCGCGGGCACTCTAATGTCTGGATTCGGGAGTAGCAGCGACG
AAGACGACGATGAGGGCGATGGTGACGAAGAGGATGTGAATTCTGAGGTGAGTTTTGATTC
TTCCGATGAGCATGGCAACGAGTCTCCTGAGGCGACAATGGGCATGGCACACGCACCCGAG
GATGTCATCATGATGTCTCCTGAACCGATCAGAGCGGGCTCTTCAGACGCAATGGCCGGTT
TGGAAGCAGATGCTGATCTGGATGCGCCGGGTCAGGACATCATGGTGATTGAGGAAGGGGG
GTGGATCCAGAGGCGAGACCCAAGCCAGGGCCCGAATAGAAGGCTGGATTACTCCTAGGCG
GAGGGGCAGACTTCAGCTACAACCGGCGCCACGTCGGGCTCTCATGATGATGACGACAATG
ATACAACCGAGGCCTCTGGAGCCTCTGCTGCGCCTGGGTCCTCTGGCCCGAACAATGGAGC
TCCCAGGGGGTACATTTTTGAGCTGGAATATCTCTCGAGACTGCTTGCGAGCGCGGAGGGA
ACGTGAGGGATGCATTATACATGAATGGGCGTTGAGGCTTTTTGTTTTTCGCTCTTTCTTC
TTCTTCTTTTCTATTCATTGTACCATGTGGTTAGGATGCGGCGACGTCAGATGATAGCCCG
ATTTTTTTGTGTTGTGGATAGCGCATTGAAAGAAGAACAAGAAAGCCAGGGGACGCGAATT
TCGGAAGATTTCATTTTTTTTGCAGCTTTGTTCGAGGAGAATAGCGCATCCGAAACGAAAG
GGGGTGGGAGAGGAGATGTCATCATGCATCAATTGTCAGCCTTAGGGACTTTGATCAACAG
CCAACGCTCATTCGCATTTCCCTTGTTTGCCCTCTCTTCCTCTGCCTCTTCCCTTCTCCCT
CCCCTATTCCCTTGCATTCCTGGCTTCGTTTCGGGAAGCCCTCTGTGCTGATCACGAGGGC
TTAGTTCCGATCTTTAACTGACGTGCAGTAACAGGGATCAATGGCTCCGCCGTCCATCCCA
CCTCCTCCACCGCCGCCGCCGCCGCTGAACATTCCGCCTTCTAGAGCCCGGCTGCAGCTCG
CGGCACGGCTGGCGATGCATCAGAAGAACAATCAAGCTGCTGCACAGGCCTCGTCGGCCAC
AGCTAATGACAATCACGATGATGATGATGACGACGACAACCTCGAAGACCCCTTTGGCGAC
GGCGAGGGCGATCTGGACGATGACTTGGACGATGACTTGTCCAACAACCTAGGCCGTGGAG
CATGGTGGAGAGGCGTGGTTGGCAAGAGAAGCGGCATAGAGGATGATGACTCTGACGACGA
TGAAGAATTTGGAGACTTTGCCATGGCAGAGGAGGAAAAGGGCGGAGAGGGACAGGATGAG
GGCGACGTGGTGCTGAAACCTCTTGCCGTTCACCCACCAAGGGAAAGTAGCCGGGGTCTGA
GCGGCCTGTGGCCTTTTGGCTCAAGGGCGGACAAGGACAAGAGCGGAGAAGGCAAGGAGGA
GCAGAAGGGCGAAGGCGAAGGCTCCACGGCGGAAGAGAGGGATGACGAGCCCGAGCGGGCG
ATAGAAGTCCGGGAGGCGCAGCGGAGGACAAGCATTGAGGATGATGACGATGATGACGAGG
CTACTGTGGGGACGGAATACGGTGTTGGTTTCAAGGGCTAGATTATATACCTTAGACTGGA
GTGCTTGAATGACTTTTGCTTCTTTCTGTTGTTGTCTGAGAAGGGATTGGGAAATTGACAC
GATGGTATGGCATGAGACTATGCATGTATGAATAGGATGAGCACGATGAATGGGTTTAGGA
ATGGGCGGGGGGAAAGAATGGGATCGATGGAGAACGTGCATGGTGGAGGGCTTATATACGG
TAGCTCCGAGGATTGTACAAGTATCATTACTATGCTGGTGAAGTCTTGTACTCTGCTCCTG
AGTCTATGGGCTGAAGTGAGGCTTGGGGCCGGGCTAGAGCTTTGTGGCATGTCAACCTTGG
TCTTTGTTGTTGATGCATCTTTGGACAAGACATCAGACGGGACGATGCAGGCACAAGGTAC
ATGTAAACACATGTAAGCAGTCCGAACAACGGCACGCAATGTCAGACAAGCCCATGCTTGA
TGTTTGGCTGGTCGAATAAGCAGCCCAGGCACACTGCCACTGCCACGACCTGCATGATCGG
TGCCTTGCTCGCCCACAGCCGCGAAGCATTCACGTTAATAACGACGGCTCACATGCGCCCA
CTTCTCTAACCTAACCCTAAACATGTATAGAAGCAATATCGGACGGAACGGCTGTGTCAAG
CAACGATAGAGAAGTCCAAGTGGATTCTCGCTATATGATCAACTGGCTATCTAAAGCTATT
CAAACGGGTTCCCCCCAGAAGAAACAGTGATATGTCCAGTCGAAGACGTGTCCTGGTCAAG
TGAAGTCGATATTGCCTTGAATTGACTGGTGTGATCTGATATCCCCTTTGCAAGACAGGTA
AAAGCTGACATTTGCGCCCCCTGCTTCAACCATATCCCGTGCTCAGTTACCCGCCTAGTCC
CGGCTTCCCCCTTGACCATATGTCCATGGCTACTCTTAAGTGTAGTAGCAAGCAAAGGACT
GAGCATTCTGCACGTAAACGCAGTTACCCGAGCCGGTGGCCTGGCCGACGCTGCTGCCCGC
GCAGTTTTGCCCACTGTAAAAGTCGCAGAGGCAGCTGTCCTCGTAGCAGTTGGCAATGTTT
GCGTAGTTGCTGAAGTGGTAATTGTAGCAGTTGTTGCCGCCGCCGTAGAGCTCGGTGGCCC
AGGTCACGTCCACTTGGCCAGTGTAGGCGCTGCAGGCGTTGTTGCTGTAGTAGTTGATCTT
CATTTGCTCTGCAGCGGTGAAGGAGGCGGCGGTGAGGACCGCAAGGAGGGAGGTGGTTGAG
AATTGCATGGTGATTGTCTTGTGAAACTGGCTGATGAGTGTTTTTGAGAAGTGGTTGGAGT
GGTTGTGGTGATTGTGATGAATGAGTACCAGAGGCCGGGTGATGCAGGGCTTTTATATATT
CGAGCAAGGCATAGGGAGCCTCTGGACTATACGCGTCTATTGGGTCATTAACTACAACAAT
ACTCTTGAGCTTCGCTTTCCGCGTGAGGTGATTGAAGGAAAGTAATTCCACCTTGGGTTCT
TGAAGCCGGTCTTTCGTAGGATTTGAATCATGCGTATCACCGTCGTAAATTACAACTTCAA
TACGCCCCATCTGGACGTAAGTTTCTGCGTCTGTACATGACTTTCGGCGGCGCTATCACGA
GCATACAAGGGGTAATACGTCTGAGGAGGTGCCTTCATCTCGAGATACTATCCTTGGCCTT
CGCGGTAAGCGAAGGACTGTATGCACCTGCGCTATAGGGAATAGCACCCACGATTCTTGTC
AGCAATTGAAGTCATCTCCATAAGTGAAGACAAAGAGAGAGAGAGAGAGAGAGAGAGAGAG
AGAGAATCGAGAACCATCGACTGCATGTGACGCCCCTCTCCGCCCCATGCATGCCTCTTGT
TTTCGGCTCCATAAGACAGAACCAGAGGATGAAAGAGATGGGACAGAAGCGAGATCGAAAG
AACGTGAAACTTTTACTTTACGCTCAACACGGTCTCGACACAGAATCATGATGACAATTGC
CTTGCCATATCTGCCCTACTCAACCCCATGCGGAGATATCGACGGCTACTAGCCAGCCAGC
TCCAGAGTTGACGCCGCGCGAACCCCCCTGCTCGTCCTTGGAGAACAAGCAACGTAAGGTA
TCTAGGCGACGGTCCGTATAAGGGTAGGCAGAGCATCTGCCCTACAAACGGGGCGTCGGGT
GTCCGGAGCGTCAGGCCCTCTCCCCTCCCCCCAACCCCAACCCCCCATGAAGATCTGCCGC
CAATGCCAAAAAGGGAGGGAATTCAAGGAAGAACAGAGGGCTGACGGCAAAGTAGATGGTC
ACCACTGAAAGCAACAGTATGTTGTTCGAATTCGGACAATTACAAGTATAGTAGTATTGGA
ATCCTACGGAGTAATCAGCCCTCAATGGCGAGTGCCGGCAAAATTTCCTTGGCGCGGAGGC
GATGGTCCGTTTACCGATCTCCGGATCTTCGTTGCCGCTTACTAGTGCTCCCTATTGCCAG
CGTTACTGCAACAAGAATAAGAGGGGGGACTGACTGGAAAAGCTGAGGGGGGGCCCAATCG
CGATATGCCGTGTCGCATGTTATAGGAGCTAATAGGGGCATATCACAACTATCTAGGCTTG
CTAGGCTTGAGTGCTAAGTTGTCAGGTTTTTGGAAAATGTTATCACAGAGGCATTGGCAAA
CTCCAGGATTTCGTCAAGCCCCTAACCCAGTTTGATCCTCTGCTGCTTTGCGCATCATTTG
GCGGCATATTCGAGGTCGCTTTGGTTCAAAGGACATATCTCAAGTAAGGTAGTATATGCCT
ATCAAGAGCTTATGCCGCCTCCTGTTATATATCATAGCAATGTTGACGAACTAGACTTTTG
AACTTGACTTGAAGCCCTTGACCAGTTTCATTTGAGTTTATGGGTTTGAAGTAGTCGTCCG
GACTGCAATAGGGTTGAGCATCTCGGACATACCTTATAGAACAATAAGTAAAGGGAAATTC
GGGATGTTATTGTCCGATCCTGTATCGTGGTTCAGATCTGTTCTGGCAGTCTTGGTGTTTA
AAGGGAGTTACATGATACCCTCATCTAAATAGCACTAGGTCGGGGTTCAAGATAATGGTAT
CTACTTACATTCTACATTCTTGACTGGAACAAAAGGAAAGGCAGCTACTGAGTACAGCCCT
TCTGCTCACTCTGAAGCGGCTCTTTGAGTTGTAAGTGACCTGAGCGTGGCATACTTGCAGA
TTTGCCTTACTTTCTCGAGTGGGCTCAGGTTCACTACCATGTCACCAAGAACTCTGTCTTT
CACCAAGTCGCATACGCTTTCCTGACAGCTACAGTCGTTTTTCGGAGCATGTGGGTGATGG
AGTCGCAGTTACGGCCTGTGTTGAGTGCTCGCGATCTAGAGGGGGTGGCCAGTGTGACGAA
GGACTACCAATTACCACACTACCCAGGTACCGTGAATCAGTCATTGATGCATAGCGACTGG
GAGCAACTACCTCCTAATAGTCAGCATTGCCTTTGCGTCTGTTGTTACAGATTCAATGTAA
ATTGCAATGTTCCTCTCGATACCTCGACTGGATACTTCCTGCGCTCATCAGGTATCACCGA
CACTCGACATTCCAAGCTCCAGTCTCTGGTCCTGCAGCAGTGTGATCATCACTACTCCCCA
TAGAGCGAAGATTGAGTCCATCCTCTACCTAGAAGGATCTATACGTCACCGAACCACCTGC
CCGCTGATTCAAAGATAAGGGGGAGGCAGGAAAGTGCGTCGCTGGTGCTCATTCCTCTTTA
CAAAAACCAATCTCAACCAAGCATTAGGTCTGGACGAAGCGACCACTCTCGAAATGACACG
CATCCTTGAGCCTACCTATAAACGTCGGTAGTGCGCAGAAGGAATCATTGTGCAGATGGCT
CTGCTGTTGTGATTGGCCTGCCTGACGACAACCCAGCCACCACCAGCTGGGCAGAACAGCC
CTCCCGCACCGCAATATAACAAGTCTGCCTTGTGCCACCAATAACATTTGGTTGCGTTGGG
CAGACTTCTGCTGGCAGGTACGGGTTCAAACAACGGTCTTTGCCGCAATCTTCACAAGGCA
GAATGCAGAGTATCACTCGCTGCTCCCACAACCCCGAGTATCTCTGTACAAACGGCCAGCT
TGTCTTCGCCTCAGCTTCCTCTCAGTGAGATCTCTCCAAGCAATTCATTCTTCACTTGTTC
ACACAGCATAGGCACTTTTGCTACACTGACACCCTTGGAAGCTGGGCAATGACTGACTTTG
CCGGCATCGCCTCGTCAGGTGTCCAGGCCTGTTCCGCCATCGCGACCTACATCAACGCTCT
CAAGCATCGAGATGAAGATCTCGCTTCAATTGGCCGTCAGGCCCAGGCCCTGGAGTCCGTC
TTTCAGGCTCTCAGTCAGTCTCTAACGGAGGACTCTTCGGATCCTTCGACATCTTCGGCCG
CTGCTCAAGTGTCAAGCTCTATGCAAACGTGCGAGGCTGAATTGAACAGTTTGAAGCAGCT
CATAGCACGCTTCTCGGATAGCCTCCAGCCTAATGCGCGTCCGCAAGACAAAATCCTTCAA
CAAGCTACGAAGTTGAAGTACCCAATGCGGAAGCCAGATATTTCTCGAATTCAAACATCAC
TCGGGGTGATCACAGAAAACCTGAATCTAGCTCTCCAAAACCTCGGGCTGTAAGGCCTCAA
CCCATTCGTTGTATTGATCGGTCAGGCACTGATTTTGTGAATTCTGCATAGACGTTACAGC
CAGCTGGCAATAAGCAAGTTAAGAGGCCTCGAAGAAGCAGCCGCGCAGGCGTCAACCAGCC
TTGATGCGATTGGCTCTAGTGTCTCTGCATTGGAAGGTCTTGTGTCTCCTCTCAAAGAGCA
GATACCCGCTCTCCAGAGCGCTGTTGCTACGATATCGCCTCTCGTCAACAGGCAATCAGAT
CTGCAGCTCGCTAAGATCCAGGAGCTTCATTCGCAGAGCGCACAGTCAAACGACGCCCTCA
GCGAGTGTATGATTGGCGTCCATGTAAAACTGGACGGCTTGCTGGACCGATTTCAACAGCA
CTTCACCACTGCGTCGGCAGCAGTTGACGGGCCTGACACGAGGATGTCGGTTTACAAGCTT
GTCTCCAGACCTGCCAGCCTGGCATCGCTGTGTGGCAGCCTCGATGATATTTCCCAAAAGG
CAACATCCACCATCAGCGCCCTTCAAGGGACTCCAACGGTCAATGCGAACTCATGTCCCTG
CCGCCAGAGATTGGTTCGCAGAAGTAAACGAGTCTCTTTGTGGTCATGGGGCCTTTGGGAT
GACGAAGTCATTACTTTCAAGCACCTCAAAGGCTGCCAATACTTCAATAGCAATGGCGATG
AGCGGAGCCGGCTCCGAGGAATCAAGCTCGCAGGCTTTCTCAAGAATGCCATCATCATCAC
CTTCTACACGAGTACAGGTGCAGGTGGGCATAGCCTCGGCGCGAACATTGAATTCTATGCA
ACCGTTGATCGGGAGACATCTCCGGCCTTTCGTGTCATGTGCGTGCTGGAGGCATGTGCGC
GTAAGTTGCCAGATCCGTCAGAAGGTCAATCACAGTGGGAACGCCTTGCTCTCGTAGCAAC
GCAGAAGCTTGAAAACCTCTTCAAAGAGGGCAAAGCAGGCGCCAAGGACGTCGACTCAAGC
AATCAGTCGCTACTGCATGCAGCAGCCTGTGTGGTAAGTCAAAGATCTTCCACGAGGCTCA
ACAGAAACGGCAAAACGTAATCTTGAAATAGTCAGAGGCCATCTCCTCTTGGTCCAATATC
AGAGGCAAAGCGTATTGCCCACCCATCGCACAGTTGGCTACATTTTTGATCAAGAGGCAGG
TCCCGGCATCGCTGCGGGATCTTCGCGGGCGGTAAGAAAGATACATATCACTCACCCAGCG
CAGCAAATGCCGACCCAACTGACCCGAAACTGTCCATATAGTGAGGCATTCAAGATTGCGG
TGGGCAGCGGACACTCTTCAACTCCTCTCGCTGCAGCATTCTATCCAGAAGAGGCATCTAT
CGATGCTCAAGTCTATTGGTCTTGGGTTTGGTCTCCGCTAAAACCGCAATGGCTTGCCCGT
TCTCTCGAGCTTTTTGCTTCGATCCCAAGAGTAGCTGAAGGTACGTGACCCGAGATTGCAC
GTTGTCATCACCCTCCTTTCAACGACTTAATGTTGTACAAGTATACCATGGTCCGCTATCA
TTGGCGATCTTGTTGAATGATCAAGGCCAAATCCACCGTCTCTTACGAAAGCATCCAGAAT
ACCTTGAAGAAAGAGGGAATTTCATGGGCTGGACTCCCCTTCACTTGGCCGTGAGAAGTCC
AACGTGCTTGCGAATCTTGGTTGAAAGATGCAGCCCGCGCCATCTAGTTCGAAAAGATGGA
GCAGGCTACACAGTCCTTGCCTATACTATTCTCCTCAGTAGAACTCTTTGCAACCAAGATG
AGGACGAGGATGAGTCTCCATGTCGGTGCACCCAGAGCCTGAGGATTCTGCTGGATGCCGG
ATGCCCAATTATACCTTATCGGGACTTTACAAATGCCAGTCTCGCAGGCTGCTCGCCGATG
CCTCGGACCATTGCAGAGTCTATTTGGCCCATGCACTGTTGCAGCGTCGGCAAATGTTGAA
GCATGTTGCGCAGCATTACCTTTCGCCTCTGGAAATCGACAGCTTCGATTTGCTCGGGCCA
GCTGTACTGGACATATATGCTATGCAGGTTGATGAAATTCTTCGCCACAGAGGATTCATCG
AGTTTGGCCCTTTGTCCACATATGTCGATGATGAGGGAGGCTGCCATCGTGATGGGGCTTC
TTCTCCCATTCATGAGCTTAGGTCTATCTATCACGAACTGTCCACCGTCAAAGATGCGGAG
ATGTACTTTGACCTAGGATTCCACGATATTTCAGCTCGTCTAGACAAGCCTAGAAGGTGGA
TGCCACCTCATGGGTCATGGTCACCGTGTATAAGCTTACCCTTTGCGAATTGGTTGCTGGA
CCATGATGCTCCTCTATGGGAATGGGTAGCGCATTGTGAGATTCCATCGTCTGATGGCCTT
GCAAACGGGTTCGTCCTTGCAATCTTGGGCGACTACGGCGAGCATCCTTCGGAGCAAGGCA
ATAGGGAAGTGGCACGAATACTAGAAGAGCGGATATTGTCGGACCGCTCCATCGATCGCTG
CGACTGTCGATGCTCGCTCAGAGGTTGTACGCCTTTTGTGGAAAGGCTGAAGCGAATTCTG
AATTGGTATCGCAAATCAGAAGTTGAGGTTGCCGCCAAATTTACGACCTACCTGAAGAAGT
ACGGCAACGCTCTTCAAAGGGAGCACTGGCACGCTGCGATACGGCTCACCACCTTTCAATC
TCTAGGCATTAAGCACACGTGCTTAACAAGAAGGCCAAGAGAGCGGGAATTGGAGGCAGAA
GAGATTGCAGAGATTCAAGATGAAGATGCTGAGCTGTTGGAGATTTTGGAATCCTTGGTAG
AGGAGTTTGAGGAGCACGCCTTTGAGGCTATTGATGCGGCTACAGACAGAGTTGACAGGAT
GATTGCTTTTTGGAACGGCTACTGGGCCGACAGGATGCATCAGGTGCTGTCTGAGCTCTCT
CGCGCTGATGATGAGAGTAAATTAGCCGCAGAACATCTGGGTGTTAGCTGGACGGCTGAGA
CTGACGAAGAAGCATCTGAGAGCTCTGAATTGGAAGAGTGGGATTATTACTTTCGGAAGAT
TGAGGAGATTGAATGAACTGGTTTGAGGTGCTTTGGTACCTTGAAAAGCTGTAGTCTCTTC
ACGAGATAACGACGTGGATCGTATTGTATTAGACAGATGAGTCACTCTCACTCAGTATTAT
GATTCTCTAATTGCAGCACCCATCAAAGACTGTCGAAACGTATTGATAGTTGCTGAGGTGC
GAAGTAAGCTTTGTTGAACGACGGGGTGAACCTCAGTCCGGTCTGTCTCTGCGGAGCACAG
TCATTGTATAAGGGCCCTGTCCCCGACGTTTGTATCTAGTTGAACTAAGTCTTTTACATAT
GTTGAATACATGTATAACATCACACTCTCCAATTTCAACAAGCTCGCCATATATGAAGGAA
TAACCCTGAAATATGACCACTATTGGAAAATGATGGAATAGAGCTTTGTGGCCTCTCATCC
ATCGCTTGGCGTGGAAGAGTCTCCATGATTGGCTGCCTTTATCTGTCGATTATAGACAACT
GGGAATCGTAATTATTCGTACGTATAGCTAAAACCGTCTCCCGTAACAGGAAATGTGCCGT
TGATACACTTGGGCACGGGAAATGGCTATCAGATGGGAATCAAGTCAAGATCTGCAGGAGG
TAAACTTGGTCCCGTTGTGGCCATCACGCAAGGATAGAGAACTTTAAGTAGAATCGACACA
TTTGTTGTAAGAGAAGGAAGCTATACAACCATCCCAACTGACTGCCGAGAGGTAGCGGTTT
CATATCTGGTGTCCCGGCCAACTGAAATTGGCCTCCTACCTATCAATGGGCTGATCGGTCC
ATATCTCTGCGTGTAACACCGGTCCTCTTCCCAGTCCAACCCAATTCGTACCCAACTACAG
TCATTCATGATCCTGTGATCCGTTTCCCAAAGCCGCCTCAGCTGTAGTAGCACGCAAAGGA
CTGAGCGTTCTGCACCTGGACACAGTTGCCCCCGTTGTTGGCCTGACCAATGTTGTTGCCT
CCGCAATTCTGTCCGCTGAAGAAGTTGCACAGGCAGCGGCCCTCGTAGCAGTTGGCAATGT
TGGCAAACTGGCCAAAGTGGTAGTTGTAGCAGTTGTCGGGCCCGCCGTAGAGCTTGGTCGC
CCAGGTGACGTCGACTTGGCCGGCGTAGGAGCTGCACGCGTCGTTGTAGTAGTTGATTTGC
ATTTGCTCTGCGGTGGCAAAGGAGGCGGTAAGCACCGCGAGGAAGGAGGCAGTTGAGAAGT
GCATGATGATGTTTTGGACTGGTCGGTGACCGGTTGTGGATGGTTGAAGTGATGTGGTTGT
TGGTGGTGTATCAAAGAGCTTGTGGTGCGAGCCGACTTATATATGGCAGAAGGCTTGTGGT
CCTCATAACGATACTCATCCACGGAGTATCTGCTCGTTGATTCCAACGATACCCTTGTGCT
TACGGTGTAAAATGATTGAAGGAAAGTAATTATGCCTTCTTTCTCAAAGCTCGGTTATCCG
TGCCTACCTATGGGACCCGTATAATACGAAGATTGCAGTACATCACAACTCCTGTAGACGT
GAGTTTCTGCGGCGCTAACACGAGCGTACAGGGGGTCCTACGGTTTGGGCCAGGCATTTCT
CACGAAATGCTACCCTTGGCTATTCTGGTCAGCAAGATACTGTTTTGTACCTGCGCTATAG
GGAATGGCAGCTATGATTATTGTCAGCATTTGAAGGCATCTCCACAGGTGGTCAATGAGGA
GGATAATCCGTCAATTGCATACGCCTCGCGCATGCCACGATTCCGTTACCGCTTCGTAGCC
ATAGAAAAGGGAAGCGGGCAGGATATGGTAGGAACGAGCTTTGATTTGCTTAACGCTCAAT
ATGGTCTCATTTGCAGAACACGAGAATTCTCACGCCAAGTTCGGTGTCCTCAGCAATCCAC
AAGCTCCGACACAGCACGTGCAATTGCAGAATCGACTGCTGAGTAGGTCGCTTCAAAGTTT
GATCTCGCCGCCTCTCGTCCTTGGGGAGCGAGCATGATAGCCGTATAAGCGGAGCATCGGC
CCTACAAGCGGAGCGTCGGGCGTCCTGATGAGCGCGAGCCGATGAGATTGCGGTTGCTGCC
GAGAAGGGGAAAATAAGAGAAGCTGACAGCGAGCTACCTTACATGTACATAAGCTGCCGTT
CAACGGTTCCTAGATCCGGGAATTCCCATGGGATCGTACGGCATAATACATCGGCCAAATG
CAAGTGCCGGCGGAATTGCTTGGCGCTCATTAGGCGACAGTCGGTTATAGATGAGATCTCC
TGATGTTCGCTTCCGCTTACTATTCAACTGCCCCATATCGCCAACGCTACTGCAACGAGAA
TAGGGGAAGCAGCATTGAAGTCAGGCAGACAGCAGCAATGATACAGTACTGCTATAATATA
CATAATTTATTATCTCTGGATACATATTGACTGACCTGATTAAATAGGCAGATCAGACTGA
CGCCGGAAGAATGCTAGAGAGACATGGCTATCTTGGGCCTTCTCAAGGAAGACACTGGGAG
TACCACTGGTTCTGAACCTTGCAGGTCCCTGGGGCCTGGCACGTCGTAGGTCCCGTCCAGC
CGGCACCTCCACACTGGCCATAGAGCGTCTGCTGGCCGCCGCCAGACGGCGGACTCGACGA
TGTCGCTGGCGGCGAGCTCCCGGGAGGAGTTGAGCCCGTGTCGTTGCCGAGGACGGGCGTG
GGATCCGTCTCTTGCTGTCCCACGCAGAGGCACGTCCCCCAGTCAGAGGCAGCCTGCCCGG
GGCAAGCAATGGGCTCAAAGTCGACGACGACATTGTCTCCAAAGATCTCGTTCTGCGCCAT
GATGTCGAAATGGTAGCTGTAGCCGTATTGGTTGGTGCCGCCGACCACCGGGCACCACTGC
GCGTTCCCATTGTTCGGGCACAGGTTGGTCACCATGACGATGATGCTCTGGCCAGCAGCAC
CGCCCGTGCCGCAGCTGGAGCAGGGCGCCTGGCCCGTCGAGGTGAGCTGGTAGCATTTACC
GCAGCCGGCGCCGCACCATGAAGCTCCGGCCGTGTCGAAGAGAGCCTGGGAGCCGGCAGCC
GTGTAGACTCCGTTGCCGATGCCGAGCTGCAGAGAGAGAGAGGATGTAAGTGACGAGTCCC
TTGCCCCAGACAAGGTCGAATGTTTACCTGCCACGGGAATGCGCCGGAGCTCGAGCCGCAT
CCGCAAGCACCCTCCTGCCCATCGTAGTAGCGCTGGCCTTTCGGTTAGAGGTTGTTGAGCA
GACGTTGTGACCTGGAAGCATGTAGACTTGCCGTGGTGGTGGCCTTGTACGCGGAAACGGC
GCCTACAATGAGGGAGCCGAGAACCAGAGTTGCCTTCATGGTCACGATGGTTACAAGCAAG
ACACGAGATGGAAGATCAAGTCAATTAGTTGCAGCGCCCTTGTGTAAGATACGAATAGATG
CCCACGTGAAGAAGAATTGCAATAGTAGTTGGTTACTACAGGTCTTTTATACCTAGGTAAA
AGGGCAGTTGTACGCGGCTTGCAACGCCAGGGGCAAATGAACAACAGGCTATTGCCAGGGT
CAACGCCTCAGGTTTATAGCAACAGGCTATTGCCAGGGTCAACGCTTCAGGTTTACAGCAA
CAGGCTAATTACCTACCAGACAGGCTGATGTTTGCACCTGTAATTGCTAAAGCTCTTTCCG
TGAACGTATACTACCTTGGAACAGGCTAATTGGTATATGATATCCCGATAGGATTCGAGAA
GAGTGTTGCAGGGCGCTCGCCTCCAATCTCGCTATTACTCTTCTGACTTGTAGAGTGTCGT
TGCACCCCCTATCCATAGGATTCAAGGCCATGTGTAGTCCGCAGAGGTGGGACCTATCAGC
TTCTATACCTTACAGGTAATGACAAGGAGCAGAGGCCTGAGAACAGCATGCTCTAGCAACG
CATGGCCGCCATCGGCCGAACACAAGCACTGATCAAGATATGCGTCCTGCCATCAATATGA
AGCCATTCCACAGAGATCCAAGCACATACGACCATAGGTAGTGGAGAATTCGGGGTCCCGT
CTGCTCCCCCATAGACAAGCCACTAACCGGCAGATTAGTAGTCAGGTGGGTGACCACTGGC
GAACACCGGCTGTTGTATGTTTTTTTGCATTTTTTTTTGCTGTTTGAATCTCTTTGTCGAG
AAGAGGGATGTTGGGGGTTTTTATGGTCAGTGAGACTTGAGTCGAATTTCGGCCGGCAATG
CTCGGATTTGGTGGCTTGATGCGGTTGGTTGGTTGGGTGACATTCGCCCGCTTTACATGCA
TGGAGGCTGCACGTCTCTATTGGCTGCGGCAAAGAGGAGCGGGCTGATTCGACTTTCAATT
TGGCTTGGGCTCTTCAAGTTCCGAGAAGCGTATCTACACATTACCTGCTGACCTCACTTTA
CCTGTGAAAATACTCTATTTTGCTTCATTAATTCGTTCAGACGTCGTGCAAGATGATTTGG
AATATCTGAATTCATTAAGGCGCCGGATATCTTCGCTTTGTCTTCTCTGACGTGGGTCTTC
TTGTGCGTGTTCTCGGGATCAGGGATGTTTTTCCTCAGGAGGATTGGGTATGCGGTACTTT
TGGTGCTGTATGTGGGAGTCTATTTACGGGTGAGTATCATTCTGTTTCTTGATATGATGCG
CCTGTTTCTTCTTTATTCTTCTTTGCTGATTGTTTCTTGATAGGTGTTGCATTGGAAGAGG
CAGCCGGTGATTCGGGGCGTGAGAGAGTCTGTTGACGAAGACCGTGAGAGTGAACCTCGGT
GAGGGACGACTCAGATATCACATGTCAAGCTCTTTCATTAGCTACCTACTTCAAAACTATG
CACAAAATCGATACACGATGTGATAATTGAGTGTGAAGCCATCTTCGAATACGTTCTCACC
ACCCCGTCGATCCTCCGTCAATCCGCAGATCCGTCCCAGTGACATACGAACTCGCGTCCCC
CAGAAGAAAAGCAATTGCCCCACGATACTCGTCGGGAGTAGAAATGCGCTTGAGCATGGCT
TCTTCCTGCCACGTCGAGGTCCAGTCCTGGCGGCCGAGAAACTGCTGGGTCATTGGCGTGG
CGATGACGCCTGGGCTGATGGAGTTGACGCGGATGACTGGACCTGCAGCTGCGGTAGCGGC
TGCGGCTGCGGCTGCGTCTGCTGACGATGAGAATGCAGATAGAGGCGACGATGGAGAGCCC
CATTCGGCGGCGAGGGAGCGGGTAAGCTGGTGGACGCCGGCTTTGGAGGCACAGTAGATTG
CAGTTGGGGTAGCCTGGAACAAATCGAACACGACACGGGTCAGACTTCAAATGACGGATCT
GTTGCGAACGACAACAAGACTCACCTTGTTGGCAATGTAGCCGCTCATGCTCGCCACAAAC
ACAAAGCTCGCTCCGGGACTCTTTCCCTCCTGGTACTGCCTCCTCACGACCTTGGCCGCCG
CCTGCGCCACGTACAAGCTGCCAGCGAGGTTCACATCGAGGGTTTGTCGGGTCTGTGACTC
GGGATAGTTGATGGATTCGGCTGCGGTGCCGATGCCGGCGCAGTTGACCAAGCCGCGGAGG
GGATGCTTGACTTGTGAAGCGGCGGATTCGAAGACGGTTTCGAGGAGAGACGGGGAAGTGA
TGTCGCAGGCGTGGTAGACGAGGGTGCGGGAGAGGGATTTTGCGAGAGCCTTGAGCGGTTC
TGCAATTATCCATGTAAGTAAGACTGCTCTGTCTGTTTTTTCTTCTTCAGTGCTGTGAAAG
AAGAGGACTGTTTACCCCATGTGGTTGCGAGAGGAATCTCGTGGGCATCAATGGCTATGAC
ATCGCCGCCGCACTCGAGGATGGCTCTGGTGAGCTGGGAGCCGAGGCCGCCAGTTGCACCA
GTCACTGTTTGATCCTGGTGTTATTGAGGAAACTTCCGAGAGAGAGTTCTGAGCAACTTGC
CTATGATTGTTCGGTTGTCGAGGGAGAAGAGGCCCGGGGTGGTGGTGGTGAAGTGAGAGGC
TTCTGTGTTTGATTCTGTGGAACCCATGATGGCTATTGTGCTCTTGTTGGTTGTTACTGGA
GACTTCGCTGGTGAATTCGTGATTCCTTTGTGTGTCACTGCGAGACGTTATATACCTACTT
TCAGAACAGAGGCCTTAAAACCAGTGTTGACTCGTACGAGTACACGATCATTCCCCTTGGC
GGCCCCATTTGCCGCCAGCCGCCATGAGCTTCGCACTCCTTCTCAGCTCCAGGAGCTCTTA
CACTTCACCCATTGATTGGTAAGAAGAGCTGAAGATGAATTGTCTCCATCTTACTTTTCCA
TGAGACAATTGCTTCTCATGCGTGTTTCAATCATGCCAGAGTCTAGACTCGTCAGGAACCA
CGCAACGACAGCAAATCACCCTTATTTATAAGCTTCAATCCACAACACCAGGCTCATCTTT
ACTTAATCCCTCTGATCGACTATCTCCGTTACAAATCAAGGGTTTATGTAAAAGATTGACA
ACGGAGCCATCAGGTGGACAGTGGAACTCAGCAACTCAATATGATTACCTGCCAACATACG
AGGCGGAACGGCGGCCCGCCAGCCCACTTCTCCAGGCAACAACAGCGGAGCGGCGGCCCGC
CAGCGTCGTACTGTACAAGTACATTTGCTCCTTGTGGCTGAATTGCGTTTGCTGGACTAAT
GCAGCAAGCGAGCCGAAGCGGGGGAAAGAGGGCCGATGAAAGTTGGGGTAATCAAGGCGAG
GTTGACGATGTCTTCAGTCATACGAGTTACAGGCTTAATAAAGCACATATTTTTCTCCTGA
AAGACCTCTTCGGTTTCTACAGTTGGTATATATTTCTGCTTTTGTTCGCCCGTAGTCAGGG
TCATTGATACGCCGCCGGCCAGTTACCATCATCGTCAACCGTATAAGACAAGTTGCTTGAC
CATGACTCGCTCAATGCTGCATCGTCTCGAAGACCTCTGCAACGTCGATGTCGACGACGCC
GACACGGAGCTCATCAAGAGCATCCCCTTTACGCCGCACAACCGTACGTACAGCTCTGTTG
CGCTTCATCTAGCTCTTCAATTCATGAGAGAATATTCTACTGACCGGCCCCTCGTCTTGCT
ACAGAAACGTCCAACCAGGCCATCATCACAAACGCTCTTCTAGCGGATGAACCTCTGCTCA
AGGACCTGGTTCGGCAGTATGGCTCTCAGGGATGGGAAAGAGTCTACGACCAAGCTGTACG
TTTCCTCTCTCTCTTTCGACAACTCTGCAGACACTTTTAGCTTTCAACTTTTCCGTCTTAT
GCCTTCCATCTCTCTCCTCTCCCTCTCTCAGACTCTCTCCTATCTCAACACCCACCCCCCT
CTCTCATTACAAACTCCACATCACCATCATCATCACGGTCACTCACTCACTCACTCACTCA
CTCACTCACGAAAAACAACACACAGGCAGTCCATCTAACCGCCCGCAACATCCCCTACCTC
TCCGGCCGCGTCCTCATCCAGACCTCCCTCCGGCACGTCTCCTCTTCCGCCGATACCCTCG
CCCACGCCCGCCGCCTCGCAGCCCTCTACGAAGAAGCCGGCGTCCCCCGCGACCGCTTCGC
CATCAAAATTCCCTTTTCCGGCCCCGCGGCCGCCGCGGCGGCGGTCCTCAACCAGGAGGGC
ATCCGGACGCTGGCCACGAGCGTGTTTTCCTTGGAGCAGGGCATTGCGGCGAGTCAGAGCG
GCTGTCTCTTTATCAGTCCTTATTATAATGGTGCGTTTGATGAAGATGATGATGATGATGA
TGATGATGACCCCTGAGTACATTGTGAAACTGACGTGATGAAGAAATTGCTGCGCATTTGG
ATCCTTCTCTGCGACTCACGTTGGAGGATCCCGCTCTAGAGGTATGTTTGTCCTCCTCACA
CCAGGGGGGAAGAAGACAAAAAGGACAACAATGTGGCATCTTCTAACAGTACATGCAGCAC
CCCATGTCTCCCCGCGTAATCCACATCCTCGAGGCCTTTGCCAAAGCATACCGCGAAACCG
GCAAGGAACAGCCGATCATGGTCATCGCAAGGTAATTCCCAACCCCCCCCCCCCCCTTTGA
CCCCCCCTTACCTGCCTGAAACCCACTTTGGACGAGACTGCACGAGATCCCAAACAGCAGG
AGCAGGAAGAAAGCTAATATAGAAGCCTCCCCTTCAACAACAGCCACTTCACCCCCGCCGA
AATCATGGCCATGGCCGAGCTCGGCTGCCCGCACGTCACCATCCCCCCGCACCTCATCCGC
ACCCTCCTCGACACGCCCGACACCCTCCCTCTGCCGACGACCAAGAAGCCCGCCAAGCTCA
ACTACGGCGAGTTCGCCACCGTGCAGCGCCTCACCAAGCTGTCCACCATTGATCCCTTTGC
GCGTCCGGACTGGGACGGGAAGCTGGCCGATATGCAGACGGATTACATTGCGAATGACGGC
GAGAAGTTGGATGAGGCGCTCAAGAACGATCCGATTGCGGGGAAGAGGCTGAAGGATGCCG
AGGTCTTCTTCATCGAGATGGAGAACAAGGCCAAGGAGGCCATTGAGAAGGAGATTGCTGC
TCAGGGCCTGTAGATAACGATGACCAGCATGTAGAAACCCTAACCTCAAAGTCGAATGCAC
GTCTGGCTCATTTTCGATGTTCACCTTTGCAGTCGTTAGTGTCGTCGTCACAGTCATGGAT
ACTTTCGTCGATCGTTGCCCAGACGCAGCTTTCTCGCAACAGAATTGGCAATCTCCAGGGC
ATGTTCAATGCTTGATCCTGGCCGCGCCCAAGGCTCAAGCACCTTTACGACAGTCTGGTGG
TTTGCATCGATATCCGCCGCAAGATGGCCGAGATGGGGAGAGTTTGCGGCCAGGGCGAGCA
CCAAGAAGCAGTTGAGAGAGCTGCATCCGACGAGGTCAGCTTCATCTCCAACAGCTCCAAG
TCATCACTGGATTCCTCAATGTCAGGGCACTCACAACTGCAGCGAGCTATACGTGTACGGT
GTCCTCTCCATGAGCAGATATCCTGCCCCGTGGAGGAAAGCTCGACACGCCGCCAAACAGA
CCTTGCACTGCGATATCACCGACGACGGCACCTCTGCCCCTCCGCTGTCAAACTGGGACGA
CGTGGCGTAAACCACAAACGGCCTGAAGATGCCCTGCTTCGCCGACCAGTAGCGCAATCGC
AGTATGCATGCCTGCTTGTTTCCTGGCGTGCGATCGAACAGGTCGGGCTTGATGTCTACCG
GAAGGGCCTCGTACCACCTTTCGAGCTGGAAGTTGAGTTCGCTGCACATACGCAGCAGGGA
CGCATCTGGATGAGGCGTATCCGACGCTGACTGAGACGAGGCGAGTGAGTCAAGAGCGCGA
CCGGCGTATATGGTGAGGCTGTCGGTAAAGTAGATGGCGTGATGCATCCGGTTGAGGAGAG
ACCGAGCTGATATCTCGGCAAGGACGCAAAGATGCTCCAGCTTGGGGTTTGTGCCGTAGTT
GGGGAAGGGCATGCGATCAACGAGGACATCGATGCCGCTTCGTGGCTGATGGAACTCGGCT
AGGATATCACTGATGTTGTTGTCAAAGATGGTCAGCGAATGCTCGGGTCCCTTCCTTGCAG
TGTACTACTACCTTTCAATGATAAAGCAGACCCAGCTCAACCGCGTCAGTTCCTGAATCTC
GACCTGGCTCGACAGGATATCCTTGCATCTGCTCTCGGTCAGACACATCCTCCGTCACCAA
AAGGGACAGATGGAACTTGCCGGATCAAAAGCTGCTGTATGCTGGTCGACGCCATGTGAAT
CAGCCTCCACGCCGTCAACGGCTGCACCACGTACGTAAAGTACAGCGCGCATAAGATCAGA
CCCTGCGAGATACGAACATCGCCGCTGAAGGAGATCATCCACGCGGGCACCAGAATCCGAA
GCGCCCTCTGCATGCAGGCATCGCCCGTGTTACCATGCTCGTGATCCCGGTCATCGTCGAT
GGGGTCGGATGCAGTGGCGCCCAGGGCCAAAACAGCCAGAAACACGCCCGACCTGACGTCC
GAGCCTATACCGTCCCGCATGACGTCTTCGTAGCTAGCCAGGAGTTGGTCCCGGTCAAAGA
TGGGATGAAAGGCATGAACCAGGGCGAGAAAGCTACTGAGGTAATCATCCGCAACCGTTCT
ATCGACATGCTTCTCGTCTGCTTGAGCCCCAGAGACGGCCATGAAATCCAGCGCCAAAGAC
CTTGATCTCGTGTCCTCGACCCGAAAGATAAAGTCCTCGGGATAATCCCCCACCAAGGGAC
GCATCTGGGGCAGCGACAGCAGACTGCTCGTGCTCGTCTGGTGTCCCAAAGGAATGGTGAT
GGGGGGCACGTCATCATCTCCATTCATCCCGCGTCTCGACGAATTGCCCCCTTCGTGCGTG
GCGAGAGCCCAAGTCGAGTGCGGCATCGAGGCTGCTTCGCGTGACGGCGAGTCCATGCTCT
CGTCCCCTTCAGTACTGCCGCCACTCCGGCGGAAGAAGTCTGGCAGCTGTTGTGGCGTCAT
AGAAACCGGGGCATCTTTGCGTGGCTGCGGCTGCCTCTCCTGCTGCAGCTGTCTGAGCGCC
TCTGCGTGCTCCCCGAGCAACGTCTCGATGCTCTCCAGCCGTCGAAGGACCGCATCCGAAG
TCAACGAGTCTCCATTCTGCTGTCGTTGTGCGGCAATACTCCTGCATCCACGGACCCATCA
GAACGAACAAGCCCCCATCAAACAACAGCCTCACGCATGCATTCACCCACACGCGCTCGCG
TCTGGCACGTACCTAGGAGGAGCAGGTTCCGTGTAGACGCAGTCCAGTCCCTTTTCCAGAC
ATCCCGTACATGTCGGGTTCAAGCCATCGCAGCGTCGCTTCCTATTGCTTCGTCAGTCACG
CCTGAGCAAGCAAGCAGGGCTCTGCAGAGGAGGCTGGATGCTGGATGCTGGTTGCTCGATG
CTCGATGCTCGATGCTCGATCAACTTACCGCTGGCGACAGTGCTTGCAGGCCACCATGGCC
CTTGATTTACCAGTACTCATAGTAAAAGGTAAGCCTCCGGCCTGGGCTGAGCTGGCTTGTC
ACTCTTCTGTTTGACTAAACATGCCAAAAGAATAAAGTTGACAGAGTTGTGAATGTCTTCA
GTTGATGCTCATTCTCGCCCAGGCCACGAGGCTGGGGGCCGTGGGTGAAGTGGAAAGGTAT
TTTACGGTGTAATCTGAGCACCAGAAACACTGTATGTACGATGTTTTGCAGCTCTCAACAG
TATTAAGAGTACTGTCTACTTAATGGCTTCAATCAAGCGCTAGGACAAGCTGACTCAGCAC
ACACCATATGTGCAATGCATCATCACGAGAATTCAAAAGTCGAATGTCCATCGACTCTTGT
TGTTCATCTTCCCAGTCCCGTGATGAAGAGAGACAATCGATAATCCCATTTTGATGTTCGC
TGGTCGCTGCTGCCAACAGTAGCTTTGAAACCCCTCTCTCTCCATACATACAGGCCCTCAC
TCTCCCATTCTGCATCCACAACTCTGGTAGAGATATGCTGCGATCCGTGTACGAAACCCCC
TTTTAACCATCATGAATCCCTTTTCAACGCCCAGGTCATATTGAATGCGCACATAAAGCCA
CAGAAACGCACTAAAGGACAAGATGGAACAACACCTCTCTTCATTACACCACCTCGAATTT
TTCTTCGTCGCCCTCGGCCATTTCCACGTCAGGGGCTGCTGGTCTGGAGGTGAAAGCCGCC
CAGCCGCTCCTGACGGGCACGCTTGGTGTCTCCGTCTTGACCTCTTTCGTAGCCGGCTCTG
CAGCGGGCTTCGCTGACCTCGGTGCCCTTGCGGCCCTGGCTGGCTTTGCTGGTGCAGCAAC
AGGCTTCGGTGGTTCTTCTTTCATCTTTGTCTCTTCCTCCTCCGGTTCGCCCTCGCCTTCT
CCCTCGTCCCCATCATCTTCGTCATCATCCTCCTCGTCTTCGTCGTCATCGTCATCGTCAT
CATCACTAGAAGAGCCTGACCCTTCGCTATCGCCCTCGCTGCCAGGGTCATAGTCTTCTTC
GTCTTCGTCTTCATCATCTTGCAGTTGCTGCTCGGCCTCAAGCTGTGCGCGCTCCAGCTCC
GTCATGCCGTCTCCCTCTCCCTCACCGGCCCCAGCATCGCCATTCTCGGCTTCCCCGTCCT
TCTTCTTGGGGCCCTTGTTCTCGGCCAGCTGCAGCTTCGCTTTCCTCTGCTCAGCCATGCT
CCTGTCCTGAAGACCATTCATCTTGACGTAGTCGTCGATGCCGCCGTAATCTTGCTGGTCC
AGCATGCCAAATTCCAGCTCCTCTGTGTTGCCGTCCTCGTCGATGAAGACCTCCACCACCA
TGTTGAACGTGATTTGGAGAATGTTCGTGTAACTGATTGCGGCAATGCGGTTGGTTGGGAT
GAAGATGATCGGCTTCTTGAATCCCCACAAGATGCCATTCTCGAGGAAGAAGAGGAAGCCG
TCCTTTGAACCCCTAAAGCCGCTGACGTGGACTGCTATTTCATTGGGCCGGTGAGGTTGGC
GCACCATGCTGCGGAACTTGTTTGAATCGGCAGAGACGATTTTCACGGCACTACCAGCAGC
TTGCAATTGCCTGCTCAGCGCCCAGTGGAATAAAGACTTGTATGTGTCTGATACAGCGGCC
GCAGCCCCTGACTCTGATCCTCCAATCGTTCCTTGCTTCGGGGCAGTGATGGGGACGGTGA
AGACGAACGGCTCCGCGGACGGAGGGTTACCTGCCTTGGTGGGCAGACAAGTCCCTTTGGG
GAATATCACGTAGTTGTGTTGAACCTGCGCCTTGTCAGGGACGGGGAGGAAGAAGGCATAT
TCTGCTCGATTGTCAGTCAGCCAGAAATTCTCAACGAACAAGGATAGGATTTGGATGAGGT
AAACGAACCAATATCCCTCCACGCGTAGCTAATGCCCGGAAGAGGAGCTGTTGTGCCAGGG
GCCCTAGCATATAAGTGGTTCGCTGTGAAGCAGATCTCGAGCTTCTTCCTCTGCGGAACAA
CAACAGAAATCTCTTTGACCTCTAAGAGGACATCCTCGTCTGCTGCATTCGACAGCACCGC
TTGGCTGTTCGGACTGCCATTCGCTTGCTGTTCTGCGCCGAATTTCCTCTTCTTTTGCGCG
GGCTCTCCGTTCTCCTGCAATCGCTCGTAGACGTGGTCGGCAATGTTGTTGAACAAGGCAA
TTCGGCTGGGAGAATCTGGGCCTCTGGTCAGCTGCTTGAAAAGGGTCAAGAAAGAGCTTCA
GCCCAAATACCTGCAGCTTGCTTGATGCTGGCGATGATGTCTGGCCGAGCCTGGAAGACGG
CGGATATCCGCTGCGTGTTAAGCGACTGGGCCATTGCGACGCAGCGAGCAAGAATCACGGC
CAAAGAGGGAGACGCTGCGAGGGCCGCAATTTCGCTGATGGCAAAGGGACGAGTCGCGATT
GATGCTTGAGATTCACGACTCAAGTTTGTCACCTGCAACTGACGCGACTTTGCAGCGACGT
CAACTGCGCTGCTTAGTCATTCGGCGTGTCGACATCCCCGCCATCGCGATTGGAAGCGGCT
TCAACTCAGTACTGATTCACCGACTCTCAGGCAGCAGGACAGCAAATTATTTTATCACCTC
TATGTCTTTTTTGATCTCTAGGTAGCAGCCCTTTGAGGAGAACTTGTCTGCTGCGTGGAAT
CACGATACTCCAGGCAATCCAGGCGCAAACTGTCGGTAGCAAACGAACGGCCTTGGCTCAG
CACAATGGCAGCGCCGTTCCCCAACCTGTACACCCTTCGAAAGGTTGCCGAATCGGCTGCC
AAAGGATGCGATGTTTGTTACAAGCCCAGCTCGTCTGTGCTCATTACGCCGGACAAAAAGG
TATATCCCGGTCATGCCCAGAGTCCCTTTCTCGCACAGGGCTGAATGTGGCTGCCGTAGGA
CTTCTTCTATATCTGCCCTGCCCACCTCAAGGACCGGTACTTTTGTACTCCTAAGATTGAC
GAGGATGCGGTCAAGGCCAAGCGGGAAAAGGAGCTGGCTGAAGAGAAGGAGAGGCTAGTCA
AAGAGTATCAAGAGAAGCAGCGCAAGAAGAAGGAGAAGGAGAAGGAGAAAGACAAGGAGAA
AGACAAGGAGAAAGACAAGGATAAGAACAAAGAGAAAGACAAGGACGAAGACAAGGACAAG
AGCAAAGAAAAGGAGGAGAGTAAAACTGAAGGGGAATCCGGCGCTGTAAGTTGAGCCCGGG
CACTGTTGCTGGATGGCTCTCTGAGCTGGAAGACCTAACGTACTGACGAGAGATCAGAAGA
ACAGTGGTGGTGAGACACCAAAGCAAGAGGATGAGCCTCGTGTCTTTGAACTCAAAATGTT
CGTATGAGAACTTCTTCATTCCTTCACCCGTATCAGTACTCACCGTTTGCAGTGCCTTCTA
TCAACAGCGACTACAGCGCAAACGCCAAGCAGAAGCCGCCAAAAGGGACCGCGAGAGGGCT
TCTCAACCAAATTACTTCCCGTCCGTACCAACAGAGCCGCCAAGAAAGTAGCCAAATTCTG
GGTTCCAGTCTTTTCGACATCTCTTGCATCCCCTGGCCTCTTGACACAGCCTTTCACGCCG
TATGAGGCACAAATCTCCGTCTCAGACACCGGCATCGTGTATATTTCGGCTGTCGTACTAC
CTCCTTCGCCCTCCAGAGTCCCAGAGTATAGAGTTGCAGATTCTCAACACAGTAAAAGCGA
GTCGAGACATGACAAGAGCTCAAATCGTTGTGGGGAGCTCACTCGTTCGCCTCCGACTCCC
AGTGCATCCTCTCACACAGGCTTCAAGACCCCGGATACCATTTTTCGTCTCTGTGTACTTA
GATCACATCATATTGCCCTTTAGCTACGACATCCATACTCTTCGTCGTCCCACGATTGAAC
TGGCTAAAACATGGCTCCAGCTGTGCTCTAGTGGGACTCTCTAGAGCCAAAAGAACTGCGA
CAAGCAGTCCAAGGCAAGCAAAATCTCGTCAGCATCTCACCTCTTCCAATCTCAACAAGCC
AACAAGACAAATTTGAGGCAAACCAATACGAGGTGGCCAATCACCAGGTCTGCTGAAGAAA
AGTTTCTTCCCCAGCAGCAGTCGGAGAACTCGATCACGGGAGTTGGTTTCGGCCCCGAGAC
GGAGTTTACTCTGGCCTGGACGGCCGCGCTGACATCGACTTTCGATCGAATCGGGAGCGTT
GCTATCCACGGAAACTGGTGATCGATCCGGCTGAAGCCCACTTGTATTACAGAGTAGCACT
ACTTTGTGCAAGACCATGTAATACAGCGCATAGCTGCAAGTTCGCGACATAAGGGCAGCCT
ACAAGGCGACATGATGGTGGCAGTCTGGCTAGTGCTTACACTTGCGGTGTCTGTACACCTC
TCCAGCTGCATGCTCTGCCACTTGCTGTTTCCAGGGCTGAAATTACACGCCCTCCACAACT
CGAGATTTCGCCAAAGAAGAAAAAATCACGAGGGCATGAGAAGGGGGGGGTGCTACCGTCT
CTTGCACTGGTTTGCTGCGCTCTATTCTGCATCATATGATGATGGTGGATACAACCCGAAC
GGAAGCGGCCGGCGTTCTATGTCAACGTCTCGGAACGAGGCTGCGGGCGTCCATGAGTTTG
TAGGTACTGAAACTCCGGCCATGACCATCTCTGGCCATCGGCGACCAGAGAGAAAACTCTG
TGGCCTCCTGGTCCCCGGTTCTCAAACGAAGAGCACTGCAGCATGTCGAATCCAGCTGCTC
ATAGAGACCAACTCCAGCGTCGACAAAGCAAGGGCTTGACCAAGTAACCACAAGAGGACTT
GCAGCTACGGAGTCTCAAAACTACGCGTACGGAGCTGGCCCATGCGCCTTGCCTTCTTCTC
TCGCTTATTGTGCCGGCACTCGCACAGGTTACGACCGGCCGGCGGAGAAAGCATCGGAGGA
GTGCTGCTATCCAGCCCTCTGATGCTGTTGTTCCACACATCCGTGCGAGCCTGGTCCCAGC
TCCATACTCTTGCCGGGCTTCTTTATGGGCCAATCTCCAGAACTCTACCGACATCACAGCG
TCTCGCATTCAGATTGATACACGCCCCCGCCAGCCTGCCAGAGGAAACCGAGATTGAAACC
CCCATCACCGTGTACGGGTAGCAATGGTTGTTTGTGCAACCCTGCTTGGCATGCGGCATGC
TGACATGGAGTCAAGGACGATGCCCTTTCCGGAAGACTCTGCATACACCAGTTACCCGCAC
GCCGTACCAGCTGCTTGTGTCAGTAACAGTACCTACCTGTACAGTACGATACCGCTCACAC
ACCCGTACTCCTGACTCCTGGTTTGCTCTGCTCCCCAGTCTGGGGGAGCTCTTGACGATCT
GCTATTCACGCCGTCAGCTGTCCCACACTTCGGCGGCTGTTTCAACTATTGTCGGTGGCCA
TTCTGAGGGCGGGACGTGGCGCATGCCGCCGCAAAATCTGGCCATTTTGCGTCTTGTTAAA
GCCTTTGCAGATGCGTCTCGCCAGCCAATCAATATCAACAGTCACAGGCGGCTGCGAGCCC
TGCCTTCTGAGTCGTCTTAAGTGCTGGTTTCGTGCCCCTGGAGACATCCTTCATCTTCTCG
TCTACAGCTTCGATAAGGAACACTCGGGTACCCTTGAGAAGACTCAGCTTTCAGGCTTCTG
ACAAGGCTCCTGTCACCGCTTTCGGTGTGCTCATGTCAGTCACTTCACGGCAATGAGCGCG
GAAACCTAAAACACAGGGCCATGTGCGTCCTGCTAATTTACCCACTTGATTGGTAAGGGAT
GAGTGAACGCATTAGCTGACCGCGGACTCTGAGCTCTGCGGTGTCTCTACATGGGACCAGC
AGCAGAGGCGAGCCAAAGGAGGAAATGGTCTGCAGAGATTCACCCCCCTTCGGAGCCTGTC
CTCGACTATGGCCCAACATGGTTTGCTGTGCCGGGGGAGGCGTCAACAACGTTCTGATGGA
CGGGCGTGGAAAGTGGCCTTGTGGAGGTGCAGCATGTCCCCATAGCGCGGTCCGAGCTGTC
ATCGATGCCACTTGCTTTGATGCTCTATCGGTGTCGGGATGATGGACCCTGAAAGGAGAAG
AAGACTTGACAGCGCAGTTTTCGGCTGGGTATTTTTCCATCTGGGAGAAAGATACGAGATA
CACTTGAGGGTAGTAGACACGACAGAAACGGTCACTTTTTTAGTCGCTGGAGAAGATGGGA
GCAAGACAAATCAAGATACGTTAAAGGGATGCTTCGCTCTTCTCGGGCTAGAGGTACTCAT
GGGTTGGCCGACATAACCCCCGGACTCAGTTGGATACGACTATCTACCTAAGCCTCCCTTC
TTTCCCTCTCAAACTCGAGATTCAGGCTGCTTATGCCAGCGGGTCATGCGACGAGGCGCCT
TGCGATCGATCAAAAAACAAAGCTGCTGAAACCACGGCCACTACCATTGCTCCTCCATCGC
CTGGACACATTTCTCAGAGACCCCCATCGTTCAGAAATGCAGCTAGCTTCAGGTGATGACG
GTTATTCGGGGAGGAAAGCGGCCTCGATTGTCCGCGTTGCCTGGCTGCTTAAAAACGCCAT
GCCTGTACACAAACACACACACACGCCCTTCAGCCACCGGGGGCACCGACGATCCCAGCTG
CGTGCTTTCATCGGATCCCAGTCCTTGCTGTGCCTTGGCCCGAGTAAGACGCCTCCAGGAC
GAGAATGGTCTTTATTGGCAATCGGGTAATAAGCTGGCGCGAGAGGGGGCTTTCTGTTAGC
CCAGTTCAAGCCAGGTTCACTACTCGTAAGCAACCTTGAACAGAAATAAGCGGGCAAAGGA
GAAGCTTTCCAGAAGGGACAGGGATCAGGAACCAGCGAACAGGATCTCGAAAGGTCCAGCA
GACCGGGGCGGTCTTTAACACCGTCATTGTTATTATCAATAACACCACCAATCAAAGGGGG
GGGTGGGAGGGGGCGTATACATGGCTTCGAAGTTGGAAGAATGGAGAAACTTCTGACTCGG
CAGGACGCAACGGCAGTTTTTGTCGGACGACGGTATCGGGCGTGTTGTTGATGAAAAGATG
GAAAGGAGCCAGGCGAGGGCTAGGAAGCTGGGATGAGATTGTGACGGCTCCAGCAACCCTT
CTCGCCCGGGACGTGGTGTAGTCGACGGGATTATCAAACACCATGGCCTGTCCTTGTTTGT
TCGGATTCTTAGCTTCACGCCTCAGCCTAGGGACCGTGTTGGATCTTGTTTTGTTGCCTTG
GTCACTGAGTCATTTCTAATTCTCGTTTTGGGACTACATGACAAGTTCTAGTTCTGGGCTG
TCAAGGGACAAGCAACGACGCATACAGGTTACTGATATACAAAGGCCATCGAAGGGGAACA
GGAAAAAGCCGACGGGCCAGATGGTTTGATAAGCGGAACAAGGTGAGTGCAGCAAGCAGGG
GTGAGCAAAGTGAAAGATAACCAGTTTGTCACTACGCGGATATTGTGTGCAAGCCCTCACA
CAAGGGAAGCAGACCTGCTATTACAGTATATTGGAGTGGAAAGTGGAACTGGACTTTCAAC
ATCCCCGAATACAACCATGACAAGAGACGGCTCAAGGTACCTATAGGTATCCAACCTGAAA
TGATGTTGCAAATGTCAAGTCTCGAGTTGCGATTCAGACAATGCTCTTGGCTTTCGGGTCC
CTGTTTCTGCTCGCCTTTTGCAACCGGATTGAGTGGTGGAAGTGCAAAAAGTGCATCGCAA
GAGTCCGATTGGTGGGATTTTGGACTATCGCGATCGAGGGGGCGACATCCGAGTAGAAAAC
CAGTAAGAGCCAATCCCTTGTCTGATTCTCTTGGTCTTCTGCACGGGCATTGGGTGGCTCT
GGTCGAAAACAAGAAATGGATAGGCAATGGACCAGGCAATGCATGTTTGTTGCCGATCAGT
TCGTTCAGCGTCAGCGCAACACATGACGATCCCTGGGCCTGGCTACCAAATATGGTATTTC
CGCACTCGCTCTCTCTGTAGAAAGGGGGATACTATCATCACGCTGTTCCACCTTCTTTGAA
GTAACAAGTGTCATACCCTAACATACTTATCAAAGGGTTCATCAGCAATCAAGAAACAAAA
AGGCCGGATGTCGGACCCGATCGGACCACAGACGTGCCGGGATCAGAATCCTCCTCGATTT
CAGTCAACCTCCCACCTCTCTCATAGGGCGAAATAGGCACTTGCCATGTTAATGATGGGGC
GATGATGGAGTCTAGGGACTGACAAGGCGGTCCAGCGACCGCCGGGGATTGCCAACCCGTC
TTGCTAAGCTCTCTTGGCATCTTTTACTAGTTGACGGGTTTATCTACCTTGGGCAGGTGGT
ATGTATGTACAGTCAATGGCCCCCCCTGTTCGTCCTCGTGGGGCATCCGCGAGCTTTGGCG
AATTTCTGGTCATAGACGTGATACTACTCTACTCTTACTCCATCTGTAGGGCTTCCTGATG
GACTTCTTCACCGAGTGCTAGCTGAGCGAAGATGAGAAGGAGAAGGATATACAAGTTCCTC
GTAAGCTATGAGCCATCATGACATGCTTGTTGGTTTTACCCAACGGAAAGGTAGAAGGTGA
GCGAGATCTTGGCATTGTAATGGGCTTACTGAAACAAGGATCGGAAGCACGACTATTCAGA
GACTATAGTCTTCGTCTGACGTGCTATTACTACTATCTTTCGTTTGCCCAGAAACTCTCTC
TTAACCCAAACGTAAGAGTGGGCTATTACTGCCCAGGAAAAGGCAAAGTGATAGGCGAAAG
ATGACGAGACTATCTGACGCGGGCGGCCATGTGCGCGTCAGCTTCTAATCTTGTTGTGTTA
TCACTTGCTAGCGCTGGGTCCTTTGTGCCGGAGAATTAGTGACTCAGAGCTGGTTCTATTT
CTTGTCCTTCCTGATTCGTGTCCGTCTCTGTCCTTGTCAGATCCAAAACGTTAGAACTGGT
ATTATTGATAGCTATCAGCTGAGTCCGTTAGACCTAACCCAAATATAAGATACGGCTCAAG
GACAAGTATCAATCCATACATCTTGGCCTTCGAGTATGTACAAGTGCTGCGTCGCTCCGGG
TATTTCCCAGAAACCAGATGTAGGAGTCCTTGTATGGGTAGCCAAGAACAAAGAAGCCAAA
GAGGAAGTATAGTGTACATATCAGGCGTCAAGGCAGCGCCATCGTCAGCTCCATGTATCGA
CAAATGATCCTATATACGGCAAAGACGTGATAATCTATTCTGGCACACGGTGATGTACTAG
CAGTTGAGCTCACCGGTCACGTCAACCCACTTGACTGCCCGAGCATATAGTAATCAGCTCA
GTAATTCCAACCACCCCCGCCCCTCTTGGCGATGATCGTTCTGCTTCACCCCGGTGATGGC
CTGGCCCGCTGACTGATGTATCTTCACCTCAAGGTCATCACCATCACAGATTCCCCTTGCT
GCCGCTGCCGCCTCGGCCAGGAGGCATCCGCAAGGGCGCCCTGGAAACCTCCTCCTCGACC
CTGGCCTTCTGCAGCGAAAAAGCCGGGTCCTCGCGCGCGCCGCACGAGCACGGGAAGCCCT
TCCAGTCGTACCGCCCCACGCCGGCGCCGCACTTGGGGTTGGGACACGCGAGCCGGCCGCT
CAGCTCGCCCTTTTCCAGCTCCGCGCGCATCCAGCTGAGCGGCTCGACAAAGTAGTGCTGG
CAGAGCGGGCTCGAGGACGGCGGAGGAGGGGGAGAAAGCGTGCTGTTGTCGCCATCGCTGC
CGCTCTCGGACGCGCGCGGCTGGTGCGGGACGATAAAGGGCCCTGTGGCCAGGATGCGGCG
GCATTTCTTGCAGCGGAGCCTCCGGTCCGCCGTGGGGGCCGGGGAAGGCGACGATGACGAT
GACAGGGACGAGGCTGCCGGATGTGACGGTGACTGAGCTGCAGCCTCGTCCTCGAACCACA
GCTGTGACGGTGCCTGTCCCACAGCGAGGCTCTCCCTGGCGGCGCGTTGATACAGCCACCT
CTGGTAAATGGGCTGGGCCTCCATATCGCCGTCGGCAGGGCAGCCCATCTGCCACCACAGA
TCGAGCTGGGCCATGAAGCCCGTGTTGGGGCCGGCAAGGGGCCGTGTCTGCTTGATGAGCG
CCAGGGCCGCCCGGACGGGCTCGCTGAAGGACTTGTAGCTGTCTTCCGGATCCTGGGCCTC
TGGTAGAGTCGCGGCCAGCTCTGCGCCTGCAGGGCCGGTGAAGCGGTCTGGGTAACGCCAC
AGGAGATAGGCGATGATGGCGGAGATGGAGCGAGACTTGCCGGCGGCGCAGTGGACAAAGA
CGGCCCCGCGTTTGGGGTGACTTCGTGGGGGATCCGAGGCTGAAGCTGAACTTGGCGCCGG
TGCTGATGCTGAATCTGACGGTGGTGGACCTGATTCCTTGGGGGCATCCAGGCTGATGCTC
TCAACCGCCTCCACTACACTAGCAACGGCATCGCTGTTGGAGCTCTGGTGCTGACTTCTCC
CACCCCGGAGGCCCTCATCGATGAACTTGACAGCCCTCGGCAGCTCGATGAGGAGATCCGA
GTCTTCGACGTCGTCAATATCGATGAGAAGATGCTTGAACGGCTTGCCGTACTCGGAAAAG
GGCTCGTCCTTGAAATTTTTGAGACTGGATGGGTTGAAGGAGACGAGGGACAGGACGTGGG
TGACTTTTCGGTCCAGGAGTGACTGTGAGCGGCGTAGAGCCCATAGACTGTAGGTTGATTC
TTTAATTAGCTGCGGTGAGACTTTATGAAATAGTGTGATATATTTATATCGGAAGCATGGA
CGTGTAAGCACCGTCTACACGATGAGTTGTATCTCCAGCATCGACATCAGCATCAGAATCA
GAATCAGAATCACGCACTCACCCCCCGACGTAGAGGTTGGGCACCCCCTCGATTGTGCTCA
GCGCCATCTCGATAACGCTCTTCTCGAGGGCGTTGTGCTCCGCCACCTCGAGCCGATGGCC
AAGCTGCTCCCTCTGCCCCTCGACAGGGGGGACGTCTGCCGGCAGCGAAGCCGGTTTATCT
GAAGACGAGGCCACGGTTGGTGAAAGTGCAGGCTGCTCGGGCCTGGTGGCTTGACGGTATG
CTATCTGTAGATGTGAGATAAAGGAAGTAAAGTCCAAGAGTTGAGTCGAGTGCCGAGGAGA
GGAGAGTCTCGTTGCTGATGGAATCGAGACTGTTTGGATGTGATGGAGGAGGGGGATAATC
CGCGTCTCAGATGCTGTCTATGAGCTCTAAGCCGAGTCAATCTAGATATCTAAAGAAAAGA
AAAAATATCACGATATGGCTCTGAGAGGTGCCCCAAAGCAGATTGAAGGTAATTGTTCGTC
GAGTTCATGGGGCAGCATTGAACTTCATGTTCATCATCTCCAGTCTCACTCGTCAGTTTTC
AGCTTTCAGATTTTGCCGTGCACAGCCACACTAGCCCCTCGTAGAGCACAGCCACAATTAC
CCCTCCCTCCTCGCTCTTCTCCTCAGCCTTACAGCAGGGCTGCCCGTATCAGCCTCGTTTT
TGCCTCGGTCCCCTATAACCCGCCTGAAAGTGCCCTAGAATCGCCCTACAGCAGCACCCGC
TCATAGGTGCTACAGCGCTATGCCCAGTGTGGTTTCAGCGCGCTCTGGCCGCTAAACGGCC
TCCATGCAGGCTGCCAGCTGGAGTGGGCGGGGTTCCACCGGCACTTTTACTGCGCGGCAGC
GGACTGATGCCATTGATTGACACCAGATGATGATTCAACCGATCCAATACAATTGATACAA
TATTCGACACGAGATATCAATGCTGCTGCTGCTGCTGCTACTACATACTACAACTCTTTGC
ATGTAGATATAAAGCACTGTTACACACCCTCATGCTCGTACATACATCAGCACATGTCTGG
CCGCTGAAAGCGACTTTTCCATTGCCCCCCTCACCTTGATGCTTCAAGTGAGGTGAGCCCA
TATCCAGTCAATCACTTACACGCCCCTCCAAGACGCACGACCGGCAACATCAAGGCACAGC
TACAGGCCCATGTTTGGAAGGTAGAATCTATCCTTCATCACCGCCTCATTCCCTCATCCAG
TCCTCTGTGCATGTACACTTGTGCTCCCTCTCTGGCTTGAGCACATGCATATCAATGCATC
TCAGAGACGGAGGATTCAGTACTGCTACCTACCTACCTCTCATCGCCTCGACACGTCCGAG
ACATGCATATGAATGGGCACATGAGGCATCAGTTCCACACAGCGAGTGCTGCTACGATGCA
ATACCACACCAGCCGCGAGAGATGCCACCTCCATCGACTCTATAATTAGCAATTCTCAGCA
GAGACATGCTCAACGCCATCCTCAATGTAACGCCACATGCATCTCGCCGTCCCGGTACAAG
CACAAAGCACGCTGTAAGCGCCTTGCCTTGTCTCGAAATTGCTGGATTACACAGATAGGAC
GTATTGTTGCACCCATGCGTCAGGCCAGAAGCATGCCGGCATGACGCAAGATGATCAATAT
TGCAATGGAATGACGGATGAAAGAGGGAGGGGCGTGCATCTCCTTGTGTGAGAGAATGAAA
GAGCGTGAGGGCCAGCATCTGAATCCTCCAGACCAAACAAATTCCTGAATGGGGGATACAC
GCCCCTATGCTTCATTTATACTTTGTTGCTTGTCATCTGTCTCTCTATTGATTGAACATGA
TTCTGATTACTGATCAGATGAAAGATTGGAGGCTTGATCCTCAATTCATTATTGTATTCTT
TCTGCTCCCGTCTGGATGTCCTTGATTGATCCAAGCCCTGCCAATCAGCTTGGCAAAGCAC
AGCTCCTTTCTCAATTAATCCCATTCAATCCTTCGCTGCGCCCAGAATACATACATCTAGT
TTTAAGCAAAGGCCTCCTCTCGGTCATCACTCATTAGAAGTTGGCAGAGAAGAAAAGCGGC
GCCGCCGTTGCAACAATCGCCTCGAGCCTGTCAAACGTCGACATGTAGTCCTCTGAATTTG
CATTGCACAACAGAACACGGTGCTTCCGTAGGTAGCTTAGAAAAGGAGCAAAAAGCCCATC
TCAAGTTATTGGCCAACGGTACACTTTCGTTACGAAATATAACATATGTTCCTTGTAAAAC
ACGAGGCACGCGAGATACAAAATACAAGCCAATCTCACCCCGTTTCCCCATATAGAGCACG
AAGTAGATTGTAGCATGAGAGTAAGCATAAGGTACATTTCATAATTCTACGCGAACAAGAC
GCTCCTCGCACTAGGCGGCGGGCAACTCGAACAAACGGGGAGTGAATCTTGGATCAAATCG
ATTACATAGACCAGCCGCCCTTACTCATTGCCATCCTTGACTATAAAAGAATCGGATGAGG
TCAGGCCAGCCTCTTTTTTATGTAGTTCGTTATAATACGGGTTTAACATGAAGACCCTGCT
GCTGACTAGGTACGACAGGATGCCCTCCCAGAAGATATGTCAGGCATAAGACCTATCGTAC
TCTTATTGCTCCTTTGACTCTTGTGAAGTCATCATTAAGCACTCCGTTCATTCATCCGTCT
TCCATGACATTGCTGAGGCACAATCACTGCTCGTATGTGTATATACCCCGGGCATCAGGCT
GTAAGTGTCAGCCTCCATTGCTCCCTTGTACCCGGTACCCTGCCAGTCCGGGGCCATCACC
CCCAGCTTACTGGTATCCGGGACTATCCGGGACTCGCAACACAGCTCGCCACAAATTTCCT
CTTACGGCATTGCTCTGATTCGGGCGTCCAGGAGACTGTCACGTTCAGGTTCAACATCAAG
CATCGAAATACTTTTCTCTAAACGAACCTCGGTTGGCACAGGTACAATCGTCCATGTGTAC
CTATATTACATGCGTCCTCTTGGCTCAGCAGGACGGGGTCACGCCAATACATCTCGTATCA
CGTCCATAGGGGAGGGCTACAACCTGCTGAGTTTGTCAACATCTCAACAAACACACCGTCT
TCCCTCTGACAAACAATAAACCATGATCAGCCCTGCAATGCTAATACAGACGGACAGGCCC
CGGAGAGATAATAGATGCCGCCTCCCGATCCCTCCAATTTTTCCTTGAAGTGGCATCTCCC
CTCTCCCCCGGAATTTCCTTTTCAAGCCTGTATCATCATCTATGTATACTCTTCTTTTAGT
CTTCGCTTATTACATACAACGAACCCACGTTCTGTCTTTTCTCTTCACCCCTCTCAACAAT
CTTGTCAGCACAAAACAGCAATATAGCACAAACATTACCGTCCATAACGCCAGCCATTCTA
TGACAACTAGTATTCAAGACAATCCATGCAGTCAATGAACAAGGCTCTCTTTTTCGCGCTC
CCGCAGATCCGCATCACGCACACGACCGCGGACGCACGGAAGCATACAGTACATGTCATGC
CCCCCTCTCCCCATCTCTCTGTATCACTGCCCTTCACTTCATCATTACGTGACGTTACTCA
AAAGAACAACCGGTTGCCCAGCCCGCCCAACAAAAACTGAGATGGTGTGTCCCCGTCATCT
TGTCTGGCCCAGATGCCGTCCGAGTGCTACCTCTTGTCGTAGCACAGGCTTGCCATCCTTC
TCCTGCTCCTGCTCCTCCTCCTCCTCCCATACATATGTGTACCACCTTGGACTACATACTT
GTACATACACCACGCTCCTCCCTTCTTCACATACATACAAAGCAGTATCACCTTGCGGAGT
AGAATGTCCCTCGTAATAATATACCTACCACTTCTGCAAGAAACGGGCAGATCCTACACCC
ACTCTTTCTATCAATCGAGGCGCCTTGTACTCCCTACACGCAAACGGGTAAGACCGTACTC
TCCGTCCGCACGACTCGCAGCAGGGAAATGTAAGACACTCGGTAGTACAGCGCAAGTACGT
GCGACTCGGCCATGGCAGTTCTCGGTCCAAGTATGCATGATTTTAGTGAGGGGAGGGGAGG
ATTGGGGATGATAGAGAGAGAGAGCGAGAGAGAGCGAGAGAGAGAGAGAGAGAGAGGCTGC
GGGCTTATGCCCTTAGCTGCATCTTCGTGGGCTCTGAGAATCCTTCGTCTCGTCCGTGGGA
GCAAATTCGTCAAACATTAAAGCGAACCGTAAAATGATCAATCACAATGTGTAAAAGGCAA
TATTTGTCAAGCGCCATTCAGAGCAATCATTATAAACGCGCCTTTTGAGCAGTCATGGCGA
TATTGTTTTGCAAGCAGAGGAGCCATACATGTACGCCTCGGAAGCATCTCAGAATTTCATC
ACCTTTTTACCCGGAACACACTATTATACACCGTCTAGCCTCGTCACTCCTTTTGAACATC
AGATTCTCGCCATCTTCCGTGCTTCCTCAGAGAAATATCTCAGGTGCCGTAGGTGCCGCCC
CCTCCATCTCGTAGCCGGATCGCCTTGAGCCGGAAGGACTGTGAAGCCTCCCGATGGGACC
TCGTCATCCTCTGTCATACCTGTTACTGCCCATCAAAAGCCGTACGTAAGATCGCAGTGGC
AGAAAACAGTCAGAGAAACCGAGGCAGGGAAATGAAACGCCTCTTGATCTTCTGCTTTTGC
TCCCTCGCCGCATGGGGTGGCACCACCTTCAGGCGACCAACAGCCGGCTTCCCCATCCCAG
CAGCCCGCCGAGAACGACATCTGTATGTCAGCCGTTCCGGTCTGATGTTGCCAATGGGCAT
CCCTTGTCCTTTGCTCGCTGGCGCCGTCGCACGACGGCTGGCTGAGCATTCTGCTGTGCTT
CCACCTAAGCCCGAGTGAGGGTAGGGCTTGGGTCATGTATCTGGGGACCAGGGTCTCACAC
GCTCAGCCCAACCAGAAGCCGTTCATCGCCAGCCACTTGCGTCCGGCCTCAAGATTAGTGC
CAGTCTTCCGCACGGGGAGGGTTTGCGACGGCTCCTACGCCTGGGCAGCCAGAACCCGATG
GGCTATGCAACAACTCGCAGCGGAAATCTGCGCATCTACGATTTTCCCTCCCAAGCACGGT
CAGTTGCTGCATCCTGCTTTGCTGACTCTGATGCTCCCGCAATAAGCGAGGGTGCTCTGCG
CTGTCATGTTGATTGCGGATTCGCACCAGAGCTGGCTTTGTCAGATCCGTCATTGGCCCCA
GGCGGCGGAGACGGGTATCTGGGAACAGGCAAATGCTCTTGTCCGCTTGCCCGGCCACAGT
GTCCGGGGCCCCCCTTTCAAAGTAAATATAAGCGGTCGACATGTGTCGAGCCCTGGGGCCT
TGCGAGGTTCAGCCAGCCCGGACCTGGGCAGAGGTACCAAGTGATCATCGTGGTGCTCCGT
AGCATCAGCATCAGCAGTCAAGGGCGGCCTTGCGATAAAAGACTGGGGGAGAGAAATGGAA
GATCCTGAATCCTGTGAGAGGCATGTCTTAGCGGCTGACATGGGGAGCTGTTTCTCTTGGC
CGAATTCGGCGGCACAGGCGTAACAGCAGCATGTGCGCGTCTTACCCCATCATGAAATCAG
CCGGGGAGGGGAGGAAGCTCTGCCCTAGGATCCTCTGCAGGAGGCCCAACTGCGTGTCGTG
GTTTCTGTCAGCCTGACCCTTTGCTCCAATCGTCCAATGGCGTCGTCGGCTCAATCTCCTC
CTGCTGCTTGACATCTCTGATGAGGCCGGCATCAAAAGAATCTCCCGCCATGGTGCTCTCC
ATAGGCACACAAGCCATGTCCTGCGGCTTTGATATTCTCCTTCTGAATCACTCTGCCCTTC
CATCAGTGACCCCGACCCCGTGTGTCCAACTGTGGCGACGTGCGTATTCGGCAGACAGCAA
TTCTGTTGCTGTAGGTGCTCGCCTGTGCAGGCTCCGTTGCGCAACCTGGAAAGGCCACCGC
ACTCCAGAGCCTTGCTCGTTATGGAGACTGCAAGATGACTGCGTGCTCAGGGAGTTTTGGC
TGTTTTTTCCCATATTTGAAACCCAAAGGCCCAATCAAGTCAAGATTCGTAAAGTCGTTAT
CAAGAGGAGAGAAAATGAAAGAAACCTCGGCCAATGCGAAGAATATTTATTTTTGATCTGT
CAATGCAATGCTGAGCTCCACTATGTCGCCTTCCGGAGCGGGTATTCCTTTTTGTGTGTCG
TTTCCTTCTCTCAAGGAAGCAGACTGAAGTACAGAAGAAAAAAAAAAAAAACACCATCAAT
GCTATGCCGTCTTCTCGCGCTGAACTGTGGAAGAGCTTTGTGAGTGCGAACCTTCCCTTGG
TTATAAAAAAATAAATGGAAAAATGGAAGAATGTAACAGTCGTCATTGGTCATCCATCGTC
GAAGTCCGGAATGCTTCACCTCGGAGAAGGGTCTTCCTCCATCAGGCAGGCATTCTCCAGC
ATATTCGTCCACTTGCCGCTGGTGCCTGCGTGACTGTGCTTGAGATGCTGCCGGAAATGGT
CGGCCCTGTAGAACTTCTTAGACGAGTTGCACTCCCTAAACTTGTGCACCTCCTGAAGGTG
TCGGATCCGCTCCTCCCAGTCGAATTCGGTAGCGTGCCTTGTCTGAATGCCGCCATGGACA
GGGCCCGGCTTCGGCCCATGTCCGGATCGAGGGAACTCTTCCCCGCAGTAACCACACGCGT
CGGCCTCGCCGGGATGCGCTGTCGATTCGTGGAACGCCCGACTGTAGCCCGAGAGCGCGGA
GCACGACCACGAGTGACGCCGCACATGGAGAGAGTTCTGGTGACGCTCGGCCTCGTTCTTG
TTCTTGAAGCGGTTGCCGCAAAAGCTGCACTCATACTGCTTCTCGGCTTCGTGAGCACTAG
AGGAGGGGGCAAGGTAAGTCAGCGCATCGGAATGGAGATGACAAGCCACGTATACAAATAG
AACAATGCCCAACCCCGATATAAAATCGGGGCATAATGTAAAGATAGAAACAGCTTAGTGT
ATGGGTTTCAACTTACCTCAGCTCTTCCGCCGTCTCGAACTTCTTGGGCTTCTTGGGGCAG
CATTCGCACATGTAGAATCCCTGAAACTTGCCGCCGGACTTCTGCATCTCCGGGAGCTTCC
GCGGACTGGCGCCAGACGCGGTTCGCGCGTGCATGGACGCCCTGTTGGCGACTGCCGTCTT
GGGGCTTGGGTTCAAGGATGCGGGCGTGTTGTAAGGCGAGGTGCATGAAGTGGGAGAGAGG
GCGCCCGGGGAGATGCCGCCTGGGGAGCGGTGGCCATATGAGCTGGAGGTGGTGTTGGGGG
GGATGGTGATGGAAGACATGAAGAAGCTGGGTCGTGCAGAGGCGCCGCTCAGGAGGGACGT
CGCCGGGGGAGGGCCCGTCGCCAGACGAGGCGTGGGAGAGCCGCGGGCTGCGCCTTGGCCA
GGCATCATGTGGAGGCCAAGATCGTCCGAGGCTGGGCTGGCGGCCCGGCGCTTCTGTCCCG
CACCCGCGTATGCATCCTCGATGTGAAGTCTCTTGAGCGACGACGTCTCTTCAATCTCCAT
GTCGTCAGCGAAGCTTCCCTGGGTGGAAGTGGCATCGTCGCTGTTGTTCCGCCGCGATCTG
CCTCGGGGTGACCGATCTGGTTCTGAGCTGTCGTAGGGGGAGCGGTGATCAATTGGAGATC
GGTGGAAGGGCGTTGAGAGGGGGGACACGGCAGAGAAGGTGGGCGAGTCTCGAGGTTGTGT
TTCAAAAGGCGCGCGGCTGTGGATGGGAAGTTGGATGGGGATGTTGTTGAAGCTGGGGGCA
AATCTGCCCTCGTTCTGGAGTCCTTGCGAAAGACTGCTGACGGGACCGCCGAGAAGAGATC
GCGGAGGCGACCTGTCCAGCGTTCGAATGGGCGTTAGCATCTTCTTCATGCTGTCGCCGTG
AAGCTCGGCCGCCGACTGGAACTGGAACTTGTTGTGGTGAAGGCCGAACGGCTCGCTGGAG
AGGGAATCGCGGGACCTGCCAAGTCGCAGCAATGTTAGCATCCATAGTCACTCTGCGCAAG
TTTGCCCGCAGACAATCAGCTTCCCACCTCTCTGTCGAAGCGTAGCTCGCATAGCCCTCGT
CGCTGTTGATGCTTCCAGTTTCCCTCCTTCTGTAGCTAGATCGTTCATCCAAAAGGGCAGG
GCTCATGCTGCCATAGCCGCTCGCAAAGGATGAGCGGCTGGCAAAGGATGAGCCGCGGGAG
AAGTCCCTCTTGTCCTTCACTTCGTCCCGATACTGGGTGGGAGCCTCGCCGAAAGGAAGAT
GCCGTGGGGGGGGCAGAGGAGGTGGTACATCGTCTCGCATATCCATGCCCGGAATGGCCAT
TGCTGGACTTCTTGAGAAGGGAATGCCTTGGTCTCTGTATCGATTGGCACCGGATCCGGGC
ACGATGATGCTTGGGAGGGAAGGGGGCGCCTCTCTGTACTGCGGAGGAAAGGCCATTGTTG
CGATGTGACGTGGGAGAGGAACAGGCTTTTGAAGTTCGAGGAAGACAAGGTCGAGGAGAAG
AGAGAGCAAAGGCCGAGGCGGGCCTTTGGCGTGGAGTATGTGAGCAGCTCTTGTTTGCCGT
TACACGCCCATTCGAGTCATGGAAACGGATTGAGAGCTGATGGGAGTCGATGCGCCAGTGG
AAAAGGCGAATCCGCTGCTTCAGCCGCGGCAACGGAGACGAGTCGTACGTGTCGCGTAGGC
GAAGCAGGGGAGATGTGCGTAGGTGGCAATGGGTCCGGGTCCGGAGTGCCTTGTTGCGTTA
TCCAGGTCCAGCTTCTTGGTAGCCGCAACGATGCTCCGGGGCAGTGCGTATGTAGGTGTGG
TTTGGGTTGGTAGCTGGACGGGGGCAGCAGATGGGGTAAAGAAGGCGACCAGAAAAGAGGC
AAAGGTGTAGAAGACGAATGGGATTGGAGAACGAGGATTGGAAGAATGCTACACGAAGCCG
CTAGAGGCAAGTCGAAGGGACCAAAGACATGGGATGCCCTCGAATTATAACAAGTGGGAGG
TTAGGACGACTTTTAATGTAGGGGCAAGAGGCGGGAGACCAGAAGAGAAATATCGAGCTTG
GTCTCCGCTGCGCTGCTCGGCCCAGCGATAAACAGCAGCAGAGAGACAGACAGACAAAAAG
TGAGATGGGCCGCGAGGGGGTGAGAATAGAACATAGAGAGCACAGTCCAGGGGGGGTGTAG
ATAGGCAGCCAGCATGAGATGGCCTCCAACAAGTGCCAATCCTGCTAGTGCGCGGGTGGTC
GTTTGGGCAGAGGAACCAGGGACTTGGTTGGACGAGGGGCGCCGTGCGTTGGAGCAGCCAT
GTTTGTTTCTTGTGTCCAAAAGTAGCCCATCTTTTTCTGCTTCCCTCCGCCTTCCCTATCA
ATCACGTTGTCTGCTCCCGCTCCCCCCCCCCCCGTGCCGCCACAACCAAGGCGATGAGACG
ACGGCGATGACGACGGCAGCGCAAGGGCACACCGACGGCCTTCGACGACTGCAATGATAAT
GTAGGTATTACTCATGCTGCTCGAGAGGTATTCCCGGGAAAAGGGCGACGGTACAACAGCC
CTATTGGAGCAGAGCGGAGTAATCCAAGGGAGGGGGAGGGGCGTCTCCATGCTTCCGTTCC
CTTGAGGACTTGCGAAGCGCACCAGCAAACAGGGGCCAAGAGACTACGCCGAAGTGCCTAG
TTGTAGAAGCAGAAGCAGAAGCCGAGCGAAGTGCGTTCCCAGAGGATCGGTTGAGTTGAGA
GGTGCGTTAGGCTTGGACTGCCAGTCCCCCTCCCCCTTCTCTGTCCCCACGGCTACCCAGT
CGATAATGCCTGTGTGCGTAAAGTACATTGAGGTACAAGGCCAGCAACGGTCCTCGGGTGC
GGCTGCTCTAGCACCGTCGTGCATTACACGCCAAGTACAAAGCAGAACGGGATGCGCGTGG
GCAGCCCTGTCGTAGTGCCCTACGTACGGTCCTTTGACCTGGGGGGGGGCAGACGGACGGT
CGAGAAAGGGGGGGTGTGGTGTGTTCATCGCCGGGCTGTAGGGCAAGCACTGACGCCGTCT
GGAGGATGGTGAGAGAGGCCAGAGCAACACCCCAGCGGCCAGGAGGGGGCGTGCAGAATGC
GGGCAGGGACCGGTAGGGTTAAGCACGGTGGTGTGCATGTATGCAAGGCCATTGATCCCAC
GAGTGGAGCGCCTCTTTTTAGGCTGGGCTGTCTTTCCCAGGGCTGGACGAGGGACAAGGGG
AAGAGGGGGCGTCTGGCTTCAGCGAGGCGTGCTGGTCCAAGGACGGCGCTGAACAATTAGA
GGTAGCCAGGCAACATCCATCTCAGTCGATGTGAGCTGCTGTGGCCGTGTGCTGGCAGTGA
TGATGATGGTAACGATGATGATGATGACGATGCTGGGTGCTGGTGCTGGCCGGTAGAGACT
AGGTAGCCATAGTAGTAGTATATACTACTGCCATTGCTAAATCTGATAATGCCGGACGCTG
GACATTGACGGCCTGCTTCAGCCCGCTCCACCTTGTCCGGCATTCACCCAACATACTACCG
TACTTGCGTGCCCATCTTCGCTCTCCCTAGTCCAGTCTCTCCTGTTCCGTATCAGCGATAG
CATGCCACCAGGTGCTCCATGGAAGCGGAGCGAGGGCAAGCTCACCTATAGGGCTTTGGAA
GCCGTAGGCAATTGTTTCCCAGGACCCTGGCAATGGATGCGGCAGAAAGGAAGAGCAACAG
CCCCAGTGTCGTCCAACCTGCGCTCCCTCCGTCCCAGTGATACTTCGCACCAGCATCGCTA
CTCCGTACGTGCATGCCAAAGTACCTAGGTTGCATCTAGGGGGCGACTCGGAGGTAGAAGA
CTGGCCCAGTGGTAGCACTCCAGAGCCGAAACGAACAAAGACCGTATACCTCCGGCTAGTA
GGAGAAAGAGGAGAGGGGAGGGGTGTAGGGCTCTATTGTGGCAGCCCTGCGTGCAACTGGT
GGTTGCAGAGCAATCTGCAGTAGGGGCTTGATGTCTCTCTCTGTGTATGGAGTGCGACGCA
CACACGCCCAGTCCATGCGCTTCTGTCTCGTCATGGCCGTAGACACAGAGCTTTGATGCGC
AAAGCTCGGCGGCATCGCCCTGGAGTTTGGCGTCCTTGCCTGCGCAATGGAACACGGACTG
TTGAGGCAATGTCACCGAAAGTGAATGGCAGGTAATGTTTCAGGCGTGTCCTGGACAAGTC
TAATTACGGGCGATGCTCGAGGGATTTGATACAGGCCAGCATCCAGCCTCCAGCATTGCGA
CCATCTCTTGCGTCCACAACGGCCCTCGTCGGCGAACAAGCCAGGCATCGGACTAGTCTGC
GCTGCGGAACGACCGTTGCTTTTGTGAACTCAATCGGCGGCGTTGACTTGGGGAGCGCCAT
CCAGGAGACGCGGCAAAGAGACGGTATGAGATGAGTTGTGCTATGGAGGTGAACTGGAGCC
TTGTGATGTGCGGGCAAGGCGGACAATAGCCCGAGGTTGAATGACGATTGGGCTCTACAAG
TGAAGTGCTAGGAGGTACTCCATGGGCGATTTCATGCTACCGACTCCCACGGCGACCTCTG
GTATTCTCAACTCGATATAGCTACAATAAGTATCGCTGGTTACAAGTATTCGCGACCTCGA
AGACTCTTGGCAAGTCCAAGTTGCAGTGGTAAACGCCAGCGATAAGGCGGTACCTCAATGG
TACCCGCGATGGCACCTCGAGGCGGGAAGGAGCAGCCACGGCCAGATTGTACCGCCCAACA
CCGCCTTCTACCTTTATTCAGATGATCCTCGATCAACAATCAACCCAGCCTCAGTTGGTCT
CTCTGAATGCAAACGTCACCAACCGCCAGCATCTCGACCAACCGCGAAATGTGCCTTGGTT
GCACTTCGTCTGGTCTCGGGTAGGCCTCGACATGCAGCATCTCCGACCGGAGGATGGCGGC
GTTGTGCTAACGCGTGCTGCTCCGGCAGACAGGTCAGCTAACCCCGATTTGCCTTGCGTCG
AGAGCAGGTTGACGGCCAGACGTTCAGCCTCTCAGGTCCGACCGAGCTCCCCGCCTGCAAT
TTCCGTGGACAGATGACCCGGCTGCTCGAGCTGTGGCTTGCCAGACGTGTCGACAGATTCC
GCGGTCGGTCACCCAGATGCCAGCATGCGTGCGAGCTTGCGTTGCCGGCATGGGGTCCTCG
ACCTGTCAGGGCCTCTCGACGTTCAGCTGGGCGGAGCCGTCGAGACCCAATGAGTCGTGTC
CGCAGCAAGATTCACGCAACAATTCCGCTTCCTGCCATGGCGTCTGCGCCCTACCGGTCCG
CCTACACACGCACGACTTGTTCTCCCTGGAGGGCTGAATCGCCCCAGCGCTAGCCTCGAGC
TCAGCTCGCGCTGCTGACTTAGCATGCCCCTCCCCTTGCCCATGCACCGAGCATCCAGCAA
CAAGTGCGGCGCTCCGTGCTTCTTGTACGTCCAGCCAGCAGTTCCGTGGGAGCAGCCTTAG
CTCATGTGTTCCGTGTGTGAGGCAGGCCGCTAGGCCCATCTGAGGGAATCTGGCTGATCAG
CATGTGGGTTTCGGCCGCCCGTCCAGTCGCCGGATCCGACCCACGACACAAGAAACAGCGA
CCTTTGCTTGCAAATTCGCAGAGTGATGATACATACGATCAGCCTCGACTTTGCCCGACTC
CCCTCGACCACGACGCCGCCTAGCCCTGCAATGGCCCTGTTCACCCCTCCTCACATGAGCC
GTTCTGCAAGGCCACTACCTAGGACTCTGCTCCCCATATGAGATCTGATATGCAGCCAGCG
GTCGATTCTGCCCCGCAACTCAAGGAGACAACGACCCGTGCCTCTGCCGCAAAGCAATGTC
GACGTGGGCATCAACGAAGCGTTCAGTACCTGACACTTGAATAGTCTGTTATTGTCCCAGT
GCGCCACCGGCTCCCTTCCTCAGCCCCAATTTCGTGACCAGGGGATTGACCGGCGCTTCAA
CGACTGGCCAAGCTGCAACCGATATTCCAACCCCCTATAACAATGGCTTGGCCTTGCTTGC
TCCTTCGCTGCGCTGGCCTTCGTCAAACAGGCAGTTAGTCCCTGGCATGTGCCAGCGGAAT
TGCGTCTTCTTGGCAATGTGCGCAGTGACAGGTAGCGTCACGTGATGGCTCTGCAAAACCA
CTGCGCCAATGATCCCAGCTCCCAGCATGTGCTTAGCAATGTCAGCCCCAAGCCACATCCA
TGGAGTCTCCAGTCGTCAAACTTCGTCTACGGCTGCTCTGACATTAGCCATCAGCCAGGCT
TCAGGGTTTCTTTCTCCTTTTTGCCAGCCGAGCAGTGGTCTCGTTTAGGCATGGCGCTCGT
TGTCCCATGAGTTTGCCCTTTCGGAGCCGATGGCATTTCCGTGCCAGCACACGCAGGGCAA
GCTGGATTTCTCGACCAGCACGATGAGCTCCAGCAAGGGTTATTCAAGATGCTGACCGGGA
AGCTTGAGCACCCGCTAGTTGACTTTGCAACAGACACTAACCCATTCAGCATACGCGGTAC
ATGACATCGGTAATTGAGGGCATTCCACAGTCATCGCAGTCATGCCGCCGCCGTGCGCTGT
GTGGGAAAGGCATTCTCGAGAGAAATGGTCACCGCTGGCACAGAGTAGGGCGACATGAATC
GAAGGGCAGCTGGCTCCCGCGGCCAGTGAATCAATCATAAGGCTGCCGGATGGGCGCGAGG
CGAACAGGCACGGCACACTGTATGGGCAGATGCAGTCCGACATCAAGGGACGGGCAAGCTG
CTCCCTCGGCGCCAAGTGGTGTTATGATACGCAGGTAGTCGTCGGCCGATGCTGGTTATGC
TGGGTACAGCATCGCCTTGCCTTGCGATACGGCAACAGTGCAAGCTCTGCGCTCCGTGGTG
ATGCGCTATTCGATTCTCAGCCTTATGGGGACCCAGCAGGGCCAGGTTCTCAATTCCGCGT
TTGACCACCGCGGCTTTGAATCGCCATATTCGTCAAGAGGATGGAAAGGTGGGCCGAACTT
TGTCAGGCATGTCGCTTCCCCGCCAAAACAGGGCTTGACAAGCAGCGGACGTGACTTCTGC
ATTTGGTATCAAAGCTCGATGTCATGGTGTTGCAGAGCGAAATGAAGTCACCGTCAGTGAC
TGTCTGCCGCCGGGGCGAAGATGCAAGAGGAGGGGCGTGTCAGGTTGAAACCCGTCGTTGC
CAGAGGGTGGAAGCACAAGGCACGCCCCGGAGATCTGTCTGTAGTCGCAGCCAAGTATCCA
TCCCTCGCTGCCAGCGAGCCTACGTTAGCGGCCTGAATTTCCGGCGATTTCGCTCCATCGC
CTGCATGAGTCGGGGCACCCAGGTCGAGGGAAAAGGGGTGACGGATTCTTCCGCTCTCACT
TCTCGTATGTACAGCTACGTTATGTACATACAAAACCTGTTCGACCACGGCAGCGGCCCAC
TCAACAGCGCCATGTTGTGGATTGGCAGAAGTCTGAAATTTCGAAGGCGGAATCGGTTTCG
CAAAGAAAAACCACACACACACAAACTCACACTCGCACCACGCCCTGGTTCCGGGTCAGTG
CCTCGTGGTTGGCCAGAGGGTAATACGGTGCTGATGCGGCAGCTAAGCCTCAACAAGCCGT
CTCTGTTGGACACCACTCCTAGGCAGCATCACCTTATTGTCGGCTGCTCTTTGCTGGCCGT
TCGACGCCCGCTGTAGTGTGCAGGGGCTTCATACCATATCCACGGGCAATCTAAAACAGGA
TTGCAGCTCACGTCAAAGGCGAAGAAGCATATTTTACCTTTCCGGCAGCTTACACAAGTTG
AGGCACACAAGACTGGGCATCAGGGAGACGGCCGAGAAAGCTCGGGAAGCTGCCCTACGGA
AGACACGAAGGCAATAAGACGCTCGGCTATTATTGTCACTACGGCCAGGGGCATGGAGAGG
ACGGCGATGCATGCTCGACATTGGAATTCTCAGCTACTGCAGAATATCATTTCCCATTGTC
AAAGCCACCCCACCAGGAGTAGCCCATCTCGAGGGCACGTTTCGGATCCTATCAACAAAGC
GGCGTAATGATGCCTACTGAGTCGGCCGAGGTTTCCGGCAAAGTCGCCTGTCTCGAGCTCA
CATCATCAACCCACGGCGAAAGTCTCCGAGCACCAAAAGAGTTTCTCAACACAAGCGCTTA
CAAAACACGAGTGGGAACGGGACCCTCCTCTGCGGCGGTGACTGCATCTGTTGCCGGATCT
TCCAGAAGCCTGCATTCCCTCCAACTTGGGCGGAGATGGAAAGATTAGCGTGGTATTCGGA
GAAGGCTAACCTTGCATCGAGAGAGGGGGTGGTCCGCAAGGCTGAGGTGTCGATATTGATT
TAGCATCGCGACTGTCAGGCCAGGCGGTCCGGTACTGCTAATAATACTAGCAATGGCGATT
TCCCTCGGCCATCTGTCTCAACATCTCGACACTTCGGGCGAAGGGAGACGGGAGATTTTCC
ACTGCGGTGGAAGCGTGTGGAGAGAACTTGAGTCAAGCAAAAGGCGATGCATCACATTACC
TTCGAGTGTGACCTTGTGAGGAGAGTTCGACAGCCAGATTCAACCCTTCTGGCAAAGATGC
AGCTAGGCAAAAGGCTCGTCGAAAGTGGCCATTGCGAACCGGTGTGTCGGGCAATTATGCA
CTACGCCGTCATTGAAGACACGCAATGCACCGCAAGGCATGGTTGGCAAGGTTTGTTGCTT
CTTGCAGCCATGTACATTGCGTACGAAAATGCATACAATCCCTGGAGGCCCGAAGAGTGTG
GCGCGAACCATTCGTCTGCGCTTCTCCACTTGCAGAAACGCATTTGCGCCTCCTGTGTCAC
AGCGTGATCCGTAGGGCTGGAAGTCCGCCAAGGGGGGTTGGCCCCCTCGTCCTGGCAATGG
ATAAGGATCAACGGACAGCAACGAGCCGGCTTGAGTTGAACATGCCGGACTGTTTCTCTTT
GGCCTCAATGCAGGGACCACGTACGGGTTCGCATCTGCGCTGGTGAACGGGTGAACGAGTG
AACGCCTCGTCTCTTTGCTCGCACGCCTAGTCAGTGCGTTGCTGATGGAGATCCACGACGC
CCGCAGATGATAATCACGGCGGCGGGCTAGTCGGCGTGTCTTACACGAGGAAGCCGAAGAT
GTCACGACAGAACCATACACTCGAGAAAGAGCATGAGGGCTTGGGAGGTCGCCGACCAGGA
TGTCGTCAAGGTCCCCGTAGCCTGGTCCACAAAGGCTCAGGAACCAAATTGCTGTCGACCA
AGTTCGACGGAGCCCAAGGGGGAAAAACCGGGGCTGCTGGACGACGAGCTCCATCCTCGAT
GTCAACGTCTACCTCCCATTCGCTTGTTCGTATGCATGTACGGACCGAAGACAAGCCAAAG
GAGGGTCCCGAGGCTCCGACGACCGAATCGAAAGCCGTTGCCACTTGGATGCGCGCCGTCC
CAACTGCCGGCGCCGCGAGGAAAGGGCTTACAGACACCACTAATTCATTCGGAAACACCTG
CAAAGTCCTACTCCCACCACGAACCAAGTTGGCGGATAGGAAGCTTGCAAGCTCTTTGGAA
GCTTATGGGAGCAAATCTCAAAGACGCCGCAGCACGTTGATCTTGGATCGATAGGGCAGGC
CATGCGCGCGGCAACGTTAGAAGGCCCATGTGCTCGCCACGAGAACAGCCCGAGGGCAGCC
TTAGTGATGAGGTCAGCAGCGGCACGATAGCTGCTGCAAACACACATAACACACATACATC
ACCTGTATCCAGGACTTGATTCCGAGGCGTGGGCCAAGGACAATGCACGAATTCCTCCTTG
GACAAGATCAATATGAGAGCAGCACTCGTGATGTCTTCGAACAGTCGAGACGACACCACTG
CCCAATGACGAATGGTCCAGCTATCCGCTTACTGGGGACTACAAGTAGGTACATCCCCCTT
CGCATCCACGACAACACGCAGCAGGCAACGAGCTGTTTACAACTACTACTACATATTACAA
ACGGGACCGTATTTGCACTTGCAGTGGCCATATAGCCGGCGGAAAAGGGATGACAGCATGG
CCCGGTTATCTTGCAAATTTCAGTAGATGGCCTAGGCGCCATGTGGTCTAGCAGGCAGCGC
TAGAAGCATTCTAGACGGCGGTCTGACAAGATGCTCCCAAGGACTGGACAGCTAAGCCAAC
ACGGGCAACCTGGGAGAAGCATGGGCATGGGTACGAAGACGAGATGGGAGGGAAGGGTGGG
CAGAAGGGTAACAATGCCGATATGAAGTTTGGGGTTCCCCACATGCCATGGATCGCTCGCG
CCGCGAGAATGCTGGCGAGCTGACCCCAAAGGAGAAGGGGGTTGGCCCCAAAGGTTTTTTT
CCCATGGACCCGTTACTAATAAGGCTTCAGGTGGGCGGCGGAAGGGAGAGATGCAGGGATG
GATGATGCACTTTGGCTGAAGCAAAAAAAGAGTGGCAAGCCCCAAGCGGTCCGGGATAAGC
GGGGGCGACGGGACGGAGAGTGCATCTCCAAGCGTGCCTCTGCTCCGATCGCTTAGCCGTG
GCCTGTTGCAGATATATGCAGAGTCCCAGGGCATTGGAGCGCGTGCTGGTGCAAATCAACT
GGAGATGCAACGCTGGGCCGTGTCTGATTCCTTTGATGCGGAAGATCGCCTTGCTCTATGT
GCTGCATGCGAGATGGGAACACCCCTGAAGATCTCGTCTCGTGCGGTCTGCTGCCTTATAT
CATGTCGGTCCTACTGCGGGCGGGCGAAACGGCTTGAGACACGACGACGGCAATCGACGCG
GCTGTCAGATATGATGGCATAACGTGTACTTGTTGGGCAGAGTATTCGCACGCCGTCCGTC
GGCCCACGGTCGTACCACTGGTGAACCACCACGACTGCATACGCTCTGTTGGGTGACTGCT
TTGGGCGGCGAGTGTGGACGCGTCCAGGCGCCGAACCAGGGATGACCATTTCGGTGAGAAG
AACGAATGGTCAGACTACAGTACGCGTGCCTTTATTCACGGCAATTTTGTTGGAGAAATGA
GATTGGCTGAGGCAGCGCATCTTCCTGGCGATGGCCCTTCCAGCAGTATTCTCGTATATTG
ACAAGGCTCCCAGCTGAGGGCGGAAGGAGAGGTAGGTCTATCTGCCATGTGTCCGCGGGAT
ATTAGTCAATTTCCGAGATCAACCACGCCTTGGAGCCCATGGCTTTGTGGGTATTTGATGA
TGCATTACAATAGGCAAACGGCTTGTCGGATTGCTTGGTACGAGGATTAGTAGTGTCTCGA
CGACCTCAGAGGCGTGCGTGGCTTAGAGCCGTTGCGTGGCGGACTAGTGAGTTTCTGGGAG
GCTGCCCTGGTTGCGTCGCAATCAAGCAATCAAAATCGCCTTTGCTCCGAGATGAGCTGTA
TCGGCAGGGCTGAACAAGGCATCATTGATGACACGCTGGGCCGGGAGGAAGCATTTGCCAC
GGCGGCAGAGCTTGACTCGCAGCAACACGGGAAGCGGACAAAGTTGCTTCGATAGCCCAAC
AGGCTACTCATCCCTGGGCTATCTGTTTCCTATTACTGGCTGCCTGTGTGTGTGTGTGTGT
GTGAGTGTGCGGTCAGGCTGGCTTGGGGATGTGATTTGCGTTACGGCAGAGCAGACGGCAG
TCAACGACTGGCTGGCGGAGGAAGAGGCCCAAACCAGCATGAGCAGCATGCCCCAACGGGC
ATAACGTGGGCGGACTGTCCCAGAGTTGCCGCCATCGCGCTGACTAGCACAAGCCGAGCTG
AAGGTTGGAAATCTCGAGATTGACGCAGAATATTGGCCGATTATGCGCGCGCACTACGGAA
CAAACCCCATGCGGCGCACACAACTATCGACAAGGAGGAAGGCAGTCGGCCGCATGTGAGG
TTTAACACCCGCACGCACGCACACGTGAACGTAACAAAGGGGGGAGTGAAGGCCAACGTTC
AGCTGGGCGTTTTGGCAGGGTGAGAGGATGGACATTGGCGCAGGAGATGCCGGTCATGTGG
TCACTTGCGTCGCCCATTCATGGGTCAATCATCTTCTCTCTCTCCCCTTTCCTCCTCTCCC
TTTCTCCCTGATTGACCTTGTTTGGCGGCTCGTTGTTCGATCTTGTCCCAAAACAATCCCA
ATAGTCCAGCTGGCTCGACACTAAGCATCATTGCCGAGAGACAGGCGCGGGGCACCAGAGC
CGAGATATGCGGACAGAAGAGATTGAGGAAGCCTCGGGACCGAGGTGAGGGACGCAGCTTG
TTGTTGATAGGTCACTTCACCCAACAGCTTCCCTGACCTCAGGCCCCTCCAACGACCACAG
GCCCAGCCGGATGGAGGGGCAGAATCTTTCTGCTTGCCCCTCGCGATAGGTTGTGCTGTGA
GGATCTGGTCCAGTCCTTGACCCAAATGAGTTAAGGCAGCCCTGCTGTAGGGCTCTGGCTG
CTGAAGACCTCTGAGCTCGAGCCTTCAGAGTGCGGAGGACAAGTACTACTGACACCCGGAG
CTTAGCTCCTATCCTATCCTACCTTACCTTCCTTTGCAGACAAAGCCTCTCATGCTAGGCA
ACATAGGCAGCATCTGTGCCCCCCCCTGCTTACTCGAGCTGGGACGGGCAGCTTGTTCATT
GTTCCCTCCCATTGGACCTTGGGGCGTGCGTGAGGGACAAGCAAGACTGGCCCGGCATGAT
TGGCTAACGGTAGCCGCACCAACTCATCCCCAACGCTAGGACCAGGGCTGTACAGGGAGGG
GGACCGTTGTCGCCCAATCAATTGCTGGTTTTGTCTCGCCTTCACGTCTTCTTGTCTCCCT
TTCTAGCTGGCTGGGGGGCAGCGGCCACAGGGCTGAAAGGAGCGGTCCTCTCACTAAGGCA
TGTTGCTGAAGAATGTCACCTTCTCGGCATCTCGTAAATGCGTACCGGTCTGGACAGCTTG
ATTATTGTTATGGAACGACTGCGATATGCTCAGCCTTGTTCTGTTTGATTCCCTGGCTGCT
TTGCTTTCATGACCGGGCCAAGCGGGGCTATGGGCATGAGATACGCAGAAGCTGAGGGATC
TGAAGTCTAATTCGATGCTAGCATTCGCTGTCCCTGTGCTCGTTTGTACAGACTGCCAACC
AACGATGGCTTTGACTGGCGGAGATCCGATCAGTGTCAGCAATTAGTTTCGCTGTGCCTTT
GACTATTGCTTCATTGCTTTTGCTGTCTTGCGCTGATAAGTGGCCTCTGGAGTCGTCTCCC
CTGGCTTCTTGACTTATTCAGCAGCATGGGTTTGAGCTACACGCCCCCCTCTCGAGGCGGG
TTTTGCTCGGCCGAAGAGAGGCTACGATGCCTCTGCGTTCGGCCGATAACAGCACTTTATA
GCCGCCTACATGGTATTCAACCCATGTATGGCGGGATGGTGTCTGCCTTTGATGACTTGAT
ACCATTGATCCAGGCAGGAGCCCTACGCAAAGGGAGCCTAGCCACGACTGAGGTGTGATGC
AGCGCACTCGAACTGCTTACCTGAGCACAAGGACGAGGAAGAGGTCAAAGGCGACGAAAGG
GTGGGAAGGGGTAGAAGCAAGGCCAAAGACATGGGAAGTCATTGACTGATATGAAGCTGGA
CTCTGGTCTTCCACTTCCTCCTTTATTCCCGGTGCAAGGGGGCGTGCAGTTTACCACATAT
GGAACGCCAGACTGGAGCGATGGAAGCTGGGGGTTCTTCCTTCGATCCTTCGAGTACCCGG
CACTGTCTCTCCGATGCGGTGGACGAAGGATTCATCCCACCTTTTTTTTTTCTCCCTTGGA
GGATCTGCTGCAGAAGCTGGGAAAGCTATACAGATGCGGTATACGTTGCGCCTTGGGCGGA
AAAAAAGTGCGGATAGAGCGCGTGATATATATTTCAGGTGGGACACTAAGTACGATGTCGA
TGGTTGGTCTGGCACTCCGCGATGCCTTTTCGTGATCCCTCCTTAACGAGACGTTCTCACT
ACTGCTGCTGATGTACTTCAGTGATGCCGGTGTGACAGCTGGAGCATGAAGAGCCTCAGTC
AAACAGCGATCACGTGTAAGTTTGGGATCGTTCATCATGCTCCCATCTTCTAGATGCTGCA
GGCGGTATGACCTAGTCGAAGGACTTTGCTTTGCCTCCCATCGTCTTCGTTTAGCCAGTGT
GGCTTAAAAGGTTCCTTACGTGGGGGAACAAAAGATGTAGGTACGTACAGTCTCGTACGAG
TAGGTACGGACGGGTCTGCAGGAGACGAAGGATTTCGGCGCCGAGAGCGAGGATGACACGG
CCAGTGCGGGAGACGACGAGGTCAGTCAGAAAGGAGTGGATTCCTTCATCGAAATGACTGC
GCTGGATCGAGATACGGTCGTGTAATAATCTGTGATAGCTTGGGGGTTCACTTTTTGCAAT
TCCAAATTTCTTGATGAGGACTACGGGTAGTTGGTGATGGTATAACATGGAGGAGGTAAAG
CTTTGCTCTAATTGCTCATGCCTTTGTCATCTCGGGATGTCTCTTTGTCACCCTAAACGGC
CCGGATGTCTGGCAGCCTATCTCGTAGTCTAAAGCAGTAGATGCCTGCCGGAGCCAGTTGT
TGATGTCACAAAAGGTGGTGCTGTAGGGAAAAGGCTGCAGGAAGGGAAGATTCCCGACGGT
GCGGCGAAACGGGATGCGGCGAAAAGGCCGCAAAGGATTGCTCGTGTTATACATACGTACA
GGCTTACGGCGTGGAGTTTCTCCAACTTTCCCCGAGGCGTTGGAAACCTGGAAAGCCGGGA
TGATGGCGATGGCGGTACGGACTAGCAGTATTTTGGCATTGCTCAGTCGGGATGCCAAAAA
GGCGAATTACAAATGATTGACTGAGAAACCGGTTTACTTTTGGCGATGCCCATGGGTCCGG
AGATCACGATGGACATTGGGATGGAGGGATGGCATGTAAGAGTCGAGTAAGAGAGCGTATC
GTGGTTCTTACTTGTTCTGGATCCCTCTATTGCTTATGCTGATTCAGTCGCGCGTGCCCTG
GCTGAGCTCACGATTCAGGCGGCTATGACACACGGGAAGTCGACATCGCAAGCAGGAAGAT
GAGAAGTTGGAAGAGGAGAATGGAAACGGCTCGTTTCAGCAAGTTTCCATGTACTCGCCGG
ACGGTGACCGAACCCACTGTACCTTGCAGTACATACCGACGAGCAGGTCTGTATTACCTCT
CTGGATATACTTGTAGTATGCATGAACATGGGTCTGCGATGCTATTACTGAATCTGGCACT
TCCGCAAACTTGCACTACAGAGGAGTACTTAGACAGGTAGTGACGATAATGCAGGGTAGTC
TAGATGGCCGAAGGATGGGGACCGGCCGGACACGGCCTTGGCAGGGAGCTCCGTATGTAGG
GCTGTTGTTGGGGCAGAGAGGCCTTGTATGTAGTATGTGGAGTTTTTTTTTGGCGTCTTGA
AGTTGTTCGTTGGCAGTAAGACGGTAGGGGTGAGAAAGAGGAGACGGCGATGGGATGCGGT
GATGCCTTGGGAGGCGTGTGATTTGCATCATGAGCGAGCTCCCGGTTCTTTGAAGCTGCTT
GTTTTTTTTACCAGGGACGGCTTTTTTTTTTTTTTTGCGTGCTTACCTTTGCTTTCCGTAA
ATGCTTAGATGCAGCGAGCAAGCGATTGATTCCTCTTTCTTGGTACATATTATAACTCCGA
ACATTTGCTACGGACATGTCATCCCGGAGCTCCAAGAGCCCGCCCCGCTGTGAGATTTCCG
CCTGTCTTGGCCGGATTAGGGCACATGCAATGCAATCCTTGGAGTATGGGGTATTGGGTAT
ACGCTCGCTGATGAGCTGTCCTTTTGTTCTCCCCCTGGCATGATCACGACCAGAAAGGCAA
GGAAGATGAATGATGATGGAGCGGACGGGACTGGGATAGGCAAGTAAGTGTAAGAAGACAT
ATGCCGGCCTTGGATGTAACGTCGGCAGTGCACCCGCTTTTTGAGTCCGTACTGTACCGTG
TCTAGGTAATGAATAGTCATGCTCGAATAGGGACCGAGATGTTAATCTGGAGCCAAGAGTT
GCAAAAAGTGGCAATATGGGTCAAGCTGAGACATGTCGTTGCGCGCGTTTACTTCCAAATA
CCACTGCTGTGAGTTGGCTTTTACTGTGCTGCTGCCCTTACAGAAGGCTGTAGGCTACCAA
ACAGCGGAACCCTGAGCAGAACGCTTGCAAACGGCTTGTGATTGACTGGCCGGGCTCGTGG
CTCGTTTCCCTTTGTTACTACTCCTTCTTTATACTACAAACAGCGGCATTCTCGCTTGACG
CTGGTGATTCGAGTTATGATGAATTACACGTCGTCTTTTCAAGGATACTGAGGCTGAATTG
ATGTTCAAGGGAAGGAAGGGTATGCGGTAGCAGGGCCAGAGGCGACTCGGCCAGTCTTCCC
GGCCCGTGCGGTGTGTCCCACCCCCGTATATGGTATTATCCGTACGTAAGGATCGGGGACG
GGGATCGTTCGACGACGCCTAACTTGAATTACAAGGCGGCCTCTCAAAGAACCATGTTTTC
ACAGCAAGCGACCACTCAGGGCCCTGGTTCTCAACTCACATTGGGGTTCAGATTCCTTGAG
CTGCTAGTCCCCAAGTAGATACTATCTGCAGAACCATGATAACTAACACACGCCCTCCTCA
TCCTGGGAGTCAACAGAAAAGCGGGGGGGGGTTCCACAGGGCTTGGGGGGAGGAGCTGCGA
GGATGAATCTATGGGCTGAAAACGAAGCCTCTATCGTCAAGCGCCGCAAAGTGGCTAAACG
GTTCAAGTCTCTCGAGAGAAACTATTCCCGGTTGTATGTAGATAGGTCCTACGTATACATT
CCTAGTTCGCTGCCAAGACCTTAGTACGTGCGCTGGGAGTTGCAAAAACAAAACCAAGAGA
AGGCGAAGGATGAAGAAGTGAGAAGAAGAAGGCGTGATGTCCATCCATCCACTCCTTGTTT
CTCATATCCCCGGGGGTTACTACCGGGCAAAGGAAATCAAGCAATCCCCATCCGCGTGGCC
CACGCACGTGTAACCGGTATTGATGCAGGAGGCGCCAAGGCAGATGGGGGGAGGGCTTTCG
GGCGGTCTTGGCCCGGGACCGGCCGTCTGGGAAGGGCGACTTGAGCTGCGCGCCCCGGCCC
CCGTATTTGCATCGTGTTTTACGGGGAGGGAAGGGGGGGTCCATAAGGCGTGGTGACGACT
CCCAGCTTGTATTTCCGGGTCCACCACGGAGGTAATGACGAGGACAATACGGGAGGTTGAA
CGACGAAGGTTGACAGAGGCGTATGAATTGCAAATCAATCTTCTTTCCTACGTCCAAACAT
GGTCTGCATACGCGAGCCGTTGGTCTAAGCTCCGAGAATAAGAGGAACATGATAAATACGA
TGAAGCACGGAACGGGAGCCGGCATCCGGCGTTCTAGGCAGCCAAGTCGGGGAGTTCTGTC
TTGACTCAGAGACGTTGTCCGTGGCGTCCGGGGCTGAACCGCTGGTCTGGCGCCAGGCCAA
GAGCTGAAGGTGCTTAGTGCAATAGGTCCAGCTTAGGCCGTCGAATATCCTGTTTCTCCAT
CACGAATTGCTCCCTTTGGAATATCAAGGGCGATTGTCCAGTGGCACTATTGGGCATGGCT
GACGCTGTTGATGCAAGCACTAATGCGACTCTGGACTTGCGGTGCTTGTCTTTGAAGTGGG
CATATAGTTCTACATACTATGCGATATGGCTGAATGAGATCGGCCAAGTGACGTTGGTGAC
ATACAACCCAGGAGTTGCAACCACTCAGGGCCATGGAACACCCCCCCTTATTCCTCAGCCC
TAGGTCCTCAGTCCTCCTGAGCTCTTACCCTACCCTAAGCAATAAGCCCGGCTTTCTCATG
GAACGGGGCCCGGATATTACTCTCACTGGTCAACTGAGCAGGAAACCATTTGACGCACCTA
ATGGAGTGGTTAAAAAGCCTACAATGCAATTGCCGGTATAAGCAGTGACAGACATTATGAA
TGATGCCTTGACAACATTTGGCAATGCTTTGATTGGTGTCCTTCGTTGGTTCGCCGCTACA
AGGGGGGAATCAAGGCGTCTTTTGCCTGTTCCCACCCTACGGGGTTTTGTCGCGACCTCCT
CTTGACCGGGCGTTGCATTGTTGTTTGCCCTGGTGCGAAGTGGCAACGCCGGTTCTTGTTA
TTTTTAGTCTTGCTCGACGACTATGTACTCTGGAGTATTGATGCAAATCGTACGGAGTTAT
ATCCGGCTACCTACTGATATCAGCTCGTACGAGGACTTGTCTTTCTCAACATGATACCAAG
TCACAGGGAGCTTTGCCACCGGTCTAGGGAAGCTTCACTTGTTCAGGGCGACATGGCTCTT
CGTCATGGGCGGAGTCCAAGGGACAAGAATCACCATGAATGTACGCGTACTGTACGCAGTT
GGAGCCGTAAGCTCTCCATCCTCAAGACTTATACTTTGGACAAGGCATGGAGCACACAGGG
CTCGGGAAGCTACTACTAGCTAGTTTGGGGGCCCATGGTAGGGCTGCTTCGGATTACCTCG
ACATGCCGTCCTTGCAAGGCTGTGGGGGGTGTGCCAGCCTTATCCTCATCATGGGTCATCC
GCTGGGGTTCTCAACCTCGTGCCGGAAAGGGGGGGGGGGGGCGTTGACGATAGAAGGGCAT
GGAGTTTGTGTGCCCTGCGGCTGAGGGCAGCCGGATGGTCGGTATGAGATGGGCTGAAAGG
GAGGGGCGTGAGGTTACAATGTGCTGGATAATAATAGTGATGATTCATTCTGCTTGGGGGA
GATGAGGGTACGCGGACAGGATCATCGTATGATGACCTTCTCTTACACTGATGAAGCTTGC
GAACAAGCCTCATCAAACGCACAGCTCGCTTGGCTGATTTCGTGAGAACGATTGTCGTTCC
CTTGTTCGAGGATGGCAAAGGCTCCGGCGCTACGGAGTGCCATCGAGTTGGTTGTCCCAAG
GTTTCGAAAGGGGACAAGGCGAAAAAACGGGGGAGGAGGGATGAAAGAGAGCGAGTAGCGC
GCATGGCACGGCAAGGGACCATGACGAACGAGACGAACTGGAAATAAGCCAAAGGGAAGAA
AAGGCAAAGCCAAAACAAAAAGACATGCTAGCTAAGAAGATGGGGGCTTACAAGAGGTAGC
GCCATCGTAGATCGGGATGGCTGAATCTCCAACACCTGATTCGTGAGCTTTACGAGTGGGA
AGCGTTGATTCGCAGGATTGTGCTTGGGCTCGGGCTTCCTTCTGCGCTCACCCCCTCCCCC
CCCCTTATTTCTGCTCTGGTCTGTTTGTTCGTTCGTTCTCGCTCACTCCTCATTTCTGACC
TCCTCATCCATCTGCCACACACGCACACACACCCCCCAGATGGCCTCGCGCTTTCGCGCTC
TCGCGGCATCGGGTCCCTTTTTTTAATCGGAGCACTTCTCACGGGAACAAAGTTACTTGGT
CGGAGCTTACCCGGGATGCAATCCGCAGAGCACGCGATTCCGAACACTGCTTATTCCCTTG
ACGTTTGACGATGATTGATAATTGATGATGGATGTTCAAGATGGGTTCTTATCGATGACCA
GCTGAGGGAAAGAGGTTTGAGCACTGTAGGGCTAGAGTGCCACTGCGTCCACACTCATCAT
TGACTCGGAAGACCCCCCATGGTCGTCATCTCTCATGGATATGGAATTGTTACCGCCCTGT
CAGCAAGCATTGCTGCATGTCTCAAACTTCGAAGTCTTGGGTCCCCATGTCTGAAAGTAAT
AGTAAGAATTGCGAGGAAAGGCACAGAATTAACGTTGCAGCAAGAGGAGGGGAAGGGAGGG
GGGGAGACAGAACTGTGTAGGGCGAGGGTCTTTGTTCTTGGGGGCTATTGACCGTTACCAG
TATGTATGTACTGTACATGTATGCTTGGCATCTTACTGTGCTTGGTTATACTATCACATGG
GGTGGTTACTTGTATTATCCCCCCAAGCAGCAAGAAGGCGTGGTTTCTTTCTCTGATACAC
CAAGAATAAGCCGACGACTTGTATCGGAGAAATCCTCACGCGGTGCGGCCAGCATGAACCG
TCCGGTGCATACAGTTCAAGCCAAGCCCAACGTGTCTTATCCCGTCTTCGGACATTACACC
CACAACTGCTGCAGCACTCCGCGCCTCGGTCTGGTACTGTAATGTGCGAGTGCCGGGTCGT
ACAAGCAGGTCAATGTGATGTGTAAAAGCAGAATTTCTGGCACTGCCACCTCCCGGGGCTG
TTTCCCGCTGCGTCTCCCACCTGTCCAGCGAAACAACCAACCGGCCGACCAACAGCATCAG
GCGCTACGAGCCATCCCGCATGGAGGATGTGTGTGTGCCGCCTCGGAGACTCTACAGAGGC
CGATGTCAAGTTGCCTTGCAGCCCTAAGGCTTGTCATCAACGATCCTTCAGGGCAGCAATT
TGCGAGGTACGGCTGTCGTCATAGCAGGGCTTGTCACCACCACCTGGAAAGGCCATCATCA
CCGCACAACCTGATACTACATAGTACTAGCACAACAGGTAGCTGGCTGGTAGTGAGACACA
TTGTCAGCAAGAGTACTCGTAATACTACGAGCAAGGGCAACAAGTGATAGGTGCAGTAGTA
GTAATACGACTGCCCCCTTTTCTTGCTCCTCAACTCCCGGCCCCGAGCAGCACCAGCTACT
ACAAGACAAGACAAGACAAGACAAGACGAATCTCGAACTGAAGAGAAACAGCAACAGCAAC
ATGGTACTGTACACCCTTTGGAAGGAAAAACAGAGGGCGGGGCAAGCCGCTTCATCTCCAC
TCCCAGGGCACGCCATGTGCCGCCACCTTCCCGTCCGCTAGGTAGATATGGAGGAACCGGT
GCGTGTACGGGCCCCCCTGGGTACCCCGTCGAGGGCAGCGCGCCTTGCAGGTACCTGCTGG
CCTCCTCTGGGCTCTGTCTCTGCGGAGTACCGGGTCATCAGGGAGACGAGAGTCATGAAGT
TGCCGTGCGTTAGGTAAGCCCGGGAACGCAGATGGCTGGAAGTTTTTTTGGGGGGGCAGAA
GCTTCAGCATAGGGCATCTGCGATATTATGTCCGACGCTCTTACAAGCTGAGCTATATAGC
GTCTCTATGTTCCATCTTCTTACAAAAGACTCCAGCAGAGCCTTGAGATGCTTGTACAACT
TGCTGAACGCCAACGGCAACTGTGCTTATAAGTACTGCTGGTACTGGCACGCGTCCGACTG
CGGCATATGCATACAGAGTGGCGTCCCTTCAGCCCAATGAAGCCCCCATGTCTCTGCCATT
GCTCCATGTAAGTACAGACAGAAAAGCACTCCTACTGCAGCTTGTGCTGCCTGTATGTAAG
AGCATGCCGCGCCTTTGCTTTTTGCTATCGGCACGCCTTCCCGGTCTGGGGTCGGCCGACG
GGTTCCCTCCCGTAAGCTACTATCGTTGTACGTGCAGGTACTGAAGCCGGTACTTGAAAGT
ACTTCGATTCAGGGTGTAAATCACTAGAGTTACGAGTATCTCAGCAGTAGCTCTAATGTAG
CAAGCTGTAAGCCGCTGGACGGCTGCCAGACGGGTACGTGGGTAGAGGCCGGTTTCAGGCG
GCGATAGGGTCGGTGCTTTGGGTTCGGCCGCACGCACAGCCCAGGCGCATTTCTGGTTGAC
CCGTTTGTCATTGTGTCTCGCCTGGCCGAGGTACGGAACGAGGCCCTACTCGTTCTTCGGA
CCGTGAGCAACCTGTAAGGGGGGCGTGTGTGTCTGTCTTGAGTCTCCCGCGAGCGTACGAG
TCAAGTTGTTGCTTTTGATACATGTTACCCAACGAGGAAAAAACAATGTGATGCTGCCGAA
AGGAAGCCTGGGGAGGTCATTATGCCATGCCTGGACGAAGGGAGACACGCAGAGAGTGAGT
GAGTGGGCTTGGGGGTTGCGAGATAATGCGGGCACTGCAAAAAGTGGAAAGGGGACATGGC
TCGAGTCATGGGGTGATCAAGCGGCCAAGTCACATCAAGCACACGCCAGAAATCAAAGGGC
CTCGTGAGCATCACGGCTGGCTGTCGGCATGGTTTGTCCCCTAGTCTTGACAATGACAGGA
TGCAAGGCGTGTTGGGCTGAGAGGACCGGGTTTCTCTTGTGGACTGGCCGAGCGGATGGGA
TGCAGATGCTGTACTGTACGTTTCTGCCATGATGGGCACTGCTATTATGAACTCTTTGGGT
ACCGTACCTGTAGCTCAAGTCTGTGTCAACAACATTCACAATAGTAGCAATCTATGGAGCA
GTATCGATAACACAGCATCCAGTCTCTCTGCTCACTTTTGGGTCATGGATGATGCCCATGG
CGATCTAAAGGAACACGGCGCGCGTATCGGTACCTCTGATGACCCATCAGTCATGCGCGCT
CCTGGCGTACAGCTACTTTGCTCCTACAAGCCAATCACAAGGCGTAGCGGACAGCCCCGCA
AACGTCATCCACGCCCCTTTCTAAATGGAAGCTTTCTAGAATCTTTCCAGACAATTACCCC
TTACGGACAATCCTTCAGCTGGTGCAATTCCTCCGTATGCAACTTGAAGCTCCCCCTTGAG
CATCATCTAAGCTTTGAATATCAGGTGGAAGATAAAAGTTGGATCAATCCGTCTCTAATTG
TGTGAATTTGCGTGGGCTTCAATGTTGTCAGGCTTGTGATCCAGCTACAAACACCATGCTT
TGACTGCCTCGGGCGACTGCTGAGGGGTACATAATGCAGGGCTTTCCATTGCAAAGCACCC
ATGTCCCTCTTCCGTCGCCAACTACCCTGGTCGTACGCGTAAAAGTGTATCCGAGCATCTT
CAACGAGTATCCTCTCAGTGAGAACTCCGAGTTGAGACCCCGGGTTACCGGTGCTCTAACG
TCTTCGTGTCATAACTCTCGCTGTCTCGAGGCTGCATACCCGTGAATATGGAGGGGAGAGT
GCGGGTATACTCCCTAATGTTCACCGCAGACATGCGAATCGTGGAGCTTCAATGACACTGA
GTGAGACACTTCGTCTTTCTCCCCCCACGCCGCCTCCTTTTGTGGATGAGGACAAGAGTCC
GTCTCCTCAAGAGACTGGAGATATACTTGGCGATGATGTCGGGTGAGCAGTGACCGGAAGG
GGGATGCCGTAGGATGCGTTGTAAAGCACCTGTGGATTGCTATCTAGTATGTGTTATGACA
GTGATCTGCAGGAATCCCACCAGCAAAACGGACTCGCCTAACCCAAACCACAACCAACGGT
AACGAAGACGAGAGGCTAACTGTTCGTTAACAGGAGCTTTGACAGCAAAGAGCCCCGGGAC
TCCTGCAAGGGCAATCCACCTTCCTTCTCCGTTTCTGGAACGTTGTCGATCTCTCACCACA
TCAAACCAAACTTGCAAGGGGGCGTGAACGGCCATGCTATGGCCTCACCCTCTGCGGCATC
AGACATTCCTGGAAAGCCCAGACTGAGGCCGGCAAATGCTCAACGCCCCTTCTCTCCACCG
GAGCAACATCCAGCACCGTTCAAGGGGTTACGAGTCCAGAAGGAGCATCATGTCACGAGCA
CGGAAAAACTCAATCCACATGGCCCGTGTGCTATCCCATGAAGGATCGAAGTCTTCTTTTC
GGGATGCCCTCTCTTAACTAGGCGAGAGGGATTCTGACTTGCTTGCCGTGGGCGTGATATT
ATCTACAGAAAACATTCACGCCGCTTGGATTATGGAATGGCAACATCATAAACGCCGATGA
ACCTGTCCTTTGCGGCCGTCCAACTAAGACATGAGACTACACCGACTGTGGTAGATTATTC
CCTTTATGGCCAACTCAATAGGAAGGATCCTGCTCTGGGGGGTGCTTTTCCCCCCCCTCCA
ATCTGCAAAAGCTTACTCCGTCCTGATGTCAGGGAGAGCAAGATAGAGCTGTCCCCTGATT
CAGAATGCGATATTGAAGACGGGACAGAAGAAAGGGAAACCTTCTCACAAAGTCAAACGCA
CACCGAGGGGCCTCGCTGTGACGAACCGGAGCTCTCTCCGGAGGAGCCGGGGCCCTGAGCG
GGAGCCAAAGTTCGGTGCTGCATGGCAAAAACACCGTCGAGATCCGGCCTTCTTGCGGCGT
CCTCGGAAACCTGGCCAAAATACCAGACAGAAGCGAAGGATTCAAGTCAATCGCCACCAAT
TTTACTCCTCTTTCTGATTTATGATGTTCAGTTTTTTGCCTTTTTTTTTCTTTTTTTTTTC
CTTTACTCGAATTTTACTTCTGTGGGTGGAAACGAGGGCTAGGCCTTCTTACTTGCGCGTT
TGCTGGCCCAGACGTAAGCACTACAGCACTGCAGCCATCATCCGTCGAATGACCATTGGGC
CAGCAGTAACTCGTCCCTTTTCAGGGTCTGCTGGCATGCAGAACTGCGGTAACGGGCGGCA
TGCAAGGGCTGTTCACCAGCAAAAGCCCGTCAGCCGGTGACAGTGGGGGGGTTTTCGGGGA
CTCAGTCTCCATGCACGAGCATGAGATGGCCACCTGAAGCGAAGGATTTGCAGGGAGCAAA
GTACGTAGCAGTAGTTTCTTTGTTGAAGAACTTGAGTTGTGTAAGTTGTAAGCATTTCTGC
TTTGTCTTGGCTTGTTTCGGCTTGTCGTGTGCTTTGATGTCGCGACTTCAAGCATCGCCGG
GAGTCGATGAGAATTATGTGAAATTTGATCATGGCGATTCCGTCTCTTGTTTCATCACGCA
TTTGTATGTCCCGTGCCGGCGTCTTCAGAAGCACCGCAAACAACACTACCATTGGTTTCAA
TCAAATGGGTGTGTGATGGTATGGTAACGAGTATGTCAGGAAAACACCATATACGAATACC
CTAATGATCCCAAGGGTCCATACGCCCTGTGTTGCTGAACATGTCTGTCACTCTCACGTGT
AGAGCGTCTAGTTCATCTTCATCACATTCTATCACATCGCCAACCCGCCCAGACAAACCTT
GTTCTTGCACGTCTTTGACTTTCCTCTCCTTCTTTCTCATGTTCTACCGGCGATGCCATCA
TCAAAGCTCGCTATACGGCCCTTTTGCGGACCAGATCTCCCTGAGCGGAACCAGCGCAATC
CAACCTTCTTTCAGATACGCACTGGTCGGGATACGGAACCAAAGACACTCCATCAAGCGGC
CAACAGCAGCAACCCGTCGTCAGCGAGGATGCCTACGCGTTGTGCAACAGCAAGACAGCCA
TAGGCCCAGAGGACGGCTCGGTGACAGGCTGGAAGCTTTTTCTGGCTCACTGAGGCTCCTT
GTTCACCTTTGGCGGACCTTATTTCCCGCCTCTCTCGACAGCCTTCCTCGGCAGCCTTACA
TGCCATAAGATTCTGGGGAATGATGACGGTGTTTGCCGCCACATTCTTGCCTTTTGCCATG
TGCCATGTGCCATGCTTCTCCCATCGGCCTCCCACTTTCCTCTGTATTTTGCTCCGTATTT
CTTTTTTGGTCTTGATTTCCCCTCCTGAGATTTGAAATATCTTGCTAATTAGTCACGATGA
CAGCTCCCGTATGGTCTTATGCTGTTGCCATTCTCGGCATCATTCGATCAGCATCCCGTGG
AGCCTCCAAGCCTCAGCCTCAACGTTATTCATAATTCCGAGCCGGGGCTGTTGTCATATCG
TCCACCTCACCCGCTGATGACCATCGCCACGACCCCATGGAGGAGAGCAAGTGATACGCCC
GGCAAGAATGCCAGTGCCAAGAAAGAGATGTGAATCTGTACCCATCGCCGTCTCGGCATTG
CTATGCTCAGCTTATGATGTTGTCACCACTTGCCGCAAGAACTTGCGCAACATGAAGGCCC
GGCATGTCACTCGCCAAGACAACTGTTGATGTTCAGGGGCCCGAGCTTGCAACTCCCGAGA
AGGACTGCCGTGAGTGGTAGCGGAGCTGTGTTCGACTCAGTGTCCCCTTGCTGACTTAGTA
CCTCGCTTTTCGCGTTGTCTGGGGGTTCGAGTCAATGACAGCCTTAGGGACCTGATCAACT
GGGACCACTGCGATGGTAGTCCATGTCAAAGGACTGGGATTGCCCTGTCAACATATCTGTT
CTTGATCTCGATTGTACAAGTAAGCACGGTAAGTTCCGCAGCATCAGTCTACACTTGCACT
CTTCTGTTTACGGCCCAGTTCAGCCAGTCAGTCAGCAGCAGCAAGAGCAACAAAGCATGTA
TTATGCCATAGCTGGAGCAGTCAGCTCCCAACACGGGCAACTTGTTTCGCCAGACATCCAA
ATTGGGAATCAATGACATGCCCGTCATCTCTGCTGACAAGCGGAGAGAGGCAAAACGCACC
CCCTTCTTACCGTCACTATCCCATCCTTTTCTTCTTCCCGCGTTTTAGTCGTCATCACTGG
CACATGGCCAAGACGGCAACTTACTCGTGCACTTGAGGGGGAAACGGTCTGTAAGCTTCGT
CCGTGGGTCGAACGAAACCTTCTAGAAGCCCAGATGTCATTCCGTGATCCAACGAGGAGAA
GCTTGTCAAGTAGGACCTACCAGAAGCAGTAAGGGCCCTTTCGGAGCGTCCGTATGTCGGT
CTTGTTGGCTTGTTGCTTGGGTCAAGCCCATCTGCCTCCAATGTTGACCATCATACATCAT
TGTTCGGAGGTAGCCTCACGTCATCATCGCCGAAGCGTATTGAACAAGGTCCCTTTTTCAG
CGGATTTGCGTTGGACGTTCTGCTGCGGGTTTCACATTGGCAAGTTTCACATCTGTCAAGC
AACCCCCTGCCTCTTCCCTTGATAGTATCGGTGCCTTTTCCTGTCTGGGCTGAGCAATCCG
ATCATAGGAGGAAACAACACCGACAACAGGCCACAAGGAAGAAGTGATAGGGCTGAGGTTG
GCTGATGGCTGATGGCTTGGTGAGGCTCTGGTGGTTTGCCCCCTTTAGTCCCATTTCTAAC
AATAAGACACGAAATAGGACAAAATACATCGGCAGGTCGCCTCTTTCACCTCATTTCCGTT
ATACTTCTCCTCTCCCTGTCCTCCTCTGTCTTGTTCCTTGGTGTGGCAGTGTGTCAATATG
GAATCACTAGGACCAAAACAGCCACAGGGCAGAACATGGCTTGTCCCTGCCGCTCCCTCTA
GCTCACATCTAGCTGTACTCGTAAGGTATGTCTAGCAACATTTAACATCACGGCCTGTCCA
TGCACGATGACGGGTTATCCCTCAGCCGGCTCGGCCGAAGCAAAGCCAAAGCCGGAGGGAT
GCACCGATCTGGTTGAAGCCTCCGAGATGGCGTTTCTCCTTGTCAAGTCTGTGCTCTGTTT
TTTTTTTTTCTACGTTTGATCCTCCAATTGCCATTCGGCAGGGCTGGGTGTCAGTTTCTGG
GGGAGGGGTGGTGTTTTGGCAGCCTTTCCGTGCTTCTCGTCTTTCTCCTCCCTCTTCCGAA
CCCCCCCCTTTCGTTTAGAATGCGAGATGCCTTGCATTGCATGCACTTACTGTTGGGAGTA
GGGATAGTAGAGCAAGTAGCGAAGCAGTGGCACTCGTACATGTTGAGGTCTCTCGCGCTCC
GCTCTTTGGAGGGGGCCAGTCGTGTTACTGTTAGTAAGGGTTCACTCGCGCTTCACCGGGA
TGGATCGATAGGCGTCTGACAGGCGGGCTCTCAGATTAATGTACACAGAAAAGACCATGGA
CAATCGAGGTGACATTTCGCAAAGACGAGCAAAAAGGAACAGTGCAAGGGGGAGGGAGGGC
GTGTCTAGAGCAGTGGTGTGACGTGTTGTCCGCCGTCTGGGAGAAGAATGAGCAGGGTTTG
GCCTGCTTCCCTTTGCCTGTCCGTCCACATGCCGCTCATCTTCCCTCAAGAGAGCAGGAGA
GTCTCGGTGACACCTCTTGGAGACGAGTAAAGAAAAAACTAGAGGTCGACTTCCTTCTTGT
TGGTTGCCTTTGCCTGAAGAAGTAGGTCACTAATTTGACAAGCCGTTCGGTGGCTGCATAT
TGCGCAATGTGTTATGCCGGTTGAATAGCGCTCCTCCCCCCCGGGACAGGCATGAGTCTCT
CTTCCGAACCAGTTGGGGTCCTTTTTGTTATTTTTTTCTTCATGCATGCAAAGCAGGTAGC
ATCGCATATAAGCGAAGATGGGGGCCTTTTCGGAAACGAAACACGCACACACACACACGCA
AGCTACCGTTTGTACCACTTCTTTGCGAGCCTCTTGTCTGTGCGGCAGCAAATCTGTAGAA
GCAGGGATCAGGCTTTTGGCTCTTTGGCTCTCCAATGAAGTCAGAGCGTGACGTCTGTTGA
CGCTGTTGAGATATGTCGCCTTCCCTCGTGCTTCTCTGGGACCCAATCGATGCCGATGCAG
TGTCACGACAACGGTAGGAGAAAAGAATCGACAAATGCCGCTGGTTCAGATTGCTGGAGGC
TCGAAGGATTCATCTTTCGGCATGACTTGGTCCAACAATGCCCGATGAGTAGGCAAGATTG
ATGCCTGATCCACCGTGACTGGTGATATCTTTCTTTTTATATCCTGTCGCTGGCAATACTT
ATACGCGCATATATATCTCGACACCCTCAGACAGCCTTCAACGGGGAGACGCTTCTCGTGA
GCCTGTCCGATGCGTGTGTATACAAAGTGCCTGAGTGAGTAGCATAGATACTACCCTGAGA
CTGTCGGCTTTCGGGCCTGGGATTGCCGGGGCCATTCATCGTATGCGTACTGCGTGAGAGG
GTGTTGTGTGTGTCCAACGACGCAGAACTTTCGTATTGGTATCCGAGTGCATTTTCCGCGT
GGGGGCCTGCATCAATGCTACGGTGTTTCTGTTGCTGTATACATGTAGGCTGTTCAAGCTC
GCTTTCACGAAGTAGATGCATGTATTCAGAATCATGGAGTTCCCGCTTACACGGTCTGTAC
TGTCACACAGCAGGCTGGCTCAGGGGCCATGAGGTTCGCTGCTTGTAGACTCACCTTGAAT
GATGGCCATTCAAGCTGAACGGGATAGCACGCATTCCCTGAACGATGGTAATGATAGCAAG
TGTTGATGTACGCTAAACTTTCGAAGTAGGCAGTTGTATCGAGAGTCATGTAGGTGTCTTA
GAGTTGGGGGCGTGTAATCAGGTGCCCGTAATCTCGACGACGACTGGATGCAGGACGTTTA
TTCTTCATGATGATAGCAGGGTCAAATCTAAAATCAACACTGCTTGAACCTTCCATTCTAG
GCCTGAGATAAAGTAGAAGGTTCTGAATACTGACTCTATCTCAGCCTCGAACCTCGTATTC
CATCCTTAGGCTGAGTTGGTGCCAAGTCTCTGAGTTGATGCCCATGTCAATATGAATCGTA
GATCTCGATCACGGGAGACCTTTCTAGAAGTGATATCCGATATATCATATATCACGATCTC
TGTAATTAGTTGTTAGTCATTAAAAGGTCGTCTGAACTCCGAGACAAGCTTCATTGCTGCA
TCAGGACCAACAGGCCACCATACTCCGAACTGCTATAGCTTCCTAGAATGGCTTCACTCGG
AGTTGGTATGACCTTTACCATTCCGTTGAGACACATGTTGGTTAGTCCAACGACATAAAGG
CAAATAGCCGTTGTCTTGATTCGTGAATGGCAACTTCCGCGCCAATTGCCTGCGTTGCATG
TCTGTTCAGTATCGTGACTTACTCTGGGATAAACATTAAGCAATACCGATATTGTAATAAC
CCGATGTTCAATGTTCAATGGCATCAATCACGTATGGATGGCTGTGGGACACCCTGAGCTT
GGTTTAAGATATTATCATCTACATTTGTGAGCACAACTGTATTCGCCAGCAGTCTCGAGAC
GTCTCCCAGAAATGCTTGACCGAATTATTAGATGGATGTGAAGCCTTCTAACGCTTTCAAC
ATCCTAACAAACGCGTATTAGAGTGATATACTGCTACACCATTCTACAGCTGAGTTACGGA
TTACTTCCCGAGGGCAGACAAGTTATCGTTCTCCTGTTAGGGAGACGCATATTGGACTCAG
ACATCTCGCCATGGAACAGTCCTTATTTTATATAAGCAATTTCTGCCTGGATTTAATATCA
CTTTTCGTTTGACATACTGTATCCTTGATGAACCCTTTGATTCCCAATGGTGCTGGGCTCA
GTGCAAAGAATAGGTGACTATCGATGCCACAAAGTGCTTGTTGCCGACGAAAGACCACGAC
GCGAGATCCGAACGTCCAACTATTAGAAATACCCAGACAGACCCAATGAATTCCTACTCCC
CGGATTGCCCATCGGCATGCTGCCGTAATGAGTCGCCAATACATAGCATGTGAATTAACCA
GGGATCTAGGTATATTGTGTACATCATCTGTTCGACGAGTTCTTCCATCACGTATTGGCAT
CACGTACCGCACAAAGAAGAAGTACCAGATGGGCTTGAACCGTTATATTGAGCTTTGCAGC
GTACGAGAAGTGGCGTCAAGTCTGTGTCTATGAAGGTACTATAAAGTTCTAATTCAAGCGG
AAGAGAAGAGAGCCCAGACGAATCACCGATCTCTCCATCTTGGTCTAGTGAGGAAGAGTAC
AGTTGCCCTTCAAGGGATGCTTCAGATACTGCGCAATGGCGACATTCCTGACAGAGTAGTC
AATGAGATTTCCCTTGCCCGGAACCAAAGCAGCAGTAAAGTTGAAATCCGCGGGGGTGCTG
AAGCCGCCGAACTGCAACCTGACCTGGACATCGTTCATAATGCCCGTCTGGCTGACGGAGA
AGTCGTTGCGCGGCGGCGACACCTCTCCCGATAGCCAGTTGACAGCAGAAGCATACTCCTG
CGCGGCGACATTCTGTGAGACACCTAGCTGCTTGACGAGGGCCTGGATGGAACACCGCTTG
TTCCTTGGGTTGAGCAGGAACTTGTTGGCGGCATACATGGACGTCATGAAGCGTGTTAGGA
GGGCTGTCTCCGTTTTGCTAGCCAGGGACGACTCTCGGATAGTGAAGGCGCTCGAGGTGAT
GGGGTAGACGACGTCGGAGATGCGGGCGAGGATGTTGGGGGCCTGGCCCGAGGGGAGGTTT
TGGCCCTCGACGGTGAAGGGATAGGTGAGGATGGTGGCGTAGACGGCGGTTCCATTCGGCA
GAGCCTCGTTGACGAGGGCCGAGAATCGTGACGGAGTTCCACCGACGGTCTAGTATGGACA
GTGTTTAGATATAGAATGCTCCGAGCATTGTGTTGCTTCCCGGGGTCACCCTCGATCCTTG
CTCAACTCACCATGAAGTAGTAGTCGTTGTTAGCCAGCGTCAAACCGTGTGTAGCCAAAAC
CTCCTGCAGCAGATACGCATACCCACTCAGCGGCGAGTCGACAATAATCGGCTTCCCCCTC
AGCTGGTCGATGCTGGTAATGGACGGAATCGACGCAAGCACCAGGTCCGGCCCTTGGTCCA
ACTGGCCAAGGACAGTCACCTCCTGGTTCTGGTTGAAGCGGTAGTTGAGCGCATTGTCCAC
CGTCGCCGTCAGGATGTCGTATTCGCCGCTGAGGACGGACGCGAAGGCGGCGGTGCTGTTG
GGGACCTGGTTGTAGACGACGTTGAGCCCGTTCTCGGGGAAGAAGCCGAGCTGGTTGGCGA
CTGAGTAGGTGGCTGTGGCCAAGCTATTAATTGTGCAACTTTGTTTAGTATATAGACGTCG
AATACAGGTGCCGGAACAGTGACAAAGACGGTGCGAGAAGAGGATTGAAGAGGGATGATGC
CGTCGTTGGAAGATCCGCGACGGAAAGATGTAGACTCACAAGGCGCCGTATTGAACCGTGT
CGAGAGCTTGAGCGCAAGCCACGAGGCCGGCCAAGACGAGAGAACGCGACTGCATTGTTCC
AACCGAGGAGGATTCCGAGTACGACAAGGGCAAACGGCGATTGTCGTTGTTTTCTCTCCGT
CAGTCTTCCGACGTCCTCGATCCCAAGGTAATCGCGGATAGATGCTGCTTGGCGGCGCGGT
TATATGTCTTAGACTCTCCCTTCCCAAGTGTCCACACTCTACTTGCGACGGCTCATCTTGC
AGTTCGGGCGAATTCAATCAGCTTCCCATGTCCTTGCGAAGCTAACCCATGTGAAGCAGAG
AATTAGCAGGAGAAGCATGCGGGGGATGCGGTTGATATCGCTGCTAGGCATGTGTGAACCA
GTAGTTGTGTTAGCTTGGACGAGCCACTTGAACTGAACTGGGGAACGGAGAGTGGTGAAAA
CAAGGCCCCTTGTTTGGTTCTGTTTGCGAGAATGTCACCCTCAGTTGGGTTGAAGCCGACT
CTGGTGCAACCTTGGCTGGAATTCTGGCTGGGGGGGTCTGGCCGAAAGCGGACCAGGTCGA
GGGGATAGTGGCGGGATTCGGCATCGCGAAGGATTGCTTGCAGCTGGGAGTCTCTGCAGCC
AAATTGCTGCCTTTACAGCTCAATTGCTATTCGAGGCGAGGCATTCGCGTCTTCCAGAAGG
TAAAGCAAGTCTATGAAAGTTGCAGATTGCCATGTGCGTGAACGGGGTTGGTGGGGGGCAC
AAGCAGACAAATTCTCAGCTCGCAATTTAGACAGACTGCTCCGTCTCACCCTGTCCGGCTG
AACATGCTTCAGGTCAATGTGCCTGATCCAGGCTCCTCCAGCCTGTACCGGACTGTGTCGA
CCAATCATTGTCCCAGTATATAGCGTCACTGCAGCTCATCAGTTCCTGTGATGATTGCTTC
ACCGACCTGGTACGCACGAACAGCAACAGCTCCATGACTTCGACTTGGGGGTTCACCACAG
ACGAGAGAGGCTGCTTCCGTAGGTAACGCTGTCCAATTGTGCTGGACCATTCTCGTTTGTC
TTCCATTCCGGCTACCCTCTGGCCTGGTGGGAGAAAGCAGCCGCATATCGACTATCATAAG
TTGTCGGTTAACAACCGATCCCAGCCAATCCGACAACTTCTTCTATAGTCTGAACGGGTGT
CCATCGAAGGAAGAAAGTCTGGACTCTCCAAAGCCCACAACACTGATGAAGTTGAAGCCAG
CCGCCCCTTGCATTCGAGCTTTTAGCCACCTCTTCAGTTAGACTTGCACGAAATCATATGC
CACCATTGCTTCACATTTTTTGCTTCCTATCGGTGCATGGATGAGTAGCCTGTTGCTCCTG
GTTTGTGTTGCCCTTTTGCCTTTTTGCCATTGTACCGTGAGTTTAACACATCAACCTTATG
CCACATCCGTCTCGTCTCGATTTTCAAACACCCGAGCTCTGGCTTTCCTTGATGTCCTAAT
GAAGGCCAACTGCTCATATTTCGTTGAGCACGAGATACAGACTGGTACGTCGAGCAGCAAT
TCACTAACATGGATATCAAACCGCAGCACCTTCGTCATCTGAGAGGCAGACTTGAAGAGCA
TGTATCCTTGACTTCAAACAGAATTCCTGACGCGAAATTGGTCTGCCCAGATGCAATAATA
CACAGACTTCCCTTTGCAATGCCTGTCGAGAGAAGAAGAATATAACATGTGGTTTCTAGGG
TATCCGGCTAGGCCCGAGCCGTATCACTCACACCTGCTCAATCTTTATCCTGTCTCTCCTT
CAATCGACAGGTATTCAAACGCTGTCCAAGTTGCATCGAATCGCCTATTCGTCGTTTGCCT
GAACCCTGCCTGCACCTCTAGCCAAGCTAGGTAACTAAGCCGGTCCTATCCTGAACCAAGT
CGATAGAACCAACAGGTCTGTCAGACAAGTGAGAATGGATGCAGCAAGGATGTTTTCTAGT
GGAAGAGGGCCGAATCTTCAGGCCTTTTGTTCTCATCACCCTGCCTACACAGTGACATTCC
GACCAGATATACTACCCAGGCGGGATGGTCGAAGGATTCAGTCAGGCGTTTTGGCGATTGA
CCCCTGTAGAGTTCCATAGCTGGGACGCCGCCGAAGGATGCCGGTAATAATCACTTCGTGC
AGATGCCTTCAGGGTACCTTTCGTTCTGTTGCTTCCATACATGCCTACATAGCTCACTCGA
ACTGCGAGGATGGGAGCGGAAAGAAGGGGCCATGCCTCTTTGTTGCGTCGTAGCCTCAACT
TGCTCTCGTCATCGTACTGCCTCGTACATAAAGGCTGTTGAAGTTCCGCATCTTTATTCTT
GAGTGATTGGCCGGTTCAAGACTACATATACATTCAATCCCCAACACCCAAAGGCCACACC
AAGTGACAGCACCTGGACTTGGCCCCTGGGGTATGCAGCGAGAAGCGAGAAACTGGGGTTC
CATGCTTGCATTACTAGCTAGCTGCTCGTGTACGGAAACCCTTCTCCGGTGTCTTTGGACG
ACTGGCATGTGTCAAGGAGGAGGAGGCACTAACAACCTCAAGACTAGTCTAGCATATCCAG
CCAGCCCTGCCCGACGCCAAGAAAGACGCATCGACAGACAGTCTTCAGGAACAGCAGAAGC
ATGACACAGCAGCCTACTCGTGTTCTGCAGTTTTTCAGAAGGCCATGTTGCATCGTACGGA
GAGACAGCTGCTCCGATATAAGAACCAACAGTAACCTGCATGACTCGCAGGGTCGTACTGT
ATAAACACCAGACGGAAGACGCCGTCCGGCAATGCGACTCCGAGATTCATCAAACCCCGAG
CTGAGGTAATAGCAGCAGCAGCACGTCAAGGTGGTACAATAGCCCACTCATACTAGATTTA
CATATGTACTACTACTACTACTCCTACTATGAGTAGCAAACGAACCGCCAGCTGACGCTGC
AGGGGACTGTGGCAGACGGGTAGGCAGTAGTTCTGCTTTCCGGCCCCTCCAGCGCATGGAA
TGCAAATTGCAACGACAGGAATGCAATCCTTCCTCGACAGGAACAAGTGCCGATAGGCCGT
CATCCAAAACAGGAACGTACAGAAAAACCTAGAGCAGGCCATGCTACCTACTACTACTACT
AGTAGTATTACTTGTAGTATCTGTAAAAAGCCACGCGTGTCCCCCTTGTCGCCGCGAGCAG
ACAAAGAACGAAACAAAGAGAACAATGTCGTGATTTGCGTGTTTGTGAGACAACTCGCCCT
TCCGCCGACATTCTTCTCTCGGAGCACGCACCGCCTCGCATGCCATGATCAATCTCGGAAT
CGATGGGCCGTTGTTGAGCAGGCGGGATGCCATCGACGATGGGGATCCGAACCCGCGAGGC
GAGAGCCTGGCTCGCCTCTCCATCATCTTTGTCTGCTTGGCAGGCTTCTTTGTCGTACTGA
GGCTCTTGACGAGACATTTCCACACCAAGGCGTTTGGAGCCGACGATGCCTTGATTGTGGT
GGCGCTGGTATGGAAGCCTTGTGTGCTGTAACTGCACGTCGAATGGACTGCTCGATGGGGT
TGATGATGATGATGATGATCTGACTTGCTTTTGTTCTCTTCCTGGTTCATAGGCCCTCTCG
GTCTGTATGACGGTTGCTTACAACGGAGGTTCGTTTCGGTAATGTTGCTGTTCCTCTCTGT
TGCATTCGCCGGCTAACACGAAGACAAATTCAACAGAAGCTGGGAACGGATTCGGTCTTCA
CAGTGATCAGATCAACCAAGAGCACAAAATCCTCGCCTTCAAGGTATACCGGCAAACTCCC
CCGCCGCCATCACCACCAAAACCGAGCAAACAACGGAAGAACAGGACGAGATTCTGATTAA
GCAAGCAGTACTTCTTTGCCGCCCAGATCCTCTACAAGGTCGCGACATGCCTCACCAAATC
GTCCCTCGGCATGCTCTACCTGCGCATCTTCCCCGGCCACAAGTTCCGCATCGCCGTCATC
ACCGTCGTGGGCGTCACCGTCGCCTACACCTTTGCCGCCGTGCTCATGACCGTCTTTGCCT
GCAAGCCCATTGAAAAGGCCTGGCGCAAGACCTTGCCCGGCGTCTGCGTCAACTCCATCAG
CATCTGGTATTGTAAGTCTGAGCCAACAGGGGGTTTGATCTGCGATAGTCCCTCGGTTTGT
ATCCGTGTCTTTGCTGACGGCTGGGAGTAAAGCGACATCCGTCTTGAATATCGTGACGGAC
ATCTTGATCATCGGGCTGCCGGTCAACGAGATCCGACGACTTCAGCTGCCGCTGGCGAGGA
AGCTGCTGCTCTGCGCTTTGTTCAGCCTTGGTGTGTTTGTGATTGCTTGCACAGTGATTCG
AATGATTACCGTGTCGCCGCAGACGACGGCTTCGGATCAGACTTGTCAGTCCAGGACTACC
TTACATGTATATTCGTCACACTGAAGCATACTGATGACGGTCATGCAGACTATCAAGCCGT
ATCCAACAGCTGGACGTTTGTCGAGACCAATGTCGGGATCATGTGTGCTTGTACGTTGATA
ACATGTGCCTTGAACCCAACGGGCCTTCGTGCGCCAACCCCCTGAAGCAGTACTGACCGGG
AAGTCAATACAGGCCTCCCGATCGTTTGGGTTCCCATCACGAGGCAGATTCTTCGGCTATT
TGGACTCGGAAGAGAAGAAACGGCAGCCACGAGCAAATCTGGTCAGACCTATTCTCTCGGA
TCGCATGGTCTTGTCAGTAGCGCACGAGGACGAACCAGCCCCCGGGATGCCGAGGGCGACA
GCGTGGAAGAGCTCATGTTTCACGGCATCAAGATGACGAGGAGGTTCAGCGCACATGTCGT
CCGCGAGGATCAGGGCCAGAACGAAGCCCCCGTCAGCGACCGCCCGTGGGAGCATGTTCCT
CAGCCGGCGCCTCCATGATTCGATTTTTGGTTTTCTTTCTGGGTTGGTATTGGATTCTATC
GAGCCGTACTCGAAATGATACCCTGGATCATGTTATGACGGATTGGAAAGGGAGTCGACAT
CTGGCGGCTAAGAGCGTCAATGACTCTCATATAGCAAAGGGGATGCAAACCTATCGTTGAA
GCTCAAAGCTAAGGGACACACCTTTCAACTCTCTCTCTCTTAGCGAATGTATGCAATGTGC
GACAAGAACAACTTGCCGATATGATCTGGTCAGCACTTGGTTTGGCACTGATCCTACTGAC
TTCCAAGACATGGTCCGCTTTGAGCGGCGTTATCTATCTCCAATGTAACTAAGGATGTACT
TTAACGCTTCAATTCAAATCAGCATCGGTGAGGCCCCATTGGGGTGTATCTTGGCTCGTCT
CATTCAGACATCAGCCACAGGACAGCCCCAATCGGCTGCCATGATCTAGTTTCAGATGCGA
CAAGGCATGGCTCGGCCAGAATGTAAATGCATGTGCTTTGCCGATTCTAGGATGTCTGAGG
TATCAGAGGATTTTCCGTGTACTCAAACAGTATGCGAAGCACGAACACTCCCATGCAAACT
GCATTGAACGGCAACAGCGGGTAGTCGACAGATGTGCTCCGTCTTCATAGACCCTTCGTGA
AACCAGGGCGCTCGATTTGCGAACGCGTCATCAGGGAGATGCCAAGTCGATATGGTGGAGT
CGACTCTGAGATGGACAGGGAAAAGGACATGGAGAAGCTGGGGAAGTACTTGTATCTCGTC
CATCATTCTTCGATTCTCTTGGCGGAGGAGACACGTCGGCTCAGGTAGAGTAGAGCGGAGA
TGCTCCCCTGAGTGAGGATGTATGCGTACTCGTGATTGCCCGAGGACGTGACGAGCGAATG
GTAGAAGGCTGAGAAGAAAACATCAATCACGGGCCAAGCACAATCTGTACGAGTATCATGT
TGGACGTTGCATGGACCGGCCACAGTGGACTGGAGGCACTGGCATGCCGAATCCCGCCCGA
GGTGACCAGCAAGCCAGGATGGCAGCGACCTGAATGGACACGGTTCGGAATCGGCAGTGGA
GTTGCTTCTGTCCCTTGTCCTTTGCACGAGCAAGCCGATAGTATGTACCCGTTGGTTCCAC
CCTTCATAACCAACTGTTTAGACCTAGCCTTACAGTTAGGCCTAAAAACCCTATTCTACTT
TAAAAATCATTTTATACTGCCGCTAGTTTAATAATACACCTATTTTATATATAAATATAAA
TAATAATATATAATTATCTATCTTAAAATACTAAAAAATTAATAATAAATTTTATAAATAA
ACTCCTTATTACCTTTAAGGCAGCTGCTGCTATTTTATAAGATTATAATTACCCTTATTAT
AGCTATAAGCCTTTATTTATTTACACTGCTGCTATTAAATTTAATATAAGCTATACTGCTA
TATAGCATGTGATTTCCTTCTTAAAGGCCTTTAATCCTATCCCTTAATAATTTAGCTGGCT
GTAATTACTTATAAATAAAGAAGATAAGGCCTTAATAGTATATACTATATAGCTTTAAAAA
AAAGGCTTTTTAATAACTAAGGTCTAGCTTATTACTATTATTAATAATCTTTAGCACTAGT
AAGACCTTTAAATACTAAATCTTTTAAAAAATTAGTATAATTAGTAACTCTTAAACTATTT
AAAGCTTTAAAAGTTATTTATTAAGGCTGTTAATAAGGCCTAGAAGTTATTTAAAGTGTTA
AACTTTAAGAATTTTATAATCTTCTTTTAGAATTTAAAAGATTTTATTATTAAGTATAATA
TTAGCGCTTTAAAGTTCTAAAATAAAAATAAGTATAGCACTTAGCTTAAATGCCTTTATAA
AACTATTCTTATAGTTATTATTTATATATCTTAGGCCTAGTAGCTATAAGTCCTTAATTTA
AGTAATTATAAGTCTTATACCCTCCTTAATTATATTAATACTGCTAGTAAGTTTATTTTAC
TATAAATAATCTTTAAGATATTCCTTACTAAGTTTTAGGCAGAGATTAAGGCTAATTATAA
TATTTATTTTACTTACTTAAAAATAGGCTTTTTAAATACTAAGATTATATTAAAATAGCTT
TATTATTTTAATTAAATCTTATAGTAAAAGTTAGCTAAGGCTTAAAAGTCTAGCTGCTTTT
TTAAAAAGTAGTTTAGCTATATAGTATAGCTTTAAGATTTTAAAAGACTATAAGCGCTACT
ATTTAATATACTACTAGTCTAGTAGTTTAAGGAAGAGAAGATATATTATATTCTTATTATT
AATAGCTTTATAAGCTATATAAGCCTTAACTTTATTAAATATTATATTAAATTTAATATTC
TTATTATTTAATTTTTATTATATTTAATTTATATCTTTTAGCTACTTAATATTAGCATTTT
CTAGCTGCTTAAAGCTGCTTATTAAAAAATACTTTAAAAGTTACTTTTTAAAAAGAACCTA
GCCTTTATAAAGCTAGACTTTTTAACTTTCTTTTAAGCTATATATAATAAGGGCTTTATAA
AATATAATATTATATCTAGATTTAAAAAGACTAATCTTTTTCTTTTTAATGCTTTACTAGC
ACTAGCTAAAGTCTTTACTTAATAAGTAAAGCATTAGTAAAGTATTAATTTAGCATTTTTA
TTATTACTACTTAAGGATATGTATTTTTATTAAGCTTTAGCTTTAATTTACTATATTTATA
AGAAATATAGTAATCTTATAAGCTTATTAACTTATAAAGGTCTTTAATAAGCTAGCTTTAT
AATTATAAAAGCTACTATACTTAAAAAAATATTAATAACTTTATAATTAATTAAAATTATT
ATATTAAGTTATTATTATACTGCAGGAAGTAAAGCAGCCTTATTTAACTAATTAGAGAATT
TTATACTGCTATTAGTCTTAAATAAATTTAATAATAAGATTAATAAGTAAAGAAGGCTAAT
AAAATTAAGATAATAAAGGCCTAGCTTTATAAAGGCTGCTAGGTTATTAAGCTTAAGATTA
AATAATTAAAAATATAATAGCAGGCTAATTATATAAAAAAAAAGGCAGCTAGGCTAAAAAG
GATAATATTTAAGTCCTAGCTTAACTATATAAGGAAGAAGAATAAATTCTTTATTTTTAAA
GTTTAAAATAAGGCATTTACTAAGCTTTTAGGCTATAAAGATAATGTTTTTTTTATAAATA
TAATTAAATAATAATTTTAATATATTAAGGAAGTCCTTTAATAGGCTTTAATAAAGCTATA
AATTTTAAAAGAGATATTAAAGTGCTTTTAAGCAGCGCTAACTAATAGCTTTATTAATATT
ATAATAAGGCCCTTTAGTAATACTAATAATAAGAATCTAGAAGCTATATAAAAAGAGATGT
AAATTATAATACTAAATAAGGCTAGTAGTAATAAGGCTAGTAGTAATAAGGCTAGCAGTAA
TAAGGCTAGTAGTAACTATAACCTTCCTGCCCTTTTTAATAATAATAGTAATAATAATACC
CTCCTTAACTTACTGCCCTTACTAACCTTAGCTAGGGCTAAAACATTATATAAGAAGATTA
TAAATATATTAGCAGACTTTAGGACTTTAAGGGTATTATAAAAATACTAAATATAACTATT
TTAATTATAAAAAAATGCTGTATTTATAATAAAAATTATAATCTTTATAAAATAGCTGTAT
TTCTTATATAAATTAGGTGGAATGATTTTTAGGGTGGAATAGGGTTTTTAGGCCTAACTGT
AAGGCTAGGTCTAAACAGTTGGTTACGAAGGGTGGAACCAATGGGTAGTGCCATAGATATG
GAGCCGTCACTACCGAGTGCTGGGACCACGGCGGCAGTTGCTCAGGGTCCTTGTTATCGAG
CAGTAGAGCGACACCTTTCCGACGATAAGCAGCGAGAGCCGGAGGGCCATTTGGTTGTCGA
GTACGGCTTCACGCTGGGAGAACAGACGACTGTCAAGAGGCAGAACGGTGTGCCGCAGCAT
CGTTGCCCTACCGTCAATACTTGTACCGGCATGAGTCACCACGACGGCACGGGAGATGACC
TGACATGACGCTTGTGGCACCTGGTTCGGAGCACGAAGCTCAAAGAGATGCTGGGTCTCTT
TGCCTTTGACCATGACGGCCGCAGTCCCTGGCCGCTGTAATACTGCATCGTACATGTCCTA
TGTACTATGCACCCTGACGACTTTGTCAGTCTGCATGACTCCGTCTAGCATGCCAGTCTTG
GGCAGCTTGAGCAGCTTGAGCAGCCCGCAGCTGTCGTCGAGCAAAGCTTTCAAGCGCCGAC
GCTGTCGTCCTATTCGCCCGCAGCCCGATGACTGATGGGCAAAAGGCTGACCTTGGGAGCA
GCTCTGGCGTGCCGTCCAAGCCGATCGCCAGCCATCCAGTGGGACCTCGACGACGAGCCAC
GAGCCATGGTTGCCGTGTGCCGGTTAGCGACCAGGTTAGCGTCCAGGTTGTGAGGAGAGCA
ATGGGGATATACATACTTCGATGGGAGCCGCTAGAAGCGTGCGTGTTGCTCGACTGTGCTT
CTGCCCAAGGTTGGAGATAAAGGAGTCCGCATGTAAGCTGATACATGTACCTACCAGACTG
CTGGTTGCCATCAACCTGTACATGTAGACAGTGTGTGCCCTTTTATTTCTAGAGAAGGGCC
AGTGTATCAGCTAGGTAGACAGTAGTATTCGTGTATGCATGCTTCATCGATGGCAACATGG
AAGCCAGCAGATTTAGAACATGCAGCTGAAAGAATAGACGATGCAACGCTCTCGATGTCAG
TGGAGAGGCGTGACGGACCATCTCGCCACTAGGGATGAGCAGACAGGAGCCGATTTTGCCG
TTTGAGGAGCAGCACAGACGATGGGAGAGCTTAGGGGGGTCACACGGCAGAAAAGGGAAAG
GATTGGGACATTGAAAATAGAAAAATGGAAAGACGAAAAATGATAGATGGAGTGAAGAGCT
GTAAAAATTGGTGATACATGGTGAAAGGGCCCAAAAGTGCAGGTGGTTGTTGTCTGCATCC
TCGGGCCACGCCAACTACCTACTAATATGACAACTTGAACCCATGGTGATTCCAGAGGAGG
GCTGATACTGGCTGATCGAAGTCTAGGTAAGGTGTGAAATGATAAGGAAGATGCAAAAGGG
CAGCGTAACAGGGCATTGAGTTGTAATACATAGCATGTTCACATGTGCTTTGATGGCTGTT
GACTTCTCCCACGATGCCGCACCAAAACCGTTAGCACCAACCGGCATCTTGTAGCCGCAAC
CTTCGAGGTCCCGGTTTGGGCGCCAAGATGCCATCGTGAGATGATGCAAGTTCAAGTACCG
TCTACCTCCCCCCATCCAGCCATTGAGGCGCAGCAATTTTCGATCGAGAGTGACAGTCGCA
GTACATGTACGTGCATACGCTCGTGAGAAAAGGCCCTTCGCAATGTACCTGATCCGGCAAG
TGTCTGCAATGCCAAGTGTGCCGTTCGCCAATCTGATGAGTGAGAGGTGAGGTTGGTGATT
CCGGGTTCAATGTTGCAATCAACCTTTTCAATGAGGTGGACTGCCCTGGAGCTCGGCTGCC
AGAAGAAAGTACCGCCCAGGTACCGCCGGTCCCAGATTGCGACCCGAAAGACTTCCGACCA
ATCCATCCTTGGGTGCCCTCTCCCTCTCATCCAGTCCTGCCCCTCTCTGCTCCAGCCGTTC
CATGTTGCCGCGGCCCAGGTGACGGCCCAGGTCCCGGGCTGGCGGCAGTACCTGCGGAGTA
CCTGCCACCGCCTGTAGCCCCAGAGCCGCCAGCGCCCTCAGCGCACGGCAGCCGCTGGAAC
AGCCCCAGAAGCCCCCGAGAGGTCCCCAAGCCCGCTAAGGCAGCGCCCGCACTTCCCCCCC
AGACGCCGCCATCCCGTCCCTGCGTCTGCGTTGGCGTCTTTTCGTCCGCCTTGCCTTGATA
CATCTCGTCTTTTTCTTTTTTTTCCCTCCCTCCCTCTTGGCTCTCCCTCAGCCAGCCATCA
GTCTCTTCCAGCCTCGGCCATTCTCCCCCCCTCCGCTGCTTCGTTGCCCTGTCCGACTGGC
CTCGCCGGCCTCCAACGTCGCCCCTCCCTCCCTCCGTCTCTCTCTCTCTCTCCCTGCCCGA
ATCGAGAGACCGAGAGCGAAGAGCGTCGTTCCGCCTCGTCGCTCTTCCGGCTCGGGCTCCT
CCTTGTCTTGATCGATGGTCATGAGCGACGACGAAAAGGCCGCTGCCACTGGCGGGGTGGC
CGAGATGTCGCCCAATTCCTCTCGCCCGTCCATCGTCGACGACACGATCAAGGACGTTGTT
TCGGTAAGGACGCCTCAGCCAACGCTGCCTTGTCTCTGCTTTGCGCCGGCTATATTCATAT
TGGAGGTGGTGGTGGCGACGGTGGTTTGTTGCATGTCTCTGCGGCGCGGGCTGTATCGCAG
AATGAGACGCAGTGAAGCATTGCCGCCAGGGTTGGAAGATGGAATATTAAAAAGACCTGCC
ATGGGTTGAATGGCTGCCATTGCACCGTCGTTCGCCTCTGCTGGCTCTTGAGACCTCCGCC
GTGCTTCTCTCGGCACTCTTCAACATCTCCCCTCACCCCCTCCCCCTCCGTACTTTTGCCT
ACTTTTGCCTGAATGGCGTTCTATGACGACCTCTGCTTCATTCTACTTTCTCAGTGAGTTG
CGACTAGGCGCTGACTCTTTCGTGCGTCCTTTCTCAGGAGCCCTTTTCCTACGACGAAGAC
GACCGCGACTACTGCTCTCCGCAAAACACCACCGAGCACGACCTCAACGTCACCGAAGATG
ACCTGCTCGAGGCCCAGGAGCTCGCCTCCCGATTCACCCTCCAGGAAGTCCGCGACATCAT
GACCCGAGTCTACCGTGTCCACGAAAAAGACCACAACTTCCCGTCCATAATCATCCACAAG
ATCAAGGCCTTTCTCGAGAATGAATCCGTCTTTTCAAACCCCGAGAAGCACCAGCACCTGA
TCCAGGAGATGAAGCTGGAAGCCGCCCTTGTCACCAGCAACAGCCCGTATGCCGAGGTGCG
CGCAGTCGTCAGCAACAAGGACGATCCCACAACGCCCTGCTCAACCATCCGCAGCTGGGCC
ATTGGCCTGGCCTTTAGCTGCCTGCTGGCCTTTATCAACCAGCTGTTCGACATTCGCCAGC
CCGCCATCCGCGTCATGGCCAACGTTGCGCAGCTGCTGTCCTACCCCGTGGGCAAGGCCTG
TGAGAACTGGCTGCCGGACGTCGGCTTCACTCTCTTTGGCACATACCACTCCCTCAACCCC
GGGCCCTTTTCGAAGAAGGAGCACATGCTCATCACCATCATGGCCAACGTGGCCTACAACA
CGCCCTACACAAACAACATCATCTGGGTCCAGTATCTGCCCCAGTACTTTAACCAGCCCTA
TGCGTCCCATGTGGCCTATCAGCTTCTCATTGCCCTGGCCACCAACTTTATCGGATACGGC
ATGGCGGGCATCTGTCGCCGCTTTCTGGTCTACCCATCGTACTGCGTGTGGCCGGCTTCGC
TGGTGACCATTGCCCTCAACAAGGCCTTCCACAACGAGTCCAATGCCCCGGTCGAGGGCCC
CTTTGGCAAGAAGTGGAAGATTTCTCGCATCAAGTTCTTCTACATCATGTTCGGCGCCATG
TTCGTCTGGTTCTGGTTCCCCAACTACATCTTCACTGCCTTGTCCAGGTTTAACTGGTTGA
CCTGGATCGCCCCCCACAACCGCGACCTCAACGTCATCACGGGCATCAACCATGGCCTGGG
CGTCAACCCGTTCCCGACCTTTGACTGGAACGTGCTGCTGTGGGACTCGGCCGACCCCCTC
[truncated: 33,543,130 more chars]
