# Supplementary material for: High-quality genome (re)assembly using chromosomal contact data
Source: Nat Commun. 2014 Dec 17;5:5695. doi: 10.1038/ncomms6695 (PMC4284522; doi:10.1038/ncomms6695)
Supplement: Supplementary Data 4 — Fasta file of the most likely genome structure of the T. reesei strain 25 QM6A after 31,920 iterations [file ncomms6695-s6.txt]

>3C-assembly|contig_0
TTCATAATTAATTTTTTATATATATATTATATTATAATATTAATTTATATTATAAAAATAA
TATTTATTATTAAAATATTTATTCTCCTTTCGGGGTTCCGGCTCCCGTGGCCGGGCCCCGG
AATTATTAATTAATAATAAATTATTATTAATAATTATTTATTATTTTATCATTAAAATATA
TAAATAAAAAATATTAAAAAGATAAAAAAAATAATGTTTATTCTTTATATAAATTATATAT
ATATATATAATTAATTAATTAATTAATTAATTAATAATAAAAATATAATTATAAATAATAT
AAATATTATTCTTTATTAATAAATATATATTTATATATTATAAAAGTATCTTAATTAATAA
AAATAAACATTTAATAATATGAATTATATATTATTATTATTATTAATAAAATTATTAATAA
TAATCAATATGAAATTAATAAAAATCTTATAAAAAAGTAATGAATACTCCTTTTTAAAAAT
AAAAAGGGGTTCGGTCCCCCCCCTTCCGTATACTTACGGGAGGGGGGTCCCTCACTCCTTC
TTAATTAAATTATCTTAATTAAATTATCTTAATTAAATTATCTTAATTAAATTATCTTAAT
TAAATTATCTTAATTAAATTAAAAGGGGACTTTATATTTATAAAGTAATTATATTATTATT
ATTATTATTATTTATTTATTTTATTTTTATTATTTTATTATATATATTATATATTAATACA
GATAGAAGCCAAAAGGTCAGGCGCTTTCTTTGGGAGAAAGACCTAGTTAGTTCGAGTCTAT
CCTATCTGATAATAATTTAATTAACCATTAAAAAAAAGTATATATATTTATCATAATATAT
TAAATTTTATTACATTACAAATGAACACTTTTATTTATATTTATAAAAATATGAACTCCTT
CGGGGTCCGCCCCGCGGGGGCGGGCCGGACTCCATATTATTATTATTATAATTATTATTAT
AATTATTATTATAATTATTATTATAATTATTATTATAATTAAAGAGTTTTGGATACCAATA
TGATATAATATGATATAGGACCGAAACCCCTCATTTTATCATTTATTTATAATATTATAAA
TAAAAAAAAATATTATATATTATAATAAAATTAATATCATAATATATTATATTATATATTA
TATTATATATATATATATATATATTCTTTTATAAAATTTATATTCTTCTTATTAAAATTAA
AAAGGGAGCGGACTTTTAATTATATTTAATTATAGTTTTTAATCATTGGTTGAGATTTCAA
AATAAGGTATAATATTTATATTATTCTTTAACAAATATTATATTATAAAAAAAGATATAAT
ATTTATATTATTCTTTAACAAATATTATATTATAAAAAAGATATAATATTTATATATTATT
ATTAATATTATTTTTAAGTTCCGAAAGGAGAAACTTATAATTTTTATATCATTATTTATTA
TTATTTTTAATTTCAACTCCTTTTAGGTATTTCCATTTAACTTTCAGCAGAGACTTTCTAA
TTATAATTATATATATATAAATTTAAATACATTTATAAAAAAGTATATAATATAATTATAT
TATATATAATAATATTATTAAATGAAGTATTCTTTATTATTAATTATAGGATATCTGGGGT
CCATTAATAATTATTATTGTAAATAATAATAAGGACCCCCCCCATTATCTAATTAATAAAT
ATATAAATAATCATTAATAAATATATTAATAATTATTAATAAATATATAAATAATCATTAA
TAAATATATAAATAATATAATATATTATAAAAATATAATAATAATAATTTATTATTAAAAT
ATAATAATTTATTATAAAAATATAATAATTTATTATAAAAATATAATAATAACTCCTTTCG
GGGTTCACACCTTTATAAATAATAAATAATAAATAATAAATAATAAATAATAAATATTAGT
ATTCACTAATATAAAATAATAATTATAAAAATAATCATTATTAAAAATATTATTAATTATT
AAATTAAATACAATTAATATAATTTAGTTGTTTATATAATTTTAAATAATGTTTATATCAA
TTTAATAAAATTAAATTTATAGTTCCGGGGCCCGGCCACGGGAGCCGGAACCCCGAAAGGA
GTTTATCTATATATTATAATAACTATATGAATTTAATTATTAAAAATAATAAAAATAAGGA
ATTTTAATAAGAAGTAATATTTATTATATAATATATAAAAAAAATATATATATATATATAA
AAATATATATAATAAGTTTTATTATAATATATATTAAATTAATTATTATGAGGGGTTCGGT
CCCTTTCCGGGCCCCAATTCATCTCATCTCATTTTATTTCATTTCAATATCATCTAATCTC
ATTTCTTTATAGATTTTACATATATATAAATATAAATATAAGATATTCACATTTATATATA
ATATAATATAATATAATAGATATTCATTCCTCTTTGATTAAACTAATAATTAATAATTAAT
AATTAATAATTAATAATTAATAATTATTCAGTAGAACTCCTTCTTAAAAAGGGGTTCGGTC
CCCCTCCCATTAGTATAGTATAGGGAGGGGTCCCTCACTCCTTCGGGGTCCGCCCCGCAGG
GGGCGGGCCGGACTATTATTAAATAATTTATAATTTATTATTTATTAATATATTTATATAA
TATAATATAATATAATATTATTCATACTTTTTATTAATATAATATAATATAATATTATTAA
TACTTTCTCCTTTCGGGGTTCCGGCTCCCGTGGCCGGGCCCCGGAACTATTAATATAAAGA
AAAGAGTTTCAATTATTTATTTATTTATTTATTTTTTATAAAAATAAGTCCCCGCCCCGGC
GGGGACCCCGAAGGAGTATTAATTTAAATAATTTATTTAATGAAATTATTAATTATAAATA
AAAATAATAATTTTTAAAGATGTAATATAAAAATAAATATAATATAATTTAGGATAATTAT
ATAAAATATTTATTATATATAGTTTTTATAAAGAGTTTTAAAAGTGATAATATAATATATA
ATATTTATAAGTTCCGGGGCCCGGCCACGGGAGCCGGAACCCCGAAAGGAGTTATTTATAT
ATATATAATTATAATCTTATTAATTATTTATATATATATTTAATATTATTTTTATATAATT
TTATATTAAAGTATTATAATTATATATTTAATATTATTTTTATATAATTTTATATTATTTA
TTTATTTATTTATTTATTTAAAAATATTATAATCATATATTTAATATTATTTAATATATTT
TATATATTATATCTTTTATTGATTTATATATATATAGATTTAATAAATATATATATATATA
TATATATAAATATTCATTATATATTTATTATTATTATTATTATTTATTACTATTTTTTATT
ATATATTAATAATATATATATTATTAGTTATGGGTATCCTAATAGTATATTATTATTTTTA
ATAATAATTTATGATTTATGTATAATAAATAAGTAGGGAATCGGTACGAATATCGAAAGGA
GTTATATATTATTAATTATTTATAATTATTTTATATATTATTAATTATTTATAATTATTTT
ATATATTTATAATTATTTTATATAGATAGGTTAGATAGGATAGATAGTATAGATAGGGGTC
CCATTTATTATTTACAATAATAATTATTAATGGGACCCGGATATCTTATTGTTATTAATTT
ATATATTATTCATTATTATTAATATATATTTAATATAATTAAATATTATATTATATTATAT
TATATTATTTATTAAAAAAAAATCTATTACTTATTTTTTTTATTAATATATAAATTATTTA
TATAATTTATCATTTTTATTTATATATTATTATTTTTTATATATAAATTAATATATATATA
TATTATATATACTTTTTTTTTTATAATATATCTATATATATAAATAAATATATTATATTAT
ATTTTTATATAATATATTATTAATTATTATTTTAATTTTCTATTCTATTGTGGGGGTCCCA
ATTATTATTTTCAATAATAATTATTATTGGGACCCGGATATCTTCTTGTTTATCATTTATT
ATTTTATTAAATTTATTATTATTTTTAATTTATATTTATATTATATAATTAATTATATCGT
TTATACTCCTTCGGGGTCCCCGCCGGGGCGGGGACTTTATATTTTATTATATAATATATTA
TATTCTTATAATATATTTATTGATTATGTTATAAAATTTATTCTATGTGTGCTCTATATAT
ATTTAATATTCTGGTTATTATCACCCACCCCCTCCCCCTATTACGTCTCCGAGGTCCCGGT
TTCGTAAGAAACCGGGACTTATATATTTATAAATATAAATCTAACTTAATTAATAATTTAA
ATAATATACTTTATATTTTATAAATAAAAATAATTATAACCTTTTTTATAATTATATATAA
TAATAATATATATTATCAAATAATTATTATTTCTTTTTTTTCTTTAATTAATTAATTAATT
AATATTTTATAAAAATATATTTCTCCTTACGGGGTTCCGGCTCCCGTAGCCGGGGCCCGAA
ACTAAATAAAATATATTATTAATAATATTATATAATATAATAATAATATAATAATTTTATA
TAAATATATATTTATATATTAAATTAAATTATAATTTTATTATGAAAATTATATCTTTTTT
TTATATTTTTATATAATAAAAATATGTTATATATATATTAATAATAAAAGGTAGTGAGGAT
TAAATAAATTATATAATAATTATAACTCTTAATTATAAAATAAATATATATATATATATAA
GTATCCATTTCCATATAATCTTTTAATAAATATTAATAAATATTAAAAAAAAATAATATTA
TAATATTTTAGTATATAATTCAATAAAATTCATTGGAGGGGTAAATAATAATAATTTACTA
ATGGCAAGTTATAGTCTTAAAGGTTTTTATTTTTTTTATTAAATTAATAAAATAATAATAC
CATTTATATATTCCATTATATATATATATTTAATAAAAATAATAATATCATTTATATATTT
TATTATATATTATATATATTTTATATAAAATAATAATAATAAATTTATATTTTTATATATT
ATTATTAAATAATAATAATATAAATAACTCCTTCGGGGTTCGGTCCCCACGGGTCCCTCAC
TCCTTCTTAAGAATAAAAAGGGGTTCGGTCCCCCTCCCGTTAGTACACGGGAGGGGGTCTC
TCACTCCTTCTTAAAAAATAAAAAGGTGGAAGGACTAATATAATTTTAAATAATAATTAAT
ACTTTAATAATAATTTGTATTTCTTTATTATTAATATATTAAATATAATAATAATTAATAT
AATTACAATATATTAATATTATCAAATATTAATAAATATACTTTTTTATATAATTTATTTA
TTTATTTATTTTTTTTTTATTAAACTAATTATAATTGTAATTTCGAAAAGGGGGTGGGAGT
AAACATATATAATTTATAATCTATATATATATATATATAATTTTTTAATAAATATTAATAA
ATATTTATAAAAAGAATAATTTATATTTATAATATATAATTTATATATTTTATTTTTATTA
TACAATTAATATAAAATATAAAATATTAAATATTAAATATTAAATATTAAATATTAAATAT
TAATTTTTATAGGGGTTATATAATAATTATATTTATAATTATATAATATTAAAAAGGGTAT
TTTTATAATTATTACATTTTTATTTTATTTATAAAAATATTAATTTTAATAAGTATTGAAT
ACTTTATATAATATAAATATTAATTACATAATTAATAATTAAATAATATTTAATAATATTA
TTTAAATTTATTATTTATAATTATTTATTTATAAAATTCTATTTTTATTATTATTATTTTT
ATTTTATTATTAAAGATTAATATAATAATTATTAATATATTAAAAATCTTTTATTATATTA
ATATTTATAAAAAAGTATTTAATAAAAAAGATGTATAAATTTATAAATTATATAATATTAT
TAATTTATATAATAATAATATTATAACTTTGTGATTGTCAATTTAGTTAATCATTGTTATT
AATAAAGGAAAGATATAAAAAATATTCTCCTTCTTAAAAAGGGGTTCGGTTCCCCCCCGTA
AGGGGGGGGTCCCTCACTCCTTTGGTCGGACTCCTTCGGGGTCCGCCCCGCGGGGGCGGGC
CGGACTAATTTAACTTTTAATATTAATATTAATATTATTTATATTTTTAATATATAAAAAT
AAATAATTTTATTTTTATTAATAGTATATTATATAAACAATAAAATAGTATTAATTATATA
AAATTTATATAAAATATATATAAATTTATTATATATATATATATTAATATTTTAATAAAGT
TTTTATTATAAATTTATTTATTTATTTATTATAATATTAATAATTTATTTATTATTATATA
AGTAATAAATAATAGTTTTATATAATAATAATAATATATATATATATATATTATTATATTA
GTTATATAATAAGGAAAAGTAAAAAATTTATAAGAATATGATGTTGGTTCAGATTAAGCGC
TAAATAAGGACATGACACATGCGAATCATACGTTTATTATTGATAAGATAATAAATATGTG
GTGTAAACGTGAGTAATTTTATTAGGAATTAATGAACTATAGAATAAGCTAAATACTTAAT
ATATTATTATATAAAAATAATTTATATAATAAAAAGGATATATATATAATATATATTTATC
TATAGTCAAGCCAATAATGGTTTAGGTAGTAGGTTTATTAAGAGTTAAACCTAGCCAACGA
TCCATAATCGATAATGAAAGTTAGAACGATCACGTTGACTCTGAAATATAGTCAATATCTA
TAAGATACAGCAGTGAGGAATATTGGACAATGATCGAAAGATTGATCCAGTTACTTATTAG
GATGATATATAAAAATATTTTATTTTATTTATAAATATTAAATATTTATAATAATAATAAT
AATAATATATATATATAAATTGATTAAAAATAAAATCCATAAATAATTAAAATAATGATAT
TAATTACCATATATATTTTTATATGGATATATATATTAATAATAATATTAATTTTATTATT
ATTAATAATATATTTTAATAGTCCTGACTAATATTTGTGCCAGCAGTCGCGGTAACACAAA
GAGGGCGAGCGTTAATCATAATGGTTTAAAGGATCCGTAGAATGAATTATATATTATAATT
TAGAGTTAATAAAATATAATTAAAGAATTATAATAGTAAAGATGAAATAATAATAATAATT
ATAAGACTAATATATGTGAAAATATTAATTAAATATTAACTGACATTGAGGGATTAAAACT
AGAGTAGCGAAACGGATTCGATACCCGTGTAGTTCTAGTAGTAAACTATGAATACAATTAT
TTATAATATATATTATATATAAATAATAAATGAAAATGAAAGTATTCCACCTGAAGAGTAC
GTTAGCAATAATGAAACTCAAAACAATAGACGGTTACAGACTTAAGCAGTGGAGCATGTTA
TTTAATTCGATAATCCACGACTAACCTTACCATATTTTGAATATTATAATAATTATTATAA
TTATTATATTACAGGCGTTACATTGTTGTCTTTAGTTCGTGCTGCAAAGTTTTAGATTAAG
TTCATAAACGAACAAAACTCCATATATATAATTTTAATTATATATAATTTTATATTATTTA
TTAATATAAAGAAAGGAATTAAGACAAATCATAATGATCCTTATAATATGGGTAATAGACG
TGCTATAATAAAATGATAATAAAATTATATAAAATATATTTAATTATATTTAATTAATAAT
ATAAAACATTTTAATTTTTAATATATTTTTTTATTATATATTAATATGAATTATAATCTGA
AATTCGATTATATGAAAAAAGAATTGCTAGTAATACGTAAATTAGTATGTTACGGTGAATA
TTCTAACTGTTTCGCACTAATCACTCATCACGCGTTGAAACATATTATTATCTTATTATTT
ATATAATATTTTTTAATAAATATTAATAATTATTAATTTATATTTATTTATATCAGAAATA
ATATGAATTAATGCGAAGTTGAAATACAGTTACCGTAGGGGAACCTGCGGTGGGCTTATAA
ATATCTTAAATATTCTTACATAAATATTAATCTAAATATTAATATAAATATTAATATTAAT
AGTTCCGGGGCCCGGCCACGGGAGCCGGAACCCCGAAAGGAGAAATATTAATATAAATATA
AATATTAATATAAATATAAATATAAATATAAATATATTTTAATATAATATAATATAATATA
TAATATATTATATAAATATAATATATAAATAATATAATAAAATATTTTAATATATATATAA
TATAATATAATTATTATTATAATTTAATATAAATTATTATTATAATTTAATATAATAAATA
AATAAATAATTATAATTATAATTATAATTATAATCTCAATATATAAATGATAAATTATTAT
AAATACAAAGGAAATAATTGATTTTTAAAATATATTTAATAAAATATATAATATAAATTAT
ACTTTTTTTGTTATTATATAATAATTATATTAATATATTTAATAGAATTAAACTCCTTCGG
CCGGACTATTATTCATTTTATATATTAATGATAAATCATTAATTATTATTAATAAATTTAT
TTATAATATTTAATTTTATATATTATTATTTATAATAAAAAAAATTATATTATAACAATTT
AATTTTAATTTTTATTTTTAAATTATAAAATTAATAATTTATTTGTTTAAATAAAATTTAT
AACTCCTTCGGGGTTCGGCCGGACTATTAATATAAATAAATAATAAATATTTATAATAAAA
TAATATACATCTTCTTTAAATAAAAAAAGGGGACATTATAAATAGTATATAAATATATTAT
ATCTTTTTTATTATTATTATTAATAAATAATAATAATAATTTATATATTTATAATATATTT
AATAGTTCCGGGGCCCGGCCACGGGAGCCGGAACCCCGAAAGGAGAATGTATTATAATTAT
TACATATAATTATTATTATTCACTTCTTATTAAAAATAATACTCTATATAATTTATATAAT
TTATTTTAATATATATATATTTATATATAATATAATATATATATTTATTTATTATAATCAT
TTTTTTTTAACTTAAAATAAAACTTATTATAATTTATATAATTTATAATTTTTATATAAAA
ATAATTATATAATTTTTATTTATTTATATAATAATAATATTATTTGTTATATATTATATAT
TATATATATAATAAATAAATAAATAATAAATAATAATAATAAGGATATAGTTTAATGGTAA
AACAGTTGATTTCAAATCAATCATTAGGAGTTCGAATCTCTTTATCCTTGATAATAATAAT
AAAAATATGTATTTATTTAATTATTTTAATATTTCTCCTTTCGGGGTTCCGGCTCCCGTGG
CCGGGCCCCGGAACTATTAATATAATATAATATAATATAAATATTCATTTATCTTTTTTTT
AATATTCTTAATTAATTAATTAATTAATATATTAATTATAAAAAATATATTATAATTTTAT
TATTAATAAGTATAAATATATTATTAATAATAATTTATTAAAAATATATTATTATAATATA
TTAATATATCATAATTATAATCAATATTATATTATTTAATTTTATAATACTTAATTATTAA
TATATTATTCATATATATATAAATTAAATTAAATTAATTATATTGAATATATAAATATATA
TATATATAAATATATAAAAAATTATATAAATTATTTTAAGTAAAAATAATATTAATAAAAA
TTATACAATAATAATAATAAATATTCATTATTATTTAATTAATATCTCCTTTACTTCTTTT
TCCTCCGTTGAGGACTTATTATTAAGTATATTATTATATACTACTTAAGATTATATATATA
ATATATATATATATATTATATATAAAATATAAATATATAAATAATATAAAAATTAATAAAA
TAAATAAAATAAATTAGTCCGATCGAATCCCCTATTTAATTAAATTAAATTAAATTAAGAA
AGAGATAAATTTATATAAAATATTATTTATAATTAATTATAATTAAATTATAATATAATAT
AATATAAATAATAATATAATAAAAATAAAAATAAAATAATATTAGATTATATTATATAATT
TATATAATTTTTTAATAATAATAATAAATAAGTTTATTTATAATTATAAATATAAATATAA
ATATAAATAAAGAAGGTATTATATTTTATAAAATATAATAATAATACAAAATTTATATTTT
AATAAATATTAATATAAGTTTAAAGTTCCGGGGCCCGGCACGGGAGCCGGAACCCCGAAAG
GAGAAATAAATAATATATTTATAAAAAATTAAATAAATAAATATTATCTATTTAAAAATAA
ATATAATATAATATAATATAATAATTCTAAATATAAATAATATTTATTATAATTATTATAA
TAATTGTATTATTTATTAATAATATATATAATTATATTAAAACTAATATTACATTATTTTG
TATATTTAAACAATTAAATTGATTATTCTTATTTGTAATCTTTATTTATTTTATTATATCT
TATTAATGATAAATTATAATTATTATTAAAATAATAATTTACTTCTTTTGATATAAAAATA
AAATAATATAGTTCCGGGGCCCGGCCACGGGAGCCGGAACCCCGGAAGGAGATAAATATAT
TATATTTTTATTCCTACCTATTAAAGGTAAAGACTCGATTCTCATAATTAAATTTATATCC
TTCGGCCGGATTAATTTATTTTATTTATATTTATATTTATAGTGAATACCTTTTTTAATAT
TTATTTTTAATATTTATTTTTAATATTTTATTTTTAATAAAATATAATCTTGTAAGTAAGA
AAAGAATTTCGGTGATTGGAACCTTGAAAGGATAAATTTCTTATTTATTATAATATTTATA
TTAATAGTTCCGGGGCCCGGCCACGGGAGCCGGAACCCCGAAAGGAGTATTATTAAACATT
TAATATATTATATTAATATTTAATTTAAATGATTAATATATTATTATAATAATATTTATTT
TATATTAAAATATTATAATTAATATATATATATTTATTTTAATAATATTATTATTATTATT
ATTAAAATTATTATTTTTATAAATATATATATATATATATATATATTATTTTTATTCTTAT
ATAAATTATATAAAAAAAATATATATAATATATAATTAATTAATATATATTATTTAAATTA
TATATTATTTAAAATACTTTTTATATTATATCTTCTTTAAATTAAAATATAATTATTATTT
ATATTATAATTATTTATGAAATATTATTATTAAAATAAAAAAGAGGTTTAGACTATATATT
TATTATTTATAAACTTATTATATTATTTATTATTAATAGTTCCGGGGCCCGGCCACGGGAG
CCGGAACCCCGAAAGGAGAAATAAATAAAATAAAAAATAATAAATATTAATATTATTAAAT
ATTATTTATAATAAATATTAATATTATTAAATATTATTCATATTAATAAATTTTATTATTA
TTTGTAATATATTAAATATTAATAATATATATATTATTTATTATAATGAAAACCTATCCTA
TATTATCCTATCATATAATATCATATCATATTATATTATATCTTATTATATGATATATAAA
GTATTCACTCTATATGAGGTTATGATTATTATATAAATCTTATTTTATTTTTATTTTTATT
TGGACTAATAATAATTATAATAATAATTATTGATATGTTCTAATATTAATAAATACATATT
TATATTATAATATAAATATTCATTTCTTACTAATTAATAAAAAGTTTTTATATTCATTATA
ATATAAATATATAAATATATATAAATATTTTAATAATTATAATTATATTAAGATATTATAA
ATATATATTTATTTTTTTTTATAAAATAAATAAATAAATAAATAATTAATATTTTTATATT
ATAACTTATTTTTATAATAATAATAAGTATTTTATTTTTTATTATATTATTATTTATATAA
TTATATATATATTAATTTCAATTTAATTAATTAATTAATTGGTATTTGGCATATAATATCA
ATTAATTGTAATTCTTATAAGAATTAATTAATTAATATGCTTTTTATATAATTTATACTTT
TATATTTCTCCTTCCGGGGTTCCGGCTCCCGTGGCCGGGCCCCGGAACTATTATTATTATT
TTTATTTATTTATTATTAAAATATAATAATAAATAGTCCGGCCCGCCCCGCGGGGCGGACG
CCGGAGGAGAATTATATTTTTATATAATAATTTATATTTCTATATATATATATATATATTA
TATATAAATATTATTATATATATTTTTATATATATTATAATTATATTCATTAATATTTTAT
TATAGTGGTGGGGTCCCAATTATTATTTTCAATAATAATTTATCATGGGACCCGGATATCT
TCTTGTTTTTATTTATTATTTTATTAAATTTATTTTAATTATTTATTTATAATTTATATTA
TACAATTTATTATTTCGTTAATACCTTTATTTATATTATATAATATATTATATTATTATAA
TATATTTATTGATTATATTAATACATTTAACTAATGTGTGCTCTATATTTATTGAATAGTT
TGGTTCTTATCACCCACCCCCTCCCCCTATTACGTCTCCGAGGTCCCGGTTTCGTAAGAAA
CCGGGACTTATATATTTAATACTAAAAATATAACTACATTACTTTTTTAATATATATAACA
ATATATATATATATATATATTAATTATATAAAATATAATACTCTATATTAAATATTATTTT
TATCAATATTTATTTATATATATAATAATAATAATAATAATCAATATTAATTATTTATATA
TATAAGATTAATATTATTTAATATATTATGAATAATTTAATTAATAAATCTTTAAATATTA
TCATAAAAATATAAATTAAATAATTTCTTATTTATAATAAAGAATAATAATATATATAAAT
ATAATAAAGAATGTAAATAATATATATATAATATAATATAATATAAAAAATATATATATAT
ATAAATATATATATAATATATAGATAATAATATTTTTATATAATTTATTTTATTATTAAGT
AATAAATAATAAAAAAATCAATATATTAAATAATATATTTATATTAGTTCGGTTTAGTTGG
TATTTTGTAATGAGTAAAAAGTAATATATAATATTAAATAATAAGTATTGATATAAGTAAT
AGATATAATAATAATATTATTAATATTTTATATAAATAATATTAATAATATAGATTATGAA
AGAGAGTATTAATATCATTAAATATATATATATGTTATATAATTTAAATGATTTTAATATA
TATATATATATTATATTATAGATTATGATACATTTATATAAATAATATATATATAAAAATT
AATTATACTATTACTTTATAATATAATAATATTTATTTATAAAGATATAAAAGAATTGTTT
AAAGTTATAACTAAAATATTATATAGTATTCATTAATAATTAATATTATAAATTCAACTAT
TGTTATATTTATAAATAGAATAATATATTATTATCCTTTAAGATATAACAATAATTATTTA
AATTAAATTAAATTAAATTTAATTAATTTTTTTTTTTAATGAATATAATAATAATAATATT
ATTAAAATTAATATATAAAAAAAAAGTAAAAATGGTACAAAGATGATTATATTCAACAAAT
GCAAAAGATATTGCAGTATTATATTTTATGTTAGCTATTTTTAGTGGTATGGCAGGAACAG
CAATGTCTTTAATCATTAGATTAGAATTAGCTGCACCTGGTTCACAATATTTACATGGTAA
TTCACAATTATTTAATGGTGCGCCTCTCAGTGCGTATATTTCGTTGATGCGTCTAGCATTA
GTATTATGAATCATCAATAGATACTTAAAACATATGACTAACTCAGTAGGGGCTAACTTTA
CGGGGACAATAGCATGTCATAAAACACCTATGATTAGTGTAGGTGGAGTTAAGTGTTACAT
GGTTAGGTTAACGAACTTCTTACAAGTCTTTATCAGGATTACAATTTCCTCTTATCATTTG
GATATAGTAAAACAAGTTTGATTATTTTACGTTGAGGTAATCAGATTATGATTCATTGTTT
TAGATAGCACAGGCAGTGTGAAAAAGATGAAGGACCTAAATAACACAAAAGGAAATACGAA
AAGTGAGGGATCAACTGAAAGAGGAAACTCTGGAGTTGACAGAGGTATAGTAGTACCGAAT
ACTCAAATAAAAATGAGATTTTTAAATCAAGTTAGATACTATTCAGTAAATAATAATTTAA
AAATAGGGAAGGATACCAATATTGAGTTATCAAAAGATACAAGTACTTCGGACTTGTTAGA
ATTTGAGAAATTAGTAATAGATAATATAAATGAGGAAAATATAAATAATAATTTATTAAGT
ATTATAAAAAACGTAGATATATTAATATTAGCATATAATAGAATTAAGAGTAAACCTGGTA
ATATAACTCCAGGTACAACATTAGAAACATTAGATGGTATAAATATAATATATTTAAATAA
ATTATCAAATGAATTAGGAACAGGTAAATTCAAATTTAAACCCATGAGAATAGTTAATATT
CCTAAACCTAAAGGTGGTATAAGACCTTTAAGTGTAGGTAATCCAAGAGATAAAATTGTAC
AAGAAGTTATAAGAATAATTTTAGATACAATTTTTGATAAAAAGATATCAACACATTCACA
TGGTTTTAGAAAGAATATAAGTTGTCAAACAGCAATTTGAGAAGTTAGAAATATATTTGGT
GGAAGTAATTGATTTATTGAAGTAGACTTAAAAAAATGTTTTGATACAATTTCTCATGATT
TAATTATTAAAGAATTAAAAAGATATATTTCAGATAAAGGTTTTATTGATTTAGTATATAA
ATTATTAAGAGCTGGTTATATTGATGAGAAAGGAACTTATCATAAACCTATATTAGGTTTA
CCTCAAGGATCATTAATTAGTCCTATCTTATGTAATATTGTAATAACATTGGTAGATAATT
GATTAGAAGATTATATTAATTTATATAATAAAGGTAAAGTTAAAAAACAACATCCTACATA
TAAAAAATTATCAAGAATAATTGCAAAAGCTAAAATATTTTCGACAAGATTAAAATTACAT
AAAGAAAGAGCTAAAGGCCCACTATTTATTTATAATGATCCTAATTTCAAGAGAATAAAAT
ACGTTAGATATGCAGATGATATTTTAATTGGGGTATTAGGTTCAAAAAATGATTGTAAAAT
AATCAAAAGAGATTTAAACAATTTTTTAAATTCATTAGGTTTAACTATAAATGAAGAAAAA
ACTTTAATTACTTGTGCAACTGAACTACCAGCAAGATTTTTAGGTTATAATATTTCAATTA
CACCTTTAAAAAGAATACCTACAGTTACTAAACTAATTAGAGGTAAACTTATTAGAAGTAG
AAATACAACTAGACCTATTATTAATGCACCAATTAGAGATATTATCAATAAATTAGCTACT
AATGGATATTGTAAGCATAATAAAAATGGTAGAATAGGAGTGCCTACAAGAGTAGGTAGAT
GACTATATGAAGAACCTAGAACAATTATTAATAATTATAAAGCGTTAGGTAGAGGTATCTT
AAATTATTATAAATTAGCTACTAATTATAAAAGATTAAGAGAAAGAATCTATTACGTATTA
TATTATTCATGTGTATTAACTTTAGCTAGTAAATATAGATTAAAAACAATAAGTAAAACTA
TTAAAAAATTTGGTTATAATTTAAATATTATTGAAAATGATAAATTAATTGCCAATTTTCC
AAGAAATACTTTTGATAATATCAAAAAAATTGAAAATCATGGTATATTTATATATATATCA
GAAGCTAAAGTAACTGATCCTTTTGAATATATCGATTCAATTAAATATATATTACCTACAG
CTAAAGCTAATTTTAATAAACCTTGTAGTATTTGTAATTCAACTATTGATGTAGAAATACA
TCATGTTAAACAATTACATAGAGGTATATTAAAAGCACTTAAAGATTATATTCTAGGTAGA
ATAATTACCATAAACAGAAAACAAATTCCATTATGTAAACAATGTCATATTAAAACACATA
AAAATAAATTTAAAAATATAGGACCTGGTATATAAAATCTATTATTAATGATACTCAATAT
GGAAAGCCGTATGATGGGAAACTATCACGTACGGTTTGGGAAAGGCTCTTTAACACGTGGC
AACATAGGTTAATTTGCTATTTCATTTTTAGTAGTTGGTCATGCTGTATTAATGATTTTCT
GTGCGCCGTTTCGCTTAATTTATCACTGTATTGAAGTGTTAATTGATAAACATATCTCTGT
TTATTCAATTAATGAAAACTTTACCGTATCATTTTGGTTCTGATTATTAGTAGTAACATAC
ATAGTATTTAGATACGTAAACCATATGGCTTACCCAGTTGGGGCCAACTCAACGGGGACAA
TAGCATGCCATAAAAGCGCTGGAGTAAAACAGCCAGCGCAAGGTAAGAACTGTCCGATGGC
TAGGTTAACGAATTCCTGTAAAGAATGTTTAGGGTTCTCATTAACTCCTTCCCACTTGGGG
ATTGTGATTCATGCTTATGTATTGGAAGAAGAGGTACACGAGTTAACCAAAAATGAATCAT
TAGCTTTAAGTAAAAGTTGACATTTGGAGGGCTGTACGAGTTCAAATGGAAAATTAAGAAA
TACGGGATTGTCCGAAAGGGGAAACCCTGGGGATAACGGAGTCTTCATAGTACCCAAATTT
AATTTAAATAAAGTGAGATACTTTAGTACTTTATCTAAATTAAATGCAAGGAAGGAAGACA
GTTTAGCGTATTTAACAAAGATTAATACTACGGATTTTTCCGAGTTAAATAAATTAATAGA
AAATAATCATAATAAACTTGAAACCATTAATACTAGAATTTTAAAATTAATGTCAGATATT
AGAATGTTATTAATTGCTTATAATAAAATTAAAAGTAAGAAAGGTAATATATCTAAAGGTT
CTAATAATATTACCTTAGATGGGATTAATATTTCATATTTAAATAAATTATCTAAAGATAT
TAACACTAATATGTTTAAATTTTCTCCGGTTAGAAGAGTTGAAATTCCTAAAACATCTGGA
GGATTTAGACCTTTAAGTGTTGGAAATCCTAGAGAAAAAATTGTACAAGAAAGTATGAGAA
TAATATTAGAAATTATCTATAATAATAGTTTCTCTTATTATTCTCATGGATTTAGACCTAA
CTTATCTTGTTTAACAGCTATTATTCAATGTAAAAATTATATGCAATACTGTAATTGATTT
ATTAAAGTAGATTTAAATAAATGCTTTGATACAATTCCACATAATATGTTAATTAATGTAT
TAAATGAGAGAATCAAAGATAAAGGTTTCATAGACTTATTATATAAATTATTAAGAGCTGG
ATATGTTGATAAAAATAATAATTATCATAATACAACTTTAGGAATTCCTCAAGGTAGTGTT
GTCAGTCCTATTTTATGTAATATTTTTTTAGATAAATTAGATAAATATTTAGAAAATAAAT
TTGAGAATGAATTCAATACTGGAAATATGTCTAATAGAGGTAGAAATCCAATTTATAATAG
TTTATCATCTAAAATTTATAGATGTAAATTATTATCTGAAAAATTAAAATTGATTAGATTA
AGAGACCATTACCAAAGAAATATGGGATCTGATAAAAGTTTTAAAAGAGCTTATTTTGTTA
GATATGCTGATGATATTATCATTGGTGTAATGGGTTCTCATAATGATTGTAAAAATATTTT
AAACGATATTAATAACTTCTTAAAAGAAAATTTAGGTATGTCAATTAATATAGATAAATCC
GTTATTAAACATTCTAAAGAAGGAGTTAGTTTTTTAGGGTATGATGTAAAAGTTACACCTT
GAGAAAAAAGACCTTATAGAATGATTAAAAAAGGTGATAATTTTATTAGGGTTAGACATCA
TACTAGTTTAGTTGTTAATGCCCCTATTAGAAGTATTGTAATAAAATTAAATAAACATGGC
TATTGTTCTCATGGTATTTTAGGAAAACCCAGAGGGGTTGGAAGATTAATTCATGAAGAAA
TGAAAACCATTTTAATGCATTACTTAGCTGTTGGTAGAGGTATTATAAACTATTATAGATT
AGCTACCAATTTTACCACATTAAGAGGTAGAATTACATACATTTTATTTTATTCATGTTGT
TTAACATTAGCAAGAAAATTTAAATTAAATACTGTTAAGAAAGTTATTTTAAAATTCGGTA
AAGTATTAGTTGATCCTCATTCAAAAGTTAGTTTTAGTATTGATGATTTTAAAATTAGACA
TAAAATAAATATAACTGATTCTAATTATACACCTGATGAAATTTTAGATAGATATAAATAT
ATGTTACCTAGATCTTTATCATTATTTAGTGGTATTTGTCAAATTTGTGGTTCTAAACATG
ATTTAGAAGTACATCACGTAAGAACATTAAATAATGCTGCCAATAAAATTAAAGATGATTA
TTTATTAGGTAGAATGATTAAGATAAATAGAAAACAAATTACTATCTGTAAAACATGTCAT
TTTAAAGTTCATCAAGGTAAATATAATGGTCCAGGTTTATAATAATTATTATACTATTAAA
TATGCGTTAAATGGAGAGCCGTATGATATGAAAGTATCACGTACGGTTCGGAGAGGGCTCT
TTTATATGAATGTTATTACATTCAGATAGGTTTGCTACTCTACTCTTAGTAATGCCTGCTT
TAATTGGAGGTTTTGGTAACCAAAAAAGATATGAAAGTAATAATAATAATAATCAAGTAAT
AGAAAATAAAGAATATAATTTAAAATTAAATTATGATAAGTTGGGACCTTATTTAGCTGGA
TTAATTGAAGGTGATGGAACTATTCTAGTTCAAAATTCATCTTCAATAAAAAAATCTAAAT
ATAGACCGTTAATTGTTGTAGTATTTAAATTAGAAGATTTAGAATTAGCTAATTATTTATG
TAATTTAACTAAATGTGGAAAAGTGTATAAAAAAATTAATCGTAATTATGTATTATGACTT
ATTCATGATTTAAAAGGTGTATATACATTATTAAATATTATTAATGGATATATGAGAACAC
CTAAATATGAAGCATTTGTTAGAGGTGCTGAATTTATAAATAATTATATTAATTCAACAAC
AATTCTACATAATAAATTAAAAAATATAGATAATATTAAAATTAAACCATTAGATACATCA
GATATTGGTTCAAACGCTTGATTAGCTGGTATGACAGATGCAGATGGTAATTTTTCTATTA
ATTTAATAAATGGTAAAAATCGTTCTAGTAGAGCAATGCCTTATTATTGTTTAGAATTAAG
ACAAAATTATCAAAAAAATTCTAATAATAATAATATTAATTTTTCTTATTTTTATATTATG
TCTGCAATTGCACTATATTTTAATGTTAATTTATATAGTAGAGAACGTAATTTAAATTTAT
TAGTATCTCTTAATAATACGTATAAACTATATTATAGTTATAAAGTAATAGTGGCTAATCT
ATATAAAAATATTAAAGTAATAGAATACTTTAATAAATATTCTTTATTATCATCTAAACAC
TTAGATTTTTTAGATTGATCTAAATTAGTTATTTTAATTAATAATGAGGGTCAAAGTATAA
AACTTAATGGTAGTTGAGAATTAGGTATAAATTTACGTAAAGATTATAATAAAACTAGAAC
TACGTTTACTTGATCTCATTTAAAAAATACATATTTAGAAAATAAATAAATAAATTATTAT
TACTTTCTTCCCCTCCGAATCCGTAATATATTTACGGATATATAATCTCGTAGTGTAAAAG
GTGTAACGAGATTATTAATAAGTTGCCGTAATATATTGTAAAATATATTATTATTACAACA
CTATATGCGGGAAAACCCTAAAGTCATAATATAATATTATCCCCACGAGGGCCACACATGT
GTGGCCCTCGCGGGGTATGGTAAATTTAATTAAGTTATAAATGTACTATAGTATTAAAAAT
TATTATGAATAATTTCCCCACCCCCATGCGAAGCATGGGGGGGGGTATAAGTATGGACAAT
CCGCAGGAAACCAAATAATAATTAATATCCTGAAACAAAGTAAGTGAAGGAGATATCTTAA
AATATATATAATATATATTTTATAAATTATTATGTAGGATCCTCAGAGACTACACGTGTTG
CACCCATTATATTATGTATAATGGGTTGAAGATATAGTCCAAATATAATTGAAAGATTATA
ATAAAATGAACTATTTATTACCATTAATAATTGGAGCTACAGATACAGCATTTCCAAGAAT
TAATAACATTGCTTTTTGAGTATTACCTATGGGGTTAGTATGTTTAGTTACATCAACTTTA
GTAGAATCAGGTGCTGGTACAGGGTGAACTGTCTATCCACCATTATCATCTATTCAGGCAC
ATTCAGGACCTAGTGTAGATTTAGCAATTTTTGCATTACATTTAACATCAATTTCATCATT
ATTAGGTGCTATTAATTTCATTGTAACAACATTAAATATGAGAACAAATGGTATGACAATG
CATAAATTACCATTATTTGTATGATCAATTTTCATTACAGCGTTCTTATTATTATTATCAT
TACCTGTATTATCTGCTGGTATTACAATGTTATTATTAGATAGAAACTTCAATACTTCATT
CTTTGAAGTATCAGGAGGTGGTGACCCAATCTTATACGAGCATTTATTTTGATTCTTTGGT
CAAACAGTGGCCCTTATTATTATATTAATAATATATAATGATATGCATTTTTCTAAATGCT
GGAAATTATTAAAAAAATGAATTACAAATATTATAAGTCTATTATTTAAAGCCTTATTTGT
AAAAATATTCATATCTTATAATAATCAGCAGGATAAGATAATAAATAATCTTATATTAAAA
AAAGATAATATTAAAAGATCCTCAGAGACTACAAGAAAAATATTAAATAATTCAATAAATA
AAAAATTTAATCAATGATTAGCTGGATTAATTGATGGTGATGGATATTTTGGTATTGTAAG
TAAGAAATATGTATCATTAGAAATTCTAGTAGCATTAGAAGATGAAATAGCTTTAAAAGAA
ATTCAAAATAAATTTGGTGGTTCTATTAAATTAAGATCAGGTGTAAAAGCTATTAGATATA
GATTACTTAATAAAACTGGTATAATTAAATTAATTAATGCAGTTAATGGTAATATTAGAAA
TACTAAAAGATTAGTACAATTTAATAAAGTTTGTATTTTATTAGGTATTGATTTTATTTAT
CCAATTAAATTAACTAAAGATAATAGTTGATTTGTTGGATTTTTTGATGCTGATGGTACAA
TTAATTATTCATTTAAAAATAATCATCCTCAATTAACAATTTCTGTAACTAATAAATATTT
ACAAGATGTACAAGAATATAAAAATATTTTAGGTGGTAATATTTATTTTGATAAATCACAA
AATGGTTATTATAAATGATCCATTCAATCAAAAGATATAGTATTAAATTTTATTAATGATT
ATATTAAAATAAATCCATCAAGAACACTAAAAATAAATAAATTATATTTAAGTAAAGAATT
TTATAATTTAAAAGAATTAAAAGCTTATAATAAATCTTCTGATTCAATACAATATAAAGCA
TGATTAAATTTTGAAAATAAATGAAAAAATAAATAAATTATTTAATAAAGATATAGTCCAA
ATTATATATATATAATATATATATATATAACAAGCACCCTGAAGTATATATTTTAATTATT
CCTGGATTTGGTATTATTTCACATGTAGTATCAACATATTCTAAAAAACCTGTATTTGGTG
AAATTTCAATGGTATATGCTATGGCTTCAATTGGATTATTAGGATTCTTAGTATGATCACA
TCATATGTATATTGTAGGATTAGATGCAGATCTTAGAGCATATTTCCTATCTGCACTAATG
ATTATTGCAATTCCAACAGGAATTAAAATTTTCTCATGATTAATAAATCCCTTTAGCAAGG
ATAAAAATAAAAATAAAAATAAAAAGTTGATCAGAAATTATCAAAAAATAAATAATAATAA
TATAATAAAAACATATTTAAATAATAATAATATAATTATAATAAATATATATAAAGGTAAT
TTATATGATATTTATCCAAGATCAAATAGAAATTATATTCAACCAAATAATATTAATAAAG
AATTAGTAGTATATGGTTATAATTTAGAATCTTGTGTTGGTATACCTCTATATACTAATAT
TGTAAAACATATAGTAGGTATTCCTAATAATATTTTATATATTATAACAGGTATTTTATTA
ACAGATGGTTGAATTGATTATCTATCTAAAAAAGATTTAGATAAAAAAACAATTATAGAAA
TTAATTGTAGATTTAGATTAAAACAATCAATAATTCATAGTGAATATTTAATATATGTATT
TATATTATTATCACATTATTGTATAAGTTATCCTAAAATAAAAATTGCTAAAGTTAAAGGT
AAATCATATAATCAATTAGAATTTTATACTAGATCATTACCATGTTTTACTATTTTAAGAT
ATATATTTTATAATGGTAGAGTAAAAATTGTACCTAATAATTTATATGATTTATTAAATTA
TGAATCTTTAGCTCATATAATTATATGTGATGGTTCATTTGTAAAAGGTGGAGGTTTATAT
TTAAATTTACAATCTTTTCTAACTAAAGAATTAATTTTTATTATAAATATTTTAAAAATTA
AATTTAATTTAAATTGTCTATTACATAAATCTAGAAATAAATATCTTATTTATATAAGAGT
AGAATCTGTTAAAAGATTATTTCCTATAATTTATAAATATATTTTACCTTCTATAAGATAT
AAATTTGATATTATATTATGACAAAAAAAATATAATATGATTAATTAATTAATTAATTAAT
TAATTTATTTATTATTTACTTTTTTGATATATATAGAGGCAAACTCGAGGAAAACCATATA
ATTAGAATAAGTAATAATTATATGACAACCGTCGAACTAAATCATATTCAAGAAATTAATA
TGTAAAAGCGTAGAGATTAGACGCCTCTGGTTATCTAAGTAATATATATATATATATTATA
TGATAACATAAGGTATAATCCAATGAGATCAGTAATGATTTTAAAACAATAATTTTGTTTT
AAGTATTAATAATAATATTAATATTCGACCTCTTAATTGAGGATATTATAATCATAATTTT
TTATATTATAATATAAAATTTAACTAGCTAGATAATATTATATAAAAAAAAAAAATAATAT
TATATAAATTAATTAAAATAATTTTTATTAATTGAAACTGAAATGTTTTAAAGTTAAATAA
AAGAGCTCTAATCCATGGTGGTTCAATTAGATTAGCACTACCTATGTTATATGCAATTGCA
TTCTTATTCTTATTCACAATGGGTGGTTTAACTGGTGTTGCCTTAGCTAACGCCTCATTAG
ATGTAGCATTCCACGATATTAATTTAATAAGTGTCGTGCTTAAAATTCACTAAAATAATAT
ATAATAAATTATAATAAATATATAAAAAAAATAAAAAAAATAAAAAAAAATTAATATCTTA
TGATTAATTTTATATAAATAAAAATTTATTAAATATTATTGGTTATATATATATATATATT
AATAATAAAAAAATATATATATATATATAGCTAACGGGGAAACTCTTATAATTATTATTTA
TATAATAAATAAGACAATCCCGTGATAACTTTAATATATATATATTATATATTAAAGTATT
GTAGAGACTAAACGTGAATGATTTTAATATTATTTAAATATTAAAATTAAGAGATAGTCCA
ATCTTATATGTAAATATAAGTTAATACCAAAAAAAAAATAATATTATTTTGACTTATTATA
TATTAATATTATTAATAATAATTTTAACTAATAATAAAGTTTTTATAGAAACTTTATATTA
TTATTTAATATTTAATTTTCAATTAATATCTCCTTTTGGGGTTCCGGTCCCTGGTCCGGCC
CCCGAAACTAAAGATATTAAGAATTTATATGAATCAATTATAAATAATTATATTAATATTT
TAAATAAATATCTTATTAATATTAATAAAGATAATATTAATAAATTAAAATTTTTAGATAA
TTATACTGAAGAAGAAAAAGGTTATTATTTATCTGGATTATTTGAAGGAGATGGTAATATT
TATACTAGATGTTTTTCAATTACTTTTTCTTTAGAAGATGTTTTATTAGCTAATTATTTAT
GTCTTTATTTTAAAATTGGTCATATTACAGCTAAATATAATTTTAATAAAGAATTAACAGC
TGTTAAATGAAATATTATAAAAAAAAAAGAACAAGAAGTATTTATAAATTATATTAATGGT
AAATTATTAACATATAAAAGATATGATCAATATTTTAAATATAATTTTAATAATCGTTTAA
ATATTAAATTATTAAAACCTAAAGAATTTGATTTACTATTAAATCCTTGATTAACAGGTTT
TAATGATGCTGATGGTTATTTTTATCTAGGTTTTCAAAAACATAAAAATAGTCAATGATTA
AAATTTCATTTAGAATTATCACAAAAAGATAGTTATATTTTAGTCCGGCCCGCCCCCGCGG
GGCGGACCCCAAAGGAGATATTATTAAAAAATATTTTAAACTTGGTGGTATTTTAAAAAGA
GATTATAAATCTGGTGCTACAGCTTATATTTATAAAGCTCAATCATCAAAAGCTATAAAAC
CTTTTATTGAATATTTTAATAATTATCAACCATTAAGTCTTAGAAGATATAAACAATATTT
ATTATTAAATATTGCTTACTTATTAAAATTAAATAAATTACATATATTACTTAATTCTTTA
TTAATATTAAAAGAATTAATATTATTACAAAGTGTTAAAAATATATCTTTAGAAATAAAAA
ATGAATTAAATAATAGAGTTAAAATTATTATTAATAAACTTCATTATAACAATATCGAATA
ATGATAATATTAAAGAGTAAAATTCTTAAAGTGTTAATTAAATAATATTCTTTTTTTTTTA
TGACTTACTACGTGGTGGGACATTTTCGTGCGGTCTGAAAGTTATCATAAATAATATTTAC
CATATAATAATGGATAAATTATATTTTTATCAATATAAGTCTAATTACAAGTGTATTAAAA
TGGTAACATAAATATGCTAAGCTGTAATGACAAAAGTATCCATATTCTTGACAGTTATATT
ATAAAAAAAGATGAAGGAACTTTGACTGATCTAATATGCTCAACGAAAGTGAATCAAATGT
TATAAAATTACTTACACCACTAATTGAAAACCTGTCTGATATTCAATTATTATTTATTATT
ATATAATTATATAATAATAAATAAAATGGTTGATGTTATGTATTGGAAATGAGCATACGAT
AAATCATATAACCATTAGTAATATAATTTGAGAGCTAAGTTAGATATTTACGTATTTATGA
TAAAACAGAATAAACCCTATAAATTATTATTATTAATAATAAAAAATAATAATAATACCAA
TATATATATTATTTAATTTATTATTATTATATTAATAAAATTTAATATATATTATAAATAA
TTATTGGATTAAGAAATATAATATTTTATAGAAATTTTCTTTATATTTAGAGGGTAAAAGA
TTGTATAAAAAGCTAATGCCATATTGTAATGATATGGATAAGAATTATTATTCTAAAGATG
AAAATCTGCTAACTTATACTATAGGTGATATGCCTATCTTTATTTATATATATATTATTAT
TATTAATAATAAAAAAAAAAATTAAAAAAAAGATAGGAGGTTTATATATAACTGATAAATA
TTTATTATATTATTTTTTTTTATAATAAATATTAAAAGATATTGCGTGAGCCGTATGCGAT
GAAAGTCGCACGTACGGTTCTTACCGGGGGAAAACTTGTAAAGGTCTACCTATCGGGATAC
TATGTATTATCAATGGGTGCTATTTTCTCTTTATTTGCAGGATACTATTATTGAAGTCCTC
AAATTTTAGGTTTAAACTATAATGAAAAATTAGCTCAAATTCAATTCTGATTAATTTTCAT
TGGGGCTAATGTTATTTTCTTCCCAATGCATTTTTTAGGTATTAATGGTATGCCTAGAAGA
ATTCCTGATTATCCTGATGCTTTCGCAGGATGAAATTATGTCGCTTCTATTGGTTCATTCA
TTGCACTATTATCATTATTCTTATTTATCTATATTTTATATGATCAATTAGTTAATGGATT
AAACAATAAAGTTAATAATAAATCAGTTATTTATAATAAAGCACCTGATTTTGTAGAATCT
AATCTTATCTTTAATTTAAATACAGTTAAATCTTCATCTATCGAATTCTTATTAACTTCTC
CACCAGCTGTACACTCATTTAATACACCAGCTGTACAATCTTAAGTTATAAAATTTAATTA
TTTACTTAATAATTAAAAAGTAAATATTATATCTAAACTTAATAATATAATAATAATATTC
TTATAAAAATATATAAAAAAAAATATATAAAATTTATTAAAATATCTCCTTTCGGGAACTA
TAATATATTTATATAAATAAATACTAATATAATCCTATTATATATATATATATATAAAATA
ATATATATATATAATTAATATAAATAATATTTATAATAATTTTTTAATAATATATATAATT
TAATATATTAATGAATATTATATAATTATTAAATATATTATAATATTATTATTATTTTATA
ATAAAAATATTTTTAATACTAATTATTATTTATTATTTATAAATATATAAATAGTATGTTT
AATATTATTAATACTAAAAAAAATATAATTATAATTAGGATCTAACAATACATTTATCTGA
TTAATATTAATATTAATATTAATATTTATATTAATAAACGGATTAAATTAATTGTATCCAA
TTTAATTAAATTATAGATATATTATTTATAATATTAATATATTGTTTTATTAAAAAGGTAA
AAATAGTTTTTATTTTATATATAAATATAGGATATAAATAAATATATTATAGTGAACCCCG
AAAGGAGAATATATTAAGAATATATTTATATTTTACATATAATTATTTATAATATAAATAT
CTCCGCAAAGCCGGATTAATGTAATTATTTAATAATTTTATTTAATAATTTATTAAAATAA
ATATTTACATTTGATAATATTTATATTATGTCAGTTATTTTATATTAATGTTTAATCTATT
ATAATATTTTTTTTTATAAATATATTATTTATTTATATTAATTATATATATATATTATTTT
TATAATATATATATATTTTTATTAAATATTTATTAAATATTTATTAAATTATTATAATGTT
GTTATTAATCTTATTAAAAAATATATATAAAAATGCCACAATTAGTTCCATTTTATTTTAT
GAATCAATTAACATATGGTTTCTTATTAATGATTCTATTATTAATTTTATTCTCACAATTC
TTTTTACCTATGATCTTAAGATTATATGTATCTAGATTATTTATTTCTAAATTATAATATA
TATTATTAATTTATTTATTCATATAAATATTATTATTATATATAAATATTAATAATATTTA
TACTTATTTAATAATAATAAAATAAAAAATAATTATAATTTAATATATTTAATATATTTCC
TTACGGACTATATATTTATATATATATATTAAATACAATTTAATTTAATTTAATTATGTTA
TTTATTAAATAAAGTTATATTATGATATAATAACAATATTATATATTATTATATAATTATA
ATATATTTTAATATAATTATCAAAAGAAATAATAAAAAAATATTAATAAGAATATAATTTA
ATAATTATTAAAAAAAAATTCTTATAGTCCGGCCCGCCCCCCCCGCGGGGCGGACCCCAAA
GGAGGAGTAATAAAAATTATTAAATACAAATATTATATATATATAATTCATTATATATATA
TATATATAATAATTAATCTTATTTTTTTATATATTTATTTATATATCTATTTATATTTTAT
ATATATTTATTTATATATCTAAGGGGTTCGGTCCCTCCCCCCGTAAGTATAATATACGGGG
GTGGGTCCCTCACTATTTATATTTTTATTTTATATATTTTATATATTTATAAATAAAGTAT
AATAAGATATAATTATGATTAATTATTTATAAGTTATAGTTTTATAAATTTATAATTATTA
TGTTTAATTTATTAAATACATATATTACATCACCATTAGATCAATTTGAGATTAGACTATT
ATTTGGTTTACAATCATCATTTATTGATTTAAGTTGTTTAAATTTAACAACATTTTCATTA
TATACTATTATTGTATTATTAGTTATTACAAGTTTATATCTATTAACTAATAATAATAATA
AAATTATTGGTTCAAGATGATTAATTTCACAAGAAGCTATTTATGATACTATTATAAATAT
GCTTAAAGGACAAATTGGAGGTAAAAATTGAGGTTTATATTTCCCTATGATCTTTACATTA
TTTATGTTTATTTTTATTGCTAATTTAATTAGTATGATTCCATACTCATTTGCATTATCAG
CTCATTTAGTATTTATTATCTCTTTAAGTATTGTTATTTGATTAGGTAATACTATTTTAGG
TTTATATAAACATGGTTGAGTATTCTTCTCATTATTCGTACCTGCTGGTACACCATTACCA
TTAGTACCTTTATTAGTTATTATTGAAACTTTATCTTATTTCGCTAGAGCTATTTCATTAG
GTTTAAGATTAGGTTCTAATATCTTAGCTGGTCATTTATTAATGGTTATTTTAGCTGGTTT
ACTATTTAATTTTATGTTAATTAATTTATTTACTTTAGTATTCGGTTTTGTACCTTTAGCT
ATGATCTTAGCCATTATGATGTTAGAATTCGCTATTGGTATCATTCAGGGATATGTCTGGG
CTATTTTAACAGCATCATATTTAAAAGATGCAGTATACTTACATTAAATTATAAAATAAAA
TTATAAAATAAAATAATTTACATATGGAGTATTAAACTATAATAAATACAATATACCCCAT
CCCCCCCTTTTAATAATATTCTTTTATCTAATAAAATATTTATTTATTAATATTATTATTA
TCTTCTTCAAGGACTTATTTAATATATTTAATAACTTATTATACTTATTTATATTTATAAT
TAATACAAATATATTATTAATCTTACTCCTTCGGAGTTCGGCCCCCCATAAGGGGGGGACC
TCACTCCTTCCCCACTGCACTGGATGCGGGGACTTATTTTTATTATTATTATTTAATCTTT
ATTTATAAAATTATATATTATATATAAATTATTATACTTAATAATTAAAAAAAAACCTCTA
ATTATTATTAATATTATATATAATATATATATTCTCATTAATGTTATATATAATATATATA
TTCTCATTAATATATTAATATAGTATTAAAAAAAATAAAATATTTAATAAATATTATTATT
AATAATATTTATTAAAAATAATATAACATAATAAATATAAGATTATTATATAATATATTTA
TTATATCATATAGTTCCGGGGCCCGGCCACGGGAGCCGGAACCCCGGAAGGAGAAATTATA
ACATATTTTTTAATAATATTCATATTTATTTTATATACAAATAAATATATTTATTTAGAAT
AATAAAAAAAAATAATAAATAAATATATTATTATCATTATTATACTTTATTCATTATTTAT
TATAATAATTATATATAACAATTATAATATATAATTATATTTTATATAATATTATATTAAT
ATTTAATATATTTATTATTATTATTACTTCTATGGAAACTTTATATTTTAGATATTTTTAT
TATTATTATTAATTTATAATGTTATATTTTTGATTTATAAATATATAAGTCCCGGTTTCTT
ACGAAACCGGGACCTCGGAGACGTAATAGGGGGAGGGGGTGGGTGATAATAACCAGAATAT
TCAATAAATACAGAGCACACATTAGATAAATTTTATAATATAACCAATATAAAATAAAATT
AAAATAATTAATATATATATATAAATATAATAAATTATTATATATAAATATATATAATTTT
TATAATAAATATTATAATATTATATAAATAAATAATTATAATATATAATAAATATATAATA
ATAATAAAAATATTAACAATATAATAAAAATTTATAATATAAATATAAATTATAAATAAGT
TAAATTAATAAAATAATAAATGATTAACAAGAAGATATCTGGGGTCCCATTAATAATTATT
ATTTTCAATAATAATTGGGACCCCCCACCATTATAATATCATATTAATTAATATAATAATA
ATGTATATAAAATAGAAATAATAATTAATATAATAATAATAATATATATAAAATAGAAATA
ATAATTAAATATATATATAAATAATTATTTATATAATATATTATAAATAATAATAATAATA
AATATTTATTAATTAATAATGATTATAAATATTTTATTTAATATAAATTTATAACTATTTT
ATTATATATATATTTTTTATTCATAAAAATTCCTTTTGAGGATTTTTATTTTATATAAATA
TCTTCTAATATTTATAATAAATAATAATATATTCATTATATTTATAATTATATATAATGTA
ATACGGGTAAACATTACCCGTTGTTCACGGGTAATGTTTACCCTATTTTATATAATTCTTA
ATAAATATATTTATATTTTTATATAAAAAAAATTATAATAATTTATTAATTCTCCTTTCGG
GGTTCCGGCTCCCGTGGCCGGAACTCCGGAACTATAAAAATAATTTTAATATAATTTATAT
ATTTTATGATTAATATAATATATTATTAATGTAACTCCTTCGGGATTTGGTCCCCCTCGTA
AGTATATAGTATATAGTATATAGTATACGGGGGGTCCCTCACTCCTTCGGGGTTCGGTCCT
CCCTTACGGGTACGGATACGGATACGAATATGGGGAGTCCCTCACTCCTTATCACTACGCT
GAAGGTGGAATTTATTTTATATTATTATTAAATCTTTATTTATTTAATTATATATTTAATA
TATATATTATTATAATAAAACACCTAATTATTATTAATGTTATATTTAATATAATATATAT
ATTCTTAAAAATTTATATAATATAAATAAATAAAAAAAAAAGAAAGTACATAATTAATATT
ATTATAAATAATATTATTAAAAAGAATATAATATAATTAATAGAAAGACGTTTTAAAAATA
AAAATAAAAATAAAAATAAAAATAAAAATAAAAATAAAAATAAAAATAAAAGAGTTTTGGT
TTACATATCAAGACCCAATTCAATTGAAACTATTTATTTATTAATCTCCTCCCCTCCCCCT
CACTATTATTATAAGTACAATTAGGGCGCCAACCCCGCAGTGTTATTTACTGGGAAATGTT
TATCCCAATTAATATAATAACGAGAGTTATTAATTATTATTTATAAATTCATATAATGTAA
TATAATGTAATGTAATTAATAGAACATTATTGTGTTATTCACCAGTGTTAAGATATATTAA
TCCCAATTTTATTTAATAGTGAAGATTATATTTTATTAATTATGAATCCATATTATTATTA
TTTAATATATTTATAATATTATATATAATTATAATTATAAATAATTTATATAAAAAAAGTT
TTATTAAAAAATATTATTAAAAATATAATATTAATAATAAATAAAAATAATATTATACTCT
TAATAGAATTTATAATGATAAAAATTAAGATGAAGACTTTTTTTTATAATTATTATAAATT
TATATAAAAATAATATATATATATTTATATTTATTTTATTAATATATATAATATATTTATG
TATATTAAAAAGATATATTTAAATATTTTTATTTTTTTTTTATAAGATAATTTTTGTAAAT
ATATAAGTAATAAATTAAGTTTTATAGGGGGAGGGGGTGGGTGATTAGAAACTTAACTGAA
TAATATATATAAAGCATACATTAGTTAATATTTAATAATATAATCAATATATAATAATTAT
AAAATAATTAATTATATAATAATAATAATGTATAAACAATATAATAAATTGTATAAAATAA
AATATAAATCATAAATAAAGCTAAATTAATAAAATAATAAATGATAAACAAGAAGATATCC
GGGTCCCAATAATAATTATTATTGAAAATAATAATTGGGACCCCATATAGAATATAAATAA
TTAAATATATATATATAAATAATAATTTATATAATATATTATAAATAAATAATAATAAATA
TTATTAATCTATAATAATTATAAATATTTTATTAATATAAATTTAATAATTATATATATTT
TTATAATAACTCCGAAAGAGTAAGGAGATATTAATTTCTTATAAAAATTTATTAATAATAA
TAATATATAAAATATATAAATAATATATTATATATAAAATAAAATAAAATAAATAATATAT
TAAAAATATTGAAAGTATTTTAATAAATAATAAATTTAAAATTCATATTTATAATAATAAA
TAAATAAATAAATAAATAAGTAAATATTTAGATTCTCATTAATATTAATATTTATATTTCT
TTTTTTTTATAATAATAAAAATATCATATATAAATATAATATAATATAATATAATAAATTA
TTATATATAAATAATAAATATTAAATATAATATATAATAATATATAATCTTACAATTTATA
ATTTAATAAAGAAGGAAATAAATAATAATAACTCCTTTTGGGGTTCCGGTGGGGTTCACAC
CTTTATAAATAATAAATAAAGATGTTTACTCCTCTTCGGGGTTCCGGTCCCCTTTTTGGGT
TCCGGAACTAATTAATATTTTATATAATAATAATAATATATTAATATAATTTCATTATTAA
TAAATATCTCCTGCGGGGTTCGGTTCCCCCCCGTAAGGGGGGGGTCCCTCACTCCTTCGGA
GCGTACTATTATTATAAATAATTATATATTATAATATAATTAAAAAGTATTATAATTGAAA
CGAAAATTGTAATTTTAAATGGAATAATAATTATTATATATTTAATATATTTAATAAAGTT
ATAATATCTCTTTCTACCGGACTATTTTATTTTATTTTATTTTATTTTTATAAAGAAAAAT
AGTAATAATATTATCTTCTCCTCCTTTCGGGGTTCCGGTTCCCGTGCCGGGCCCCGGAACT
ATTAATTATATAATATAATATAATATAATATAATATAATATGATACGGATCAAACATTACC
CGTTGTTCACTGGCAATGTTTAATCCTATTGTATATAAATATAATAAAATAATTATCCCTC
TCGTAATACATATATAAAATATAAAATATAAAATAAAAATATTATGATTATTATAATATAT
ATATATATATATATAAATATATATATATAATTTATAATTTATATGATTAATATATTATATA
TATAAAAAATATATTAAATTTACTTTTTATAGAAAGGAGTGAGGGACCCCCCCCCCTTACG
GGGGGGAACCGAACCCCGCAGGAGATATTTATTTTAATACTTATATAGTATTTATTAATAA
TATAATAATTGTTATTATAAATATTAATAATAATATAAAAATAGGGTAAATAATATAAATA
ATATGAATAAATATAAAAACATATTAAATATAAAATATATCATAAATTTAATAAATATTAT
AATAATTTATAAATGATAGATATCTGGGGTCCTATAAATAATAATTATTTTCAATAATTAT
AGGGACCCCCACCTATTATATAAATATAAATATAAATATAAATATAAATACAAATATAAAT
ATATAAATATATAAATATAATATAAATACAAATATAATATATAAATATAAATATAAATATA
TAAATATAAGTCCCCGCCCCGGCGGGGACCCCGAAGGAGTGAGGGACCCCTCCCTATACTA
ATGGGAGGGGGACCGAACCCCGAAGGAGTATAAATAAAAATTAATAATATATATATAATTA
TAATAGTTCCGGGGCCCGGCCACGGGAGCCGGAACCCCGAAAGGAGAAATAATAATATAAT
ATATAATAAAATATAACTTATTAATATAATATTAAAAATATAATTAACAAGAATAAATAGT
CCGTGGGATCGAACCCCCTTTTTTATTTAATATTTAATATTTAAAGAAGGAATTGTTTATA
TATATTAATATCTTATTTGGGGATTAATATAATATATAAGTTTTGGATACCAGGCCAAAGA
CCGGAATCCCAAAAGGAGATTATATAAATATTATTTATCTCCCTTTTTTAATATTATAATA
ATTTTATTAAAAATAAAATAATAATAATAATTATAATTTATAATAACAATTATAATAATTT
AATTAATTAATTAATTAATTAATTAATTAATTAATTAATTAATAATAAATATAAATATAAA
AAGAATATAATTTATAATAAATAAATTTATATATATATATATATATTAAATAAAATATTTA
CTTCATTAATATAAAATATAAATATATTTAATTAATAAGTATATATATATAATAATATATA
ATAACCTATTTATATATATAATCTTAATATAATTATAAGAAATATTATATAAGTAATATAT
AAAAATAATATAAAATAATTATAATTCAATTTATATATTAATAGTTCCGGGGCCCGGCCAC
GGGAGCCGGAACCCCGAAAGGAGGAATAAGATAAATATATAAATTATATTAATAAATATAA
ATTTTAAATGAATTAATAAAATTAATATATATATGTATATATATATATATATTAAAAATAT
TTAATTATTTTTAGGAAGGAGTGATAGATCCCTTTGGGGGACCGAACCCCTATTTAAGAAG
GAGTGCGGGACCCCGTGGGAACCGAACCCCTTTTTTATTTAAAGAAGAAGTTTTATTTTAT
TTTATTTTATTTTATTTTATTTTATTTTATTTTATTTTATTTTATTTTATTTAATTTAATT
TTAATTAGGTTAATAAATAGTAATAATAAACTTAATAATAATAATAATAATTTTATTTTTA
TAATTTATTAATAATAATAATAATTATATATATATATATTATTAATAAATATAGACCTTAT
CGTCTAATGGTTACGACATCACCTCTTCATGTTGATAATATCGGTTCGATTCCGATTAAGG
TTATTCATAATAATAAATATTTGTAAAAAAAGTATATATAATTAAACATATTCTTTATATT
AATTAATAATTATTAATAATATACATTTTATATAATACAATTATATATATATATATATTTT
TTTTTAATACAAATAATATATTCATAATAATAAATACCGATTGTTATTATACTATAATAAA
ATATATAATATATTTTTCATTATAATATTTTTAAATAAATATTATAATAAATTATATAAAT
AATATTTATGTATAATAATAATAATAATAATTGTTATTAATTAATTCTATAATTATTATAT
ATTTAATTTTTTTTTTTAATATAATATATAATAATATAATTTATTTTATTTTTTTTTATAG
TTCCGGGGCCCGGTCACGGGAGCCGGAACCCCGAAAGGAGAATATAAATTAATAATAATAT
AAATAACATATTAACAATAAATTATTGTTAATATAATAATAATAATAACAATATTAATAAA
TAATATAAAAATTATTAATATTATATTTATATAATATTAATATAAAAATCTTTCATAATAT
TAATTATTATTAAATAATAATGATATCATTAATATTAATATAATCGTCAATATTATTTATT
TATTTATTTATTTATTTATTTATTTATTTATTTATTATTAAATAAATATTTTTAAATATTA
TATTATATTATTAACTTTTTATTAAAAAAATTAATAATGATATAATATAATTAATATTATC
CACGGGACCAATGACCAACCCAGTAGTTGACCGGATTGGCGCCCGCGAGGTTTATATTTAA
TAAATAATAATAATAATATTAATAAAATCTATTAACTTTTTTTTTTAATGGATTATATTAA
TGAAAAAAAAATGAGAAATATCTTTTTTTTTTAATAATTATAATTTATATATAATAAAATA
TGTATATATAATAAAAAAATAGTTTTTAATATTATAATATAATTATATATATAATTATAAA
TATATATATATATAATAAGTATTAATTAATAATATATATTTATATATTTTTTATTAATTAA
TATATATAAAATATTAGTAATAAATAATATTATTAATATTTTATAAATAAATAATAATAAT
ATGGCATTTAGAAAATCAAATGTGTATTTAAGTTTAGTGAATAGTTATATTATTGATTCAC
CACAACCATCATCAATTAATTATTGATGAAATATGGGTTCATTATTAGGTTTATGTTTAGT
TATTCAAATTGTAACAGGTATTTTTATGGCTATGCATTATTCATCTAATATTGAATTAGCT
TTTTCATCTGTTGAACATATTATAAGAGATGTGCATAATGGTTATATTTTAAGATATTTAC
ATGCAAATGGTGCATCATTCTTTTTTATGGTAATGTTTATGCATATGGCTAAAGGTTTATA
TTATGGTTCATATAGATCACCAAGAGTACTATTATGAAATGTAGGTGTTATTATTTTCATT
TTAACTATTGCTACAGCTTTTTTAGGTTATTGTTGTGTTTATGGACAGAGTGAGACAAGTA
TAAGTATATTATTATAATATCATACCATTAAATAAATTATTTTAATGAAATGATTATGTTT
ATATATAACATATACCTAATTAGACATGCATTATTAGTAATAATTTTGTATGAAACTCTAA
TAATAATAATTATTATTAATTATTAAGGTAAGATTCATATGGATAGCGTAAGTCAATCTAA
TATTATAAAATATCGTAACATAAACAATATTTTTTTCTATTATTAATTAATAAATAATAAT
AAATAAAAATAATTATATGAGAAGTAAGATATTCAATTCTGTCTAGAATACATATATATAC
GTTAATACTCATCGGTATAAAATTAGAATCCTAAGTGAATTATTGAAAGTATAATAATATA
AACTTGGTAAGCCCAATTATTTCCATATAATATTAATATAAATATTATATGGTAGTTATAT
ATAATATTATTAAATAAATAATAATAGAAATTATAATATAGATAAGTGGGTAAAAGACTAT
TGAAAAAGCTAAAGATTATATGTAATGTATAATATAGATCAAATTATTTATATATTTTAAT
AAAAATATATTAATAATGGTTAATATTATTATTAATTAATTAATTAATTAATTAATAATAA
TAACGAATAAATGATTAATGTGAAAGCATGCTAACTTCAATATAGGATGATTTATATAGTA
TATAAATTGTTTGAGCTGTATACTATGAAAGTAGTACGTACAGTTCTGAGTGGGGGAAAAT
TTGTAAAGATCTACCTATCACAATTGTCACATTGAGGTAATATAAATATCGCCTCAAATAT
ATTTAATATAATAAAACTAATTTATATAATAATGTTAATATTATTAATTTATATTTTTTAT
ACGATTATAATAAGACAAATAATAAAAACTAAAGAATATCTTATATTAATTAAGAGTATAG
ATTATATTAATAAAAATAAATATATAATTAATTTAAATATAACAAATAAGAAAGATATAAA
TAATAATATTGGTCCATTAAATATAAACATTTTATCAATTATTTATGGTTCAATATTAGGA
GATGGTCATGCTGAAAAAAGAAAAGGTGGTAAAGGAACAAGAATTGTATTTCAACAAGAAT
ATTGTAATATTAATTATTTATATTATTTACATAGTTTATTAGCTAATTTAGGTTATTGTAA
TACTAATTTACCTTTAATTAAAACTAGATTAGGTAAAAAAGGTAAAATTAGACAATATTTA
AAATTTAATACATGAACTTATGATTCATTTAATATGATTTATTCAGAATGGTATATTAAAA
ATATATCTGGAAAAGGTAATATTAAAGTTATTCCTAAATCTTTAGACAATTATTTAACTCC
TTTAGCTTTAGCTATTTGAATTATAGATGATGGATGTAAATTAGGTAAAGGTTTAAAATTC
ACAACTAATTGTTTTAGTTATAAAGATGTTCAATATTTACTTTATTTATTACATAATAAAT
ATAATATTAAATCTACTATTCTTAAAGGCAATAAAGAAAATACACAATTTGTTATTTATGT
ATGAAAAGAATCTATACCTATTTTAACTAAAATTGTATCTCCTTATATTATTCCTAGTATA
AAATATAAATTAGGTAATTATTTATAATAAAATATATAGTATTATATTAATTATTATATTA
TTATAATGCGATATTATTGAAAACATGTCAAAATTATATTATTAAGTAACAAGACAGTGGG
TTATATAATTATATGATCCCAACAGAATACACCAATAATAGGTATTATTATAAAAAAAATA
ATAATATTTAATGTTTATTCGAAGAAAATTTATAATATTATTATTATAACACAAGGTTTAA
TAATCTATATATATATATTATATATATAACTACTGTTATTATTCCATTTACCTAATTAATA
TATAAATAATGAATTATAATTATTATGATTAATATTTTTATAATAATAACCCCATCATAAC
ATTTATATATAACATTTATATATAACATTTATATATAATATTTATATTATGGTATTATTAG
GTATAAATATTTATTCATAAGAGAAAATAGTGATTAAATGGAATTATAAAAAGGGTAGATA
TTATTAAATACAGGGTATTATTTATATTAATAAATCAATAAATATTGAGATTATTATTATT
AAAAAATAATAATAATTTATAAATAATATTATTTTCTTGGCACTAGTTATTACTAATTTAT
TCTCAGCAATTCCATTTGTAGGTAACGATATTGTATCTTGATTATGAGGTGGGTTTAATAT
AGAGGATCCATATTATAGTAATATAATATTAAATAAATCTGTTTTATGCTGAAATATCTTC
ATTTGAATAATAAATTACTATATTATTCAATTAATTATTTATAATAATATAATTTGAAATA
AAAATAATATAGTTAAAATATTTATTATAAGAAGAAAATTAGCAGTAATTAATATATATAT
ATATATAAAATTAATTATTCAGAGACTTTATAGTTATTATATAAATAATACTATTATTTAT
GATAAAAATCATAAATTAAACACAGATAATCCTATTTATGCATATATTGGTGGTTTATTTG
AAGGAGATGGTTGAATTACTATTTCAAAAAAAGGTAAATATTTATTATATGAATTAGGTAT
TGAAATACATATTAGAGATATTCAATTATTATATAAAATTAAAAATATTTTAGGTATTGGT
AAAGTAACAATTAAAAAATTAAAAATAAAAGATGGTACTATTAAAGAAATATGTAAATTTA
ATGTAAGAAATAAAAATCATTTAAAGAATATTATTATTCCTATTTTTGATAAATATCCTAT
ATTAACTAATAAACATTATGATTATTTATATTTTAAAGATAATTTATTAAAAGATATTAAA
TATTATAATGATTTATCTTATTATTTACGTCCTATTAAACCATTTAATACTCTTGAAGATA
TTTTAAATAAAAATTATTTTTCTTCATGATTAATTGGTTTTTTTGAAGCTGAAAGTTGTTT
TAGTATTTATAAACCTATAAATAAAAAAATAAAACTTGCTAGTTTTGAAGTATCTCAAAAT
AATAGTATAGAAGTTATATTAGCTATTAAATCATATTTAAAAATTACTCAAAATATTTATA
CAGATAAATTTAATAATTCAAGAATAACACTTAAAAGTATTAATGGTATTAAAAATGTTGT
AATATTTATTAATAATAACCCTATTAAATTATTAGGTTATAAAAAATTACAATATTTATTA
TTCTTAAAAGATTTACGTCTTATTCTTAAATATAATAATTATTTTAAAATTCCTCCTAAAT
ATTAATCTTATATAAAAATATAATAATAATATATTTATATATTATATAATTATATAAACAA
AATATAATTTATATATAATTATTTATTATAAATATAGTCCGGCCCGCCCCGCGGGGCGGAC
CCCGGAGGAGTGAGGGACCCCTCCCTATTCTAACGGGAGGGGGACCGAACCCCGAAGGAGT
TTAATTATATATTAAATATATTATTATCAATAAATAATTCCTTTGAACTATTTATTATTTT
ATTATATTTATTTTCTCCTTCATTATTAATTTTTATTAATAATTAAAATCTTATCATTTTA
TGGTATTTTTATTTCTATTTTAGGATATCGAAACTATAAATTAAAAAGTATAATTTTATTA
ATTATAATTTATGATTAATAAATAAGAAATAAAAACTTTAGAAGTAATATTTATCTTTTTT
TTTTATAAATAAATATTATGATTAATATATAATCATTTATAAATATTTATATATAATTATA
TATATACATAAATAGGATTAAGATATAGTCCGAACAATATAGTGATATATTGATAATAGTT
TTCAAATATGTAACTATTTAAACATTAAAAGCTCAGTATCTAACCCTCTAATCCAGAGATT
CTTTGCGTTACATTATTTAGTACCTTTTATCATTGCTGCAATGGTTATTATGCATTTAATG
GCATTACATATTCATGGTTCATCTAATCCATTAGGTATTACAGGTAATTTAGATAGAATTC
CAATGCATTCATACTTTATTTTTAAAGATTTAGTAACTGTTTTCTTATTTATGTTAATTTT
AGCATTATTTGTATTCTATTCACCTAATACTTTAGGTCAAAATATGGCCTTATTATTAATT
ACATATGTAATTAATATTTTATGTGCTGTATGCTGGAAATCTTTATTTATTAAATATCAAT
GAAAAATTTATAATAAAACTCTATATTATTTTATTATTCAAAATATTTTAAATACAAAACA
ATTAAATAATTTCGTATTAAAATTTAATTGAACAAAGCAATATAATAAAATAAATATTGTA
AGTGATTTATTTAATCCCAATAGAGTAAAATATTATTATAAAGAAGATAATCAGCAGGTAA
CCAATATAAATTCTTCTAATACTCACTTAACGAGTAATAAAAAGAATTTATTAGTAGATAC
TTCAGAGACTACACGCACACTAAAAAATAAATTTAATTATTTATTAAATATTTTTAATATA
AAAAAAATAAATCAAATTATTCTTAAAAGACATTATAGTATTTATAAAGATAGTAATATTA
GATTTAACCAATGATTGGCCGGTTTAATTGACGGAGATGGTTATTTTTGTATTACTAAAAA
TAAATATGCATCTTGTGAAATTCTTGTAGAATTAAAAGATGAAAAAATGTTAAGACAAATC
CAAGATAAATTTGGTGGTTCTGTAAAATTAAGATCAGGTGTTAAGGCTATTAGATATAGAT
TACAAAATAAAGAAGGTATAATTAAATTAATTAATGCCGTTAATGGTAATATTCGTAATAG
TAAAAGATTAGTACAATTTAATAAAGTATGTATTTTATTAAATATCGATTTTAAAGAACCT
ATTAAATTAACTAAAGATAATGCTTGATTTATAGGGTTCTTTGATGCTGATGGTACTATTA
ATTATTATTATTCCGGTAAATTAAAAATTAGACCTCAATTAACTATTAGCGTTACAAATAA
ATATTTACATGATGTTGAATACTATAGAGAAGTATTTGGTGGTAATATTTATTTTGATAAA
GCTAAAAATGGTTATTTTAAATGATCTATTAATAATAAAGAATTACATAATATTTTTTATC
TTTATAATAAAAGTTGTCCTTCTAAATCTAATAAAGGTAAACGTTTATTTTTAATTGATAA
ATTTTATTATTTATATGATTTATTAGCTTTTAAAGCACCTCATAATACTGCTTTATATAAA
GCTTGATTAAAATTTAATGAAAAATGAAATAATAATTAAATTTTCTCCGTATTCATTATTA
TATTATCTAATTTATAAAATATTTAAAGATTCCTTATAATAATATAACATCTTTGTAAATT
ATTGTTAAAGATAATATAAATTATTATGAATCGGTAGATTATATTTTTACAATCTTATTAA
ATAAAATTCTGATCATTAAACATGATTGAAGAAATAATAATAGTTTATGAAATAAGATAGT
GTAATATAAATTTTTATGAAGATATAGTCCATTTTATATTTATTATAAAAGCATCCTGATA
ACTATATTCCTGGTAATCCTTTAGTAACACCAGCATCTATTGATATTAAAAATATTAATAA
AATTATTATTATTTAATCTTATTTATTTTATATAAAAAAAATAAATAATAATTATTAATAA
AAATATATTATTTATTTCTCCTTTCGGGGTTATTTATATATATTCCTTTATAATTTATATT
TAATATATTATATTAAATATATGAAAAATTATAATAAATAAATTAATTAATTAATAATAAA
TAATAATAAAAAGTACAGTAGCATTAAATATTCTTAAGTTTCCGCTTTGTGGGAACTCCCA
TAAGGAGTTTAATGATTAAAATTGGTTAATTGTCAAGAAAATCTAAGGTATTAATAAATAA
ATAATACTATGACAACTTGCAGCGAAGTTTATATCATCTCTATATTATATATTAATATATA
TATATAATAATAATAATAATATTAATATAATATAAGATATAAAAACGTTCAACGACTAGAA
AGTGAACTGAGATAGTAATACCTTTCCACGAAAACCAATTAATTTATAAATTATTTTTAAA
TAAAGAATAGATTATTAATTTTTTTTATATAGTTCCGGGCCCCGGCCACGGGAGCCGGAAC
CCCGGAAGGAGTAATATATATTATATATAAAATAAAAAATATATATATATATATTATAAAA
TATCAAAAGTTTTAATCTTTTATTATAAATTAATGACATAGTCTGAACAATAATGAAAATT
ATTGAGATAAGATATTAAATAATCTTATGTTAACATATATAAATTGTGTACCTGAATGATA
CTTATTACCATTCTATGCTATTTTAAGATCTATTCCTGATAAATTATTAGGAGTTATTCTA
ATGTTTGCAGCTATTTTAGTATTATTAGTTTTACCATTTACTGATAGAAGTGTAGTAAGAG
GTAATACTTTTAAAGTATTATCTAAATTCTTCTTCTTTATCTTTGTATTCAATTTCGTATT
ATTAGGACAAATTGGAGCATGCCATGTAGAAGTACCTTATGTCTTAATGGGACAAATCGCT
ACATTTATCTACTTCGCTTATTTCTTAATTATTGTACCTGTTATCTCTACTATTGAAAATG
TTTTATTCTATATCGGTAGAGTTAATAAATAATATATAATTAAATTAATACATAGATATAA
TATATATATTATTATTATTAATAATATAATAAAAATAAAAATAAAATTATTAATAATAATA
ATACTTTAATAATATTCTTAAAAATAATATATCTCTAATTTATAAAAATTAAATAATAATA
ATAAAAAAAAAATATTATAAAATATAAATTAATTAATAATGAAAATAATATACTTATTAAA
TTAATATAAATAAATGAATAATATAATATAACTATATTGAATTATAATCTATCTATCTTTT
TTTTTCATATAATTATAATATATATATTAATATATATAATTATTATTTTATATATTATAGT
TCCGGGGCCCGGTCACGGAAGCCGGAACCCCGCAAGGAGATTTATTAATTATTATTATCAT
TATTATTTTTTATTTAATCTTATTTATTATAAAATAATTAATTATCATAAAGCATAATTAT
TATAGAATCTTATTATTTTCTTTATTTAAATTTATAAAAATATAAAGTCCCCGCCCCCTTT
TTATTTTATTTAATTAAGAAGGTATTTTAAAAAAGGAGTGAGGGACCCCCTCCCGTTAGGG
AGGGGGACCGAACCCCGAAGGAGTACTCATTTAATATAAATATTAAATAAAAATTATTTTA
TATATATTAATGATTATTAATATTGATAATATAAATTATTTTATAATTAATTATTATAAAT
ATATAACTATTAATAATTAATTTTTAATCTAGGGGTTTCCCCCACTTACATAAACTTACGT
ATACTTACATATACTTATGTATACTTACATATACTTACGTATACTTATATATACTTATGTA
TACTTACGTATACTTACATATATGGGGGATCCCTCACTCCTCCGGCGTCCTACTCACCCTA
TTTATTAATCATTAATAAGAAATTATTATTAAAAAAATTATAATTTACTCAAAGTTAATTA
TAAATATATTTTTAAATATCTATTTTATTAATCTTTTATAAAATTTAAATTAATTGTAATT
AATTAATATTATAATAATTATTCTTAGGAAGGATATTTATTTATTTTAATTATGAATTCCT
GACATAGAGACAATTAATTAGAACTTCTTATTATTATTATAGTAATAATAAAAATATTCTA
AATATATTATATATATTATTATTTTTTTTATTATTAATAAAATATTATAATAAATTTAAAT
AAGTTTATAATTTTTGATAAGTATTGTTATATTTTTTATTTCCAAATATATAAGTCCCGGT
TTCTTACGAAACCGGGACCTCGGAGACGTAATAGGGGGAGGGGGTGGGTGATAAGAACCAA
ACTATTCAATAAATATAGAGCACACATTAGTTAATATTTAATAATATAACTAATATATAAT
AATTATAAAATAATTAATTATATAATATAATATAAAGTCCCCGCCCCGGCGGGGACCCCAA
AGGAGTATTAACAATATAATATATTGTATAAAATAAATTATAAATATTAAATAAAAACCAA
ATAAATAATATAATAAATGATAAACAAGAAGATATCCGGGTCCCAATAATAATTATTATTG
AAAATAATAATTGGGACCCCCATCTAAAATATATATATAACTAATAATATATTATATATAT
TAATATATAATAATATTATTAAAATATAATATTATTAAAAAAAAAGTATATATAAAATAAG
ATATATATATATAAATATATATATTCTTAATAAATATTATATATAATAATAATAAATTATT
TCATAATAAATTATTTCTTTTTATTAATAAAAATTACTTATCTCCTTCGACCGGACTATTA
AATATTAAATATTTAATATTTAATATTTAATATTTTATTCTATAGATATTCATATGAAAAA
TAATAAGTATATAATTATGATAATGAATATATTTTTATTTATAATTTATTATTATAAAAAT
ATTTTAATTTAATAATAATAATAAATCATTATATTAATTCTTTTAAGAATTTATAATTGTC
ATTATTTATTATATACTCCTTATTAAAAGGGATTCGGTTTCCCTCATCCTCATGGGTATCC
CTCACTCCTTCTGATAATTAATTTTATAATAATAATAAAATAAACTTAATTAAATATTATA
TATTTATTTACAATTATATATATATATTACTCATAATTAAATTAAATTAAGATGCAATTCA
ATACGGTTGTATTATATTATTCATCAAATATTGTTAATATTGATACCTACAGAGATATTTA
ATATTTTTATTATTATTATCCATTACTTTTTTTATTATATTTTAATTATTTATTTATTTAT
TTATTTATAATAATAATATTTCATATTATCAATTATTATTTTTTTTTTTTATAATATATAA
TTAAATTATTTATATAGTTCCCCGAAAGGAGAATAAATAAAATATTATATAAATATTTATA
TCTTTATTAATATTAATATAAGTAATATATATAGTTTATGATATTTAATTTTATCATAATA
TAATAATAATTATATAAATCTTATACACATTTATATAAGTATATATATATATTATTAATAT
AATGAACATCTATTAAATAAAATAATTGTAAATCTCAAGTAAATTATTATTATTTTATTTT
TAATAATAATTTATGATTTATAATTAATAAATAAAAGAGTAATTATATGATAAAAAAGGTA
ATAAATAAAATTTATAGTTCCGGGGCCCGGCCACGGGAGCCGGAACCCCGAAAGGAGTTTA
TTTATATATATATATATATGAATTAATATTTAATAATAAATAATAATATAATTAATAATAT
TATTATTATTATAATTTTTTTATTTATAATATTAATAAAATATTATTATATATATATTATA
ATAATATTAATAAGATATATAAATAAGTCCCTTTTTTTTTATTTAAAATAAAGAAAGAATA
ATTAAATAATATTTTAATAATTTAATTAAATAGTGTATTAAAAGATAATAAAAAGTAATAT
TAATATGTTAATTATATATAATATATTTATATATAATTATATATATATATATAAATAATAA
TAAATATATATATAATATAAAAATAAGAATAGATTAAATATTTAATAAATAAATATTATGC
AATTAGTATTAGCAGCTAAATATATTGGAGCAGGTATCTCAACAATTGGTTTATTAGGAGC
AGGTATTGGTATTGCTATCGTATTCGCAGCTTTAATTAATGGTGTATCAAGAAACCCATCA
ATTAAAGACCTAGTATTCCCTATGGCTATTTTAGGTTTCGCCTTATCAGAAGCTACAGGTT
TATTCTGTTTAATGGTTTCATTCTTATTATTATTCGGTGTATAATATATATAATATATTAT
AAATAAATAAAAAATAATGAAATTAATAAAAAAATAAAATAAAATAAAATCTCATTTGATT
AAATTAATAACATTCTTATAATTATATAATTATTATAAAATATATAAATATTATAATAATA
ATAATATATATAAATTATAATAAAAAATAATAATAATATATAATATACCTTTTTTTTAATA
TATTAATATATAAATAAATAAATAATGGATAATATATAATTACTTTTTTTATATTATTAAT
AATAATAATTTATAAATATTGTTATAATAAACATTTATATAAATAAATATAAATTACCATA
ATAAGATATATTATTTATTAATAATAAAAATATTTATTAATAAATAAGAAATATATATATT
ATGATAATATTTATTAATAAATAATAAATTCTTTATATATAAATATATTAAATATATTTAA
TTGAACACAATATAATTTTTATTGTATTATTCATTTAATAATATTAATATTAATATTAATA
TAATATTAGTGAACATCTCCTTTCGGGGTTCCGGCTCCCGTGGCCGGGCCCCGGAACTATT
AATATTTAATAAAATATATATAATTTATAATTTTCATATAATTAATATAATAATTAGGTTT
ATAAATAAATTATAATATATTATAACAATATAATAAAATATATTATAAATCTATCTATCTA
TCTATATAATATATAAATTTATATATACATTAATAATATTTAATTATAATTATTTAAATAT
TTAATTTATTAATATTCCCCGCGGGCGCCAATCCGGTTGTTCACCGGATTGGTCCCGCGGG
GTTTATATTATTTAAATATTAAATATTAAATAATAATTTATATTATATTAATAAATATAAT
AAATTAAAAATATATGATTAATTATATAATAATAATAATAATTATTTTAATATTATAATTT
ATAAAATTAATTATATTAATTATATTAATTCTTATTATATAATAATTATTAATAATAATTT
ATTTTAAGAAAGGAGTGAGGGACCCCCTCCCGTTAGGGAGGGGGACCGAACCCCGAAGGAG
AAAATAAATTAATAAAAGTTTAAAAGTTCTTATATTAATAATTATATAATATTATATTAAA
GATTTTTATAATATATATATATAATATATTTATAGTTCCGGGGCCCGGCCACGGGAGCCGG
AACCCCGAAAGGAGTTTATTTAATATTTATATTTATATTAATATTTATATTTATATTTATA
TTCCTCTTAAGGATGGTTGACTGAGTGGTTTAAAGTGTGATATTTGAGCTATCATTAGTCT
TTATTGGCTACGTAGGTTCAAATCCTACATCATCCGTAATAATACATATATATAATAATAA
TTTTAATATTATTCCTATAAAAATAAAATAAATAAATAAATAATAATAATTAATTAATTAA
TTAATTTTAATAAATATAAAATATATAAAAATAATAATAATAATAATTATTATTTTAATAA
TATTATTTATATAATAGTCCGGTCCGACCCTTTTTATTCTTAAGAAGGGATTTTATTTTAT
TAATTAATAATAATATATTAAAAATTATAAATAATTAATAATTCTTTATATTTATATATAT
ATATATATATTTATATATTTATATATATATTTTAATAATATTATGATATATTTTATTTTAA
TAATATTTTTATTTTTATATATAAAATTATAATATTTTATTTTATAAATTATTTATATATA
AATTATTAATAATAATTATTTTTTTTTATTTGGGATTTATATTATTATTATAAAGAATATA
ATGTTATTAATAACTGCAAAAAATATCTAATATATTATTATTTATAATAATAAATAATATT
ATAATAAGGATGCATATTATATATATATATATATTTCTATTTATATTAATATTAATATTAA
TATGTATATATAATAGATAAAAAGTAAAAATAAAAAATAATGAAATTAAAATTATTAAATA
TAATTTTATCAATAATAAATAAACTTAATAATAATAATAATATTATTATTAATAATCTATT
AGATTCATTAATAAATAAGAAATTATTATTAAAGAATATATTATTAGATATAAATAATAAA
AAAATAAATAATATAAAAAGAATATTAAATAATAATAATATAAACCCCGCGGGCGCCAATC
CGGTTGTTCACCGGATTGGTCCCGCGGGGAATATTAATAATAAATTACAACATTTAAATAA
TATAAATAATTGAAATCTACAAATTTATAATTATAATAAAAATATAGAAATTATAAATACT
ATAAATGATAAATTAATTAATAAATTATTATATAAAATAATAACTTTAAAATTAAATAATA
TAAATATTAATAAAATTATTATAAGTAAACTTATTAATCAACATAGTTTAAATAAATTAAA
TATTAAATTTTATTATTATAATAATGATATTAATAATAATAATAATAATAATAATAATAAT
TATTATATAAATATAATAAATAAATTAATAAATATTATAAATAATAATATAAATAATAATT
TATGTAATATTTTAAGTTATTATTATAAAAAAAAAGTAACTATTGAACCTATTAAATTATC
ATATATTTATTTAAATAGTGATATTTTTAGTAAATATATTAGTTTAAATGATATAGATAAA
TATAATAATGGTATCTTAACTAATTATCAACGTATATTAAATAATATTATGCCTAAATTAA
ATGATCATAATATTTCTATAAATTATATTAATAATATTAATAATATTAATAATAATAAATA
TAATAATATAATTAATTTATTAAATAATAATAATAATATTAATAATAATAATAATTATAAT
AATAATAATAATAATTATATTGGTAATATTAATAATATTTATAATAATATAACTATTGATA
ATATTCCTATAGATATTTTAATATATAAATATTTAGTTGGTTGATCTATTAAATTTAAAGG
TAGATTAAGTAATAATAATGGTAGAACTAGTACACTTAATTTATTAAATGGTACTTTTAAT
AATAAAAAATATTTATGAAGTAATATTAATAATAATTATAAATTAAATTATATCCCTTCTA
ATCATAATTTATATAATAATTCTAATATTAATAAAAATGGTAAATATAATATTAAAGTTAA
ATTAAACTTTATTTAATATATATATTAATAGTTCCGGGGCCCGGCCACGGGAGCCGGAACC
CCGAAAGGAGAAATAAAATAAATATAATAAATAAAATAAATAAATAAATAATATATATATA
TATATAAATATATAAAATAATATTTACTTTTTATATATATATAATTATATATAAATAAAAT
ATAATATAATATCATATAATTATATAAAAATAAAATTATAATTTATTTATATTAAAAATAT
TAATTAATTAATTTTTTTATATAATTATTATAATAATAATTTAATTAAAAATAAATATCAA
ATAAAATTATAAATTAATCCTACTTTTGGATCCTATTTATATTTTATTATTATAAATAATT
ATTATTGATAGTTAATTAAATAAAAATATATATATATATTACTCCTTCGGGGTCCGCCCCG
CAGGGGGCGGGCCGGACTATTATAATTATTATTAATATATTAATTATTAAATTATATAAAC
CGCCCCCGCGGGGGCGGTTAGTTATTTATATTAATATATTTTATATTAATATATAATACTC
TTTTTTCTATTATATTTTAATATATAATATTAAAAAAAATAAATAAAATAATATTCTTAAT
TTTTATTCTTTATCTTCTTTAACCAAACTCCTTCGGGGTTCGGTCCCCCTCCCATTAGGTT
AGGGAGGGGGTCCCTCACTCCTTCGGGGTCCGCCCCCCCCCGCGGGGGCGGGCCGGACTAT
TTTAAATTTTAATTTAAATTTTATAAATATAATATTTAATTATAAATTTAATAATAATATA
TAAAAAATATATATATGGTTAATATATATAAAGATTATAATCTTTTTATTAAATAAAGGAA
AATTTATTATATAATTTTTCTCTATAGTTATATATTTAAAACTTATTTTTTTTTTTTTATA
AATAATAATTATAATAAATAATATTAATTATTTATTATATAATTAATTGGCCCCCATGCTG
GGTTCCGGAACTCCTCCTTCTCGCGAGGTTAACACCTATTATATAACTATAACTATAACTA
TAACTATAATTATAATTATAACTATAACTATAAATATTCATTTTAATAATAATAATAATAA
TAATATTAATATAAATAGTCGAAGAATATATTTATTTATTTTAATATAAATAAAAAGTTTC
AATTAATTTGAATTTGGAATTAAATTATTACTTCATATGGGGTTATGGATTTCGTTCGGAA
CTCCTCCCTCCTACCTCTATTTATTAATCATAAATCATAAATTATTATTAATTAATAATAA
TAATTTACTCGAGGTTCATACCTATTTTAATATTAATATTAATATTGATAAAATATATATT
CACTAAAAAGTATATAATTTACTCAATTTATACTATAATTTTATATTTTTTTATTATAATT
TAATTATTTCAAATAAAGTAATTATAATAATATATATCCTTTATTAAATATATATTAATTA
ATATATATATAAAAAGTAAATATTATTAATTGTATATAATTATAAATAATTAATATTTATT
AAAATATATATAATTTATAATCCTCATATAATTAATATAATAAATAATATAACACAATGTA
ATTTAATTTAATTACATAATAAATTTATTATTATTATAATTATTATTTATTTATTTATTTA
TTATTATAAATTATAAATATTATTATAATTAAAATCAATTATTAATTATTAATGATAAATA
ATTAATGATAAATTATCAATAACCAATTAGATTATTTATCGATATTTAATTATATTATATT
ATATTATATTATATATATATATATATATTATATTATAAAATTTATTTATAAATATTTGTTT
ATTTATTTATTTATTGAATAACAATAGAATTAAATATTGTCAATAAATAATAAATAATGTT
TAATATATATTATATTATATTAATATTAATATTATTATTATTTTTTTTATTATATTAATAT
AATTTATAAAAATATAAAATTATTATTTTTATTATAATTTATATATATATAATATATATAT
TTATTAAAATATTTTAAGAAAGGAGAAAAATAATTAAATTAAATTAAATTAAATTATTTAT
TATTATTATTATTATTTATATAATAATATATTATTTAAATATTTATATATTATTTTTATAT
TAATATTTATAGATGGGGGGTCCCTATTATTATTGAAAATAATAATTATTAATGGACCCCA
GATAGCTTCTTGTTTATCATTTATATATATATATATATTATTAATTATTTTATTCTCCTTT
CGGGGTTCCGGCTCCCGTGGCCGGGCCCCGGAACTTTATAATATTATTATTAATTATTTAA
TTAATATTATAATCATATAATTTAATATTTTATTTAATTTTATTAAAATTTAATATATATA
TTTTTATTATTATTTAATTAATTTATAAATATAAAATATTCTTAATATTAAAAATAAATAA
ATAATAAAGTTTATAAATCATATATTATAATTATTTATTATTTTTATATTATATTAATAAA
ATATTATTATTATAAAAAAAAATAGAAATTTTATAATATTTTTATATATTTTTAATTATTA
TTATTAATATTTATTAAAGGAAATATAAAAACCGAAGGAATATTATAATTATAATTATAAT
TATTATTATATTTAATTTATTATTATAATAATAATTATAGTCTGCCCCCTCTTTATCTTTA
TTTTAAAGTTCCGGGGCCCGGCTACGGGAGCCGGAACCCCGAAAGGAGAAGGATATTTAAT
AATTTATAATATTTAATTCATATATATATATATATATTTTATTTTTTATATATATATTTAA
TATATTATATTTATATTTATATTATTATTATATTTATATTATATTATTTAATTATTTTTTA
ATAATATATTATTAATATTTTACCTTTTGATAAATAAAAATTTATTAAAAATTTTATAATA
AGTATTAAAATATCATAAAAGTATAATATTTATATAAAATGTATAAATTTATAATCTTCTA
ATTAAATTAAATTAAATAAATAAAATAAAATAAATTAAACTCCTTTTGAGATTCACACCTA
TTTTATTAAAAATAGGTATTCACTTAATTAAATTAAATTAAATTAAATTAAATTATGGATA
ATTTATTTAATAAATATATATATTAATTATAAAATAATAGTCCGGCCCGCCCCGCGGGGCG
GACCCCGAAAGAGTCTGCCCCTTTTTATTTAATATTTAATATTTAATATTTAATATTTAAT
ATTTAATATTTAAAGAAGGATATATTTATAATTTATCATAATATTATTTAATAAGAAATTA
TTAATTAATTAATTAATTAATTTATTTATTGTTTATATTTATTAATATTAATATAATAAAA
ATGTAAAATACTTAATATTATTAATATTATTATATATAATATATATAATAATATATTATAT
TTATATCTCCTTTATTCCTTTTTCCCCCGATGGGGACTTATTATATTATATTATTATATAT
TTCTTCGATAACTTTATATATATTTTATTTTTATAAAAAAATATTTATATATTATTATTTA
CAATAATAATTATTAATAGTCCGGCCCGTCCCGCGGGGGGGAACCGAAGGAGTGCGGGACC
CCGTGGGAACCGCATCCCTTTTTATTTTTAATTAAGAAGGAGTGAGGGACCCCGTGGGGAC
CGAACCCCGAAGGAGTCTTTTTTCTATTTATTAATAATAACTATAAATTATATTTAAAATA
ATAATTTACTTGTTATAATCTTAATGTTCCGGGGCCCGGCCACGGGAGCCGGAACCCCGAA
AGGAGAAGTATATAAATATTTACTTGTTATAATTTATTATATATTTATAACCTCCTTCTTA
AAATTATCTTTACTTTATAATAAAAATTAATATAATATAATCTGATAATAATCGAATTTTA
TTATATTTAATTTAATTAATAATAGACAATTATTATTATTATTTTACTTATTAATATTAAT
TTAGATTTATATATATAAATATTATTAATTTTATATTAATTTTTTATTAATTATTTATTTT
TATATTCATATTTTTTATTAATATTATTTTTATTAATAACTTTTTAAATAATTATAAACTA
TATATTATTTATATTTATATTTATAATAAATGAAACAATTATAATAAAAATTACAATTACA
ATTATATTATAATTATGATTACAATAGGGTTAAACATTACCTGTGAACAACTGGTAATGTT
TAACCCGTATTATTATTTATTATATTATATATATATTAAAATATTAATATTAATATTAATA
TTATATTATATTATATTATATTATATTATATTATATTATATTATATTTATAATTATATTAT
ATTATATAATTTATATACTTTTATAATTCTTATTATTATTTATTTATTATTTATTTATTAT
TATTTAAATATATTATTATTATATATTAATAATATATATATTATTTTATATATTTTATTTA
ATATAAATTATTTATATTTTTATATTTTATTATGAGGGGGGGTCCCAATTATTATTTTCAA
TAATAATTTATCATGGGACCCGGATATCTTCTTGTTTATCATTTATTATTCTTATTATTTG
GTTTTTATTTAATATTTATAATTTATTTTATACAATTTATTATATTGTTTATACCTTATTA
TTATTATATAATATATTATATTATTATAATAATTTAATTAATTATATTATTAAATATTAAC
TAATGTGTGCTCTATATATATTATTCATTCTAGTTTCTAATCACCCACCCCCTCCCCCTAT
TACTTATATATCTAGAAATAAAAATACATAACATATATTTTAAATATATATATATAATTAT
ATAATAATTATTATATATAAAATATATATATATATAATATATATTTATAAAATAATAATAA
TAAATATTATTACTCCATTAGAGGTTTTGGTCCCATATCAGGAACCGAAACTATAATAATA
TATAATATTATAATAAAGATATTCTTATTTATAATATATTATTAAATAAATTAATAATAAT
TATAATATATATATATAATATATTATAATATATTTATTCGAGAACTTTTTATTTATTATAA
AATAAAATATTTTATTTATTATTTAGTTTTTTTTTATTAAACATTTTATAAAAATATAAAT
GTTAATAATATTATGATTAATAAGTAATAATAAATTTATTTATTTTTATTAATTACTTCTT
CGAGGTATTAGTATCAGTATCAGTATCAGTATCGTAAAAAACGGGTGACTAAAATATATAT
ATATATAAAATTATAAATAAAAATATTATAATAATTTTAAATAAATAAATATCAATATATT
ATTATTATTTATATTATAATAAATATTATCTAATAATAGTCCGGCCCGCCCCCGCGGGGCG
GACCCCGAAGGAGTCCGAACCCCTTTTTTATTTAATTTTATTTAAAGAAGGAGTGAGGGAC
CCCTCCCGTTAGGGAGGGGGACCGAACCCCGAAGGAGATAATTAGATATAATTATATTTTA
TTTTATATAAATTATATAATATTATATAATAATAATTATATAATAAGTTAATAATAATTAT
ATAATAAGTTAATAATAATCATATCTCCTTTATAAATGAACTTTTATTAAATATATTTTAT
TAAATATTAAATATATTTTTTATAATATTAAATATATTTTATTAAAATATTTAATATATTT
TATTAAATATTAAATATATTTTATTAAATATTAAATATAAATAAAGGTTTATATTATAATT
CATTATTTATATCTTCTTTATAAATTAATATTCGTATTAGATCCTTATTTAATTTATAATC
CTTTAAAAAACTTTTAATAAATATAATATAATATATATATAATTTTTATTATTTTTATATT
ATTTTTATTATTTAAATATATTATATATTTCATTATAATAATTATTTAAAAAGTTATTTAA
TAAATAATCTGATATTATATTTTATAATTAATTTTATTTATTTTATTTATTATATATATTA
TTATATATAATTAAAATTATAATTACAATTATAACTATAATTAAATTAAATTAAATTAAAT
TGGATTAAATTAAATTAAATTGGGCGCCAAGCCGGTTGTTCACCGACTTGGTCCCAATATA
ATATGAGATAATATAATATACTATATGATATAACATAAATATAATATATTATATGATATAA
CATAAATATAATATACTCCTTCGGGGTCCGCCCCCGCGTGGGCGGACCGGACTATATGAAT
ATATTATTATTATAATTATAAAATTATAATAAATAAATAAAATTTCTTTAATAATTATTAA
TTAATATTATTAATTTATTTACAAATATTTTATTAATTTTTATTTTTATTAAATATAAATA
TATAAATATATATATATTTATTTATAATATTATTTATATTTATTATATATTATTATTAAAT
ATATTTTTATTATATATCATTAAATATTAATATGTTATTATAGTGGTGGGGGTCCCAATTA
TTATTTTCAATAATAATTATTATTGGGACCCCGGATATCTTCTTGTTAATCAATTATTATA
TTATTTAATTTATTTTATTTCTTATTTATAATTTATATTATATAATTTATTATATTGTTAA
TACTCCTTCGGGGTCCCCGCCGGGGCGGGGACTTTTATTTATATTATTAATTATATTATAT
TATTATAATATATTTAATTGATTATATTATAAAATTATAACTAATGTATGCTTTGTATTTA
TTGAATAGTTTGGTTCTTATCACCCACCCCCTCCCCCTATTACTTCTCCGAGGTCCCGGTT
TCGTAAGAAACCGGGACTTATATATTTGGTAATTAAAAATATAACTTATATAAATATTTAA
TAAATATATATTAAATATATTATTATTAATAATTTATTATTATATAAAAAAATAATAAATA
TTATTAATGATTTAAATTATATAAATATTAATTATTAAATAAATAATTATACTTTCTCCTT
TCGGGGTTCCGGCTCCCGTGGCCGGGCCCCGGAACTTTAAAATAATATATATATATATAAA
AGTATTTTATAATAATTAGTTTAATTATTATTCTTTTTTTTTATTAAATATAAAATCATTT
TAGGTTATTAATTTTTATTTATTAAAAATAAATTTTATAATTAATATTTCTCCTTTCTTAA
AATAAATAATATTATTATTATAATTATTAATTAATGAATACTCTTCTCTTTTGGGGTTCGG
TCCACCCTCCCGTATACTTACGGGAGGGGGGTCCCTCACTCCTTTTGAGACTTTAATTTTA
TAAATATAAATATAAATATAATAAGATGTTAACTCTTTTATAAATAAATAATAAATATAAT
TCTATTTTTAATAATAATATATAATATTTTTATAATAAAATATATAAATAATAATATTTAT
ATATATATATATACTTTTTTTTATATAAGAATAATATATATAGTTCACATTGGAGGCGAGT
AAAAGGAGATAAGAAATATAATATAATATAATAATAAAAATATAATGAATAATAATAATAA
AAATTTATATAATAACAAAATAGTCCGACCGAAGGAGATGAGATTATTAATATTATTAAAT
AATAAAATGTATTAATTATAAAATATAAAACCTATAAATAATTTATAATATAATTTATATT
ATGATAATAATAATATATATATTATAATATTTTATATATATATTTATTATATTTATATTTA
TATAAAAAAGTGATATTGATTAATTAATTAATTTATAATTAATAATTATTAATATAGTCCG
GCCCGCCCCCGCGGGGCGGACCCCGAAGGAGTCCGGCCGAAGGAGTTTATTATATTATATT
AAATAAGATTTATAATATAATTAATATATATTTTAATAAATATAAAAGATTATATTATATT
ATAAAAAGTATATTTTATATTTATATTTTATTTATTATTATTATTATATATATAAGTAGTA
AAAAGTAGAATAATAGATTTGAAATATTTATTATATAGATTTAAAGAGATAATCATGGAGT
ATAATAATTAAATTTAATAAATTTAATATAACTATTAATAGAATTAGGTTACTAATAAATT
AATAACAATTAATTTTAAAACCTAAAGGTAAACCTTTATATTAATAATGTTATTTTTTATT
ATTTTTATAATAAGAATAATTATTAATAATAATAAACTAAGTGAACTGAAACATCTAAGTA
ACTTAAGGATAAGAAATCAACAGAGATATTATGAGTATTGGTGAGAGAAAATAATAAAGGT
CTAATAAGTATTATGTGAAAAAAATGTAAGAAAATAGGATAACAAATTCTAAGACTAAATA
CTATTAATAAGTATAGTAAGTACCGTAAGGGAAAGTATGAAAATGATTATTTTATAAGCAA
TCATGAATATATTATATTATATTAATGATGTACCTTTTGTATAATGGGTCAGCAAGTAATT
AATATTAGTAAAACAATAAGTTATAAATAAATAGAATAATATATATATATAAAAAAATATA
TTAAAATATTTAATTAATATTAATTGACCCGAAAGCAAACGATCTAACTATGATAAGATGG
ATAAACGATCGAACAGGTTGATGTTGCAATATCATCTGATTAATTGTGGTTAGTAGTGAAA
GACAAATCTGGTTTGCAGATAGCTGGTTTTCTATGAAATATATGTAAGTATAGCCTTTATA
AATAATAATTATTATATAATATTATATTAATATTATATAAAGAATGGTACAGCAATTAATA
TATATTAGGGAACTATTAAAGTTTTATTAATAATATTAAATCTCGAAATATTTAATTATAT
ATAATAAAGAGTCAGATTATGTGCGATAAGGTAAATAATCTAAAGGGAAACAGCCCAGATT
AAGATATAAAGTTCCTAATAAATAATAAGTGAAATAAATATTAAAATATTATAATATAATC
AGTTAATGGGTTTGACAATAACCATTTTTTAATGAACATGTAACAATGCACTGATTTATAA
TAAATAAAAAAAAATAATATTTAAAATCAAATATATATATATTTGTTAATAGATAATATAC
GGATCTTAATAATAAGAATTATTTAATTCCTAATATGGAATATTATATTTTTATAATAAAA
ATATAAATACTGAATATCTAAATATTATTATTACTTTTTTTTTAATAATAATAATATGGTA
ATAGAACATTTAATGATAATATATATTAGTTATTAATTAATATATGTATTAATTAAATAGA
GAATGCTGACATGAGTAACGAAAAAAAGGTATAAACCTTTTCACCTAAAACATAAGGTTTA
ACTATAAAAGTACGGCCCCTAATTAAATTAATAAGAATATAAATATATTTAAGATGGGATA
ATCTATATTAATAAAAATTTATCTTAAAATATATATATTATTAATAATTATATTAATTAAT
TAATAATATATATAATTATATTATATATTATATATTTTTTATATAATATAAACTAATAAAG
ATCAGGAAATAATTAATGTATACCGTAATGTAGACCGACTCAGGTATGTAAGTAGAGAATA
TGAAGGTGAATTAGATAATTAAAGGGAAGGAACTCGGCAAAGATAGCTCATAAGTTAGTCA
ATAAAGAGTAATAAGAACAAAGTTGTACAACTGTTTACTAAAAACACCGCACTTTGCAGAA
ACGATAAGTTTAAGTATAAGGTGTGAACTCTGCTCCATGCTTAATATATAAATAAAATTAT
TTAACGATAATTTAATTAAATTTAGGTAAATAGCAGCCTTATTATGAGGGTTATAATGTAG
CGAAATTCCTTGGCCTATAATTGAGGTCCCGCATGAATGACGTAATGATACAACAACTGTC
TCCCCTTTAAGCTAAGTGAAATTGAAATCGTAGTGAAGATGCTATGTACCTTCAGCAAGAC
GGAAAGACCCTATGCAGCTTTACTGTAATTAGATAGATCGAATTATTGTTTATTATATTCA
GCATATTAAGTAATCCTATTATTAGGTAATCGTTTAGATATTAATGAGATACTTATTATAA
TATAATGATAATTCTAATCTTATAAATAATTATTATTATTATTATTAATAATAATAATATG
CTTTCAAGCATAGTGATAAAACATATTTATATGATAATCACTTTACTTAATAGATATAATT
CTTAAGTAATATATAATATATATTTTATATATATTATATATAATATAAGAGACAATCTCTA
ATTGGTAGTTTTGATGGGGCGTCATTATCAGCAAAAGTATCTGAATAAGTCCATAAATAAA
TATATAAAATTATTGAATAAAAAAAAAATAATATATATTATATATATTAATTATAAATTGA
AATATGTTTATATAAATTTATATTTATTGAATATATTTTAGTAATAGATAAAAATATGTAC
AGTAAAATTGTAAGGAAAACAATAATAACTTTCTCCTCTCTCGGTGGGGGTTCACACCTAT
TTTTAATAGGTGTGAACCCCTCTTCGGGGTTCCGGTTCCCTTTCGGGTCCCGGAACTTAAA
TAAAAATGGAAAGAATTAAATTAATATAATGGTATAACTGTGCGATAATTGTAACACAAAC
GAGTGAAACAAGTACGTAAGTATGGCATAATGAACAAATAACACTGATTGTAAAGGTTATT
GATAACGAATAAAAGTTACGCTAGGGATAATTTACCCCCTTGTCCCATTATATTGAAAAAT
ATAATTATTCAATTAATTATTTAATTGAAGTAAATTGGGTGAATTGCTTAGATATCCATAT
AGATAAAAATAATGGACAATAAGCAGCGAAGCTTATAACAACTTTCATATATGTATATATA
CGGTTATAAGAACGTTCAACGACTAGATGATGAGTGGAGTTAACAATAATTCATCCACGAG
CGCCCAATGTCGAATAAATAAAATATTAAATAAATATCAAAGGATATATAAAGATTTTTAA
TAAATCAAAAAATAAAATAAAATGAAAAATATTAAAAAAAATCAAGTAATAAATTTAGGAC
CTAATTCTAAATTATTAAAAGAATATAAATCACAATTAATTGAATTAAATATTGAACAATT
TGAAGCAGGTATTGGTTTAATTTTAGGAGATGCTTATATTCGTAGTCGTGATGAAGGTAAA
CTATATTGTATGCAATTTGAGTGAAAAAATAAGGCATACATGGATCATGTATGTTTATTAT
ATGATCAATGAGTATTATCACCTCCTCATAAAAAAGAAAGAGTTAATCATTTAGGTAATTT
AGTAATTACCTGAGGAGCTCAAACTTTTAAACATCAAGCTTTTAATAAATTAGCTAACTTA
TTTATTGTAAATAATAAAAAACTTATTCCTAATAATTTAGTTGAAAATTATTTAACACCTA
TAAGTTTAGCATATTGATTTATAGATGATGGAGGTAAATGAGATTATAATAAAAATTCTCT
TAATAAAAGTATTGTATTAAATACACAAAGTTTTACTTTTGAAGAAGTAGAATATTTAGTT
AAAGGTTTAAGAAATAAATTTCAATTAAATTGTTATGTTAAAATTAATAAAAATAAACCAA
TTATTTATATTGATTCTATAAGTTATTTAATTTTTTATAATTTAATTAAACCTTATTTAAT
TCCTCAAATGATATATAAATTACCTAATACTATTTCATCCGAAACTTTTTTAAAATAATAT
TCTTATTTTTATTTTATGATATATTTCATAAATATTTATTTATATTAAATTTTATTTGATA
ATGATATAGTCTGAACAATATAGTAATATATTGAAGTAATTATTTAAATGTAATTACGATA
ACAAAAAATTTGAACAGGGTAATATAGCGAAAGAGTAGATATTGTAAGCTATGTTTGCCAC
CTCGATGTCGACTCAACATTTCCTCTTGGTTGTAAAAGCTAAGAAGGGTTTGACTGTTCGT
CAATTAAAATGTTACGTGAGTTGGGTTAAATACGATGTGAATCAGTATGGTTCCTATCTGC
TGAAGGAAATATTATCAAATTAAATCTCATTATTAGTACGCAAGGACCATAATGAATCAAC
CCATGGTGTATCTATTGATAATAATATAATATATTTAATAAAAATAATACTTTATTAATAT
ATTATCTATATTAGTTTATATTTTAATTATATATTATCATAGTAGATAAGCTAAGTTGATA
ATAAATAAATATTGAATACATATTAAATATGAAGTTGTTTTAATAAGATAATTAATCTGAT
AATTTTATACTAAAATTAATAATTATAGGTTTTATATATTATTTATAAATAAATATATTAT
AATAATAATAATTATTATTATTAATAAAAAATATTAATTATAATATTAATAAAATACTAAT
TTATCAGTTATCTATATAATATCTAATCTATTATTCTATATACTTATTACTCCTTTTTAAT
TAAATTAAAAAGGGGTTCGGTTCCCCCCCCCCATAAGTATGATTATAATTATAATTATAAT
ATAAGGGAGGGGTCCCTCACTCCTTATGGGGTCCCGGTTGGACCGAGACTCCTCCCTTGCG
GGATTGGTTCACACCTTTATAAATAAATAATAAATAATAAATAAAGGTGTTCACTAATAAA
TATATATATATATATATATATATTATATTATAATATTATTTAATACTTAATATATTATATA
TTTTATATTTAATAAATAAAAAAAATATTAATAAATAATAATATTAATAATAAAGAAATTA
TAATTAATACCCTCTATATATAATTCTAATTAATTAAATTAAATATTTATATATAATAATC
AATATATTATTAATTTAATAATTATTATAATAGTTCCGGGGCCCGGCCACGGGAGCCGGAA
CCCCGAAAGGAGTTTATAAAAGATATATTTTTATATTATATTATATTATATTTAATAAATA
TTACCTTTTTTTATTATTATTTTTATATATTATATAATATTATTAATTTTTATTATAATAT
TATTTACTTTTTTATTGGATTATTTATTTATTTATTTATTTATTAATTAATTAATTAAATA
TTTATTAATTAATATATATATTAAATATTAATATTTCATTAAAAAAAAGAGATATATGAAT
AATATATTATGTTATATTATATTATATAATTATATTATTTTTATAATATTAATAATTAAAA
ATAAGAACTTATTTAAAAATTATAATTATGATAATAAATTAATACTTTTTAATTTATAAAA
ATATAAATTTCTTTACATATATATATATATATATTATTATTATTTATATTAATCATAATTT
TAATATTTATAATAAATTTATATAAAATCAATTATAATATTATATACTTTTTATATACTTT
ATAATCTTTATATCTTCACCCCCCCTTTTTTAATAATATATTATATTAAAAATATAATAAT
TTATATGATTTATTAATACTTTTTATATAATTATATTATTATTTTTTTTTATAGATGTTAT
ATTATTTTTTATAATAATTTTTTTTTATTTAAATAAAATTTATAACTCCTTCTTAATTAAA
GATAAAAGGGGTTCCCCCCTTAAGTATAAGTATAAGTATAAGTATAAGTATAAGTATAAGT
ATAAGTATAAGTATAAGTATAAGTATAGTATACGGGGGGGGGGTCCCTCACTCCTTCGTTA
ATTTATATATATTATTAATAATTATTTAATTTTTATTATTTATTTATATATAAAAATATTC
TAAAATTATTAATATTTATAATAGAATAAATATTATAAAGTATAATTATAAATAATTAATT
ATTTAAATAATAATAATATATTTATTATTATATAATAAATATATTATAAATAATAGTTATA
TTAGCTTAATTGGTAGAGCATTCGTTTTGTAATCGAAAGGTTTGGGGTTCAAATCCCTAAT
ATAACAATAATAATAATAAAATATTAAAATAAATATAATATTTATAAAAAATTTATTAATT
TATATAAAAAATATATATATAAATAATAATTATAATAAAACATTTTATAATCAATAATTTA
ATAAATAATCTTCTTATTATAATATTATGTTTAAATATTACTCTTTATGAGGTCCAACAAA
CTAATAAGATATAAATATATATATATTATATAATAATAATAATAATAATATATTATTTAAT
ATATTATCAAGAAGATAAATATAAATAATATTTTAATAATTTTAAATAAATCTAATTTATA
TATTAATAATTTAATAATCTTAATATTTATTATCATTATTTCATATTTATATTATATAAAT
ATTTATTTAAATAAAAAATATTAAAGAGTTTATTTTATTTATTATAAATTATTTAATAAAA
TATATATAATAATATATAGAATAAAGATATAAATAATTATAAGTATATAAAGTAATAAAGG
AGATGTTGTTTTAAGGTTAAACTATTAGATTGCAAATCTACTTATTAAGAGTTCGATTCTC
TTCATCTCTTAAATAAATAATATAATAATAAAATATTATAGTTCCGGGGCCCGGCCACGGG
AGCCGGAACCCCGGAAGGAGATAAATATATATATATTTATAATAATTATATAATAAAGGTG
AATATATTTCAATGGTAGAAAATACGCTTGTGGTGCGTTAAATCTGAGTTCGATTCTCAGT
ATTCACCCTATAAATAATAATAATAATATATTTTATTATTCTTAAATTTTTTATTCTTTAT
ATTATATATATAATATTAATATTATTACTTTTTAATAACAAAATATTATAATTAATTGATA
TATATATATACCAAATATAATTAATTGAAATTAAATAATAAATAAAATATTTACTTCTTTA
TTAAAATTCTAATTAATTGATTCTTTTTATTGAATATTAAATTCTATTATAACTTATTAAT
TAATTAATTAATTAATTATAATAATAATAATATTTATTATTAATTATTAAATATTTATTAT
TATATATAAGATTTAATTTTAAATATTAATAAAAAAAGAATAAAATAAAATAAAATGAATA
ATATTTCTTTATCTCTTTCGATCGGACTCCTTCGGCCGGACTCCTTCGGGGTCCGCCCCGC
GGGGCGGGCCGGACTATTTATTATTATAATATAATATTTAATCAATAGATTTATAATTTAT
TTAATGAATATTTTATAAATATATAAAACAATTCCTTTTTATTATTATAAATTTTTCATTA
TTTATTTATTTATTTATTTATTTATTCAATATATAAAAATAATTATAAAAAGATTATTAAA
AATAATAATTTAATGATAAATATATATTATATATATTAATATAAAAATAATAAATATAAAT
ATATTATGTAAATATTATATAAATTTGTATATGTATATATTATAATAATGTTATATAAGTA
ATAATATAATAAAATATTTTATGTAATTTATATATATTTATAATTATAAAATAAAAATATT
ATAAATAATAAAATTAATAATAATAATAATTTTAATAAAATAAATTATATATTTAATTTTA
TTATGAAGTTTATACTTAATATAAATTATATTTCCTTTATAAATTATTAATATATCCTTTT
TAATTAAATAAAATAAAAATATTATAAATATTAATAATTAATTTTTTATTTATATTTATAT
ATATATTAAAGATTAAATATATTATTAATACTAATTTATAATTTATTATTAATAAATAGTC
CGGCCCGCCCCCTGCGGGGCGGACCCCGAAGGAGTTCGACTTAAATTATAATTTAATAATT
TTTATTTATTAATAGTTTCGGGGCCCGGCCACGGGAGTCGGAACCCCGAAAGGAGTTTTAT
TATTAATATAAAAAGAGTAAGGATAATAATAAATTCTTTTAATTTATTTTTAATAAAATAT
AATTTTAAAATAGTTTTTATAGTCCGGCCCGCCCCGCGGGGGGGGGCGGACCCCGAAGGAG
TTCGGTCTGGCATTAATTATAATAATTATATTAATATTATTATTATTTATTATATTATAAT
ATATTTATTTATATTTTATAATATTAATAATTATTTTATATTTAATAAATATAATATATAT
ATTATTTTTTTTAATAACTATCTAATTAATAGCTATTTTGGTGGAATTGGTAGACACGATA
CTCTTAAGATGTATTACTTTACAGTATGAAGGTTCAAGTCCTTTAAATAGCAATAAATATA
TATAATATATATAATATATATAAATGAGTCGTAGACTAATAGGTAAGTTACCAAAATTTGA
GTTTGGAGTTTGTTTGTTCGAATCAAACCGATTCAATATTATAATATATATATTATTTATA
TATAAATATATAATTATACTCCTATTTTTATATTAATTAATTAATAATATATGATAATATA
AAAATTATTGAATTATTAACTCTTATTAATAATAATAATAATCATAATAATAATATATATA
TATATAGTATATATATAAAAGTTTTATTATATTATATTATATTATATATTTATTTATATAT
AATTCTTATTAATTGAAAAAAGAATAATTAATAATCTTATTAAAAAAATAAATACTTTCAT
TTTATTTTATTTTATTTAATTTAATTATAATATATAAATATTAAAAAAAGGATATAAGTTT
TTTATAAGATATAATATATATATATATTAAATATAAAGAAGTTAATATTTATATTTTAATT
ATAAAATGTTAATACTCCTTTGGGGACTTATTAATTAAATTATTAATTAATAATAATTTAT
GATTTATAAATAATAAATAAAGGAATAAGTATCAATTAATTAATATATTATATTTAATATT
TTATATTTAATATTTAATATTTAATATTTTAAGTTCCGGGGCCCGGCCACGGGAGCCGGAA
CCCCGAAAGGAGTAGTATTAATTATGGATAGTGAGGGTGGATTTAATCCTTTTGTTATGTT
ATTAATTAATTAATTAATTTATATATATAAAATATTTTAATTAATTTTTATATAAATATAT
ATATATATATATATTAATAATAGTCCGGCCCGCCCCGTGGGGCGGACCCCAAAGGAGTAAT
ATATATTATGTATAAACAATAGAGAATATTGTTTAATGGTAAAACAGTTGTCTTTTAAGCA
ACCCATGCTTGGTTCAACTCCAGCTATTCTCATAATATTATATATATATATTTCCCTTTCT
AAAAATAATAATAATTATATATAATAATAATATAATTATATATATATATATTATAATAATA
ATAATAATAATAATAATAAATAATAATAATTATTTTTATTAATAATATTAATATATTATAA
TTATTAATAAATATTAATAAAAATAGCTCTCTTAGCTTAATGGTTAAAGCATAATACTTCT
AATATTAATATTCCATGTTCAAATCATGGAGAGAGTAATTATATTATATTAATAATCCCCC
CCCCATTTTTAATTAAATTAAGAAGTTTAATTTACTATTTAATAATAAATGAAATAATAAT
AATAGATATAAGTTAATTGGTAAACTGGATGTCTTCCAAACATTGAATGCGAGTTCGATTC
TCGCTATCTATAATTAATATTAATATAAATTAATATCCTATAATTAATTAAATACAAAATT
ATATTAAAACTTATATTATATTATATTATAATATTATATTATTATTATATAAAAATATAAT
AATAATAATATTTAATTTTATTTAATAATAATATTTTATATAATAAAATAATCATATTTAT
AATATTTAATATTAATAATAATTTATTATAATAATTCTTTAATATACTTATTTATTATTAT
TTTAATAAATAAATATAATTCTTATAAATATATTATAACAAAATATATTATATTTTAATTA
AATACAATATTATAAATATATATATATATATAAATATTTATATAAAAAAAAAATAAAAATA
TTTTAATAATTATTCTTTATAAATAAATAATGATAATAATAATTTATAATAATCTCCTTGT
GGGGTTCCGGCTCCCGTGGCCGGGCCCCGGAACTATAATATATTTTAATATATTTTTTATT
ACTCCTCCTTTGGGGTCCGCCCCGCGGGGGCGGGGCGGACTATAATAATTTTTTATTGATA
AAAAAGTATATATAATATAATTAATATATTTCTTTTTATATAAATTATAAATATTATTTTA
TAATAAAAAAAGTATATATAATATTATATATTTAATAAATAATATAATAATAATATAAATA
AATATATATATATTATTAATATATTAAATTTTATAATAATAATTATAATAATAGTAGTAGG
TATAAATTTTAATAAAGAGTTTTATTCCAATGGAGTAATAATAATAATAATAATAAAATAA
AGGATCTGTAGCTTAATAGTAAAGTACCATTTTGTCATAATGGAGGATGTCAGTGCAAATC
TGATTAGATTCGTATATTTATACTTAATATAAAAAAAATAAATAATAATCTTTTTTATTAT
TATATTTATTAATAATAAATTATTTTGTTATTATTATTAATTTATATTAATATTTTATATA
AATTATTTATTTAATCTTTCATTATATATTTAATATATTATTAATATTAATTAATATTTTA
TAATAAATAAATAAAATAAAATAAATATTTTAATATAATACTCCTTCGGGGTTCGGTCCCC
CTCCCATTAGTATAGTATAGGGAGGGGTCCCTCACTCCTTCGGGGTCCCCGCCGGGGCGGG
GACTTATTTTTATATTTATTAATAATAATTAATTTTTATATAAATTTATTATTTCTTACAA
TATATTTATTACTATTATTTTTTAATAATCTTATATATAATATATAAAATATATATATATT
ATATATATATATAAATATAATATATATTATTATAAATATTTATAATCTTATTAATTAATTA
GATTATATTATATTATATTAGATCATATTATATTATATTATATTATATTATATTATTATTA
TTAATATTTTTATTTTTATTTTATATTTAATAGTAAAAAATCATAATTTTATAATTTATTA
ATTATTATATAATTTCATTAATATATTTCTTCTTTTTATTTATTTATTTATTACTTATTAA
TAGTTCCGGGGCCCGGCCACGGGAGCCGGAACCCCGAAAGGAAAATAATATAAAAAATAAT
TATAATTTATTATAATTTATTAATTTATTAATTTATTAATTTATTTATTAATTTATTAATT
TATTTATTATTATATTTTTTTTAATAAAGGAAAATTAACTATAGGTAAAGTGGATTATTTG
CTAAGTAATTGAATTGTAAATTCTTATGAGTTCGAATCTCATATTTTCCGTATATATCTTT
AATTTAATGGTAAAATATTAGAATACGAATCTAATTATATAGGTTCAAATCCTATAAGATA
TTATATTATATTATATAATATTATATATTAATAAATATTATTAATTAATTTATTTATTTAT
TTATTATTAAATAAAAATATTTAATAGTTCCGGGGCCCGGCCACGGGAGCCGGAACCCCGA
AAGGAGAATAATATAAAATATTATAATTATTTATATATTAATTATTAATTATTTATTATTT
ATTATATAAAAAGTATATAATTTTATATTTTAATATAGGGTTAATTAATTAATTATTAATT
TTTTATAATAAGATAATAATATATTAAAAACTTATTATAAATTTATAAAATAATATTTATT
TACTTTGATATTATTTTTAATCTTTCATTAATATATATTTTATTATAAGTAATAATATAGT
TTAATTTAATTAATATAAATAAATTACATAAGAATAATATTATAATAATATTATATATTAT
ATAAAGAAATAATAATTTATATTTTTATTTTTTTTATAAATAATATAAATATAAATATAAT
GGGGTTATAGTTAAATTTGGTAGAACGACTGCGTTGCATGCATTTAATATGAGTTCAAGTC
TCATTAACTCCAATAATTATATTATATAATATATATATTAATAAATTATATATATATATAT
ATATATAAATATTAAATAAATATTATATTAATAAATAATATAAATTATCTAATCGAAGGAG
ATATTTATAATATAATATAAATATTTTAATAAATTAATAAATATTATATTAATAAATAATT
AATAAATATATAAATTATAATAAATTTTAATATTATTATATAAATTAATTAAATATAATAA
TTAATGAAATAGAAACTATAATTCAATTGGTTAGAATAGTATTTTGATAAGGTACAAATAT
AGGTTCAATCCCTGTTAGTTTCATATTATATATCATTAATATATAAAATATAAATATATAT
ATTATAATAATAATAATAATAAATATAAATATAATTATATATATATATATATATAAATAAA
TAATTATTTAATTTATAATAAATATATATAGTTCCCGCGAAGCGGGAACCCCATAAGGAGT
TTTATTATTAATTATATTTAATAAATATTAATTATTAATTTTATATTTATAAATAAATTTA
TTACTCCTTCTTAATTAAGAATAAAAAGGGATGCGGTTCCCATGGGGTCCCGCACTCCTTC
GGGGTCCGCCCCCTCCCCTGCGGGAGGGGAGCGGACTATTTTATTAAAAATATTATAATTA
AATAATAATATAAATAATTTATAATATAATAATATATACTTATAAATAATATTTAAATCTT
ATTATTAATTTATAAATCATAAATTATTATTAATAAATATCTCTTTTAGATAAGATAAATT
GAACTTATATTTATATTATATATATATAGATATAAATCTTAAATAGAGTAAATATATTATA
ATAATTATATAAATATATATATATTATATTAAGATAATAATATATATATATATTAATATAT
AAGGAGGGATTTTCAATGTTGGTAGTTGGAGTTGAGCTGTAAACTCAATGACTTAGGTCTT
CATAGGTTCAATTCCTATTCCCTTCATAATTTATTATTAATTATATATTATTATAAATCAA
ATCCATTGAAATTAATATAATCCAATGAATAATTAATTTAATACATAATTTAATATATAAA
ATTATATATATATATACTTTATAAAAAAAAAAATTATATAATAATTATATTAATATATTTA
TATATATAAATAAATAAATAAATAATAATAATTATAATTATAATTATAATTAATTAATTAA
TAAATAAATAATAATTTATATTATCTTTATAATATATATATATACTTTTATAAAAAAAATA
TATAAATAATTCTAAAATGTATATTTCTCCTTTCGGGGTTCCGGCTCCCGTGGCCGGGCCC
CGGAACTATTAATAAAATTAATAATAAAATAATTATTATCTGTATTTAATAAATTTAATTA
TAGAGTTATATTTCTATATATTTATATATTTATTTATTTATTCTCCTTCCGGAACTAATAA
AATATATAAAATAAGGGTTTTTATTTATTTAATTAATATATATTTATTCTTTTATATAATA
TGTCCTTATAGCTTATCGGTTAAAGCATCTCACTGTTAATGAGAATAGATGGGTTCAATTC
CTATTAAGGACGATAATAATATATATATATTTTAATTTATATATCATATATATATATATAT
TAAAGAAAATAATATAAAAAGTATGTATTAATAATAATAATAAATAAATAATAATAAATAA
TTTTATTATATTATATTATATTATATTTATTGATATATTTATTGATATTTATTAATTTAAG
ATTATTCATTAAATATATAATTATTAATAATTTAATATATTTTATAATTTTTATTATATTT
TATGTAAGAAGAAACTATTTTATATATTATATATATATATATAATTTTTATAAAATGATAA
ATTTTATATTATAAATATTATTAAAATATTTTTATAAATATTTAAATTATTTATAAAAAGG
TATATAATAATAATTATTAATATTATATTATATTATATATTTATTTATATTATATATAATA
ATATATTTATATATATATTAATTAATAAATTAAATAAGTATCTATATTTTATATTATATTA
TATTATTTTATTTTATTAATTCCGGAAGGAGAATAAAAAGTATTCTAAAGAAATTATATAT
TTATTATTTTTATTAATATGTTATAAATTAATAAAAAATAAATATGTATATATAAATTATA
TTTATTATGTTTAATTATTTATAATTTATTATAATATATAGTATAAGATATCTTATTTATA
TTTATATATAATAAAGAATATTATTAAACTAACACCTATATTATATATATTATATTATATA
ATATTATATATATATTAATTACTAAGAATAAATTTATAATTAGATAATATTTATATTTATT
TATTTATTTAATTAACAAATATATTAATATTTTTAATTAATTAATAATACCTTTATATATA
TATATATATATATATTAATTTTAATTATATAATTATCTTTTTTATTAATAATTATAAATAT
ATTATATATTTTATATAATAAGATTATAATTTTATAATTATTTTATTTTTTATTAAAAATT
ATTATTATTATAATTATTATATTATAATTATAAATTATTAAAGAATATATTTATTAATATT
TTAATAATTAATATCTTTTATTTATATTTATAAAATAAGGTATAAATATTGATAATAAAGA
GTAAATATTGTATTAATTATAATAATAATTATAATTAAGGAGCTTGTATAGTTTAATTGGT
TAAAACATTTGTCTCATAAATAAATAATGTAAGGTTCAATTCCTTCTACAAGTAATAATGA
TTATAATATTTATATATATTAAAATAATATTAATAAATAATTACTCCTCCTAGCAGGATTC
ACATCTCCTTCGGCCGGACTCCTTCGGGGTCCGCCCCGCGGGGGCGGGCCGGACTATTTTA
TTATTATTAAATAGATGTTCATTAAATAATTATAAATATAATTTATCTTTTAAATATATAT
ATATAATATAATATTTAAATATATATTATAAATAAATAAATAAATAATTAATTAATAAAAA
CATATAATGTATATTTATCTATAAAAAATATTAATTAAATTAATATATTATTACAGTTCCG
GGGGCCGGCCACGGGAGCCGGAACCCCGAAGGAGATAAATAAATAAATAAATATAAATAAT
TCTTCTTCTTTAAAATTAAATAAAATAAAATAAAAAGGGGGGCGGACTCCTTCGGGGTCCC
GCCCCCCTCCGCGGGGCGGACTATTTTATTTTTAAATATATATTATATTAATAATATAAAT
ATAAGTCCCCGCCCCGGCGGGGACCCCGAAGGAGTATAAATAAAAATTAATAATATATTAT
ATATATATTATATTAATAATAATAATAATAATAATAATAATAAATAATAACTCCTTGCTTC
ATACCTTTATAAATAAGGTAATCACTAATATATTATAATAATAAAAATTATATATATTATA
TATAATCTAAATATTATATATTTTAATAAATATTAATATATATGATATGAATATTATTAGT
TTTTGGGAAGCGGGAATCCCGTAAGGAGTGAGGGACCCCTCCCTAACGGGAGGAGGACCGA
AGGAGTTTTAGTATTTTTTTTTTTTTAATAAAATATATATTTATATGATTAATAATATTAT
ATATATTATTTATAAAAATAATATATAATTTTAATTATTTTTAATAAAAAAAGGTGGGGTT
GATAATATAATATAATATTTTTTATTTTAATTTATAATATATAATAATAAATTATAAATAA
ATTTTAATTAAAAGTAGTATTAACATATTATAAATAGACAAAAGAGTCTAAAGGTTAAGAT
TTATTAAAATGTTAGATTTATTAAGATTACAATTAACAACATTCATTATGAATGATGTACC
AACACCTTATGCATGTTATTTTCAGGATTCAGCAACACCAAATCAAGAAGGTATTTTAGAA
TTACATGATAATATTATGTTTTATTTATTAGTTATTTTAGGTTTAGTATCTTGAATGTTAT
ATACAATTGTTATAACATATTCAAAAAATCCTATTGCATATAAATATATTAAACATGGACA
AACTATTGAAGTTATTTGAACAATTTTTCCAGCTGTAATTTTATTAATTATTGCTTTTCCT
TCATTTATTTTATTATATTTATGTGATGAAGTTATTTCACCAGCTATAACTATTAAAGCTA
TTGGATATCAATGATATTGAAAATATGAATATTCAGATTTTATTAATGATAGTGGTGAAAC
TGTTGAATTTGAATCATATGTTATTCCTGATGAATTATTAGAAGAAGGTCAATTAAGATTA
TTAGATACTGATACTTCTATAGTTGTACCTGTAGATACACATATTAGATTCGTTGTAACAG
CTGCTGATGTTATTCATGATTTTGCTATTCCAAGTTTAGGTATTAAAGTTGATGCTACTCC
TGGTAGATTAAATCAAGTTTCTGCTTTAATTCAAAGAGAAGGTGTCTTCTATGGAGCATGT
TCTGAGTTGTGTGGGACAGGTCATGCAAATATGCCAATTAAGATCGAAGCAGTATCATTAC
CTAAATTTTTGGAATGATTAAATGAACAATAATTAATATTTACTTATTATTAATATTTTTA
ATTATTAAAAATAATAATAATAATAATAATTATAATAATATTCTTAAATATAATAAAGATA
TAGATTTATATTCTATTCAATCACCTTATATTAAAAATATAAATATTATTAAAAGAGGTTA
TCATACTTCTTTAAATAATAAATTAATTATTGTTCAAAAAGATAATAAAAATAATAATAAG
AATAATTTAGAAATAGATAATTTTTATAAATGATTAGTAGGATTTACAGATGGAGATGGTA
GTTTTTATATTAAATTAAATGATAAAAAATATTTAAGATTTTTTTATGGTTTTAGAATACA
TATTGATGATAAAGCATGTTTAGAAAAGATTAGAAATATATTAAATATACCTTCTAATTTT
GAAGAACTACTTAAAACAATTATATTAGTAAATTCACAAAAGAAATGGTTATATTCTAATA
TTGTAACTATTTTTGATAAGTATCCTTGTTTAACAATTAAATATTATAGTTATTATAAATG
AAAAATAGCTATAATTAATAATTTAAATGGTATATCTTATAATAATAAAGATTTATTAAAT
ATTAAAAATACAATTAATAATTATGAAGTTATACCTAATTTAAAAATTCCATATGATAAAA
TAAATGATTATTGAATTTTAGGTTTTATTGAAGCTGAAGGTTCATTTGATCTATCTCCAAA
ACGTAATATTTGTGGTTTTAATGTTTCACAACATAAACGTAGTATTAATACATTAAAAGCT
ATTAAATCTTATGTATTAAATAATTGAAAACCAATTGATAATACACCATTATTAATTAAAA
ATAAATTATTAAAAGATTGAGATTCATCTATTAAATTAACTAAACCTGATAAAAATGGAGT
TATTAAATTAGAATTTAATAGAATAGATTTTTTATATTATGTTATTTTACCTAAATTATAT
TCATTAAAATGATATAGTCGTAAAGAAATTGATTTCCAATTATGAAAAACACTTATAGAAA
TCTATATAAAAGGTTTACATAATACACTTAAAGGTTCTAATTTATTAAAATTAATTAATAA
TAATATTAATAAAAAAAGATATTATTCTAATTATAATATTTCTCCTTTCGGGGTTCCGGCT
CCCGTGGCCGGGCCCCGGAACTAAAAATATTATTGATGATGTATTAAATATAAATCTTATC
TATAATTATAAATTACCATATCGTATAAATAGTGATATTCAACGTTTAAATTCTATAAATA
ATAATAATACTAAATTTATTAATGTTGGAGTATTTGTTTATGATTTAAATAATACATTAAT
TATAACATTTACTGGTTATAGACCAGCAGCTCTTTACTTTAATTGTTCTCCTTTTCGGGGT
CCCGACTGGGGCCGGGACTAAACATGAAATTGCTAAATATATTAAAAATGGTAATGTATTT
ATAAATAAATATATTTTAAAAAATATTTTATTAGATTAATTATTATTTTTACTTCTTCTTA
AAATTAAAAAAGGAGACTTTTTTATATTTATATAAATTATATATAAATTATTCTTTTATTA
TAAATATATAAAATTATTTTCTTTTAATTATTTTTATAATTAATTAATTCTTCATGGCTAT
AGCCATAACTTTTAATAATATTCTTTTATTCTTTATTATTATATATATATATATTTATTAT
TTATTATTATAGAATTTATATTTATAAAAATATTAATATTTTATTTAAAATAAATAATGAT
TAATTTATAAAATATATATTAATTAAGTTTCGGGTCCCGGCTACGGGACCCGGAACCCCCG
AGAGGAGTTATTATATTTATAATTAAATCTTTAAATAATATATCTTAAATTATTATATTGA
TATTAATATTATATTGATATTAATATTAAATATATATTTAATATTTAGCTTATTATTTTAT
AAAATTATATTTATATATTATAATATAATTAAATATATTATAAATTTAATAATTTAATAAA
AATATTCTTTTTATAATTATTATAATAATTAAATAAATAATAATAATAAGAATAATTAATG
TATAATTTTTTTATAAATATTATATATTTTTATATTAATAGTTCCGGGGCCCGGCCACGGG
AGCCGGAACCCCGAAAGGAGAAATATTAATAAAATAAAATAAAATTATAATATAATTAAAT
TATAAGAATTATATTTACTCCTTTTATAATTTATATTTATAATATAATATAATATAAAATA
AATATAATATAATATAAAATAAATATAATGTAATAGGTATTCACTCCTCTTTGGGGTTCCG
ATCCCCCATACGGATACGGATACGGATACGAATACGGATACGGATACGGATACGGGGGGCC
GTCCCCCAGAACTTAATATTATATCTTAAATAATTAATATAAATATAATATATTATTTAAT
AATAATAATAAATAAATAAATAAATAAATAAATAAATTAAATAAATAATAATATTATTATA
ATTACTTTTTAATAAATAATATTAATATAATATTATATTAGTATTATAAATAGACTTTTTA
TTATTTTATATATAATATAGTCCGGCCCGCCCCCGCGGGGCGGACCCCGAAGGAGTAATAT
ATTATATAATTATTATTTTTAATTATAAATAAAATATAATTATTATTTATTATATAATTTA
TATAAATATATATATATATTTATTATATATATAAATATAAATATAAATATAATAATTAATA
ATATTAAAGTTTTATATATATTAATATATTATAAAAGGTTTATATATATATATAATAAGAT
AAGTAATAAATTAATTAATTAATAATATAAAAATATATATTATATATTATGTTTTATTTAT
ATATATATATATATTATGTATTATTATATAAATATATATATATATTATATTATAAGTAATA
ATAAGTATTATATTATATATAGCTTTTATAGCTTAGTGGTAAAGCGATAAATTGAAGATTT
ATTTACATGTAGTTCGATTCTCATTAAGGGCAATAATAATAATATATTAATTAATAATTAA
TTTATAATAAATATATTATAATAATTAATATATATATATATAATATATTTAATACAAAGAA
AATATATATTATATCTCTTATTTATTTATTTATTAATATTTTAATAAATATAATATTATAA
AAAAAAGTTTATATATTTAGTTCCGGGGCCCGGCCACGGGAGCCGGAACCCCGGTAGGAGA
AATATAAATATAAATATAAATATAATATAAGTTTGGTATTCATTTAATTATATTATTTAAT
TAAAAATATTCTAAATAAGAATAAATATCAATAAAGGAGTTATAAATATATATATATATTA
ATATATATATAAAAATATATATTATTATTAGTTCCCGCTTTGCGGGAACCCCGTAAGGAGT
GAGGGACCCCATGGGAACCGAACCCCTATTTAAGAAGGAGTTTTATTATAATAAAATTTAT
ATATATTTAATATATAATTATAAAAATATTATATAATAAATAATAAATAATTATTAATAAT
AAATAAATATAATAATAATATTATAATAAATTTATAAATGATTATAATAAATTTATATTAA
TTTTTTATTTTGTAAATACTAAGATTTGAACTTAGATAATATGCACCTAAAAACATACATT
TTACCATTAAATTATATTTACCTTATTAATTATATAAAATTTATTAAATATATAATATATT
AATTATATAAAAATTATTAAATAAATATATAATATATTATATATAATTTATAATATATATA
TTATAAATATTATTATATATAAAATATAATATACTACTTATAAAAATATATATATATATAT
AAATATATATATAAATAAATATTTTATATATTAAATTAAATAATTATTAATAAATTTAATT
ATAAAGTATAATTTTCAATAGGAATATTTATAAGATTATAATAATTATATGAATTATTATA
ATTATATATATATAAATAAATAAAATAATAATTATAATAATTAATAAGAGTTTTGGATATA
TATCTGTGGAGTATATATTTTATAAAGGAGATTAGCTTAATTGGTATAGCATTCGTTTTAC
ACACGAAAGATTATAGGTTCGAACCCTATATTTCCTAAATCTAGATATAATATTATATCTA
TCTTAATATAATAATATTTATTTATTAAATAAAAAAAAAATAAATAATATTAATTAATATA
AGATTCTTTTTTAATTATAATAATAAATAAATAAAAAGAAGATATTATCAATGATTTATAT
TAATAATAAATATAAATAATAAAAAATATATATAATATAATATAATAAATATATTTCCTTT
AATATTAATAAATTAATAATAATAATAATAATAATAATAAAATATTTAAATAAATTATATT
CAATACAAATTAATTATTTATATTATTAATAATTGAATAAATAATCCGGTCGAAAGAGATA
TTAATTCGATTATATTATTTATTTAATTATATTTAATTTAAATATATAAATTAATATATAT
ATATTGAATTATATATAAATTTATTTTATAATTTTATAAATAATATATTATTATAAATATT
TAATATAATTTATATTATTATTAAATAAAAGATTTATTAAATTAATATTATTATTTAATTT
TATTATATAGTTTAAGGGATAATATTTTATTAATATTTTTTTTATTTATTTATTTAATTAT
ATTATATATATAATATATATATAACAATAAATTTATGACACATTTAGAAAGAAGTAGACAT
CAACAACATCCATTTCATATGGTTATGCCTTCACCATGACCTATTGTAGTATCATTTGCAT
TATTATCATTAGCATTATCACTAGCATTAACAATGCATGGTTATATTGGTAATATGAATAT
GGTATATTTAGCATTATTTGTATTATTAACAAGTTCTATTTTATGATTTAGAGATATTGTA
GCTGAAGCTACATATTTAGGTGATCATACTATAGCAGTAAGAAAAGGTATTAATTTAGGTT
TCTTAATGTTTGTATTATCTGAAGTATTAATCTTTGCTGGTTTATTCTGAGCTTATTTCCA
TTCAGCTATGAGTCCTGATGTACTATTAGGTGCATGTTGACCACCCGTAGGTATTGAAGCT
GTACAACCTACCGAATTACCTTTATTAAATACTATTATCTTATTATCTTCTGGTGCTACTG
TAACTTATAGTCATCATGCCTTAATCGCAGGTAATAGAAATAAAGCCTTATCAGGTTTATT
AATTACATTCTGATTAATTGTTATTTTTGTTACTTGTCAATATATTGAATATACTAATGCT
GCATTCACTATCTCTGATGGTGTTTATGGTTCAGTATTCTATGCTGGTACAGGATTACATT
TCTTACATATGGTAATGTTAGCAGCTATGTTAGGTGTTAATTATTGAAGAATGAGAAATTA
TCATTTAACAGCTGGACATCATGTTGGATATGAAACAACTATTATTTATCTACATGTTTTA
GATGTTATCTGATTATTTTTATACGTAGTCTTCTACTGATGAGGAGTCTAAGGCTATAGAA
TTATATATCTAAATGATTAATATATATATTATTAATAATTAACAATAATTAATATATTATA
ATTTATATATATATATTTTATATTATTATAATAATATTCTTACAAATATAATTATTATATA
TTATTCCTTCAAAACTCCTAACGGGGTTCCCGCGAAGCGGGAACTAATAATAATATAATCA
TTATACTCTTTTTTCATTTACCTTTTATAAAGATAATTAATAAATTTATTTAATATTTATA
AAAAAAAAAATATAATATTAATATAATATAATATAATAATGTAATTATTTATATTTTTATA
TTCCTTCGAGGTCACCGCCTCACCTCCAGCGGGACTTTTTTAATATGATATAATATAATAT
AAATATTATTAATTTAACTAATATATAAATTCATATATATATATATATTATTAATATTATT
TTATAAAAAATATTTTTTATTTGATTATTATTAAATATTATATAGTTCCGGGGCCCGGCCA
CGGGAGCCGGAACCCCGAAAGGAGAAATATTAATATATTATAAATATACTATTTATGTAAT
TATTTTTTGAAGTGAGCACCTATTTTATATATATTTTATATATATTTTATTATATTTTATT
AAAAATAGGTGTGAACCTCCATGAGAGAGGAATGAATACCTATTTTATAAAGTATATTTTA
TATTCTATATATTATAAATATGAACCAAAAAAAGGAGTTTAAAATTTAATTAAATTTAATT
AATTGAATTTCTTTATTATTATTATCATAATTATTAAACCCTTTATTAATATAATAATATA
TTATTTATTATCAAAATACCTACCCTTTTTATAATTTATATCTTTAATAATATAATTAAAT
ATAAAATGTTTATTAAATATTATATAAAAATAAAAATAAAAATATATATATATATATAAAT
GATAAATAATAAGGAATTCACACTTATATAAATTTAAATATAAAGTCCCAAAAGAAGTATT
CATTAAATAAATTATCATTAATTAATTATAATAAACTTATTTAATATTATTAAAGATTAAT
TTATAATAATAATTATTATTATTATTATTAATATTAATAAAATATATAAATAATTAAATAG
TTCATATATTAAAAAGAATTAGAATTAAACTTTAATAAGTGTATTTAATATATAGAATATT
AATAGAATATTTATTCTATTTATATATATATTTATATATATATATATTAAATAATATTATT
TATATTATATTTTATATATATATTATTAATATAAAAAGTATATTATATGTATTATATATAT
TATATATTATATATTTAATAATATATTACTCCTTTGGGGTGGGTCCGCCCCACGGGGCGGG
CCGGACTATTATAATTAATAATTTTATAAAGTTCCGGGGCCCGGCCACGGGAGCCGGAACC
CCGAAAGGAGAATAAATAATTATATATCTTCTTCTTAATTAAATTAAATTAAATTAAATTA
AATTAAATTAAATTAAATTAAAAAGGGGTTCGGTCCCCCTCCCTAACGGGAGGGGGTCCCT
CACTCATTCAAACTATAATTTAATATATTATGATATTATTTATAATTTATAATATAATGTA
TAATATTATATTATAAATATTATATAAAAATAAAATGATATATATAATAATAATAATAATA
ATAATAAAAAAATAGAAAAGAATAATTTTTATTATTTTAGTATATATAAGAATTTAATAAG
TTATATTATTGCGGACACCGTTACGCGGAGTGGGGACTATTATATTTTACCTATATATATT
AATATTATTATAATTTCCTTCTTTAAAAGAAAAAAGGAATTCGAGAACTTATTATTATATT
AATATATTAATAATAAATAATAATAAATAATAAAAAAGTAAATAATTATAAATTATATAAA
AATATAATTTTATTATTAAGAAAGGAGTTTAAATATAAAATATAATATTATCATTAAGTTC
TAATAAAGGTATATAATGAAGATCTATTAGAACCTAAAAAGAATATTAATATATCTATTAT
AAAATAATAATAATAAATATAAATATAAAAATAAATTGTAATATTTATAAATAATAATAAA
AAATAAATAAGGAATATATTAATTATTAATAATAAATAAATTATATTAAAATATAATATTA
TTATTAAATTAAAGAATTATATTAAATATATTTATTAAAATTTTATAAATAAGTTAATATT
TTATTAAATAATATTTATAAATAATAAAAAAAAATAAGTATATAATTATTAATATATTAAT
TTATTATGTTATATATTTATATATTTCAAATATATAAGTAATAGGGGGAGGGGGTGGGTGA
TAATAACCAGAATATTAAATAAATACAGAGCACACATTTGTTAATATTTAATAATATAATC
AATAAATATATTATAATAATATAATATAATTAATAATAGATATAAAGTATAAACAATATAA
TAAATTATATAAAATAAATATAAATTAAAAATAATAACCAAATAATTAATATAATAAATGA
TAAACAAGAAGATATCCGGGTCCCAATAATAATTATTATTGAAAATAATAATTGGGACCCC
CACAATAGAATAAAAAATAAAAAGAATTAATAATATATAAATAATATAAAATATATTATAT
ATATATATAATATATATATATATATAATAAAAAAAAATATATAATATAATATATATATATA
AAATAATAAATTATATATATATATATAAAATAATAAAAAATAATAATCATATGAATTTTAT
AAATATAATTATTATTAATAATAATAATAATAATAATAAAGTCCGGTCCGCCCCGCGGAGG
GGGCGGACCCCCGAAGGAGTGCGGGACCCCGTGGGAACCGCATCCCTTTTTATTCTTAATT
AAGAAGGAGATAATAATTTATAAAAATTAATATTTATTTTATGTAATATTAATATTAATAT
TAATATAATATAATATAATATAATACGGATTAAATATTACCAGTTGTTCACAGGTAATATA
AAATCCTATTGTTTCACCTATTATTAATTAATAGTTCCGGGGCCCGGCCACGGGAGCCGGA
ACCCCGAAAGGAGAATAAGTATATATAATAAAATTTAATAAAAAAAAATAATTATATAATA
AATATATATATTATAATATTATATAAATATAAAATATAATTGATATTAACATTATATAATT
AATAATATAATCAAATAATATAAATATAATATAAAAAGTTTTAATTATTAAAATTATATAA
ATATTATTTAATAAAAATAAAAATAATAATAATAATAATAATAATAAAGTCCGGTCCGCCC
CCTCCGCGGAGGGGGCGGACCCCGAAAGAGTGAGGGACCCCCCCGTATACTTACGGGGGGA
GAACCGAACCCCTTTTTTTATTTAAAGAAGGAGATAAATATTTATATCTTTATTTATAATT
ATATATAAATAAAAGTTTATTAAAATTTATAATAATAATATAAAAAAGTATATAATAAATT
TATTATAAATAAATAAATATTTAGTAATAATATTTAATAAAATTATAAATATTATAAATAA
AATATTAATAATAAATAATAAATATATAATATAATATAATATAATAAATTAATAACAATAA
GATATCCGGGTCCCCTAAATAATTATTATATAAAATAATAATTGGGACCCATACATATAAA
TATAAAATATTTTAATATTTATATATAAATAATAATAATATATATTTATATTATATTATAA
TATAACCCTTTCCAATTAATATTAATATTAATATTAATTACTTCCTTAAAAAAATAATAAT
TAATTAATTGATTTTTATATTAATATAAAAAAGTTAATATATATATTTATATATAAATAAT
ATAAATTAATATAAAGATAATAAGTCCCCGCTTTCAGCGCAGTGAGGGACCCCCTCCCGTA
AATATACGGGAGGGGAGACCGAACCCCAAAGGAATAATAAATAATAGTATGTATTTAAATA
AATATTTAATATACTATTTTTTTTTATTATTTTTATAATATATTTATAATAATATATTTAA
TTATAATTTATAAAAAAGAGATATAATATTTTATTATATATAATATTAATATAATACAAAT
TAACATTATTTAATTATTATTAATAATATTTAACTTTATTATTATCTTCTACGGTTGGACT
CCTTCTTAAAAAGGGGTTCGGTCCCCCTCCCATTAGGGAGGGGTCCCTCACTCCTTCGGGG
TCCGCGCCCCCCGCGGGGGGGGGCGGACCGGACTATTATTACTATTTATTTATTAATAATA
AATAATAAATTATAAAGTCACTGAAAGAGTGAGGAATTTTCCTTTTCCCAAGGGAAAACCC
CAAAGGATAATATAAATATTATAAAATTTTTATTAAATAATATAAAATTCAATAAAATAAT
TTTAATTAATTAATTAATTAATTAATATAAAAATAAATATTTTTAATTAATATTAATATTA
ATAGTTCCGGGGCCCGGCCACGGGAGCCGGAACCCCGGAAGGAGAAATATAAATATAATAG
TATAGTATATAGGAAGTTAATAATAATATAAATATTATATAATATATATATGTATATATAT
TATATTATATAATTAATTTTCTCCTTTTGTATTTACATCTTAATAAAATATAAAATATAAA
ATGTTATTAACAATAAAAATTATTAATCTTTATAATATTAATAATAGTAAATTTATTTATA
TATCTCCTTTAGGATGGACTCCTTCGGCCGGACTCCTTCGGGGTCCGCCCCGCGGGGGCGG
GCCGGACTATTTTTATTTTTTTTTTAAAAAATATTAAATATTATAAATATATTATAAATAT
ATTATAAATATGTTATAAATATATTATAAATAGAATATAATATAATATTATATATTATAAT
GATAAAGATTATATATATTTTCTTTTTTTTTTTATTTATTATTTTTAATAAGTAAAAATTA
TATTATATATATATATATATTAGATTTTATAAGTAATATAATATAAGTATTAATATATAAA
TGCAATATGATGTAATTGGTTAACATTTTAGGGTCATGACCTAATTATATACGTTCAAATC
GTATTATTGCTAATAAATTAATATATAATATTTATAAAAAAGTATAATAAAATATATTATA
AGAAGAATATATTATATAATAATTATATTAATAATATTAATAAATAATATATAAATAATTA
TAAAAAAGTATATAATATTAATCAATTAATTAATTAATAAATATAAATAATATATTAATTT
TTAATTAATTTGAATAAGATATTTATATTATTAATAGGAAAGTCATAAATATATAAATTAT
ATTATATAATTAATATAATAATAAAATAAATTATATATTTTATTTATAATATTATTTCTTT
ATAAGATAAAATATTATCTGATGAATAATTAGATTGAATAATATTTATAAAGAAATATATA
TAAAAAGTCATTATATAAATTTAATTATAATTTAAATAAATTTTATATAAATTAATATAAT
ATTAATAAAGTAATTAGTATAAATAAATAATATGAAAATAAAACTTAATAAATATATAAAT
ATAGTCCGGCCCGCCCCCCCGCGGCGGGCGGACCCCGAAGGAGTGAGGGACCCCTCCCTAA
TGGGAGGGGGACCGAACCCCTTTTTAAGAAGGAGTCCATATATATATATTAATAAAAAAAA
GTAATATATATATATATATTGGAATAGTTATATTA
>3C-assembly|contig_1
CTAATAATAAAATGTTCCTACAGCGTAAGTATGCGAATAGATTAACCCTGCTGCAGAGCTC
TTTACCAGAGATAATTATATTTGATAACCGAGCTAATTTCAAGTGGGTGACTCTTTCAACT
GTGCCGTTAATGCTGATTGTTGATTTATCTTTTTGAGTGCCTTTCAACAATTTCAGACTTT
AACAAGCCTAATAGTGAGCTAAAAAAGACTTTTGCTAAATTTAGCATCCAACAACCTTTTA
GGTGTATTCCGAAGTACTGTAGAAGGTTCCACAATACCTCTGTAGTACAATCTTTTACCTG
TTCTACGCACTTCCAAATTCTTGTGAGGGCAATTAATGAGCAGAGGAAGGCTAGAATTCAT
TCACCAATTTTGTAAACGGACAACAAACTGACGAAAAAGTCAGCCTACGTATTCTCCGTCA
CGGTAGTACCATGATGCCTCCCTATCGGAGGCACTGGAAATGGAGCTAAATGTACATGAGA
AATAATTCCGTGAAAGCATACTGGAAGCCAAAAGCTCCACCTTATTAGGAAAAAGAGGAAA
TTTTTCCAACTTTAATGTAAATAAGGTTTTCCGTAGAATAAGGTTTTTCGGTGATAAGTAT
CGTGCGCCGGATAACATTCATGTGCGAGGCACCGTAGGAAAAGTGACGCACACTTAACTGG
ACATCTAGTCGAATGTTCTCTTGCATAAAACAAAAAGCCTGAAACTGGCTAGCATAACACT
TTAATCGTTTGTGAATGAAAGTTTTTTCTACTGCGGTTCCCTCATCGTTACCAATTACGTG
AAACAAACTGGCGTTTAGGTAATGAGACTTACCTAAATAAATGCACTTTTTTTTTCGCGTA
TTATGCTAGGTTGTGAAATCGTTGAGTAGTAAGTGCTATGCACACAATTGGCATGTGCCTA
TCTTTCTAACTCTTCAAGAGAAGCCATATGAGTTTTTTTCACTCTTGATATTCAAGTTCAT
TGATGAAAGACAGGATCGGGGAAAGATACGAAAGATTTTAAACTTACGGCATCTTGAACAT
TCGACTGCTGATGTGGATCTTCTTTGGTAATTTAAATTACTTAAGGAAATCCGTGCTAATC
GGTTCGATCCTTTTTTGTTCCTCGATCGACTAGTGCCATTCAATGAGATAAGGAGTATAGT
AAGATATAATCCCACTAACGATTAGCGAGTGAAATGTCTATTTTGCATCTTATTGGACATA
CCATAGCCTTTTAGTGGTCTTTTGTTCAATAATATTTTACCTTCTATTTTGAGACCAGACT
TTGAATCGACCTGTCTACAGTAGAGCCGTCCTTTTCAACGACTTGTACAAAATTGGTTGAG
ACGGAGCTAACCTCTGCTCTTTCATATTCACTAGTAGAGGATGTTCCTACAAGTAATTACT
TGTAATTCTGATAAGCTATTAACATAAGGTGAGCAACGTCTAGGTCACGTAAATTAGATGT
ACCAAACCTCGCCTCTTTCTTTGTTCTATTTTCAGGTTCTTGTACCAAAATTTTTGGAGTG
TTTTCTGTGTTTCCCATATCATAAAATAAGTTTAGTGGCTCTTCTTAGTTTCTTTTATTGC
CAACTTCAGACAAACATGATCATATTATTGAGCCAAATAAAGCGTTTCCTGTATAGGCAGA
TAATGATTGCATTGAAAATAAAAGCCAAAAAATTTTGGTTCATATTTAAGTATTTTAATGT
CAGTTGTGACGCTAGACTTTTCAATGAACTCTTTTATATCTTTCAAACGTATGTCTCCGTG
GATTCAAAATAGAGATTTTAGATTAGGTGACTTACCAGAGGGAAATCAGATGTTGCAGACA
ATACACTAAAAGTTGCGTTGATTGAAAACGATGGTTAATATGGTGATTTATACCAGCAATA
CAGGTGGTGGTTCAAGCAAAACAAGATATCCACGTCAAGATTGATTAAAAGGCGCAAAAGA
TGCAGTAAACGATCACGCAACTACTCCATTTCTATCTGGGTATTTTCGTAAGGATGACCAA
TTCACCTCGGTGCATTATAAGTGGGAGCGGAATTGTTGCAAGAGGAAGCAGAAATACTTAC
AACAATAACAACTTTAGTCATAGAATATACGAAACATTTTCATTATGAATCCGAAATCACC
AAAGGAAAAAACTACCAAGGAGAGAATCAGAACTCAACTATGCTGCTGGATTTTTCTGAAG
CTCCCATCGTTGAGCACTTGAGGGAAGAGGACCGGTGGGTCATGAAGGCAAATATACTGAA
AACTTGAGACAATCTACGAATTATTTGAAACGTAATATAGTGCATTAATACTGACGAGAGA
AGCAATCTTCAGATTCACTATAACATGCGATATGCCTTTTAAAATAGATCAAACAAATGTT
TTTCTGCATTATTTTATGGAGGTTCCTCTTGGAAAATTAGGGAAAAATATATGATAGATCT
TGGAAATTTAGGGAATAGTTGGCTCATGAGTTTTTAGCGCTTTGTAAACGACATGTCGTGG
ATCGTATTTATATTCAATAGAGTTTTAATGTGCTGCTGTCATGTCAATGCTTCACTTCCTG
ACACTTATTGGCCATAATGTTTGAAGGGAGAATTATTTCGGGTCCTCTATCTTCTCATGAG
GCTCTATAGAGACCGATTCAATATTACAAAAATGATAACGAGTTATGATCATGAACTCGTG
AGGTTAAATTTCGCTACAAAATTACTTTAAAGGGTTCGTTTTTCATGATTTTAGAAAAGGA
CATTTTTATACAATCTTCCGCTCAACATCATACAGCATTATGCTGTTATTCAATATTGTAT
ATAACTTTTCATCAAGTAGTACGGTCCCGTCAGAGTTGTTTAATCCACCATATTGCTTAAT
AATTAGCGTGATTTCAATGGAAGACTTACTTCAATTGCTTCAATAACAAGTCTGATTATCT
TTGAGATCTGCTCCTCATTGGATAAACAGATATTAAGAGTAATTTATTTTGGAGTATGTAA
CCACTCCATTTTCTTTTCTTAACCAGTGTTTCATAAGGAAGCTTTTCTTTTATTTTTATGC
AAACGTAAAATATGCTGTAGCAAGAGTTCTTTTAAAAAATACTAAACCAGGTATGGCCTAG
AGTTACGTGTCACATTCAACAATGGAATCTTAAAATTACTGTTTATTTTATATCGTAACGT
TTATATTAAGGTTGGTCTAGGAAAAGTTGTAACACCTTTCAGTGTAATATTTTATCAAATA
GTTTAATATTTAGGGTAAGAGTGAACGTTACATAGAAAGTAAAAATTAAAGTCTAAAAATT
TAATAACAGAATATGAAGAATCTCAAAAAAAAAAAAAAAAAAAAAGGTTCTTCGAATGGGA
CCAGCTAAAGTGATCAAACTTCATGCAGGATGTTGGACACTTTTTCTTTCAAGAAGCTCCA
AATATATAAATTTTTGCAATATAGGAATTGAAATATCGTACTTCCGATTCAGAATATCTCA
ACTCTACTACATCTATATATGACTGTACTCGCGTTCTTGGTAAACATCAATTAGTAGGTGT
TTTTGCGAGCATATGTTGAGCTCAGAAAATATGAGCACAATCTTCGAAACCATTGTTTTTT
TGTGCAAAAGTCACCATCGGGTTTATAGTATGGACTCTTGAACGAACCATTCTGATCTGTA
TTTCTCTCATATTTACTCCATTTATTTTTTGCTGCTCTTTGCTTTACTTCAACACGATGCT
TTTCCTAAGTAATTTTTTATTTTATTCACAATGCTCCATAACTCTTCAGGCCTTAAACGAC
CATCCATGGGGTGCTAATTATGGCATTGATTGGGGCGGTAAAACATTCAAAGTCAATGAAA
AGGATGCTAAATTGAATGATACTGAAGACATTTCATTCGCTTCTCAGATCAAAAACTTAAA
TCTGTCTATATGAGCTGTCCCAAAGCCACTTCTTACCTTTCAAGAAAACATGGACCTTGCT
TTGCCACAAAATAATTGCCTGTAAGATAGTTTTTTATTTGCACATTGTTATTACTAACCTA
TGCTTTGCTACGGACGACTGCTTGGTAAAAATGCAAAAGTATTAGGATGTCTCACAAGAAA
CTGCTCGTGGTGAAAATTTTCAGCCGCGACCATCCTCCCACGCCAACAAGCCCTCTTTTGC
CCATCCTTCTGGAATTCGCGGTGAAAATCAATTTGATATATAAAATTCCCTCATAATATCT
AGGAACGGGATCACATATCTCAATGAGCTAAAAAAAACTGAAAACCAAGCCTGGTCACCCA
AAGACGGTCAGGCGAGCTTCGAACTATCCTTCAAGAGACCTGAGATGGTTGTAGCAAACCT
TTTTTTTTTTCTCATGCATCCATAAAAGGGGCTTAAACAAAACTCTCGAAAAAACCACGAA
GAAACCACGAAGAAAAAGTGAAGAGCTGGTTTCCAAACGCCAGTTTTGACAAATAATAAAA
ATGCCGGTACGAGCTGAAAGAAGTATTTTTTGCTTCTTCAAAAGCGGATCACTTGCATTGA
CGTAGTGCGTGGAAAAAGGGGGAAAGGAAAGCAAGTCAAATAATCTCGTGAGAATTTGAGA
GTTCGACGTTGCATGGAAATTTGCGGAAAAAAAATTCCTCAGAAGTTTATTTAGAAATAAG
CTTTCCGGAAAATAAACTTTTTTGGTGGGCAGAAGTGCCCGCGCGAAACCGAGTGTCTCAG
AAGAAGTCGTAGCAGAAGGCTGCTTAAGTGGAAGCGGATTTGAAGATCCTTTTGAAAGAAC
AAGAAGCCGAGAACCAGTGGAGCTTTGTGTTACATTTTAGTGGGCAAAATTACTTGGAAGG
CTTTTTATATTTAATATTTTAACCTCGCCAGAAATTGCGTTATTAAGGTAAGTTTTTTTTA
CTTTCAGCACACGCGCCTCACAAACTTGTTTGGAACCCAATTACTGGTATGGTTACACTCT
TAAAGTATATATTCTCACTTGTAGCCGTCAGTAAACTAATATGGGATAATATTAGTTTATG
ACAATTACATCGTGTTACTCTCCTCATCATGGTTTCACCATTAAAGTCATTGATTAGTACG
GAGTAGAAGTGAATAACCTTTTTTTACGAACAAAAGTGGGTTATACTGACGTTTTTCTCTT
CCCGTCGTCTAATGTTCTGTATATAAAAAGCCGAGATTTATGGAACAGATGAAATAGTGAG
TCGTAATCAGGTGAATCATGTGGGACTGAAGAGAGGTTTGTGGCTAAAAATTTTGCATCAA
GGCACCGTATTTATTTTCATCACCAAAAAAATCTCACCTTATTACTCAAAGCCATATGATA
GAGCTTTCGAAAAAGATAAGTCAATCTGTTATGAATCGTATTTGGCAATCGCTGGGAATGA
GCAATACCATCTGTTTTTTACTGCAAAGTACAGATTTATATGCTTCTTGGCCACCGTGAAT
CAGTAAGCAAAGAATTTTTGAAAGCATTAGGTTGGCCGGTTTGTAATCTCATGGAAACCAT
GTTGTATGTTACTACTGATTTTCAATCTATGTAGTTTTACCGAAGCTAATGAGTTTTGATA
ATCACTAACAATCAATTGCTTGCCGACGTCTCCATGATCTTAGTTTGAGTATCTTTGTGAA
CTACTTGAAAAAAACAGTAATTTTCTGTTAAATTGTGACAACGAATTACTCAAGAAAATAA
TCGTTTCATCTCTTTGACTGAAAATTTATATTTCAGTAGATAGTTTGAAATTTTAACGTTT
AAGTGTTGGTAATTTTCACGTAAAACCAAATATCAGAAGTTTTGATTTTGCAATATCCCTA
GTTCTTTCTCTTGATATTGATATTTTTAAAAAACTGTAACGGCCTTTCTGTTTTCCCTATC
GAATGATTGTTAGATGCTTCCTAATCAACCTTGAAATGCAGCTTCAAGAAGAAGATAGTGG
TATGACTAATAGCAGACGAATTTCCTTCAGATATGAGGCCATAAATGGAGACAACAGTTTC
TTTCATTTTTGAAAAATCAAAAAGTTGATCTTCCGAAGACTTTTCATCAGAGTTCATGATA
AAATTTTCTTACAGTTTTAATAAAGACACCCTTTTCTAGGTTTGAAATGGTAGTATTGAAT
GAGAATTATCGCACAGCAGGAAAACGGCGGGTTGAGAATATAGTAATATAGAACGCTGGGT
TGAAGGATTTTCTTTAGTTATCTGGGGAAATAAATAGCGATTTATACGAAACAAGAGGTCC
ATATCAGTATATGTCAAAATTACAGGATAATAGGACATGTACAAATCCATGTCCGAGGTGT
AGTGAAAATTTTATTCCATTCTTGGGCTCAATGTTTTTTGATAGTAACAGAGTTTAATTGT
TGTGGGCGCTGCCAGCCATGATCCTTTTTTTATTTGAAAGGGGTTGATATTTAGTGAGAGC
CCTTGCCAGTTATTGTCTTGCTTCATCACCAAAACTAGAGGTACCTTTCTTGTGGAAATTA
TTCGTTGACTTAATAATCCTTTAAATACTACGATGTTGTACGTGATCGAGAAAATTTTGAG
ATATTCTTTTTTTCGCAAATGAATAAATTCTTTTGAGAGCACTTTCGAAATTAGAATATTG
CTAGAGCTGTTAAAAACGTTTTTTAATGGCAGGGGGGTCAACTTCTTACTAGTTTTGTGAC
CTTCTAGAGCAGAATTTTCCTTTTGGAATTCTTTCCCATCTTTATATGGATAATATTTTGA
ATTCTATGCAGAGTAATATCTGTTTGGTATCGGCTTTGAATCCATGGGGATCCCTTGTTAG
AGTAGTTTTTTTTTTTGGTTAGTGGACACTATTGAAAGTCAATGAAAGCATAAGTTTTAGC
ATCTTTAATATATTTCGTTCAGCCCGGTTAATCTTTTCCATGAAAATAAAAAACCTTTAAA
TCAATGAGTATGAATGCCACGCAGCTCATGGAATATGATGTATTGATGCCTCAAGAAGTTA
TGAATACTTCATACTATATAATTAAATAGGTCCTATCCTGTTTTCCGATGTACCGGCATTC
GCAATGGATACAAATGAACGAGTGTTATTGTGACTACATTGCACAGCTTAGAAAATATCAG
CACAATCTTTAAAGTCATGATTTTTTCTTTTGTTCCAATACTCTCCATTAAATTTCCAGTA
TAGACTTTTGGTAACGGGGTGCTCCTCCTGGACAAACCACTTAGGTCTGTATTCTTCTCCT
TTTTGTTCCCTTTCTTTTTTTGCTGCCCTTTGTTTTACTTCAACACGATGCTTTTCCGCGG
CAGCTTTATCGTATTCACCATTTTCCATAGCCCTTTGATCGGGCCTTAAACGACTATCTGT
GGGTGCTAAATATGGTATCAAGTGGGGTGGCAAAGCATTCAAAGTCAATGCAAACGACGTT
AAATTAAATGGCACTGAAGGCCTTTCATTTGCTTTCCATATCAGAAACTTAGACCCATCTA
GTTTTGGTCCTCCCGTGGCAGAATTTGCCGTTTTTATTCTGTCTAATGTCAGTTCTCCGCC
TCTAGCAGTTACTTTTTTCCCGTAAATGGAATCATTCCAATGCCCACCAAGAACCCATAAT
TTTTTATCGTCCTTGTTGAATACTTCACCTCTGACTTCATATGCACCGGCTGAGGTCCAGC
CATGGGCTTTGTAATGCAGCATACAATAGTCGCCTGTGGTATGGTTTGTGACTTTGACGTC
CCCACTGTTGTCTACTTGTGGTTTCCCCATTAAAATACCGATAACAGTGTTATTTGGTTTT
TTCCAGGAATAAGTTTCCTCGGGAACACTAATATTATGATCAGGCCGGATAGTAATGTACC
ATAATCCTAAATGTTGCACGGCGAACGTGCGCCCATTGAATGACGAATCAACATTACATTC
ACCGTAAAAATCCCATTTGGGCGATTCTGTCCAAGTAGCAGAGATAGGTGGGTGGTGAGAG
ACTTGTTCGGTGAAGAATCGGTACTGACCATCAGTTCTGGCATATTCAAAAGTTTCACCGA
GTAAGGGGTTGAATGGTTTAGACACTCTGTTAGTGGTAGATGCGTACATTGATGCAGTAAA
GGCAGCTACATATAGCATTCTTAAAGAGGAGTCTTCAAAAGTGGCAGCTTGGTCAAGAATA
TGAGAATACTCAATATCTTCAGATACTCTCTGTAGTAAGGATGTTGGCTCATTGAACGATA
CCGGTAGAGTTAGTTTGGTTAAGTCTTGACCGACCATAGACTTTAAAACAGACCAGAGACC
AATCTTGGGACGATTATCTTCGTCTAAAGCCAGTTTGGTTCTCACTGGGTCTTCATATCCG
ACGAATGATCCCTCTTTTAATAGTTGGTTCTTCTTTTCCACCTGTGGAGAACTGATCACAA
TAAGGCTCTCGTCTTCAGGAGCTTCTTCTTGTGGTTTCGCATTAGCTGGAGTCTCCTTGTT
TGTGGTTAAGTCTTCCGAATCATTGGCTTTTTTGTCGGAAGCAGCTTCTTCTGCGTCGAAA
AATTCGTCGGCGTCAGAATCCTCATCACTTTCCTTTGTTGCTTCGATAAATTTTACGATTT
CCTCAAGGGTATTTGTTGATTCTTGGGATCCTTTTATCATTGAATTTGCATCATCGGATTC
TTCATTAGCCTCAGTTTCAACCTGTGGTTGATTGTTCAATTTTTTTTGAAGCATTTTTTTC
AGATTTTTCCGTTCTTTATCCAAGGCAACCAATTTTTCGTCTTTATCAACCAGTTCCATTT
CCAGATCTTTTACCGATTGAATCCAAACATTGTTAACATCCCGTTGCTTGGTCATTTGGGC
AATCATTCTTTTTTCCCTTTGAGAGGTCAACCGATTTAATTTGTCGAAAAATTCGCTGACG
GTTTCAATAGAAGTGTTGACGGTGTTCCAGTACTCATCGTGTTGTTGTTTATCTTGCAGCA
ATTCGTTCAAAGATGCCAACTCGATGGAAATGGATCTTTGTAGCATGTGTAGTTTTTGAAT
ATAGGGACCATAAATGGCATTTAGATCTTCGTCGCCATCGTTTTCACCGCCGTTTTCCATT
GTGTAAGAGGAGTTACCGTCGTCATCAGAATCGTCCTCAGAGTAACCCTCATCATCTGATG
GTATATCGGCTGCCCTTGTAGACGAGACTGTAGACTTCCTAGAATGTGGACCGGGAGTGAT
TTCGCTTAAGCTTTGGCTTCTGGATGAAATCAACGGTAATGGTTCTATGAGGGGTCTACTT
TCATCATCATCATCATAATCATCATCGTCATTATTATTATTATTATTATTATCGTCATAAT
CATTATTACTTTTGTTGTTGTTGTTGTTAGTGCTGTCATCGTCATTATCGTGATCGTTTTG
TGTCAGTGTGGATTTGGACAGATGCGGGCTCTTGGTCAACCGTTTTGAAGTTGCATGCAAG
TTTTCTTTATTGGACACTTTGGATGACAAGCCATGGCTTAAGGCCAGAGAAGGCGAATAGG
GGCCATTGTGCAGCAAAATTTCTCTGTCCTTTGCGTATCTTATGGCGCCCTGGATGGCCCA
AACCCATCTATTTGTCTCGATGGGGTGGTTCCCCTTTAAATGCCACCTGATAACACCGTTG
TTACCGCCGATAATTTCGAATTTCAACTTTTCAGACGAATCCAAATGCAGAGAGCACGAAG
ACATGTTTAGGGAGCCCCTGCAGGCATTCTTAGTGTCGGCCTGATCGATGTAGTAGGATAG
TTTCCCATCGCTACTAAGGATGAACCAACGCAATTTGTAGCCTTGAGCGAAGTTGGTCCAT
TTTTTCAGGTAGCCTTTGTAAGTGGGGGCCTCGTGCAAGTTGTTGTTTGTGACGTCGATGA
CACTTTGCTCCCTGGTGGCCCTTTCCAATAGTTTTTTCAGTTCGATGTCGATGGCGATCTT
GGTGTTGGTGGCGGTGTCGTTTTCATTGACTTTCCTAACGAGCTCGATGGGCAGTTTGCCC
TTGCGGTCTCTCTTGAAGGGGTCAGCACCGTGTTCAAGCAACCAACGGCACATGATGACGT
CTCTTTTCTTGACGAATTCGTGCAGAACGGTATCGCCAGTCTCCGGGTCCATACCGTTGAT
GTCGAGCAGTTCTGCGTTTCGAGGGCTGGAGAGGATAGATTCTAGGTGGCCGAAGTCCCTG
TTGTTAAAAGCTGTTCTGAATTCCTGGGCGGTCTCTGCAACGTATGTGGAGCGTTTCACCT
GCATCATCTGCGCGATGTTTAGGTTCTTGCACATTTCGATGGCCTGCAAGTGGGAGTTGTT
GAGCACGCAGTCGTTGATGGTTGGTTGGTCCAGGAGGAAGGCTACGATATCACCGCGGGAC
TGGTAGGCGGCGATGTGCAATGGGGTGTTGCCGTTGGAGTCCCGTTCGTTTAGATCAAGAT
GGATGTTTAGAAAAGTGGTGTTTGTAGTTGAGACCCAATGATGGACGATTTCCTTTATGAC
AGCCATGGGGGCGACTTGCACGGCATAGTGGAGCATGAGATGGAGCACTTGTTGGACGTTT
GGGTCGTCTAGCGGCTGGAATTGTTTCTTTAGGAGATCTTGTAGGTTGGGGAAACTTCCCT
GGCGAAGGGCGTCGAGAAGTTTCAACTTCAGCAGCGGCTTACTGATGGCCACAGACGATAG
ATCAGGTTGTTCCATGGTGTGTGGAGGGGTGAAAGGTGTACTTTGATGTTTAAACTTTTCC
CTTTTTATTTTTTTTTTTTTTGGCAGTTTAATTTAGTTTGAGTGCTTCTATTTATCCAAGT
TTTGAGTTTCCTTTTTCCTTTTTTTTTCTTTTTTTCCTTTCCCTTTTTGGTGCACGTTCGC
TCGGCGAGTAAAAGAGGTAATCCAAACGACGGGATGAGATTAAATTACAGTCGCTGCTATT
ATAGTAGCCAGCGGCGGCGCCAGTCACTTCCAAAGCGTTTTCCTCTTATTTAGTATATTTA
ATAGTATGTAGTAGTAGTAGTAGTAGTAGTAGTAGTAAAAATAATATTGATGCGCAAAAAC
TCAGCATAAACTCAACCGGACACGCTCACGTCGAAGTAATCGTAGCCGGACAACAGGTATT
TCATGTCTTCTGATTTGGTGTTGGCGCTAGCAGTGGTCCTGGCAGCGGGTTTTGCTGCGCG
AGCTTGCTGCCGTTTGAAGATGCGGTCGATCTCCAGCAGCGACTTTTCCATGAGCGACGCA
AACCGAGCAGTCTGGCGATGCCTTGAGGACACCACCACAGAGACGGAGTGGTCTCTGATGA
TGTAGCCGATGCCGAAGCCGTTGGCGGTGACAGGCCCGAACCCGAAGCTCTTGAGGCAGGG
GTTACCGCAGTTGGAGGTGCTCAAGACGTTGTTCTGCATGGTAGTCCAGGACTTGTCGCGG
AAGATGGGTGGGAGCTCCAACTTGTCCTTGTACCATTGGTTCCAGAGGCAGTAGAGCGCAT
ACAAGTGACGGTCCTGGCCGAGCCCCTGGGAGCATTCCCTTGTGATTTGCGAGTGCGCCGT
ACAGGCGTCGTGCAAGAGCTGAATTTTGGTGGCGTCCGAGGCATCCTGGTCCAGTAGTGAC
TTGACAAAGAGCTTCGATTGGCCCGTGACGGAGCGGATGGCCTCTGTGCGGCCGTTTTGGA
ACGCCTTGGTCATGGCAGGCTCGTACACGGTCTCGAAGCGACCGTACAACGCGAAGTATGC
GACCTGGAACACCTGCTGCACGAAGGCGTCTGGCGAGCACTTGAACACTGTCTTGATATGG
GACGCGCCGTAGTTGGAGAAGTCAAGATTAACAAACTCGTATTGCGAGATCAAGTCCGAGA
TGCGCGTCTCGGCAAAGTGCAGCGACGATTGCAGGAAATTGTCAGTGCGCCATTCCAGTTT
ACGAGGGATGGTGATCAAGTTGGCGGAGTGAGCCGCCGAGGCCAACGACGACGACGATGGT
TTTCCATCGTCGTCGCTAAAGATGTCGACGACGTTCTTGGTGACACCGCGTGCGAAGCTCA
GGATCGAGTCTGTGTAGATGTCTGTGGCGAGCCGCAGCACAGTGTGGCCGTCCACACCGGT
GTGTTCGAAGTTGATGCCCGCCTTACCGTTCTTGGTCACGATCAGTTGTAACTTGTCGTAC
CAGCGGTTGAGACAGGTGCCTGTCTGCACGTTCAATGGCGGCTGGTGTTGGTGCGGGTCGA
GATTGATGGTAGAAGTCCCGCACAGCATCGAACGCGTGAGCTCGTCCTGCTGATCGGCGGC
AAACGCCACGTCGTCGAGACAGACCACGAACAGCGCGGAGTCGATCAGCTTGAGATTGCGC
CAGTTGGTGCAGTCGTCCGCATGGAACAGATAGTCCCTGATGTTGGACCACACCCGGCGCG
ACTCTGTGGTGAACACGCCAAAGGGCGCGGATCCGCTTCCGGCGGATTCCGCGTCCATGAT
GATCGAGTAGAGGTTCCACTCCAGTTGTTCTGGGGTGGCGAAGATGGGCTCGTTGCGTGTG
TCCAGCACGTCGAACCAGTAGAACTGGCCACGATACATCGCCACCACGTGATGCGACGTGG
CGTCTGTTTGCAAGTGGCAAGAGGGCTCGCCGGGACCCGGAGGGATTCTACTGGAGCCGAA
TAGCCGCTCATACTGGTCCATCGACAGCGGCGTTTTGCCGCGCACAGTGTCTGTGCGGAGT
GTGCCGTGGCGAATCTGGCGGATGAACTTGAGAATAGAGGTGGTGAGTCGTGCGGCACGAC
GAACCTGCACCGTGTGTGCGCCATAGGGGCCCTGTGCCGCCGTCTCTGGTGTGTCTTTGAT
GGTTGGGTCGTCCTGCAGTTGGAAGTACGGGTTGACGTTGAGAACGACAGTTGCATCATAT
AGCAAGTACGCGTCATACCAGAACTGCTCGATGTATGAGGACTCTGGGTTGCTTTCCGCGA
GCCGTGCGTCGTATTCTAGCAGCCGCTCGTGCAGCGTGTTCAATGCGTCCAGGTTTTCTGC
GGAGAGCACAGTGCGGCGCGTACGGCGGTTTTGGCGCTCGTCCTGCAGGGGTTCCACGCGT
GCCAGGTAGCGGTTGAGCGTGTCCTGCAGTGGCGGGATGGGTAGTCTCTTTAAGTTTGGCA
TTGTATACGGAAAGGAGGGGTGGGCGGGTGTGGTTATTGTCGTGTGGTTATTGTCGTGGGT
GTGCTTCTATGTTATGTGTGTCTTGTATATATATGCGCGTTCCAGTTGACGCTGATACAGC
CCGCCGGGCGGACGGAAAGTCCGCGGGGATGACCGCGGACCGCCGGGCCGATGACTCTAGT
GCTGATGCTGATGCTGATGTTGTGCTATATGCTTTTTTTTAGCCGCTGATGACATATAGAG
TCCAGATGGGGAGTCCTTTCAATCATGCTTTTCCTTGCCCCTTTACTTTGGACTATGCACT
CATGATTGCCATTGTGACTGGAGAGATCGTGACACTGCTGATGGTTTTGTCATTCCGCACG
TCCTACGTTTAGAAAGTAACGATGCCAATCTTCATCACGGTAAAAGTAATACGGGGTGGGG
TGTTACTGATGAGAATTGGGGGAATTTTGAGATAATTGTTGGGATTCCATTTTTAATAAGG
CAATAATATTAGGTACGTAGATATACTAGAAGTTCTTCTCGAGGATTTAGGAATCCATAAA
AGGGAATCTGCAATTCTACACAATTCTATAAATATTATTATCATCGTTTTATATGTTGATA
TTCATTGATCCTATTACATTATCAATCCTTGTATTTCAGCTTCCGTTGAAAACGATGACTA
TTTCTCATCATTTGCGTCATCTTCTAACACCGTATATGATAATATACTAGTAACGTAAACA
CTAGTTAGTAGATGATAGTTGATTTTTATTCCAACAGTTACGTAAACCGTTATCAAATAAA
TACGCTCAGATTCAATTCTGATTAATTTTCATTGGGGCTGATGCTTTCGCTGCAAGTTGTC
ATAGTATTATTTATTTATTAATACCTTAGATTTTCTTGACAATTAACCAATTTTTAATCAT
TAAACTTAATAATATTTAATGCTACTGTACTTTTTATTATTATTTATTATTAATTTATTTA
TTCGTTCATCTTGTATGTAATCGTCCTCCGTTCTTTTCCCTTTACCGCTGGCTTGCGCGCG
ATGATTTCCACTAAAAGCTTGCTTGGAAATCTCGATCACCGACATACGCCCTGAGAATGCT
TATAGGAGCTATTGAGGCGAAAGAAGTGGAGGGAAAGTAATATCCCGAGAACGAAAACGCA
AGGTTTATTGTCATGAAAATGCAAATGCACCGTTGACAAAACCAACCACACGATTATCACG
ACTACTACCATAATAGGTAGGCAATGAACCACTTTGTTCAGCAAATGGGTCCAACACGAAT
CGACTTTTCGAGGCTTCCTTCGGCCGTTTTCCGGCCAGTTAGTGCTGATTATATATCATAC
TCTAGTTTATGTTCGCTTTACGTATGGTAGTGTCTCTAAGCTATTCCGTCTTTTTAAGAAG
CGCATCGATATTGGGATGCCGCCTTCGCCAGTAATTTTCCTGAGCTTGTCGTTCGATCTCC
GCTGCCTTGAGCAAAAAGTTTTGATAATTCAGTCTGGAACTAGGAGAAGCTGACTCGATGG
CATCTTCAGGCTTAGCGGTGACCGGAGAATTGCCAATTGACGTGGCTGTTTGCTTCTTGGG
GGTTACTCCCTCAACAAGGCGTAGAAAATAACGGTAGCAATCCTCATCGCTGTAAAAGTAA
TACGGAGTATGCCATTGCCCATGATTAAACAAATATTGGTTCATGTTGTATGTGATGATCC
TCCATTCTTTCCCTTCTACCGCCGGTTTACGTGTGATGACATCCACTAAAAGCTCGGTCCT
AAAATTTCGACGACTGACTAGCTTTGGATTACCATCACTTAATATTATTAACAAACCTACA
AGAGAAGTAAAAGCAAATATTGCAGAATTGAAAACACAAGCTTCGTTGTCATTAAAAAATA
TAATTAATAAAACCAAAACCCCTATTACCAGGGACAAAATCATGACTGGTGTATAGCGAGC
GATTTCATAGATCCAATAACTCAAGTACGAACGGAATATGTCCTTAGGAAGAGCCACATTT
TTCTCAATTAAATGTGCACTAGGTTCGTTAAGTGTATCTAACTTGACGTCGGTACTTTCTG
GAGGGGTCTGCATAGCCAATATATACCTTGTATTGCCTATGACTATAGTATTCCTGGTTGT
TTCTGTGCCACTGCATACTGATCAAATGTTTCAATTACGCAGGACCCTTTTACGATTGTTT
TTCATCTCTAGAGGCATTTTCAACATCGTATTTTCCGAAGCGTTGCATAATGAAAATGTGA
TAATAAGGCAGTGAGCTACTTTGTCACAACAAAGTACGAGAACAGATGAGGTTCCGTGGTG
TTTTTGGGGCAACCGCACTATTTGGAGCGCTGTATATATTTATATCCTACTACAAAAAATC
ATAAATGACACTGAATTGGACACATGCTAGCGTCAAATACCTTGCCTGGTAAAGTTGTGTG
CTAGTGTCTCCCGTCTTCTGTCTAAAAAAACTCATCGACACCAGGATACTCTTGTCGCCAA
TATTCCTTTTGAAATTGTTGTTCGATTTCGGCTGCCTTGGTGAGGAGCTTTATAAAGTTCG
GTCCGGCACTAAAACTAGAAGACTCAGCGGCTTCGTTTGGTGTGCCAGCGGTTTCGTCATT
TGATTGTGCGTCTTTAACATTGCTGGCTGACGATTCCTTTTGCTTCTTGAAAGTTCTTCCC
TTAATAAGACTTAGAAAATAACGGTGGCAATCTTCATCACGGTAAAAGTAGTAGGGAGTAT
CCCATAGCCCATGATCAAATAAATACTGGTTCATCTTGTATGTAATTGTCCTCCATTCTTT
CCCCTTTACCGCCGGTTTACGTGTGATAATTTCCATCAGAAGCTTAACTTTAAATTCCCGA
TCACCGATCGGTTCACTAAATGCAATTACAACCATGCATGTTCCTGGAAAGCAAAAGGAAA
ACAATAGTATCTCAAAGGCAACGCAAAATTCCGTATTATAAAAAAACACTAATAATAAAAT
TGAAGTCACAATAAGTACGAGCAAAATTACTGCCGCTTTATGACGAGTAACTTCATATATC
CAATAACTTAAGTACGAACCGAATATGTCCTTGGGAAGAGCCACATTTTTCTCAATTAAAT
ATGCACTGGGTTCGTCGAGAAAATCCGACTTGGCGTCGGTACTTTCTGAAGATGTTTGCAT
GCCCAGTTTATATCTTGTCTTCTCTATAGCTCTGCTATGGTGTTGAAGGATGTTATGCGGA
TCAAAATAGCGATCTGTCTTATACCAATTGAAACTTTTCATCACCTGCTTTTTACTTCGGA
GGCATTTTTCATTCAATACTAAGTTCCGGAATGATACAAAATAAAAATGGTATTGAGGCGA
CATAAGTTGTTAGCACAGCAAAGATGGTTGCGGGTTAAGTTTTCTGATCGTTCTGGGAGAG
TATTTACGTTAAAAAATAGGAATCAATTAAGCATAATCATGCCGTTTTGTGTGCTACATAT
CTGTTTCCCACTATATAAAGTCACGTTAGAATGCAATTTATCTAATTTACTACCCCATTTT
AGCGTCAGTGGATTGGTAAATCCCTTTGCTAGCAAGGTACTGTCAGAATATTTCTCCTTCC
TTTCAAATAATTGCACCAATATCTTGCCAATACTTCACTTGAGATTGTTCTACAATATCCG
CTGTCTTGGAAAGCAATTTTGAAAATCTTCTCCGGGATTTAATGTGAAAGATTCGCCAGCT
TCAGTCTCCTGTACATTTTCCTCAGCGTTGCTTGTTGGCTTCTCGAAAGTTCTTCCCTCAA
TAAAACTTAGAAAAAGACGGTGGCAATCTTCTTCGCAATAAAAGTAGTAAGGAGTACTCCA
TATTTTATGGTCAAATAGATATTTATTCATCTTGTACGTGATAATGTTTCATTCCCCTTTC
ACCGAACGCTGGCGTGTGCTTACCTCTAACGAAAGCCTAATATTAGATGCTTTATTGTCGG
TCTGTCCCGGAGATGAAAAAAGAGGATAGAAGGGACATGAGATGGTATACTCGGAAATTAG
TCAGTGAAATCAAAATTACAGATGCCAGGAACATAATCATTATCGGCTTACAATGAGCCCC
CTCGTAACACGTAAAGTGAATAACTTAAGTACGAATTGAACATGTCTTTGGGAAGGACCAC
ATTTCCCTCAACTAAATTGGCACCATCTCCACTCAACACATCCAGTCTAATATTTTTATTT
TGTGGTTGCGATTGCATACACGATTTGAGTACTAAATTTTTGACGAATGTAATACGGACCA
AACAACAGCTTTTTTATTCACTAGTTATTCTTATAACTACAACACCAAACCCTTTTTGAGA
TCCTTTTTTTCTTTTTCTATTGTTTGGATTTTCTTGGCTGCATTATGCGAAGCGCAACAAT
AGAATGTGACAAAAACTGACAGAACCCTTATTAAACAAATATGAAAACCTCTAAAAAAACT
TACAAATACGATAGTTGTAGGCCATGATGTTTGTACAGCTCGAATATATGATGCTCAATTC
TGGCTTCGAGATGTTCTTGAATTCGATTCTTGTTCTCGTTTTAAAGAAAAGTAAGTATACT
TGGTGAATAAAATGCTTCCGCTTCAAGGTAAATCAGCGTCAGGATATTGCTTTCTCCAGTA
TTCACTTTGAGCCTCCTTTTCTATTTGTGTTGCCTTCAAAACATATGCCATCAAAATAGGG
TCTGATCTAATACTATAAAAGTTGTTTAGACCATTTGAAGTCTTCCCTGCTGAGACAGGTG
ATTGTGTATCCTCGGCACTATTCGATGAGGAATCCGAGTGCGAACCAGAATTCACTTCCTT
GATAAGAGTGGTGAAGAACTCATGGCACTTCTTGCCGCTATAGAAATAGTACGGGGTATAC
CATAGTCTCTTCATGAATAGATATTGGTTCATATTATATGCGACAGTACCCCATTCCTTCC
CCGCAGGCTTGCGTGCGATCACCTCCACTAAAAGCTTTATCATGAACTCCTGTTCAGTGAT
CGCTTTCCCGAATGTGAATGCTGCAACCACCATTAAAGCCATGGAGGCTACTATAAGGGAC
ATCACTAAGATCACAGTGCACCCGTCGTTATCATGAAAAAGCACAATCAATGAGATCAAAC
TCACGATTATGATGATCATAAACATGATCGGTTTACAATGAGCAATTTCATAAAGTACATA
ACTCAGATGTGAACTGAATGTGTCTTCGGGAAGAGCTACATTCTCTTCGATTAAATGTGCA
CTGGGTTCGTCGAGAGTATCCATCTTTACGTCGGTATTTTCTGAAGGTGTTTGCATGGTCA
ATTGATATCTTGCCTTAATATGGCACTTATAGATGTTATCCTGATCAAAATAGCCAGCTGT
TTTATGCTTTTTTAACGTTGTTCACCATTGTATTTATTATTTTTGAGGCATTTTTCACGTA
TTGTTGCAACGTCCCGAAGGGATTCGATGTGATCGAAAAGCGTCCCGGCTGATCTATTGTG
ATGACCAGCTATCTCACGTTGGCGAGCATCAAGCCGAGGATCATAAAGCAAAATATATAAT
AGCATTTGCATCTAAAGTAAACTACATAAAATTTGTTTCGAGCGTACATAACTTTTACACC
CAGATGGACTGACACTTAATTGCGGGCTTCGTAATGTTCTTGAAGTTAATGATGCTCGTAC
ATTTTATATTAGAATATACTAGATAAATACCAAAAATTCGGCCCTAAGGCAAATCAACCTC
TGGGTATTGCTTTCTCCAATACTCAAATTCAGCTTCTTTGTGAATTTCCGCAGCTTTAATA
AGGTAAGCTTCTAAAACTGGATCAGAACTAAAGATATAAGGTTTTACCATCTCATTTGAAA
CCTCTTTTGCTGGTGTGTTTGACTGCGTATTCTCTGCACCGTTCGTTGGTGAACTCAAATG
TGCATTCGACCTTGTCTGTTTGATAAGGCTTTTGAAAAATTTATGGCACCTATGTTCACAA
AAAAAGTAATACGGAGTATGCCATATCCCATGGTCAAACAGATACTGGTTCATATTATATG
CGATTATTCTCCATTCCTTCCCCCCTACTGCTGGTTTACGTGTAATGACTTCTACTAAAAG
CTTAATTATGAAACCCTTATTCAAGGTCTCAGACACGAAGGCAGTTATACCGATCAATAAA
ATGATAATAGAGAGGATAAGAGAAATCACTAAAAACACAAGGATACCTTTGATATCATGAA
AAAACGTAATCAATAAAACCAAACACACAGGTATTAGGAACATAATCATTAGCGGTTTACA
ACGAGCGATTTCATTAAGTATATAACTCCAGTACGAATTGAATGTATCCTCTGGAAGAGCC
ACATTTTCCTCGATTAAATGTGCACTGGGTTCGTCGAGAGTATCCAACTTGACGTCGGTAT
TTTCTGAAGGGGTTTGCATGTTGAATTGATATCTTGTCTTGTGTAAGGTTATTATATGGTT
TTGGAGGTTGTTATGCTGATTCGAATTACGACTTGATCATGATACTAATTGAGCTTTGACG
AAATATTTTAGCAATTCAGAACCCCTTTCATATTCTTTTTTTTTTTCATTTTTAGAGGCGT
TTTTTCACTGATAGGTACAGCCTCCGAAATAATATATAGTGAAGATATAATAATAATAGTG
CGAGCCTTTTACAGGGCCATTATGATCATGAGTGAGATCCAGAAAAGCACATTGCATGGCA
GTCGGATGTTGAGAATTGGGGGAATTTTGAGATAATTGTTGGGATTCCATTGTTGATAAAG
GCTATAATATTAGGTATACAGAATATACTTGAAGGTTCTCCTCGAGGGTCTAGGAATCCCC
ATAATGGAGTCTATATTTCTATATACCAATCTTACGATTATTCCTCATTCCGTTTTATATG
TTTCATTATCCTATTGCATTATCAATCCTTACACTTCAGCTTCCTCTAACTTCGATGACAG
CTTTTCATACCTTATGCCATCATCTCTACACCGTATATGATAATATATTGATAATATAACT
ATTAGTTGATAGACGATAGTGGATTTTTATTCCAACAGAATTGCATTCCAACACATTGCCC
CTAGCAATAATAGAAGTCCTACAATTATCAGATTTTTTAGCCAATTCTCAGCAACAAATCT
AAATAGCAATTGCTCTTTTTAATTAATGGTTTACAGTTGTGATGCAACGCAATCCTTTTTC
TTATAATTGGTTTACATATTTTATCACTGAAAATAATGTTGTATTACGGGCTCGAGTAATA
CCGGAGTGTCTTGACAATCCTAATATAAACAGTCTTAGGGAAGTAACCAGTTGTCAAAACA
GTTTATCAGATTAATTCACGGAATGTTACTTATCTTATATATTATATAAAATATGAATCAT
ACTAAGTGGTGGAAGCGCGGAATCTCGGATCTAAACTAATTGTTCAGGCATTTATACTTTG
GGTAGTTCAGCTAGGGAAGGTCGGGTTTTGTCTCATGTTGTTCGTTTTGTTATAAGGTTGT
TTCATATGTGTTTTATGAACGTTCAGGGTGACGTATTGTCATACTGACATATCTCATTTTG
AGATACAACAAATAACATACAATTTTGGCAACTTGGCCGAGTGGTTAAGGCGAAAGATTAG
AAATCTTTTGGGCTTTGCCCGCGCAGGTTCGAGTCCTGCAGTTGTCGTTATTTTTTTTTAC
TGATGATATTTCACCTCTTCAAAGCATACTCATCTTCAACTCGGATTCAACACGAGAAAGA
ATTATTTAAATCGGTACAAAGCAATACACTATTCAAAATCCTATCGTTTCCCAATTGTGTT
GTGCGCGCGTTATTCTGCGATTCCGTGTAAGTGCATAGAGTAGGTTGTTGCAATAAAAAAT
GTCTCTAAATAGCAGGCCGACAGACATAACCAAATGATTTCCGTGAACAACCTCAAATTTT
CAGGCTTTGAACGTGATTTTCCCAAACCCTGTAACTTGATGTGTAAATTTAAAATGGAATT
GGCATGCCAGCTATCATCCCTTAGTGCTTTCAGTCCGAGAGTCTCCATATGTCTGACTTCA
CGACCTAATTGAACCGGCGCCCATTTCTGGGACATCAGCACTTGCGGTGCTGTTCCAAATA
ATATCTAAGGTAAGTTTAATGGCCCAGCCCGATCGTGAACGTTAAAGAAAGCATACGTCAA
AATATTGGTACCTTATAAGAGTAAAAAAATGCTGTTTCATCTCGTTTGGTAGAGTATATAT
AAAAAGAGCGGTTTCTGAATTGTTGAAATTTGAACTGTTCAAGATTTACTTAGTAGTATGA
ACCTGCAGGGATCATCCAGAAACAAAATGCTGTAGCTTCTTCTCTGAATTGTATTTCTTTA
CAAAGAGCTTTGCTATTTTGCCTTGAAACAGCATATCTCATGGCGAGCGCTTCCATAGCGC
TTGAAGCAGACCAAAGCAACATGCTGGAAGACCAGATTCCTAGACTATTCATGTACATCTC
TACATAGTATGATCGACTTCGGGATTTTTTATTCCTTACTACGTGGTTTTTACGATGGCAT
GATCAAATTCTGTGAAGCTGTTTTGTCTGTCAGTGGGATCGTGCATTGTACTCAGTTAGAA
GTGCGTTTGGAGCTTTGTAACATGGCACAAGTGAAGTGAAAGACGCCCTTTATAGAAAGGA
GAGTTAGCTAATGTAGAAGTACAGCTGGTGATAAGAAAACGCTGATGCAGAATCAGGAAAG
TGTTCTCGTTGTATTTTCCAAGTCTACTTGATTTTACAGTTAACGTAATATTCTTTATTAT
GTAGTGGTAAGAAATACTCAAACCGTAGGAAGCGGACTTGAGTTTGTTTTTATCTTCAGAG
TATATGCATCCACGAAACACACCCTCATTGGTATAATGTTGGTACTTTCATTCCTACGTAG
ATTATGAAGTATAGGAGGAAAAAGAAAAAATAATGGTTGCTAAGAGATTCGAACTCTTGCA
TCTTACGATACCTGAGTATTCCCACAGTTCACTGCGGTCAAGATATTTCTTGAATCAGGCG
CCTTAGACCGCTCGGCCAAACAACCACTTATTTGTGATATTTGGGTCACAATGTTTTAACT
ATTTGGACACTGACTTGTTATTAGCTGATCGCTAATTCAAACACATGGTTATATAAAGCAT
TCTTTCTGAAGAGACACCCAAAAAATAAGTACAGCATGGAAGTAATTATCATGCGTGTACG
TGTTCTACTACATATTTTGCTATTCGGCATTGTAATGGGAAGTGATTCATAGGTGGCTGCC
CCATTTTCAACGAGGGTAAAGTTTATAACTTTTTGTCTGGTCGTCCTCTTAGCTATACAAC
ATCGTTATTGTTTAGGTATTATCCAACAATTAGGACACAGGCGTGAATAGTTTTATTAACA
AATATAAAGTTAGCAATCGGCCAGTAAAAGTTTTAACGCAGGGACATCTCAGTAAATAAGT
CATGCCTATGGTCCTCATCTAAATTTCGAAAAGAGACTGTGTTACGTATTATTCGCGAAGA
ACAATGATGATATATATCTGGCGATTTTACGGCCATTATCAGCGGTAAAACACCCAAGGTG
TTGACTAAGTGATGGAGTCTGCGGTGGACAAGTGTTACTTTTGCTATACTACTAATCCAGC
ATTCCGTGATCATAGTTTAAATGCGCTGGCGTATTGGGAGCTCTTTGATACAACGAGAAGT
CAGACATCAGCTCGCCGAAGCGTCCTAACAGTAACTAACTAACAATAAGCCTTAATGTAGT
CCTCTTCCATATTCAATCTACTCTATATTCCGCTGGAGACCTGCTCACTCAATAGATCAGA
AACACTCTTATATCCAAAAATACACAGGTACGAAAAATCTCGATCGAGAAATTCAAGGAAA
TAGAATAATCCTACACACATAACATTAAAAAAAAAATCCCTACGACAGAACTTCCCAGTCT
GCTTTTGATTTACTTTTAATAAATACAGATGTTTTTTCAGTACCTTTCATGTTCCCATCCT
TGTTACGATATATACTTTCATCTGGGGGCGCTAAAGAAAGCGAAAAGCTATGTACGTACAG
TTGAAAAAAAGGAAAATACCAATTGAGGTTTGAAATGTTCGACACATTCAAGTCTATTTTT
CCTAAGCTATCAGGATAAGGTTTACTTGACTTGTAAGCAAAAGCAAGTTAAATCGTTTGTT
AAACATGCAATCTTATTTAAAAAAAACACTCATGTCACGGACGATCCTAAAGCAATCCCAT
TGAGGGAAGGATCTCCTGACAACCCTGAAAGTCCTTTAATCTCAGCTGATATCGTCCTTCC
AGAGGATGAGTTTGCATCATACCAGAGTTATTTGCTTTACGAAATTGTACGCGCCAAGTAT
ATAATGATCAATTTCCTCCTTTTTGTCTTGACGATTTTGGCGACTTTAACAAACATTTGGT
TTTCTGGTGTTCTCTCCCCTGCCATGGTGATCCGGATATGTTTAGGTGGCTCTATGGTAGT
CCTTCAGATATGGTCATTCAGTAGACCAATAAGTAATGAAACATTCCGTACAAAACTTCTA
CTAGAGGTAATAACTCATAGACCATCGATAGCTGGGAAAGAATGGAAAACCATAACGTATA
ACATGAATCAATATTTGTTCAAGGCTGGCTTATGGAAAACACCATACCACTTTTTTTGTGA
ACACCAGTGCTATGAATTTTTCAAGGATCTCATAAAGGGAAAATATCCTGATGTACAGTGG
GATACAGCGAATACACAGCCGTTCATCAGTGTTCCAGAAAATCAGGCTGCAACTCAAAATT
CTGATGTTGAACCAACCGTAAAGTGGTGCCTCTTTAAAGCAGCCGAAATTCAAGCCCATGC
TGTGCGGGAATATTGGCAAAGTCAATATCCAGATGTGGGCATACCTGCAATATGAGTAGAG
TTTACGTATCTAATATATTGGTATAAAAAGAACGCATCTTTTTTTTTTTGGGCTGTTCTGG
GCTCCAGGAAGTCATAAATTGTGGGTACGCTTTAGATGTGTTTGCAATATTTGCAACTGCT
CTCCCAAAAAAAATTAGCATTGCAAGATATTGAATAACTGGGTCGTCCCGAAGCAACAGTG
GGGAAATAGTTTACGAGTTTTGTTCAAGTTAAAAGCATTTTTTGTTGTGAAGAGAATAAAC
TTGATTTCGAAGGAGATCAAATTCGAAATAATCTGCGAATTTATTATGATCGACTAGGCAA
CGAAGACGCAGTTTTCTATTAAATCTGTGCGTTTGAGTAACTTAACTGACTATAATATCGC
AATCTTAACATCATTAAACAATGTAAAAGAGGTCATACGCTATAAGAAGTTGATTTGATCC
CCCGTGGATTTTGAAAAATGTCAAGATCAGCATATTGACCCATGTTTTTCCGCTCAATCCA
GTCTATCAATCATTTTTCAACAAGGATAACCATAACATTCACCCACCATGCTTTGGTTCAT
AAGATATACGGGGAGATCAGCAACTCTTCAACTTATTGAACATGTTGAGAGCAGGATTAAA
TAATCAATGTCCTGTGATTGCAACATCTATCATGCCTGACGTTTCTCGAACGATACAATCT
ACAATTTAATGAGCCATTTTAGCATATTAACGAGGGCTGCATGAGGATCGAATGGACAAAA
GTGTTTTCAGGCATGGGAGAATGGGATGCTTATAGAGGAGTTTAACCATGAAATTAAATGA
TTCTCCAGCAAGAAAAAAAAAACTCCTGACTCAGTTCATGTGGCGGGAAATTTCTCTCATT
GTCTCCCCCTGCAGCGCTACTAATCTTAAAGGTAGTGGTGGCTTCGACATTATATCGTTGG
TTCAGGTTGTCCGATCACTAATGATCTGTTACTTTATTGCTATGTTATGTGTCAAAAGGTG
ATATCCCCATTTTTACTGATCGCAGTAATATTTTAACCTGCCATGGTTAAATTGTTTATTG
TCATTGAGTTGAGCACTTTTTCATTGCACTGTAGTTGTTGCGTATTTCAGACTTACTCTTA
TAGTGACGCTAACAGGAGGTCTGGCTCTTAATACAAGGACGTCGTAATATTCTGTTCACCG
GACTCGAAAGCAAGAAGGAAAAAAGCACATTGTAGCCTTTTCAAAAACCTATCTTTTGGTA
CTAATTTATGGCGGCCCATACAGAGAGCTACCCTAAGAAATAGTTCGCATTCGTATATGAA
CTTCGGCTTTGAATATTGCGGATTCGTGCACAATACAAGACTTCTGTCGTTCCATGTCATC
TATTGCGCGATTATTTTTTCACCAATTCCTTTCATTTCTAGTGGTTTCAAGGCGCAAGATT
AATCTTAGATTTTACCTCCATCAAAAGCTCGGTAATTGGCACGTCATTTTACTATATGGCC
TCAACAACATCGCTATACAGATTTGGGCGCCCTACTTAGCGAGACTTCCTACATTTGGAAA
TTACCCTAAAGGCATATTCTCTTCATGTAATAGCTCGCACAATGTAACCCGATTCAATTGA
TGCCCCAGTCGTCATTTATGTACAAGCATATCTACGCTGGCTCTGAGACTTGTGTTGTCCA
AACAAGAACCCCCATCATATCTAGCGTGAGTATCAAATGGTTGGCAATAGTTTGTGTGGTC
TGATTATTTACGTACAGCTCCCCTTTTTGTGTGCATATTCCTGCAGATGCGACTCTAAGAG
CTCACACTTAATTTTTCATTGTTTCTAATTTGGGAAAAGTCCGATTTCCCTCCTACTAACC
GTTTAGTGCCAAGGGTGAGATGGCCCTTGAACGAGGGCCCAAAATAAATTTGGCTTTGGTT
CTATTTCTTGGCCAAAACTGCAGCTGCAGCCCTATAGGCACTTTTCCTGTAGAGAACATTC
TTGTGCTATGGAACATATGAAAGGATGGGGCATAAAAAAACGGCTTCCTATACGAAGTATA
GCATCGTTCAAGAACAACCCGTCCCCATAGTAATAATGACTTAGTCGCTAAGTGGAATGTG
GAAGGCATGAGTGTGAGATGGGCGACCAGTAAGAGCCCATGTGTGCAGATGTAGTTGTTCA
AAGTTTCATATAAATACAGCGGCTTGATCAGCTTTGTTTGAGACATTTCTCTGTTCTTTTC
CTTCCAGTTAAGCCTATATCATCACTAAGCAATAACCCAAAAAACAACAAATACAATGGTC
AAATTAACTTCAATCGCTGCCGGTGTCGCCGCCATTGCTGCTGGTGCCTCCGCCGCAGCAA
CCACTACATTATCTCAATCTGACGAAAGAGTTAATTTGGTTGAATTAGGTGTTTATGTTTC
CGATATCAGAGCTCATTTGGCTGAATACTACTCTTTCTAAGCTGCTCACCCAACTGAAACT
TATCCAGTTGAAATTGCAGAAGCTGTTTTCAACTACGGTGATTTCACCACCATGTTGACTG
GTATTCCCGCCGACCAAGTTACCAGAGTTATCACTGGTGTTCCATGGTACTCCAGCAGATT
AAAGCCAGCTATCTCTAGTGCTCTATCCGTAGACGGTATCTACACTATCGCAAACTAGAGT
CCCTGCTTTACGAATGAAACCTGTACAGGTATGAGAGGTTACGAAAAAAAATGATAAATGA
AAAAAAAAAAGCTTAATAATATGAAATTAATAGTATGAATAGTTAGGCGCATGTATATAAA
TATAAATTTTTGTATATATGTATTATTAATATTATAAATTTCTTATTATTAAACCATCCTT
TACGGAAATAACGGCCTATTCCCTTAGTATTTTGTTGTAGCTCGTGGAGTTATCCATTTTA
AATGGATCTTGGGATAATTTTTACTGCTTCCCTCGTACTGGGAGCTTAATACACGTTCGTC
TTGTTATCATCATAAATATGTGTTTATTATTCTCGCCTGGAAGGAAATCTTCAGTATAAAT
TCGTGAGGAATTTAGAATATAAATAATTCAATCATAAGAAAACATAAAAAGATCAAGTAAA
TAATAGAGGCATACAAGCATAACCAAATAGTACTATAAACAATTTTAAATTACACGTAAGA
GATAATGGGTTATAAAGTATGTTTTTTTAAGCCATTACTGCAGCGTTCTTTATCATTATTT
GAGTTCGAATGTGGAAAATGACGACTGAAATTTATAAGATAAAATATTCGAACTATATAGA
AGAAAATTTTACACTCTTCGCCTTTGAAAAACATGAGTGAATGTCCTTGATCGTTATTTGG
CCTTCTGAAACTGTCCATATGGGTTATTTTGAGTTCCTTATAAAGGCTTGGCGCATTATCG
AATATCGTTTAGTAAAATTTATGATCCACTTGCATCGGCATGGGCATGAGCAGTACTCATT
ACAAAATCCAAATCAGTGATATTTACAGTAGTCACAAATTACTGTTATTTTTTATCCATTT
TTGTAGTTTTTGTACAAATATACTATTGGAAATAGAAAAAAATTCCTTTGAAAGGATCAAT
TTTAAGTGGTAAATAGAATGAACAAGCCCAGGACAATGGATTCAGAAGGGGCCTTATCGTG
TCTCATAGATATTTTTCTTCTCGGTAACCTTTCAGTAATTTCTTGAGCACGAACTCGAAGC
GTTTCATCAGGTATTTCATAACTATGCATGATTTTTGATGGCTTTGCATCATATTAGAAGA
AAATTTTGCAGCTGAAGAGCTCTAATACGGCTTTTCTGTGGTCGTAAAGACAAGGCTGTTC
ATAACGCTTGTTGCCATTATGTAGCTTTGCACATCTCATATCGGTAAGGATGTCGTTTGTC
ATCTAGCGGCGAACTACTGTAATGTAATAATGTCCTCTGGCGTCGTGTATGGAAAAGAGGC
ATAATCAAAATTGGGCCTATCAACTCATTAGCACTCTATGCTATACTGTAGTGCTCTGTGC
GGACTTTGCTGTGCCATTATAATCCTTTCCACCTTGCGATGGTCTTTCCGCTTTTCTTGCT
GTTATTTTTGTATACGGGAGATCTGCCTCACAAAAGGTATATCTTCTACTTGGAGGCTCGA
GGAAGGACAAAACACACATAAGCACTACCCATTTTCCTGGTAAGACTATACCATGAACAGT
ATGGCCGATACCGATAGAGTCAACTTGACTCCCATCCAGAGGGCATCTGAGAAATCCGTGC
AATACCACTTGAAGCAGGTCATTGGGAGGGGTTCTTACGGGGTAGTTTACAAAGCCATTAA
TAAACATACTGACCAAGTCGTGGCAATAAAGGAGGTCGTGTACGAAAATGATGAGGAACTT
AATGACATTATGGCAGAAATTAGCTTGTTAAAAAATTTAAACCATAACAATATTGTTAAAT
ACCACGGCTTCATACGAAAAAGCTATGAATTGTATATCCTCCTCGAATACTGCGCTAATGG
TTCTTTGAGGAGGCTCATTTCAAGGAGCTCTACCGGATTAAGTGAAAATGAATCGAAAACC
TATGTGACACAGACACTATTGGGGCTGAAATATTTACACGGTGAAGGAGTCATCCACAGGG
ACATCAAGGCGGCTAACATCCTGCTGAGTGCTGATAACACTGTCAAACTTGCTGATTTTGG
CGTTTCCACTATTGTGAACTCCAGCGCCTTAACGCTAGCGGGCACACTCAATTGGATGGCT
CCAGAGATCCTGGGCAACAGGGGAGCTTCTACGCTCAGCGACATTTGGTCTCTAGGTGCCA
CTGTAGTTGAAATGCTCACAAAGAATCCACCCTACCACAATTTGACAGACGCCAATATCTA
CTACGCTGTTGAAAATGATACCTACTACCCACCTAGCTCTTTCTCTGAGCCACTAAAGGAT
TTCTTATCTAAATGCTTTGTGAAAAACATGTACAAGAGGCCGACAGCCGACCAGTTACTCA
AGCATGTGTGGATCAACTCTACCGAAAATGTGAAGGTCGACAAGCTCAACAAGTTCAAGGA
GGACTTTACCGACGCTGATTATCATTGGGATGCCGATTTTCAAGAAGAGAAACTAAATATA
TCACCCTCTAAATTCAGTCTTGCAGCGGCTCCCGCTGCCTGGGCAGAAAACAATCAAGAAC
TAGATTTAATGCCCCCCACTGAAAGTCAATTGCTGAGCCAATTGAAGAGTTCATCTAAGCC
TTTGACGGACTTGCATGTGCTTTTCAGTGTTTGCTCCCTCGAGAACATCGCTGATACAATT
ATCGAGTGTCTGTCGCGCACAACTGTTGATAAACGATTAATAACTGCATTTGGCTCCATTT
TTGTTTACGATACCCAGCATAACCACTCTAGGTTGCGACTGAAATTCATCGCTATGGGAGG
AATTCCACTGATCATTAAATTCGAACATTTAGCCAAAGAGTTCGTCATCGACTACCCTCAG
ACTTTAATTGAATGTGGAATAATGTATCCTCCGAATTTTGCATCGCTGAAAACCCCAAAGT
ATATTTTAGAACTCGTCTATAGGTTCTACGATTTAACATCCACAGCCTTCTGGTGTCGCTG
GTGTTTCAAACACCTCGATATATCACTCCTTCTGAATAACATCCATGAAAGAAGAGCCCAA
TCCATACTACTAAAGCTATCGTCATATGCACCATGGTCTTTTGAGAAAATTTTGCCCTCTT
TAATTGACTCTAAGCTAAAAAAGAAAATTTTAATCAGTCCTCAAATTACTTACGTAGTCTT
CAAATCAATAAACTATATGATAACCACGAATGACGATAAAATACACAAGTCCGCTATTCCT
TCTTCTTCCTCTCTACCGTTATCCTCCTCACCCACGAGGAACTCACCAGTGAATTCGGTAC
AGTCTCCATCAAGGTCCCCTGTTCATTCTTTGATGGCAACGCGTCCCTCTTCTCCAATGCG
ACACAAGAGCATTTCAAACTTTCCCCATCTGACCATATCTTCAAAATCAAGACTACTAATT
GAATTACCGGAGGGTTTCTTTACCTGGCTAACATCTTTTTTTGTTGACATGGCCCAAATCA
AAGATTTATCTGTTTTAAAGTACTTCACCAAGCTTTGTTACCTTACAGTACATATAAACAG
CACTTTTTTAAATGATCTGCTTGACAACGATGCTTTTTTTGCTTTTATCCGGAATATTGAT
ACCATCATTCCCTTTATCGACGACGCAAAGACAGCAGCTTTCATTTGGAAACAAATCACTG
CTATATGCGTTGAAATGAGTTTGGATATGGACCAAATGAGTGCTTCTTTATTTTCTACAGC
TATGAATTTCATCAGAAAAAAGAATAACACCTCCATAAGTGGACTGGAGATCATACTGAAC
TGCTTGCATTTTACGTTACGCAATGTAAATGATGATGTGGCTCCTACAGTGGGCTCATCAG
AGTCTCATAGTGTTTTCCTCATAAAGGTCAACAATGACGCTGCTATTGAATTACCGATTGA
TCAATTAGTTGACCTGTTTTATGCATTGAATGACGATGACGTTAACCTCAGTAAACTAATT
AGCATTTTCACGAAGATATGCTCATTGCCCGGTTTTGAAAACCTTACAATTAATATCATAT
TTCACCCGAACTTTTATGAAAAGATTGTTTCTTTCTTTGATACCTATTTCAACAGTTTACT
TATTCAAATCGATCTATTGAAATTCATAAAGCTAATATTCTCAAAATCGTTATTGAAGCTA
TATGACTACACAGGACAGCCGGATCCTATAAAGCAAACCGAACCAAATCGTCGTAATAAGG
CCACTGTTTTCAAACTTCGTGCCATTTTAGTACAAATAACGGAGTTTTTAAACAACAACTG
GAACAAGGATGTCCCAAAAAGGAATTCAAATCAAGTTGGGGGGGACTCAGTTTTGATCTGT
CAGCTATGTGAGGATATCCGTTCATTATCAAAAAAAGGAAGCCTGCAAAAAGTTTCAAGCG
TCACTGCAGCAATTGGTAGTTCTCCAACAAAAGATGAGCGTAGTAATTTGCGATCCTCCAA
AGATAAAAGTGACGGCTTTTCCGTCCCCATTACAACATTTCAAACATAATGTAGGAATTGC
ATGTGCATACATACATATATAGAGAAATAATACAGCATTACATTAACACTATATATAGAAT
TGTGAACCTTCCAATACTGAAAACGCATCTGTTTGGAAAAGAGATCAGAAAAGTTTTTGAA
TTTAAAGAGGCCAGTAATGATAAAAAAGCATATACATATATATGCTTTTTTTCTTTTCTTT
TTTTTTTCAATTGGGGATTAAATGTATGAACGACTCAAAGTGCATTTTGTTAAATGTTTCT
AGCTATAGATCAATAAATCTGAAATACGATATCTGACATGATTGCAGTGGCACAGTCTTCC
GATAGGTTACAGCCAAGTTTTTTTTTTAAGGTTTCTGAATTTTTTCATTACGTTTCCTAAT
TAGGTTAAACGTAAATAAAAGCGACTTTTCAAAAGAATATCAAATCATATAACATGAAAAG
AGCAAGATTCACAATACTAATTTCAATGAGAGTGCTATTTGATAATTGAATCAATTCTCTG
TGTGAGTATGCATAGACGACAGTTTTTCCAAGAATACCGTAGTCCTCAGCAGCAGCAGGGA
CACCCACCAAGGTCAGAATACCAAGTTCTCGAAGAAATTGGGAGAGGTTCATTTGGGTCTG
TACGAAAAGTCATCCATATACCTACCAAGAAACTTTTGGTTAGAAAGGATATCAAATATGG
CCATATGAATAGCAAAGAGAGACAACAGCTGATCGCTGAATGTAGCATTCTATCGCAGTTG
AAGCATGAAAATATTGTAGAATTTTATAACTGGGACTTCGATGAACAAAAAGAAGTGTTAT
ACCTTTATATGGAATATTGTTCCAGGGGTGATTTATCCCAGATGATTAAGCACTACAAACA
GGAGCATAAATATATACCAGAAAAAATTGTGTGGGGTATCCTGGCCCAATTATTGACTGCG
CTCTATAAATGTCATTATGGTGTTGAATTGCCAACTTTGACCACAATATATGACCGGATGA
AACCACCGGTAAAAGGCAAAAACATCGTTATCCATCGTGATCTGAAACCAGGAAATATATT
CTTAAGCTATGATGATAGCGATTACAATATTAATGAACAAGTAGACGGTCACGAGGAAGTG
AATAGTAATTATTACAGAGACCATAGAGTGAATTCAGGGAAAAGGGGGAGCCCTATGGACT
ATAGTCAAGTTGTGGTAAAGTTAGGTGATTTTGGGTTAGCCAAATCTCTGGAAACTAGTAT
TCAATTTGCCACAACATACGTCGGTACACCATATTACATGTCGCCTGAAGTGTTGATGGAC
CAACCATACTCCCCACTATCCGACATCTGGTCACTAGGTTGTGTTATTTTTGAGATGTGTT
CGTTGCACCCCCCATTTCAGGCAAAAAATTATCTCGAGCTACAAACTAAGATTAAAAACGG
GAAATGTGACACCGTCCCTGAGTATTACTCTAGAGGGCTTAATGCCATAATACATTCAATG
ATAGATGTGAACTTAAGAACCAGGCCTTCCACTTTTGAATTACTGCAAGATATTCAGATAC
GAACTGCAAGAAAGTCGTTGCAATTAGAGAGATTTGAAAGGAAGTTACTGGACTATGAAAA
TGAGCTGACAAACATTGAAAAAATCCTCGAGAAGCAAGCTATTGAATACGAAAGAGAACTG
AGTCAGTTGAAGGAACAATTTACCCAGGCAGTGGAGGAGCGAGCCAGGGAAGTAATTAGCG
GTAAGAAAGTTGGTAAGGTTCCAGAATCTATAAACGGATATTATGGTAAAAAATTTGCCAA
ACCTGCATACCACTGGCAAACAAGATATCGATAAAATTTGCTCTGAGAACATTTATACATT
AATACATACGGGTATGTATGAATCATATTCAGTGAGGAGTTACACTGGCGACTTGTAGTAT
ATGTAAATCACGTTAGTGAGACCATTTAGACCCTGTCAATGTTTCATAAGCCTCTATATAT
TTGGCCCTTGTCCTGTCGACAATGTCTTGGGGCATTTTGACGCCGTTAACACCGTTCAACT
TATTAGCAGTAAGCCAGTCTCTTAAAAATTGCTTATCGTAAGAATCTTGGGATTCTCCTAC
CTTATAAGAGGCACCGTTCCAGAATCTAGAGGAGTCTGGCGTTAGCACCTCGTCCACTAGA
ATAATTTCATTGGTCTTTTCGTCAATACCGAATTCGAATTTAGTGTCTGCGATGATGATGC
CCTTCTCCTTAGCATAATCTTTGCACTTGGAGTACAGTTTTACAGCCAGTTCTGCCACTCT
ACGTGACAAATCTTCACCCACCAGCTCAGCGGCCTGGGCAGGAGAGATGTTTTCGTCATGT
TCACCTTGTTCAGCCTTGGTCGATGGGGTGAAGATTGGTTCTGGGAACTCTTGAGATTCTT
TAAGTCCTTGAGGTTGTTTCAAACCATGCACAGTACCTGTTTTTACGTACTCTTTCCAAGC
AGATCCGGTGATGTAGCCTCTGACAATTACTTCCAATGGAATTAGTTTATGTTTGTGAACC
AATAGAGAGCGGTCTTCTAGTTGCGTTTTGTACTTTGGTTCGCTCAATTTTGCAGGTAGAT
AATCGAAAATAGTCTTACCTGGGGCGATGTCGACCAAATGATTACGAACATCGTTGGACAG
GAACTTGAACCAGAACTCTGACAGTTTGGTCAATAGGATCCCCTTTTCAGGAATGCTGTTT
TCCATAATAACGTCATATGCAGAGATACGATCCGTAGCAACAAACAGCAACGTACCAGCGT
CTACCTCATATATGTCTCTAACTTTACCTCTGGCCACCAATGGCAATATACCGTCCAGTTC
AGTCTTCGTAATTGACATTATCGTTAATATTTCGTATGTGTATTCTTTGTAAGCAATGCTT
ATGATTCGATTGTTCTTAATAGTACCAACTGCAAAAGATAAAACCCAACCGTCTTACCTCA
AAGAATCTGGGTAAGAATATATAGAATGTATATATATATATATGTATGTCTATATGTATTA
GATGGCATCTTCGAGATTAGTATTATTACATCCTCATCTCTCGCAAGAGTCAGACTGACTC
GTGAATAAGCTTCGGGTGACCCTTATGGCATTCTTTTTCAACCTTCAGGAAAAGTTTCAGA
TGAGTTGAAATTTCGAGTATGGCTACATGGATCAAGTGCTGTAAACAAAGAAGCTTCTACA
GGGGTACGCTGGTTGTGTTTTCTGCTTTGCTATCGTGTAGAACTGGATCCATTCTTTCCTG
GCTGTGGTAGTACTTAAGGAGTTGGACGTGTTCAAGTCGAGAAAGAGGTGAAATACACGTA
GTTTTTAGATAACATTCTCTGCTTGGTAAGAGAATGAGTAATAAGGAAGAGCATGTTGATG
AGACTTCCGCAAGTGGTGTCAAGGAGGTTAGTTCTATAGCTGCTAGACATGACAATGGTTA
CGCGCCTTCGCTAATCACGTCGACGTCGGGCATGGACTCCTTTCAATCGCACGCGCTACTG
AATGATCCAACCCTAATAGAGGATTATTCAGATATCATTAATAATAGGCCTACAAGTGGAA
GTAAACTTACTTTAGGAAACGAGGATTCGGAGAGTATGGGCGGAAGTGTTGTGGTGACTCC
GACTTCGAATAAGAGTTCGCCCTTCAATTCGAAACTTAATATACTGAGTAATGCGGCAGAA
AAGGGCCATGATGTTCTGCGAAATAGAGATGATGACAAAGAGTTAGAGGAGGAGAACGTGG
AAAAACATATGCATAGCAACAGTAAAAGGGATCAGCGACATTACAAAGAAAATTCTTCGGA
ATTGCCCGACTCATATGATTATTCGGATTCTGAATTTGAGGACAATTTGGAAAGAAGGCTA
CAAGAGATCGAAACTGATTCCGTGGATAGCGCCGATAAGGATGAGGTGCATTTTTCAGTGA
ATAATACAATGAACCCTGACGTTGACGATTTTAGTGATGGCTTGAAATACGCCATCTCGGA
GGACGAGGATGAAGAGGAAAACTACTCTGATGACGATGACTTTGACAGAAAATTTCAAGAT
TCAGGGTTTCAAGGGGAGAAAGACGATTTGGAGGAGGAAAACGACGATTACCAACCCTTAT
CGCCGCCAAGAGAACTGGACCCTGATAAACTATATGCTTTATATGCGTTCAATGGCCATGA
TTCTTCACATTGTCAATTAGGGCAAGACGAACCTTGTATACTTTTGAATGACCAGGATGCC
TATTGGTGGCTGGTTAAGAGGATCACTGATGGTAAAATCGGGTTTGCGCCAGCGGAAATTC
TAGAAACCTTTCCAGAAAGACTAGCTCGATTGAATTGCTGGAAAAATGAAAACATGTCTTC
TCAATCGGTTGCTTCCTCCGATTCGAAAGATGATTCCATCAGCTCTGGTAACAAGAATCAA
AGTGATGCAGAGAGTATAATTCCGACACCTGCACTGAATGGATATGGTAAGGGGAACAAAT
CTGTTAGTTTCAATGATGTTGTCGGTTATGCAGACAGGTTTATAGATGATGCAATTGAAGA
TACCTCGTTAGATAGTAACGATGATGGCGGTGAAGGCAATGGACAGTCGTACGACGATGAT
GTTGATAACGACAAGGAAACAAAAGTAACGCACCGGGACGAATACACTGAAGCGAAGTTAA
ATTTTGGCAAATTCCAGGATGATGATACGAGCGATGTAGTGAGCGACGTCTCCTTTAGTAC
ATCTTTGAATACACCACTAAATGTGAAAAAAGTTCGGAGACAAGACAACAAAAACGAAAGT
GAGCCTAAGACATCATCGAGTAAAGACAGAGAAGATGATTATAATGCAAATCGGTATGTGG
GGCAAGAAAAGTCTGAACCGGTTGACAGTGATTACGATACCGATCTGAAAAAAGTATTTGA
AGCGCCTCGTATGCCATTTGCGAATGGTATGGCAAAATCAGACTCTCAAAATTCCCTTTCA
ACAATTGGCGAGTTTTCACCGTCGTCGTCAGAATGGACAAACGAATCACCATCCACTCCAA
TAGTTGAAGAAAGCAGCAGTATTCCATCATCTAGAGCAATAAAGGACATTTCACAATATAT
TCATGCAAAATCGAAAATTGAAGAGACAACAAACGTGGAAAACACAGAGGGGCAAATTCAA
GCCAGCTTGGGGTCTAGTGGAGGAATGGCAAATCAAACTGACGCAGAACAACCTAAAGAGG
AGCTAGAAAAACATCACAGTACCCCCGAAGAAGAAAAGCAATCAACCTTATCGTTACACTC
ATCATCTGAAGAAGATTTTTATATGGATGAACAAAGGGCGGTATCATCAGCAAGCATAAAT
AGTTCACTTTCCGGATCAAGGGCATTGTCTAATACCAATATGTCCGATCCGGCTTCGAAGC
CCAATTCTTTGGTTCAACATCTCTATGCTCCAGTTTTTGACAGAATGGATGTGTTGATGAA
ACAATTGGATGAAATTATTCGTAAATGATATTGTCCTTACAATAAAGCCTGGTCTTTTTCT
CATCCAACGAACTTGCATCATATTCATGAATATTTATTTGTTTTAGAAACATTTCGGAAAA
AATAAGGTAGTAACAGTTCAGCATATATGATAGCTAAAACAAACAACTATATATCGTATCT
ACAAAGTTTATCTTACTTCTTCTATTTTTTAACTTTGCTTCAGATTATGATAATGAAAAGG
AGGAATAAAATTCTGTCATTATTCAGCATCCTCCAATGTGTCATAGGGATATAACTGGGGT
TGAGGAGGTAGTAGTCGACAACTACTTAGTCGTGATACAACAGTATGGATAGGTACTTTCC
ACGAACATTACTGATGACAGTCAGCTATTCACGAATTCAATTGTGTTGGATTAACAAAAAA
ATTTGGACGCAACCGGAATCGAACCGATGACCTCTTCCTTGCAAGGGAAGCGCGCTACCAA
CTGCGCCATGTGCCCAACTCATTACAATACTAGACTTATGAAGGAATGGTAAGTGCTTAGA
AGCTTTATGATGTAGTAGAGATTTAAGGCCATCAATTACATTGTTGAAAATAAGAACCTGT
TGGAATAGAAATCAACTATCATCTACTAACTAGTATTTACATTACTAGTATATTATCATAT
ACGGTGTTAGAAGATGACGCAAATGATGAGAAATAGTCATCTAAATTAGTGGAAGCTGAAA
CGCAAGGATTGATAATGTAATAGGATCAATGAATATAAACATATAAAACGGAATGAGGAAT
AATCGTAATATTAGTATGTAGAAATATAGATTCCATTTTGAGGATTCCTATATCCTCGAGG
AGAACTTCTAGTATATTCTGTATACCTAATATTATAGCCTTTATCAACAATGGAATCCCAA
CAATTATCTCAACATTCACCCATTTCTCATGGTAGCGCCTGTGCTTCGGTTACTTCTAAGG
AAGTCCACACAAATCAAGATCCGTTAGACGTTTCAGCTTCCAAAACAGAAGAATGTGAGAA
GGCTTCCACTAAGGCTAACTCTCAACAGACAACAACACCTGCTTCATCAGCTGTTCCAGAG
AACCCCCATCATGCCTCTCCTCAAACTGCTCAGTCACATTCACCACAGAATGGGCCGTACC
CACAGCAGTGCATGATGACCCAAAACCAAGCCAATCCATCTGGTTGGTCATTTTACGGACA
CCCATCTATGATTCCGTATACACCTTATCAAATGTCGCCTATGTACTTTCCACCTGGGCCA
CAATCACAGTTTCCGCAGTATCCATCATCAGTTGGAACGCCTCTGAGCACTCCATCACCTG
AGTCAGGTAATACATTTACTGATTCATCCTCAGCGGACTCTGATATGACATCCACTAAAAA
ATATGTCAGACCACCACCAATGTTAACCTCACCTAATGACTTTCCAAATTGGGTTAAAACA
TACATCAAATTTTTACAAAACTCGAATCTCGGTGGTATTATTCCGACAGTAAACGGAAAAC
CCGTACGTCAGATCACTGATGATGAACTCACCTTCTTGTATAACACTTTTCAAATATTTGC
TCCCTCTCAATTCCTACCTACCTGGGTCAAAGACATCCTATCCGTTGATTATACGGATATC
ATGAAAATTCTTTCCAAAAGTATTGAAAAAATGCAATCTGATACCCAAGAGGCAAACGACA
TTGTGACCCTGGCAAATTTGCAATATAATGGCAGTACACCTGCAGATGCATTTGAAACAAA
AGTCACAAACATTATCGACAGACTGAACAATAATGGCATTCATATCAATAACAAGGTCGCA
TGCCAATTAATTATGAGAGGTCTATCTGGCGAATATAAATTTTTACGCTACACACGTCATC
GACATCTAAATATGACAGTCGCTGAACTGTTCTTAGATATCCATGCTATTTATGAAGAACA
ACAGGGATCGAGAAACAGTAAACCTAATTACAGGAGAAATCCGAGTGATGAGAAGAATGAT
TCTCGCAGCTATACGAATACAACCAAACCCAAAGTTATAGCTCGGAATCCTCAAAAAACAA
ATAATTCGAAATCGAAAACAGCCAGGGCTCACAATGTATCCACATCTAATAACTCTCCCAG
CACGGACAACGATTCCATCAGTAAATCAACTACTGAACCGATTCAATTGAACAATAAGCAC
GACCTTCATCTTAGGCCAGAAACTTACTGAATCTACAGTAAATCATACTAATCATTCTGAT
GATGAACTCCCTGGACACCTCCTTCTCGATTCAGGAGCATCACGAACCCTTATAAGATCTG
CTCATCACATACACTCAGCATCATCTAATCCTGACATAAACGTAGTTGATGCTCAAAAAAG
AAATATACCAATTAACGCTATTGGTGACCTACAATTTCACTTCCAGGACAACACCAAAACA
TCAATAAAGGTATTGCACACTCCTAACATAGCCTATGACTTACTCAGTTTGAATGAATTGG
CTGCAGTAGATATCACAGCATGCTTTACCAAAAACGTCTTAGAACGGTCTGACGGCACTGT
ACTTGCACCTATCGTAAAATATGGAGACTTTTACTGGGTATCTAAAAAGTACTTGCTTCCA
TCAAATATCTCCGTACCCACCATCAATAATGTCCATACAAGTGAAAGTACACGCAAATATC
CTTATCCTTTCATTCATCGAATGCTTGCGCATGCCAATGCACAGACAAATTCGATACTCAC
TTAAAAATAACACCATCACGTATTTTAACGAATCAGATGTCGACTGGTCTAGTGCTATTGA
CTATCAATGTCCTGATTGTTTAATCGGCAAAAGCACCAAACACAGACATATCAAAGGTTCA
CGACTAAAATACCAAAATTCATACGAACCCTTTCAATACCTACATACTGACATATTTGGTC
CAGTTCACAACCTACCAAAAAGTGCACCATCCTATTTCATCTCATTTACTGATGAGACAAC
AAAATTGCGTTGGGTTTATCCATTACACGACCGTCGCGAGGACTCTATCCTCGATGTTTTT
ACTACGATACTAGCTTTTATTAAAAACCAGTTTCAGGCCAGTGTCTTGGTTATACAAATGG
ACCGTGGTTCTGAGTATACTAACAGAACTCTCCATAAATTCCTTGAAAAAAATGGTATAAC
TCCATGCTATACAACCACAGCGGATTCCCGAGCACATGGAGTCGCTGAACGGCTAAACCGT
ACCTTATTAGATGACTGCCGTACTCAACTGCAATGTAGTGGTTTACCGAACCATTTATGGT
TCTCTGCAATCGAATTTTCTACTATTGTGAGAAATTCACTAGCTTCACCTAAAAGCAAAAA
ATCTGCAAGACAACATGCTGGCTTGGCAGGACTTGATATCAGTACTTTGTTACCTTTCGGT
CAACCTGTTATCGTCAATGATCACAACCCTAACTCCAAAATACATCCTCGTGGCATCCCAG
GCTACGCTCTACATCCGTCTCGAAACTCTTATGGATATATCATCTATCTTCCATCCTTAAA
GAAGACAGTAGATACAACTAACTATGTTATTCTTCAGGGCAAGGAATCCAGATTAGATCAA
TTCAATTACGACGCACTCACTTTCGATGAAGACTTAAACCGTTTAACTGCTTCATATCATT
CGTTCATTGCGTCAAATGAGATCCAAGAATCCAATGATCTTAACATAGAATCTGACCATGA
CTTCCAATCCGACATTGAACTACATCCTGAGCAACCGAGAAATGTCCTTTCAAAAGCTGTG
AGTCCAACCGATTCCACACCTCCGTCAACTCATACTGAAGATTCGAAACGTGTTTCTAAAA
CCAATATTCGCGCACCCAGAGAAGTTGACCCCAACATATCTGAATCTAATATTCTTCCATC
AAAGAAGAGATCTAGCACCCCCCAAATTTCCAATATCGAGAGTACCGGTTCGGGTGGTATG
CATAAATTAAATGTTCCTTTACTTGCTCCCATGTCCCAATCTAACACACATGAGTCGTCGC
ACGCCAGTAAATCTAAAGATTTCAGACACTCAGACTCGTACAGTGAAAATGAGACTAATCA
TACAAACGTACCAATATCCAGTACGGGTGGTACCAACAACAAAACTGTTCCGCAGATAAGT
GACCAAGAGACTGAGAAAAGGATTATACACCGTTCACCTTCAATCGATGCTTCTCCACCGG
AAAATAATTCATCGCACAATATTGTTCCTATCAAAACGCCAACTACTGTTTCTGAACAGAA
TACCGAGGAATCTATCATCGCTGATCTCCCACTCCCTGATCTACCTCCAGAATCTCCTACC
GAATTCCCTGACCCATTTAAAGAACTCCCACCGATAAATTCTCATCAAACTAATTCCAGTT
TGGGTGGTATTGGTGACTCTAATGCCTATACTACTATCAACAGTAAGAAAAGATCATTAGA
AGATAATGAAACTGAAATTAAGGTATCACGAGACACATGGAATACTAAGAATATGCGTAGT
TTAGAACCTCCGAGATCGAAGAAACGAATTCACCTGATTGCAGCTGTAAAAGCAGTAAAAT
CAATCAAACCAATACGGACAACCTTACGATACGATGAGGCAATCACCTATAATAAAGATAT
TAAAGAAAAAGAAAAATATATCGAGGCATACCACAAAGAAGTCAACCAACTATTGAAAATG
AATACTTGGGACACTGACAAATATTATGACAGAAAAGAAATAGACCCTAAAAGAGTAATAA
ACTCAATGTTTATCTTCAACAAGAAACGTGACGGAACTCATAAAGCTAGATTTGTTGCAAG
AGGTGACATTCAGCATCCTGATACGTACGATACAGGTATGCAATCCAACACTGTACATCAT
TATGCGTTGATGACATCCCTGTCACTTGCATTAGACAATAACTACTATATTACACAATTAG
ACATATCTTCGGCATATTTGTATGCAGACATCAAAGAAGAATTATACATAAGACCTCCACC
ACATTTAGGAATGAATGATAAGTTGATACGTTTGAAGAAATCACTTTATGGATTGAAACAA
AGTGGAGCGAACTGGTACGAAACTATCAAATCATACCTGATAAAACAGTGTGGTATGGAAG
AAGTTCGTGGATGGTCATGCGTATTTAAGAATAGTCAAGTAACAATTTGCTTATTCGTTGA
TGATATGATATTGTTCAGCAAAGACTTAAATGCAAATAAGAAAATCATAACAACACTCAAG
AAACAATACGATACAAAGATAATAAATCTGGGTGAAAGTGATAACGAAATTCAGTACGACA
TACTTGGCTTAGAAATCAAATATCAAAGAGGTAAATACATGAAATTAGGTATGGAAAAATC
CTTGACAGAAAAATTACCCAAACTAAACGTACCTTTGAACCCAAAAGGAAAGAAACTTAGA
GCTCCAGGTCAACCAGGTCTTTATATAGACCAGGATGAACTAGAAATAGATGAAGATGAAT
ACAAAGAGAAGGTACATGAAATGCAAAAGTTGATTGGTCTAGCTTCATATGTTGGATATAA
ATTTAGATTTGACTTACTATACTACATCAACACACTTGCTCAACATATACTATTCCCCTCT
AGGCAAGTTTTAGACATGACATATGAGTTGATACAATTCATGTGGGACACTAGAGATAAAC
AACTGATATGGCACAAAAACAAACCTACCGAGCCAGATAATAAACTAGTCGCAATAAGTGA
TGCTTCGTATGGCAACCAACCGTATTATAAATCACAAATTGGCAACATATATTTACTTAAT
GGAAAGGTAATTGGAGGAAAGTCCACCAAGGCTTCATTAACATGTACTTCAACTACGGAAG
CAGAAATACACGCGATAAGTGAATCTGTCCCATTATTAAATAATCTAAGTTACCTGATACA
AGAACTTAACAAGAAACCAATTATTAAAGGCTTACTTACTGATAGTAGATCAACGATCAGT
ATAATTAAGTCTACAAATGAAGAGAAATTTAGAAACAGATTTTTTGGCACAAAGGCAATGA
GACTTAGAGATGAAGTATCAGGTAATAATTTATACGTATACTACATCGAGACCAAGAAGAA
CATTGCTGATGTGATGACAAAACCTCTTCCGATAAAAACATTTAAACTATTAACTAACAAA
TGGATTCATTAGATCTATTACATTATGGGTGGTATGTTGGAATAGAAATCAACTATCATCT
ACTAACTAGTATTTACATTACTAGTATATTATCATATACGGTGTTAGAAGATGACGCAAAT
GATGAGAAATAGTCATCTAAATTAGTGGAAGCTGAAACGCAAGGATTGATAATGTAATAGG
ATCAATGAATATAAACATATAAAACGGAATGAGGAATAATCGTAATATTAGTATGTAGAAA
TATAGATTCCATTTTGAGGATTCCTATATCCTCGAGGAGAACTTCTAGTATATTCTGTATA
CCTAATATTATAGCCTTTATCAACAATGGAATCCCAACAATTATCTCAACATTCACCCATT
TCTCAGAACCAACTATCTTCGATCAATTTGTATTAAAACTGCTAGCATATTATCATATATG
ATGTAAAAAGACGACATAAAGGTCGAGTAACAATCATCCGATATAACGGAAGCTGAAATCC
GAGGATCGATAATATAGCATAATTACTTGTATGAACGATGCTAAAATATTTGTTCCTTCAC
ATCTACACGTGGAAGTAAATGAACTGGATGTCAACAGTTTAGAAGAGCTTTTTTTTCGGTT
CTGGTAAACATTCAATAAACTGTTTTGCTCCCACTAAATATAAATAAACATAATTATATGT
CTAGTGATAAACAACTACTTTCCCGCTGAATGCATCAAAATATCAATGCAAATTTAAAAAT
TGTATTACACATATGTATGCTTCTGAAAAACCTTATAAATACATAAATTCTGAGAAAATAA
TTATACATGACTGATTCCCAGCTTAACCAAATCCAGCCCATTCTATTGAGAAGAAATGAGT
TTCCTTTGTCTCTTCCGCAACACCGCCTATGACCCAAAGTTTTTTCACAGTCGTTCCTAGT
CTTGCACCACTTATCATGGATATTAGGTCAATCGGCTCATTATGATAATCAATCGCATCTT
GTATCGTCAGATGTGAATGGAAACGAAGAGGATCACCAGGGTATGCTATAAACTTCCCACC
AAAACGTCCACCTGGGGACAAAACGTACCCTTGATCTCTCAATGCCTTGTATAAGAAATAG
GTCTGCATTTTTCCTGCCTGTCTGTACTGCTTAAATAACAAATCACTGATATCATCGCGGG
ATAAGCTGTCTGAATCACTCCGTATGTCTCTTAAAATCATAGAGGTATTAGCAATGTCAAT
GAACAAAGAAGATTCAATTAGCTGGTCATTATTGCTAGATTTATCAAGCCGTTGCAATTCT
TCAGCTGTGGTTTTATCATTGATTCTACCGATTTTCTTTAATTTTGCAATGTGTTCATCCT
TTTTGAACTTTCTCTGATATTCAAATGACTTGTTCAAACGATCGTTGACAATTTTAGATAG
TTTGGCGCCCCGCTCTAATGTTATTCCCTCCATAATCTCATCTCCCTCTTGTCTTATTAAT
TTCACATCGGCAAGATTGTTCAAATGCAGCCACAGCACATCTTCTAACATAAGCCTCAAAG
GTACCGACAAAAATACATTTTGCTGTGCTGCAGTAGGCAAAGTTCCAGATAACACACCACA
AATACCCCATTTCCTTAGAAGTTTGATGTGATCTATGTCAAATACTAGCGGTGGCATAAAA
ACCTCCTCGCCTTTTGCCGTTCTTTTTGCATATATGTTAATAGCTATGCGCGTACCACCTT
CTTCAGCCATATACGAAAGGATCTATGCTAATTGGGTGGATTTCTTATCGCATCACTTTCT
TATTCTCTAACTCTTCTTCGCTGCTCAATAAAATATCTCTGCTTGGAAAAATGTCACGCGT
AAAAATTAGACGAGGCGACAAAAGACGCGTGAACTAACATAAAGGTTTACTTGAACAAATG
TTATCACTTTAAGTTCTACACGTAAAACAAAAACTATTCACTCTTCTTATTACGGTAAAGG
CGAAACCAGCAAGAAGACCAGATTATACTTACAAGAGATGAGCAGTGTTCAACTTTCGAGG
GGCGATTTTCATAGCATCTTCACCAATAAGCAAAGGTACGATAATCCCACCGGTGGCGTTT
ATCAAGTTTATAACACCAGGAAATCTGATGGGGCTAACAGCAACAGAAAGAATTTGATCAT
GATTTCCGATGGTATTTACCATATGAAGGCTCTGTTGAGAAACCAAGCTGCATCCAAGTTC
CAGTCAATGGAACTACAAAGGGGTGATATCATTCGCGTGATAATTGCAGAACCTGCTATTG
TCAGGGAAAGAAAGAAATACGTTCTTTTAGTAGATGACTTTGAGTTGGTCCAGTCGCGTGC
TGATATGGTCAACCAAACTAGTACTTTTTTGGATAACTATTTCTCAGAGCATCCAAATGAA
ACCTTAAAAGACGAAGATATAACTGACAGTGGTAATGTTGCCAATCAAACAAACGCCAGCA
ATGCTGGTGTCCCTGATATGCTGCATTCAAACTCAAACTTGAATGCAAATGAGAGAAAATT
CGCCAATGAAAACCCTAATTCGCAAAAAACCAGACCAATTTTTGCCATCGAACAACTGTCT
CCATACCAAAACGTTTGGACTATCAAAGCAAGAGTTTCCTACAAGGGAGAAATTAAAACGT
GGCACAATCAAAGAGGTGATGGTAAACTATTCAATGTCAACTTCTTGGATACCTCTGGAGA
AATCCGAGCCACGGCGTTTAATGATTTTGCTACAAAATTTAACGAAATTTTACAAGAAGGC
AAAGTATACTATGTATCAAAGGCAAAACTCCAACCAGCTAAGCCCCAATTTACTAATCTAA
CACACCCTTATGAACTGAATTTGGATAGAGACACTGTTATAGAAGAATGTTTCGATGAAAG
TAATGTTCCGAAAACCCATTTCAATTTCATCAAACTAGATGCTATTCAGAACCAGGAAGTA
AATTCCAACGTAGACGTCCTCGGTATTATCCAAACTATAAACCCACATTTTGAGCTAACTT
CAAGGGCTGGGAAGAAATTCGATCGTCGTGACATCACAATTGTTGACGACTCTGGGTTTTC
TATCTCTGTTGGCCTATGGAATCAGCAAGCCCTTGATTTCAACCTTCCTGAAGGTTCTGTT
GCTGCCATTAAAGGTGTTCGTGTGACGGATTTTGGTGGCAAATCTTTGTCTATGGGATTTT
CTAGTACCCTGATTCCGAATCCAGAAATTCCTGAGGCATATGCCTTAAAGGGTTGGTATGA
TTCCAAGGGCCGCAACGCAAACTTCATCACTTTAAAGCAAGAACCCGGTATGGGTGGTCAA
TCGGCTGCTAGCTTAACAAAATTCATTGCTCAGCGTATTACTATTGCTAGAGCTCAAGCTG
AAAATCTAGGAAGAAGCGAGAAAGGTGACTTTTTTAGTGTTAAAGCTGCTATAAGTTTCTT
AAAAGTTGATAATTTTGCATATCCTGCCTGTTCTAATGAGAATTGTAATAAGAAAGTTCTG
GAACAGCCTGATGGTACTTGGAGATGTGAGAAGTGCGACACCAATAATGCAAGGCCAAATT
GGAGATACATCTTGACAATATCAATTATTGACGAAACCAATCAACTATGGCTCACTTTATT
TGACGACCAAGCTAAACAATTATTGGGTGTTGATGCTAATACATTAATGTCTTTGAAGGAA
GAAGACCCCAACGAATTCACAAAAATTACTCAAAGTATCCAAATGAACGAATATGACTTTA
GGATTAGAGCGCGTGAGGATACATACAATGATCAAAGCAGAATTAGATATACCGTTGCTAA
CCTACACAGCTTGAATTACAGGGCTGAAGCCGACTATCTTGCCGATGAGTTATCCAAGGCT
TTGTTAGCTTAATGTATCAAATAATCAAGTACTATTTAATCTATGTAACATATGAGAAATG
TAAAAAAAAAACTTCTATTTCGTCAAGTTTTTGAAGGGCGGTTCAGCATCTCTTGATGACT
GGATATGAAACTACACGTTCAGTCATATGAATTTGAACCCATAATGCACAAATGAATAAAA
ATGCTAACAAATTCTAATTAATGGCATGGTACTAACACCCAACAATTTACCGCCCTTTAGG
TGTACAGCTTCAAATAACAAAGCTTTACAAATTCACCTTCAACATTTACGTTCAGTAGTAT
GAAATTACCATCATGACGTGCTCCTATCAAAGTGAGATTATTGCACTTCGTATTATTAGGA
AATTACCAAAAAATGCAAAATTTTTCAATTCTGTGTCAAAGAAATCGCGGTAGGCATGACT
ATACCTCTTCAGTGTCAGTTGCCTATTTAAACTTTCTCCTTTTGAAGAGAAACCTATGATG
ACTGCATCTTAATTATCCTCGTATAATCTGTAGGGATTGTGAACCGTTCTACAAGCAAGTT
ATTACCTCTAACATCATATTGCTCTCTCGTCCGAAGATCGATAGCTATTTCTTCCTCTTGT
TCTAGTCCTTGCTGCTGTTCTGCCTCATCGACCTCATCAAATTCATCTTCCTTCTCCAAAT
AGTCGACATTCTCTTCTACTTCTTCAAAATCTGGCGCCAAAGCACTCCACTTTGGCGGAAT
AACAACAGACCACACATACACGTTCCCAGATTCAAAACCATTACTCACTATACTCATACTA
TAGAAGTCCCAATTTATATCTATCAACTCCTCTTCAGCCCCTTCCAGGACTCTCACCAACG
TTCCACTAGTCGTTTCCCAGATGTATAGTTCATGTGCAGAAGAACCATGTGTAGAAGCGAC
TAAGTATTCGGCAGTATTATTACTAAAGAGGATACAGTTCCACTGTAATTTATTAATCACA
TCCTGGTACTTATGCTCTAAGGTCAACTCAACCGCAGAGTTTTCATCATCAATACTTATTT
CGTATTGTCTTATTGTTCTATCGGAGCAGTTAATAGCTAATCTTTCACCATTTTGCGAGAC
AATTAAATGTTTGATATTAGAACTCGTGATTTTAAGGGAATGAATACATTCTGTTTGATAT
AGAGAATGGAATTTATAGAAGTCTAGCCAACCTTTTGAAGTTCCAACAATAATAATATTTG
GATGTTTGGTATGTACTGTACAAACAAGAACATATCCATGATCAGGTGTCGAACTCAATTG
TTTTTCGTCTGATTTACTGAGAAGGCTTGCGACCGGATCATTGCTGAAGTCAATAACATAT
GCGTCACTTTCCTCAAATATCGTAGCTACACAAAGCCGCCTTTTAGCATCCAGCCATTGGC
AACCCCAAATTGGAGAATCGAATCGTATTTCTTTCAAAGGCTTACTTGGCTTTGAAAGATC
CCACAGTTTTATTGACCAGTCTCTAGAGCTTGTAAGCAACAATCTACCATCTGGAGACCAT
GCGATAGATGTAATGGGTCGAACATGTGCTCCCAACATATTTCCTGGGACACAAATAGGCC
TGAACGTATCCATATCGTAAATAACAAGTGCTCCATTGGCACACCCAAGAGCCAGGTAATC
ACCGCAAGGACTGAACTGGAGACATTCAGTGCGTAAAGGGTTCTCAATCGTATGTGTGAGC
TTCTCAGGATGTTCCTTAAGAACAGCGAATGGATCCTGTAAAAGGATGTTCATAACGAAAA
GAACCAGCTGATATACACAAACTAAAAGGACTCGGTCTCGACTCTTGAACCCCAGGGGAAG
ATCCAATATAATCGTCAACCTATTATTTTATATATTCTCTATTTTTGTACGTGAATTTATT
CTGTATTCTGTTACCGTAAAAAAAAAACGAATCGCGTAATAAGTTGAAAAAAAAAAACACA
TCAGCAGAAATGTGTACATACAAAACTTACTCTATCTTCCCTCTGTAGTTTGGAAAAGTAT
TTAAAGGTAACCAATCTCTCTACTAATCATGCTTTTAACCTCTCTTTTACAGGTTTTTGCC
TGCTGTCTAGTTTTACCAGCTCAAGTTACTGCGTTCTATTATTATACTTCTGGTGCTGAAC
GTAAGTGCTTCCACAAGGAATTGTCTAAAGGTACTTTGTTCCAAGCAACTTACAAGGCACA
AATTTACGATGACCAATTACAAAATTACAGAGACGCTGGTGCGCAAGATTTTGGTGTCTTG
ATTGATATTGAGGAAACTTTTGATGATAACCACCTGGTTGTTCATCAGAAAGGTTCAGCAA
GTGGTGATTTAACTTTCCTTGCGTCTGATTCGGGTGAACATAAAATCTGTATTCAGCCCGA
AGCTGGTGGCTGGTTGATTAAGGCTAAAACGAAGATTGACGTTGAATTCCAAGTGGGCTCT
GATGAAAAGTTAGATTCTAAGGGTAAAGCCACTATTGACATTCTACATGCCAAGGTTAACG
TCCTAAACTCCAAGATCGGCGAAATTAGAAGAGAGCAAAAATTGATGAGAGATCGTGAAGC
TACCTTTAGAGACGCCTCTGAAGCTGTTAATTCTCGTGCTATGTGGTGGATTGTCATTCAA
TTAATTGTTCTCGCTGTTACTTGTGGCTGGCAAATGAAACACCTGGGCAAATTTTTTGTTA
AGCAAAAAATTTTATGATCAGACTAAAAACCTTTTATGTATCTTCTAGAAATTTATAGTTT
ATAAGAGCCGCTAAAGGTATTCCTTCTTTTTGAGAAAGTGGAAAAAAAATGACTAAATAAT
ATCATCTTGGAATGGTATTTTACACAAACTTACGTATTGAGTTGGGCTATACGGTAATTAT
GTCACGGCTAAAATTTTCATTATCAAAAGGTATATAGGGACTTGAAAGCCTCAACTTTATT
TTCATCAACCAAGCCATTTCCTAGCTGCTTAGACACCACGGGAACATTGAAATCAAACTCT
TCCGCCTTTTCCTCTGAAAAGTCGTTATCAATTGAGGCGCTGATATGTTTACCTTCATTAT
CGTTTTCTTGTGAAAGATTGGACCGTGATTTCTTTTGAACACTATTAAAAACAAAGCCTTT
CGATGAACTTTTTTGAGGAGTAACCGAAAGATCTGGTTGGACGGGAGTAGAATCGCCCTTT
GTAAGTTCGGTTTTTGGCTTTCCAACTAACGGCTTCGCCTGTAGGTTGGTAAAATTGAATT
CCTTTGATGATGCAGATGGTGCGTTCTCGCTCTTATAAGCATTCTCAGTAGGTTCAACGTT
TCTTGAAGTATTAAACGAGAAGTTAAAAGCAGAGGATGGAGGTTTATCTCCACCATCCTTC
TTTTCAGGTGAGGTTTCAGCTACGACGACATTTGAGCGTAAGGATGAGGACCTTGCAGGTT
TGTATTTAGTAAAAGAATCTTTGCTTGGCGCAGATGGTGAAATTTTGGTGGCGTTCAGTTG
TTTCATTGGTTCTTCGCCTTGTTCAGGAACGTTTTGAAATAATGGCTTAACAGTAGTTTCT
TCTTCACTGATCTCTTGCCTTGGTGCAGCATTTGGAGAAACTCTCTTATGTTTGCGTATTT
GGCTTACATATGAGGAGTATGGATTAGCAAGTTCTGAAGCTGCATTATTCTTCTTACTGTC
ATTTTCATCTAATAGTGAGACCAATGCCGCAGCTGTATTACTTATTTTCTTACTAGGAGCT
GACTTTGAAACACCACTTCTTACCGATTTAGCAGATGCTATACTTTGAGCAGATGTGTTGG
CTGTGTATGTATCGGGGATCTTTTTCGCTGCACTATATCTATAAACGGTTGTTTTGTATGG
TGAGGGCAGGCTAGAATAATTGAAACTGTATTTTCTTGAACCAATGCTTCCCAAAGTCGTA
TTCATTGACGCATTTGAAGTATCATATTTTGGGTTGAAGGTCGGCGCATTAGATATGCTGA
TTGGTGTACTTCCTGACTCCTTCAAGATAAGCGACTGGTCGATATTATTACCTTCGGCTGA
TTTTTGTTCTCCTTCCGAAGTTATCATGGATTTGCTTGATTTTTGTAACAATGACATCACA
CCCTCTATTTCAATTTCTGATAAAGGCTCATTACCTTTTTTACTAAAAAAGTTTGCAAGCT
TTGCATTGGAGATGTTAGTTTCATGTGTTTCATCATACTCCTCTTCTTTATTCTCAATGTC
GTTTCTGGCTTCACCCACTGCAGAAACAACTACGGAACGGTTTACAGTAGAATCTGGGGAT
ATCTCAGAATGGAAATAACCTCCAGGCATACTTGAGATTCTTCTGTTAAAAGACTCATTGC
GTGGTTGTTTATTAGCAACATTATTCCTTGGACTCACTCTGGCTGAATCTTTTTGGGTAAA
GAAAGTTTTAATTTTAGAGAAAAGGCTTGGTTTATTGTGTGCATTGCTAATAATCTGCTTT
CGATAGGGAGCGGAAGGCACAGTAGCGCTAGCCCTCCTCAATGATTTACGATGCATTGGAT
GTCGATTTTAGGATATCTTGCGGTGCTTATTTGATGTAAAGGTCTGTTATTTGATGTTTAA
AAGTACACATTACAATAAGCTTTCACTTGTAAATATATCTTTTATTTTCCGAGAGGAAAAA
GTTTCAAAAAAAAAAAAAAAAAAAGAAGAAAAATAACTTTCTCATGTAATAAAAGGTAACT
AATGTAGACAAAAAAGTATACATTTAGCTTTTCTTTTTTTGATGATTTTTGAGTTTCATGT
TACTAATCAGAACAATTAACGACACCTTCATTATGAAAAAATTAATTAGCTATAAGTCTTC
GAAGTAGAACATGATATTTGGCAATCACTCGAATAACTATCTTAATTTACCTGCTGAAATA
ATTTGAAAAAACACCCGAGGCAGCAGACGAAAGGTGTTTTTGCTAAACAATGATTGATTTC
TGGCGCCATTTCTACATTCTGAACAGTTCATCTCATTTCAGTAACAGTACTTCAATGGAAT
ATTTATTAAAGAAAGTGCTTAAAAAAGTATTATAAAACGATACATGGACTGACTCAAGATT
GAGCTAATAAGGTCCACCGCCTAGTGCTTAAGAGTTCTGTACCACTATAATAATTTATCTT
GATCGTATTATGTGTAAAAAAAAGGCGCTTGAAATGAAAGCTCCGAAAATTAAAATACTTT
GACTGCTTCGGAAAACAAAAACATATAAATAAATTTAAAAAATAAACTGTAAAATATTTAA
AAACTATTAAAAATATTTTATATTTTTAAAATTATTTATTATTATGTCATGTGACAAGACT
TAAATCATTACATAAAAGGTTTTGAAGTTCAATGTCAAAGTCAATATAATAAGCATACTAA
GGCACACTTATGCAAATCGAGTTATTGAAGCTGGTAAAATTATAAGATTTTTATTTTTATT
TCTTTTATTTCTGCAAATCTGCATTTTCAAATACCGCTTGGTTTTTTGCATCATAAAGGGC
GGCGCTTTCAGTCGCGAAAGTGAAATAAACAACCAGTCACACATATAACTTTCTTCTTGCC
ATAAGAGAGAAGAGGACGTTTGGTTGAAGCCAACTAGCCACAAGAAAAATGGTACTGACGA
TTTATCCTGACGAACTCGTACAAATAGTGTCTGATAAAATTGCTTCAAATAAGGGAAGTAT
GTTCATGTCTCATTCTCCTTTTCGGCTCCGTTTAGGTGATAAACGTACTATATTGTGAAAG
ATTATTTACTAACGACACATTGAAGAAATCACTTTGAATCAGCTGTGGGATATATCTGGTA
AATATTTTGATTTGTCTGATAAAAAAGTTAAACAGTTCGTGCTTTCATGCGTGATATTGAA
AAAGGACATTGAGGTGTATTGTGATGGTGCTATAACAACTAAAAATGTGACTGATATTATA
GGCGACGCTAATCATTCATACTCGGTTGGGATTACTGAGGACAGCCTATGGACATTATTAA
CGGGATACACAAAAAAGGAGTCAACTATTGGAAATTCTGCATTTGAACTACTTCTCGAAGT
TGCCAAATCAGGAGAAAAAGGGATCAATACTATGGATTTGGCGCAGGTAACTGGGCAAGAT
CCTAGAAGTGTGACTGGACGTATCAAGAAAATAAACCACCTGTTAACAAGTTCACAACTGA
TTTATAAGGGACACGTCGTGAAGCAATTGAAGCTAAAAAAATTCAGCCATGACGGGGTGGA
TAGTAATCCCTATATTAATATTAGGGATCATTTAGCAACAATAGTTGAGGTGGTAAAACGA
TCAAAAAATGGTATTCGCCAGATAATTGATTTAAAGCGTGAATTGAAATTTGACAAAGAGA
AAAGACTTTCTAAAGCTTTTATTGCAGCTATTGCATGGTTAGATGAAAAGGAGTACTTAAA
GAAAGTGCTTGTAGTATCACCCAAGAATCCTGCCATTAAAATCAGATGTGTAAAATACGTG
AAAGATATTCCAGACTCTAAAGGCTCGCCTTCATTTGAGTATGATAGCAATAGCGCGGATG
AAGATTCTGTATCAGATAGCAAGGCAGCTTTCGAAGATGAAGACTTAGTCGAAGGTTTAGA
TAATTTCAATGCGACTGATTTATTACAAAATCAAGGCCTTGTTATGGAAGAGAAAGAGGAT
GCTGTAAAGAATGAAGTTCTTCTTAATCGATTTTATCCACTTCAAAATCAGACTTATGACA
TTGCAGATAAGTCTGGCCTTAAAGGAATTTCAACTATGGATGTTGTAAATCGAATTACCGG
AAAAGAATTTCAGCGAGCTTTTACCAAATCAAGCGAATATTATTTAGAAAGTGTGGATAAG
CAAAAAGAAAATACAGGGGGGTATAGGCTTTTTCGCATATACGATTTTGAGGGAAAGAAGA
AGTTTTTTAGGCTGTTCACAGCTCAGAACTTTCAAAAGTTAACAAATGCGGAAGACGAAAT
ATCCGTTCCAAAAGGGTTTGATGAGCTAGGCAAATCTCGTACCGATTTGAAAACTCTCAAC
GAGGATAATTTCGTCGCACTCAACAACACTGTTAGATTTACAACGGACAGCGATGGACAGG
ATATATTCTTCTGGCACGGTGAATTAAAAATTCCCCCAAACTCAAAAAAAACTCCGAATAA
AAACAAACGGAAGAGGCAGGTTAAAAACAGTACTAATGCTTCTGTTGCAGGAAACATTTCG
AATCCCAAAAGGATTAAGCTAGAGCAGCATGTCAGCACTGCACAGGAGCCGAAATCTGCTG
AAGATAGTCCAAGTTCAAACGGAGGCACTGTTGTCAAAGGCAAGGTGGTTAACTTCGGCGG
CTTTTCTGCCCGCTCTTTGCGTTCACTACAGAGACAGAGAGCCATTTTGAAAGTTATGAAT
ACGATTGGTGGGGTAGCATACCTGAGAGAACAATTTTACGAAAGCGTTTCTAAATATATGG
GCTCCACAACGACATTAGATAAAAAGACTGTCCGTGGTGATGTTGATTTGATGGTAGAAAG
CGAAAAATTAGGAGCCAGAACAGAGCCTGTATCAGGAAGAAAAATTATTTTTTTGCCCACT
GTTGGAGAGGACGCTATCCAAAGGTACATCCTGAAAGAAAAAGATAGTAAAAAAGCAACCT
TTACTGATGTTATACATGATACGGAAATATACTTCTTTGACCAAACGGAAAAAAATAGGTT
TCACAGAGGAAAGAAATCAGTTGAAAGAATTCGTAAGTTTCAGAACCGCCAAAAGAATGCT
AAGATCAAAGCTTCAGATGACGCTATCTCTAAGAAGAGTACGTCGGTCAACGTATCAGATG
GAAAGATCAAAAGGAGAGACAAAAAAGTGTCTGCTGGTAGGACAACGGTGGTCGTGGAAAA
TACTAAAGAAGACAAAACTGTCTATCATGCAGGCACTAAAGATGGTGTTCAGGCTTTAATC
AGAGCTGTTGTAGTTACTAAAAGTATTAAAAATGAAATAATGTGGGACAAAATAACAAAAT
TATTTCCTAATAATTCTTTAGATAACCTAAAAAAGAAATGGACGGCACGGCGAGTAAGAAT
GGGTCATAGTGGTTGGAGGGCATATGTCGATAAGTGGAAAAAAATGCTCGTTCTAGCCATT
AAAAGTGAAAAGATTTCACTGAGGGATGTTGAAGAACTAGATCTTATCAAATTGCTTGATA
TTTGGACCTCTTTTGATGAAAAGGAAATAAAAAGGCCGCTCTTTCTTTATAAGAACTACGA
AGAGAATAGAAAAAAATTTACTCTGGTACGTGATGACACACTTACACATTCTGGCAACGAT
CTGGCCATGTCTTCTATGATTCAAAGAGAGATCTCTTCTTTAAAAAAAACTTACACTAGAA
AGATTTCCGCTTCTACTAAGGACTTATCGAAGAGTCAAAGCGACGATTATATTCGCACAGT
GATCCGGTCCATATTAATAGAAAGTCCTTCGACCACTAGAAATGAAATAGAGGCGTTGAAG
AACGTTGGAAACGAATCAATAGATAACGTCATCATGGATATGGCTAAGGAAAAGCAAATTT
ATCTCCATGGCTCAAAACTTGAATGTACTGATACTTTACCAGACATTTTGGAAAATAGAGG
AAATTATAAAGATTTTGGTGTAGCTTTTCAGTATAGATGTAAGGTTAATGAATTATTGGAG
GCCGGAAACGCTATTGTTATCAATCAAGAGCCGTCCGATATATCCTCTTGGGTTTTAATTG
ATTTGATTTCGGGAGAGCTATTGAATATGGATGTAATTCCAATGGTGAGAAATGTTCGACC
TTTAACGTATACTTCAAGGAGATTTGAAATACGAACATTAACTCCCCCTCTGATTATATAT
GCCAATTCTCAGACAAAATTGAATACAGCAAGGAAGTCTGCTGTCAAAGTTCCACTGGGCA
AACCATTTTCTCGTTTATGGGTGAATGGATCTGGTTCCATTAGGCCAAACATATGGAAGCA
GGTAGTTACTATGGTCGTTAACGAAATAATATTTCATCCAGGGATAACATTGAGTAGATTG
CAATCTAGGTGTCGTGAAGTACTTTCGCTTCATGAAATATCAGAAATATGCAAATGGCTCC
TAGAAAGACAAGTATTAATAACTACTGATTTTGATGGCTATTGGGTCAATCATAATTGGTA
TTCTATATATGAATCTACATAATGAAATGAGGTGTATAAATTTTACTTTTATGTAACCAAA
GTTGTATTAAATATTTAGAAATGTTATACTATTTTTGGGTTAGATTCCGTCTGGCAAATTA
AACAAGAATATTCATCGGGTTTCTGGGCCAAGTTTTCGAGGCAAGTCTGGTGAAAGCCATG
GTGACATTTGAATATGACAAGGGGAGTTTTGAGATCTACACTAATCATATCTTGGTGGCGC
TGTACATTTTCCCAAGCTAGAAAAAGTAATGGGTCCAGACCAGCTCCCCATATTTTTTTCC
CGCAGATTTCGCAGTCGTCGGTGTGTATAGACCACCCTTCACTCAGAAATTTTCTATACTG
TTGAACAAGATCTTGCGAAGAATCCTCTATAATCTTTTGAATCAACTCAGAAAGAGATCTT
TCCAATTTATAAGTATTAAAAACATTCAGTAGCAGTTGCTTTAAATCCTGAACTTTCATTA
AAATAACGTCTTGGTGCTCAAGAACAGAAGACATTATTTCCCAGAATTCCCCACCTGAATC
CTTCTGAGAGGAACTCTTGGACCTAACCAATCCCAAAAATGCTTCTTGAAGTAGTTTATTA
CATAAATCTTTCCTTTCATCGTGTGAAGGATATTTCCCATATAGAGTGATCAGGAATGTAA
TCAATAATATCCAACACGATTTTTTCTCGGTACCAGCAGAATTACAATCATCAAAGGCCCT
CCTCAAAGATTCCAATAAAGTAGATATATTTGTTTTCCCTTCATTTAGACATTGTTCAATA
AAACTTAATAAATCCCTGACTGCTAGGTTAAAACTTTCCAAGCGTTCGTGAATTATAGCTG
CAGCTTCAAAATTAGAGTCTTGATTCAATAAGTCCAGAATTTGTAAGCTCTCAGCGTTGCT
GAGAACTGTACCATTAAGCCAAAGAATCATTTCCCTTTTGCTCTTGTATTTACAGTTCAAT
TCGATGTGTAAATTTCTTAAACGCTTATCGACCTTATTGTTGATATTTGGCGTAGAAAAAA
GCTTATCCAAATACTTTTGCTGAGTCTCCTCATTCTTTACTTCCAGGATTTCTTGATGAAG
ATTATAGTCAAAGTCAGAAAAAATTGTGACGCATTTTTCGATACCGATCCTTGAGAGAAGA
AGATCAAAGTTCGTCTCGATAACTTCAGTAACTTTGCCACATTCTAAACTTCCAGGTGGGC
ATTTTTTGAGTATGTAGTCGGTTATGGATACAATGTCCGTGTTATATTCTTTTTCGATGTC
CTTAGTTTCTAAAATAAGTGAAAGCGCACTGGCGTACTTATTTTCACTTTTATAGATATGG
AAAAGAACTTTATTGAAATTTTTTTCTTTTAGTTCCAGTATAAAATTTTCTGTTGTTCTTG
AATGATAATAGGGTAAAAGCGACTCCAGAGCTATTTGAGAAATTTCATATATACCTTGAAC
CCTAGAGGAGCATATGGTATTAACAACGCAGTCGAGGGCTTGGTTAGACACTTTAATAAAT
TGAGGATATTTTGATATACTAGTTGCAATGAAAATTGCAACAAGTACCCTGATGTTGTCTG
AATTTCCCGTATCTTTCATAGCATCCAATAGTAGATCAATAACATATTGCCTACTTACCAA
TTCTGCTTCTCCAACTGATGCAACCATGTCATTGTCATCGTTAAACAAGGACGCTTCAAAC
ACTTCATTGAGCATTGCTAAGAACCTACTCGGATTCGATTTCAATAAAAGGTGAAAGTAAG
GAAATGCTGGCTCTTCTTCTGGATTTTCGCATATGTAAAGTTTATGATTGCTGTTCGACGG
CCATTTTATGGAGAAGCCACTAAAAATAAATGCTGAAAGTTCCCTTTGTATTTTGGAGCAT
TTATCACTTGGTGATATAGACAAGTTTTGTGGATATTGCCTGCCAGTAAGGATATACGTTA
CGTAATCAAATATAGTCGTTTCAGGAGGTACTTGAGGACCATTGAAGATCACACATTTTTC
ACTTTGGTTAGAAATCCTGTATATCAAGTCCACCACTGGGGTTTGATAATCATCAAAGATC
TTGTTCCAAATATATATTAATAAATCGAACAAATTATACTTTTGGCATAGTTTGACGGCAA
GATCAACATCAAGCGTAGTAGGATTTAACATGATGATTAAGTCTTCAATTACTTTTAAATT
CTCCTCCTTAGCATAGTAATCAATTATGGACCTGAAAAGAACTGGGGAAATTGACGTAACT
GATCCTTGGGCAACAATATTTGCTACAACTTCAAAATATACCGCGTTGTCCTTCAATTCAA
AGAACTCCAGACCCTGTTCCAAAAAGACGTCTAGAGAAGGAATTGAGTCTAGTTTTTTGGA
AGATTGCTGCAAAACACGAACAACTACCATTAATAATTGGTAAACCCTATTGTAGTCGGCA
TTATCTTTTTTTATAAGAAACCTTAGGGCAGCCAAGGACAGATTGTAAAATGGTTCCATAA
GTTGCTTAGTCCTCTCTTCCGTATTATTATCTAGCTTCAACAAGTTTGCCAGTGGACAGTA
AGGTTGCAAAAGTGATTCTATGAACTCCAATGCACCCAAGTAGTCGCCTTTCAAAATATGT
CTTAAAGTAATATCTGACCAAGACACAAATTTGCCAATTTTAAATGAGTAGTTTGTTAACA
GGTAGAAACTTCTTCTACTTATTACAAAATATTTATTAGGTGGGATCATCAAATCGTGAAT
CAGAAAATCCAATCTTAACAGGATCTTGAAGTCATGTTGGGGGTGCAATACCAAAAATTGG
TGCGATATGGTTAAAACACCAAGTAGGAGCTGGTCAATCCATTGAATGGATAATATAGATT
CTGCAAATTCAGGAGAATGGCTAGCGGACTGAACATTGAAGTCTGATGAAGATATGGAAAT
AACAGAAATTTTATTATTTACGGAATAAGCAACCCTGGAACAGTTTTGAGTCCATGAAATA
GAGCTATTCACGACTAGAGAATTTTGTACTGAGGGTTCAACAGTTTCTTGAAACATCAAAG
AAACGTGTGGCGATAATAAAATAAGGGCAAAATGTGTAGTTGTGAGTACACTCAACAAATT
AGTGGAAATTTTCTCCCGTGATATTAGTGGAGACAACTTTGACCTTATTAATTTCTCCTTG
GAAGAGTTCACATCTAAAATTTTTTTTGAATTATACACCAACTGCCAAAAGCCTCTTCTGT
AACCGTTATAGAGTGATACTTTACCTGTCCTATCACTAACAATCAGGGCTGTATGCCGAGC
ACCAAAAAAGTCTAACCCTGTGATTTCCTTGTTCACATGGTCATCGATGTGTAAGACTGCC
GGTAAGGCAGGCGTTGGGGTCATACCATTTGTTGGTTCAGAAGTGGGTTTCACTCTATACC
CTACGTTCAAGTTCCAAATGCATATATTTCCGGTCTCGTATGAGGCAGCTACATGAGTACC
ATCGGAACATATGACAATTGATTTCACTGGACTTCTTATTGAGTGAATAGAAGGGTCCTCA
GATAAGGTCGGCACTAGGATTGTCTGCAAATGTTCATTATAATTAAAAATGAGTACGCATC
CTTTAGAAGTGCCCATCAAAAAATACGTGGCTGTCGGATACAAGCACGTGGGCCCTCCATA
AGCACCCAGGATGGAATATACGTGTGTTAAAGTTGTCCATGAGACTACGGATTCGGAGCCT
TGTGACACTGCAGAAGCTACCCCTTTAGGACCATCTTCGTTCAGGGGAGGTGCCGTATATG
AAGAACTAGATGCCAGTTTTTCACTTAATTGGGTATACGATCTAAATTCTAGGAAAGTCTT
TTGAGTGTCATTAATAGTCGTATCGATGCTAGATCTGCTGTCGTGGTCAAGGCCATTTTGC
TCCATTCTAGGTGTAATGAGTAATGGTCTCGGCAGATATATATTTTACACTTATTAAGCCT
TTGTATGTATTGGTAATAACTGTCCTTTTTCACGCAGGTATATCATCGTAACCAGAGGTTC
CCTTTTTTTTTTTTCCACAGGAAACTCACGTTTTGATTATATGTCTTTCTCGTTTTTGCCA
TGTTAAGCTACGAATAATGAAATTTTCCTTTTCTTCTAATCGTGAAAAAGTTATCCACCAT
AACTCCCTACACCGCGTATTTTCGACAAGATATTATGAGTATGTGTATTTAAGAATATGAA
AAGAGATATACATAACTTGAATATTCCCGGAATAAATTCAATTAATAAACACGATTCCTTA
TATAGTGGTTACACAAATTAGTAATAATGTTTCGTGTGCAGTCGAAAAGTTTATCGTTCAA
AATTCCTTCTGTTTTTTTTAGCCTAAAACCTAAGTTATTTCGTTGTTTTTTTCATTTATTT
GTTAATCTTTACAATGTTGTTTTTGCTTTAATGTTAATTATAAAAAGTTTATAAAAAAGCC
TTTTATAATTTTTGCATAGCAGCAATATCGGTAGATTGGACGTGGTCTTCGTCTTCTTCAA
TGCTTTGTTGCAAGTCATCCAAGGAAACCTTGTCATCTTCGACAACACAGTTAATTTGCAA
CTTCTTGATACCGAAACCAATTGGGATAAATTGGTGAGCACCCCAGGTCAAACCTTCCATT
TCGATGGCCTTGACGTTAGCAACCATTTCTTCCAAATTGGTTTCATCATCCCATGGCTTGA
CATCTAGAGTGACAATGGACTTAGCAGCTGGCTTAGCTGGCTTAGCAGCCTTCTTAGCGTT
GTATGCGGCAATTCTTTCAGCCTTCAACTTTTCAGCTTCAGCGTCAGCTTCTTCATCGTCG
GAACCGAATAAATCGACATCGTCATCTTCTTCTTCTTCGGCAGCGGCAGCAGAGGCAGCTG
GGAAAGAGTCGAATTCATCGGCCTTGGAAGCGATGTGGTTGAACCATCTGGAGAATTCTGG
GTAAGCAGATTGGAAAGCCTTGAAGACAGTGACGTCAGCTTGAGAAACAGCAGTACTATTT
TAAAAGGAGAAACAAAACATTTTGCTTGTTAGTAATGAGAACTTTTTTCTTGTAATGCAAT
CTTTAGACTCTGTCTTTCTTTTTTTGAACAAAAAAGGAAAAAAAAATAACAGATAACTAAT
AATGATACTCTGCTCTGTGCTATCGTCAGATACTGTGATAGTCAACCACATCTCTTTTGTC
ACTCATATCGGGGGTCTTACTTCCCATCATAAACACGGACCAAAGAATTAAATTCATCATT
CACATAAGCGAAAAAAAGTAATCATTATTAGTTAACTTCCCTTTACATGTAACCATAGGAA
AAAAAAAAAAGAAAGAAAAACAACGATCTATAAAGTAAACTAAATCGGAACATACCCTTCA
ATGTATGACTTGTCAGCCAAAGAAGCGTTTAATTGTTTCAAAGTTTCAATCTTGGAGAAAT
CGGTGGATGCCATTATGTGTGTATATATTCGGTTGGACTCTTCAGTGCTGAAAGGTAGAAA
GCATGAGGTAAAAAGATAAAGAGTAGAAGGAAAAAAAAAAGAACCAACTAAATATAGTGGG
TAGATAACCTTAAACTATTTATTTAGAGGCGACAATGTGAAAAATTTTTTCTTCAAAGGCT
CGGTTGTCGACAAATTGTTACGTTGTGCTTTGATTTCTAAAGCGCTTCTTCACCTGCAGGT
TCTGAGCCCTAAGAAAAAAAATTTCCTTGGTTGAAAATGGCGGAAAAAAAAAATTCAGAAA
AAGAAATAAAGCACGTGTGCGCGGTGTGTGGATGATGGTTTCATCATTGTCAACGGCATTT
TCGTTCTTGTGGATTGTTGTAAACTTTCCAGAACATTCTAGAAAGAAAGCACACGGAACGT
TTAGAAGCTGTCATTTGCGTTTTTTCTCCAGATTTTAGTTGAGAAAGTAATTAAATTATTC
TTCTTTTTCCAGAACGTTCCATCGGCGGCAAAAGGGAGAGAAAGAACCCAAAAAGAAGGGG
GGCCATTTAGATTAGCTGATCGTTTCGAGGACTTCAAGGTTATATAAGGGGTGGATTGATG
TATCTTCGAGAAGGGATTGAGTTGTAGTTTCGTTTCCCAATTCTTACTTAAGTTGTTTTAT
TTTCTCTATTTGTAAGATAAGCACATCAAAAGAAAAGTAATCAAGTATTACAAGAAACAAA
AATTCAAGTAAATAACAGATAATATGTCAAAAGCTGTCGGTATTGATTTAGGTACAACATA
CTCGTGTGTTGCTCACTTTGCTAATGATCGTGTGGACATTATTGCCAACGATCAAGGTAAC
AGAACCACTCCATCTTTTGTCGCTTTCACTGACACTGAAAGATTGATTGGTGATGCTGCTA
AGAATCAAGCTGCTATGAATCCTTCGAATACCGTTTTCGACGCTAAGCGTTTGATCGGTAG
AAACTTCAACGACCCAGAAGTGCAGGCTGACATGAAGCACTTCCCATTCAAGTTGATCGAT
GTTGACGGTAAGCCTCAAATTCAAGTTGAATTTAAGGGTGAAACCAAGAACTTTACCCCAG
AACAAATCTCCTCCATGGTCTTGGGTAAGATGAAGGAAACTGCCGAATCTTACTTGGGAGC
CAAGGTCAATGACGCTGTCGTCACTGTCCCAGCTTACTTCAACGATTCTCAAAGACAAGCT
ACCAAGGATGCTGGTACCATTGCTGGTTTGAATGTCTTGCGTATTATTAACGAACCTACCG
CCGCTGCCATTGCTTACGGTTTGGACAAGAAGGGTAAGGAAGAACACGTCTTGATTTTCGA
CTTGGGTGGTGGTACTTTCGATGTCTCTTTGTTGTCCATTGAAGACGGTATCTTTGAAGTT
AAGGCCACCGCTGGTGACACCCATTTGGGTGGTGAAGATTTTGACAACAGATTGGTCAACC
ACTTCATCCAAGAATTCAAGAGAAAGAACAAGAAGGACTTGTCTACCAACCAAAGAGCTTT
GAGAAGATTAAGAACCGCTTGTGAAAGAGCCAAGAGAACTTTGTCTTCCTCCGCTCAAACT
TCCGTTGAAATTGACTCTTTGTTCGAAGGTATCGATTTCTACACTTCCATCACCAGAGCCA
GATTCGAAGAATTGTGTGCTGACTTGTTCAGATCTACTTTGGACCCAGTTGAAAAGGTCTT
GAGAGATGCTAAATTGGACAAATCTCAAGTCGATGAAATTGTCTTGGTCGGTGGTTCTACC
AGAATTCCAAAGGTCCAAAAATTGGTCACTGACTACTTCAACGGTAAGGAACCAAACAGAT
CTATCAACCCAGATGAAGCTGTTGCTTACGGTGCTGCTGTTCAAGCTGCTATTTTGACTGG
TGACGAATCTTCCAAGACTCAAGATCTATTGTTGTTGGATGTCGCTCCATTATCCTTGGGT
ATTGAAACTGCTGGTGGTGTCATGACCAAGTTGATTCCAAGAAACTCTACCATTCCAACAA
AGAAGTCCGAGATCTTTTCCACTTATGCTGATAACCAACCAGGTGTCTTGATTCAAGTCTT
TGAAGGTGAAAGAGCCAAGACTAAGGACAACAACTTGTTGGGTAAGTTCGAATTGAGTGGT
ATTCCACCAGCTCCAAGAGGTGTCCCACAAATTGAAGTCACTTTCGATGTCGACTCTAACG
GTATTTTGAATGTTTCCGCCGTCGAAAAGGGTACTGGTAAGTCTAACAAGATCACTATTAC
CAACGACAAGGGTAGATTGTCCAAGGAAGATATCGAAAAGATGGTTGCTGAAGCCGAAAAA
TTCAAGGAAGAAGATGAAAAGGAATCTCAAAGAATTGCTTCCAAGAACCAATTGGAATCCA
TTGCTTACTCTTTGAAGAACACCATTTCTGAAGCTGGTGACAAATTGGAACAAGCTGACAA
GGACACCGTCACCAAGAAGGCTGAAGAGACTATTTCTTGGTTAGACAGCAACACCACTGCC
AGCAAGGAAGAATTCGATGACAAGTTGAAGGAGTTGCAAGACATTGCCAACCCAATCATGT
CTAAGTTGTACCAAGCTGGTGGTGCTCCAGGTGGCGCTGCAGGTGGTGCTCCAGGCGGTTT
CCCAGGTGGTGCTCCTCCAGCTCCAGAGGCTGAAGGTCCAACCGTTGAAGAAGTTGATTAA
GCCAATTGGTGCGGCAATTGATAATAACGAAAATGTCTTTTAATGATCTGGGTATAATGAG
GAATTTTCCGAACGTTTTTACTTTATATATATATATACATGTAACATATATTCTATACGCT
ATAGAGAAAGGAAATTTTTCAATTAAAAAAAAAATAGAGAAAGAGTTTCACTTCTTGATTA
TCGCTAACACTAATGGTTGAAGTACTGCTACTTTAATTTTATAGATAGGCAAAAAAAAATT
ATTCGGGGCGAGCTGGGAATTGAACCCAGGGCCTCTCGCATGCTTTGTCTTCCTGTTTAAT
CAGGAAGTCGCCCAAAGCGAGAATCATACCACTAGACCACACGCCCGTACTAATTGATGTC
TTCCTTTTCGGATAGATGTATATATATACAAATTGGTCAGATTGCTTTTGGCTCCCTTTCG
TACGTAACTCATTTAGACTACGGATCACTAGCACTATCTCACCAAGTTTTTAAAAGATCCA
CTGTGATCATTAAAGATTCTATTTCAAATAAAAATCAATTATCATCTATCGACTAGTTTTC
ATGGTACTAGTATATTATCATGTACAGTGTGAGGGCTCGACATGAAGATTGAGAAGACAGT
CATCGTTTTCAATGGAAGCTGAAATACAAGCACTGAATAAAAAGAGATAACAATATTTTAA
TGTCGTGATATTGGTTCCCTTCTGCTGGTCTTCGAGGAAAATTTCTGGTATGTTTTGTGTA
TCTAATATTATATAGCCTTAAATCACTACCTATTTTTCAGATCCGCCAAGGAAGCCACTCT
GTGAACTTTAAATAATATTACAAATTGCTACAGCATCTCGAATTCAAGTGTTTTCAGACTT
ATTTATTTAATTCAAGAAAATGTTCATAAACTTTCATAAAGCAATCCTCAATCCTCTTAGC
GCTAATGTTCACTGCACCTTACATGATGGCGTTTGGTTATATTTCAATCCTTTTCAGCGAC
GTGTCCCGAAACACGAAAAAGTACATTCTGCCAAAACTTGAACTAGTTAAAATGAAAAACT
AACAAAATCTCCAGTGATTTCGATTCATTAACCTTAGGGATCGACACCGCCAATTCTGCAT
CAGGTGACCCAAACTAGAATAAGATAAACAGTGGAGTACACTCATTGTAAAGGAAAACCAT
GATCAAATCTACAATTGCTCTACCCTCTTTCTTCATTGTTTTAATTTTGGCGTTGGTCAAT
TCAGTGGCTGCATCTTCCAGTTATGCACCAGTTGCTATCAGTTTACCAGCATTCAGCAAAG
AATGCCTGTACTACGATATGGTTACTGAGGATGATTCCCTGGCTGTGGGTTACCAAGTTCT
AACCGGTGGTAATTTTGAGATTGATTTTGATATTACTGCTCCTGATGGATCTGTGATTACT
AGTGAGAAACAAAAGAAGTACTCAGACTTTTTATTAAAATCGTTTGGAGTGGGGAAGTATA
CCTTTTGTTTTTCCAATAACTATGGTACAGCGTTGAAAAAGGTAGAAATTACACTAGAAAA
GGAAAAAACTTTGACTGACGAGCATGAAGCTGATGTCAATAACGATGACATTATTGCCAAT
AACGCCGTGGAGGAAATAGATAGAAACTTGAACAAAATCACGAAGACTTTGAACTATTTGA
GAGCCAGAGAATGGAGAAACATGTCTACCGTCAATTCCACCGAATCAAGGTTGACTTGGTT
ATCTATATTGATTATCATTATCATTGCCGTTATAAGTATTGCCCAAGTTCTACTTATTCAA
TTCCTCTTCACTGGTCGTCAAAAAAATTACGTTTAAGAACTTTTCAATCTACGAAAAATAT
ATGTCCGCAATATAGAACACAATTAGGTTTATATTCGACGTGATTTTTTTTTCTTCCTTAG
CCCTATGTATATTTACTGTATAGGATAAATGAAATACCAAAAATAAAAAAGTATAAAACGA
AAGAATATAACCCTCGTTTATATCTGGTCATTTGTCTTGCTCATTTGTTAGCATTTAAACT
TGCTAATACGAAACTCAATGTAAAGAATACTTTAAAACCCATGTATTCTGTACCCAATAAC
CCATCAATAAGCAGTTTCTTCAAGTCTACATCTTTCAAAACAATTACAGATTTGATATTTT
TCAAATTAATGCGAATCCATCCCTTGTACCGTAACCATTCACAAAGAAGCATGCTTGTAAT
ACCGACATACATAAACAAAATTGATATCTTAGCCACCGTAACTCCTAAAACAACACCGAAT
AATGATCCCAAAAACATCTGCTTGTGACTACTTATTTTGTTCCTCCTTTCCTCGGTAATTG
CCGTACTGTTGCCCACAGTTGGTTCCAAGGGACCCTGTTGTTTGACAGCTGCCCCTAAAGA
ATCATTGAATATCAACTTAGAAGGCTGGCGATTCATCAAGTAAAAGCCACCAGCAACTATG
CCAGCACCGCCTAACCCTACAGAGCGAGTTAAGGGCTTTCCTAATTTATTGGCGACATTAA
ACCTCCATAAGGGGACGTTCTTGAACATGCGCTTCCCAACATTCAAATTACGAAACACCAA
CCGTTGCATATTAAAAGCCAAAGTCATTTTACACCTATTATTTTAAGTTCTTCCTTCTTGC
CCCTCTAGCGTTATGCTGTTGTATGTATAATAAGATGCCTTGTTTAACCAATTTCAACAAC
CCCTAGGTTTTCTAGCACTTGTTGGAAAACTTAAATATGAAATGACGGATTTGTAAAATTT
TCACGACACAACAGCTTCACTTCTAATAATGTATAAAATATAATTTATGTGTGAACATAGA
TGGTTACAATTTTACATAGGTAAATATGACCTCTTATTCGAAGGAAGAAGCCCTCCAACTC
TTTCATTCTGATTTAGGTCGGAGTTCGTGCGCTTGTTTGCGTCTTCTAGCACCTTCCCTGG
CCCAAAACTCGTCTCTATAAATCTCCCATCCTTCTCTAATCTCTGCACTAAATGCTCTGGG
GTTGAGGACTAATTTCACATCCACAGCTCCGATCCTCGGTTGGGATTGTATCGTGACACTT
TTCCAAAATTTCACAATGGCATTATCGTCTTTAAGCCACAGAAATTTTTTCAAACAATAAA
TATTACAATAAGCAATTGTTCGACTCACAAATCTTACTGAATCTGTGTATTTCTCGTCCCA
CGTAGACTGTACTTTAACTAGCTTCACATTAAACTGCCTAATCCCTTTATTAGTAGAGGTA
AAAAATCTTCTTGGAATGACGATAGTTCTTCTATATTGTCCACTGATATGAAAAAGAACTA
CAGTAATGGAAATGAAAGAAAGAGTGAATTGCAAAATAACCCTATGGAGGCCCTTGACATA
ATCTGAAGTGAAATAAAGTTCGTAGAAGGTAAATGCGCCTACACCGGCCATAGACGCTAAG
AACAAAGTGAATTGCCACTTCAGTATCTTTTGTTCGTGAGCTTGGCGTCTTAAATCATCCT
CCAGTATCAACAAATTCCTGAAAATCATCGATGCTGGAGAGATATTACTGGAGTTCCGTAT
ATTCTTCGCACTGGATGTCTTGCTAGTAGAACGCCTGCGAGGCCCGGACACTATACTGGCA
CTATCATCCTGGGCATGGTTCCCCACATCGCCTATGCTCTCTGGCTCCATGACCTCCTTTA
TTTAGCTTTCCACTACCTTTCTTCCTTTGTGTGTATAATCAATAGATTTTCGCTAAATTTC
GCATCTTCCCTTTTAAGAATAATTAGTATTTAATTTTACTTTGACTTTATTGTTGAGTGAA
GAAACAAAGCAAATATACGTTAGGAAAAAGACACGAACAGAGAAGACCGATCTTGATGCTA
CCCTATATGGACCAAGTACTAAGGGCATTTTATCAGAGCACCCATTGGAGTACGCAAAATA
GCTACGAGGATATAACGGCCACATCGAGAACATTATTAGATTTCCGAATTCCCTCAGCAAT
ACACCTGCAAATTTCCAACAAATCTACTCCCAATACATTCAATTCTTTAGATTTTTCTACG
AGGTCCAGGATAAATGGTTCTCTGAGTTATTTATACTCCGATGCACAGCAATTGGAGAAAT
TCATGCGCAACTCTACTGATATCCCATTACAAGATGCCACCGAAACATACAGACAATTGCA
ACCAAACCTCAATTTCAGTGTTAGTAGTGCGAATACGTTGAGTAGTGACAACACCACAGTC
GACAATGACAAGAAATTACTACATGACTCGAAATTTGTTAAAAAATCCCTTTATTATGGTA
GAATGTACTACCCCAGCTCTGATTTAGAAGCAATGATAATAAAACGACTAAGTCCACAAAC
CCAATTTATGCTTAAGGGTGTCAGTAGTTTCAAAGAAAGCTTAAACGTTTTAACGTGCTAT
TTTCAAAGAGATTCTCACCGCAATTTACAGGAGTGGATATTTTCCACCAGTGATCTATTAT
GTGGTTATAGAGTATTACACAATTTCCTTACCACGCCTTCCAAGTTTAACACCTCACTGTA
CAATAATTCTTCGTTGTCGCTTGGTGCTGAATTTTGGTTAGGGTTAGTAAGTTTAAGCCCC
GGTTGTTCGACAACTTTAAGATATTACACACATTCTACAAACACAGGACGACCACTAACTT
TGACATTATCTTGGAATCCATTATTCGGCCATATATCCTCCACATATTCGGCCAAGACAGG
GACAAATTCTACTTTTTGCGCGAAGTATGATTTTAATCTTTATTCGATTGAATCAAATCTT
TCATTTGGGTGCGAATTTTGGCAAAAAAAGCATCATTTGCTTGAAACCAATAAAAACAATA
ATGATAAATTAGAACCAATCTCCGACGAATTGGTTGATATAAATCCAAACAGCAGAGCGAC
TAAACTACTGCACGAAAATGTACCGGATCTGAATTCAGCTGTTAACGATATTCCTTCTACA
CTAGATATACCTGTTCACAAACAAAAGCTATTAAATGATTTAACTTATGCATTCTCGTCGT
CATTAAGAAAAATCGATGAAGAAAGATCTACCATCGAAAAATTTGATAACAAAATAAATAG
TTCCATTTTTACCAGTGTTTGGAAATTAAGCACGTCATTACGTGACAAGACTTTAAAACTA
TTATGGGAAGGCAAATGGAGGGGATTTTTAATATCTGCCGGGACAGAGCTGGTATTCACTA
GAGGCTTTCAAGAAAGTTTATCCGATGATGAAAAGAATGATAATGCAATATCTATATCAGC
AACTGATACAGAAAACGGCAATATACCAGTTTTCCCGGCAAAGTTTGGCATACAATTCCAG
TACTCCACATGATGAGTAATGTGAAATAAAATAAAGGTTTTAATATACAGGTTAAAAAATA
AGTAATACAATGTGTATAATCATAATGGCGTTAAAGCAGAATAAAGTAACCGAACACCTTA
TCTTTTGTGTCTTCTGCTTCTCATGGCGTGCTCCCACTCATTTAGTTCGAACCGCAAACTT
TCGCTCAAAGCTTCATCATCGTATCCATCCAATTGGTACCACAGATTATAGCCAGACAATC
TAGTACCAATTTGCAGAATTTTTTCCATTTCTTTAACAACTTCTTCCATTGGAGAAACGCT
ATTTCGGATGATTTGGTTAAATCTTTTGTGAATCCCCGATAACTTCATTGTCATTGGGGTG
TAGAGAGGGGTAGGGCAATCGGCTTCAAAAAGAGGATTAAAGCTGACTTCCTTCTCCACAT
CAGAGCCTGGCTTGGCATCCTCCTTGTTTAGTTTTTGGTCGGCTTTCAGTTTAGCTTTTAT
TTTCTTGGTTTTGAACTTCTCAATTTCTTTAGAATTGTGTATAACAATCCAAGATATTATA
ATCTCATCCGTATCCTCCAAAAATTCTACTACTGATTTCTTAGGCAGGTAATACCTCGAAT
GGGTGAATTCTAAATACTCCAGGATGATCTCCGCACCTTGAACGTATTTCTGTTGGAACGC
GGTCAATTGCATATCTTTATCTTCCTTTATTGCGTTCTTTCTTCTTTTCCTTTTCGGTACC
ACTTGATTATCTTCTTTCTTTTGTGTATCCTCTGATTTCACACCCTTTTCCTTCACATCTT
CTTCTTCTTTCTTGACATCTACTTGAGTCGATTCGGCAGTTGTCTTTGCCTCTTTGGACTG
TTGCTTCTCTGCATTCTCGTCATCAGCTTTTTTTGGTTCAGGTTCCGTGGCAGCGGTTTTG
GAACTTTTCACCAAGGTTATCGAGTTTAACCGGTGATCTTCGGCTACGTCTTTAGCTTTAG
AGGGAGGTGCAGGTCGCGTTGTTGTGACAGATGGACGCTTATTAACTGGGTTCTCCTCTAG
TGACCTTTTTTTGGCAATTTCAATGAACTTTTTAAATTCCTCCAGTTGACTATTATTGGCA
AGACCCTTTGCGACGGTTTCCATTAAAGTGTTTAGTTTTGGATCTTCTTGTGCCATCAAAT
TCAAATTCATTATCATTCTTGGGTCATGCATGGAGGAAGAAGGTGAACCCTGTTTATTTTT
ATTTTGTTCCTTTAGTTTTTTCATTTCTTCCTTTCTTTTTAGCTTCAGCGCCTCCTGTTCC
AACTTCTGCTTGGCTTTATTTTCCTTCTGCAATTGAAGTTTTTGTTCCTTGGCTATTTTCT
TTTGCATCTGCTGCCTTTTCCTTTCCTCCATCCTCAATCTTTTGGCCTCTGCATCGTTCTT
TCGTTTCAGTTCCTTTTCCTTTTTCTTCAACTCTTGCTCATCTTGCCATTTCTGTTCGATT
TTGTCATTCTTCAGTATGAAAAGTCTAACTTTGAACGTGTGAGGACCTCCACTCATTACAC
AATCGCACATTTTCTGCATCTTATCTCGAATCAAAGGAATCGTTCCAGATGTTGGACTCTC
CGTCGCTGCTGGGGTAGATTCACTAACAATTTTCTTAGGTCTTCGCCAATACAGTTCAAAC
ATCTCACCCTGAACCCAGGTTCTTCTGGAACTGACCAGAGAGTCGTAAAGCACCCCAGAAT
TTTTAATTGATTGCGGATGAGTAAGCGAAGAGTTATAGTTGGGCAGCTCCACACTAGCAGG
CAGTCCCGCGACTATTTCGAAGGGCCTATTGGTGGCCAGCTTCGCTCTTGAAGCATACTCG
TCATAGTCATTACCTACTTCATCGTATGCATCATCGCTTTCCTCATCGTCGTCATCATCAT
CATCGTCACGACCACGCTTGCCCCTTCTTGATCTCGTTCTAGTTCTGGAAGCAGGCTTCTG
CTCTATAGAGGATTCTTTGGACCTGGTTCTCAAGACAGCAGGCATTCTTACTTGTCTACGG
CGAGCGTTACTTCCAAATCGCATGCATATGCCTTTATGTATACTACTTCTGCACTATAATA
ACGATTTGGAAAAAACTAAATCATCTAACACGATTGATTGAGCACAGTATTAATGGATATT
TTAGACTATATATTTATAAAAGGATATTTATCGTACTTAAAAAGGTCCGGTCGAAGGCAGA
GACGTGGCACTGGCGATTAGTTGGTGGCTTGTTTCAAGGCTTGCTTGATGTCTTCCAAAAG
ATCGTCAGTGTCTTCAATACCGACAGAGATTCTAACCAAGTCGTCAAAAACACCAGAGGCC
TCTCTGGCCTCCTTTGGGATACCACCGTGGGTCATCACAGCGGGCACTTCCAATAGAGATT
CGATACCACCAAGGGATTCGGCCAATGTGAACAGTCTTGTGGAGGAGGCGAACTTGGAAGC
AGCTTCAGCACCACCCTTGATTCTGAAGGAGATCATACCACCACCAAGGGCATCACGGTGT
TGCTTTAACACTACGTCGTAGTTAGGGTGTGTCTTCAAACCTGGGTAGTTGACTGCGACAA
CGTTTTCCTTGTCTGCTGCCAAGAATTCAGCGATTTTGTTGGCGCTGAGGGCAGCTTGTCT
GACACGTAGATGCAAAGTCTTCAAACCTCTGTGGGTCAACCAAGCATCGAAAGGAGATGGG
ATAGCACCAATGGCGTTTTGTAAGAACTGCAGACGCTCGTACAATGGCTTGTTATTAGTGG
CCAGGACACCGAGCACAACGTCTGAGTGACCGTTGATGTACTTTGTAGCGGAGTGGACAAC
GATGTCTGCACCGAAGTTCAATGGATTGGAGATATATGGGGACAAGAAGGTGTTGTCGACA
ACCAAGATCACGTCTTGGCCGGCAGCGTGCTTCTTGATAAGGTCTGCCACCTTTTGGATGT
CGGTGACCTTCAAAGTTGGGTTGGTTGGGGTTTCGATCCAGACCAATTTGGTGTTTTCCTT
TATCAATTGAGGTAGATCGTTCAACAAATCGTTAGTGAAGGAGGTTTCCACACCGTGAGCG
TTGGCGACTTTGGTGAAGTATCTGTGGGTACCACCGTACACATCACCGATAGAGACCGCAT
GGGAGCCCTGAGGAAGCGATTGCAAGATTGTGGCGGTGGTGGCAGAACCAGAGGAGAAAGC
CAACCCGTATTGAGCGTTCTCTAAAGCGGCAACTGCTCTTTCCAAGTTCTCTCTGTTAGGA
TTTTGAGATCTGGAGTATTCGTAAGTACCGATAGGGTTAGCTGGAGAAGATTGTTTGAAAG
TGGTGGACAAAGAAATGGGTTCGATCACGGAACCGTGAACGTCCACATGTTCACCGGCATG
AATGGCCTTGGTAGCAAATTTATCAGATTCTTGTAGAGTCATATTTTTTTTGGTTTTGTCT
TGTGTGTATATGTATAAGGTGCAAATGTCTATGTGTATAGGCCTCAATTGTACTTTCAAAA
TTCAATCTGGCACGGCACAAGTTCCATCTACCTGGCATCTTATGCTTTAAATAACTGAAAT
ATTTTTTTCTTTTCTTTTCCTCGAGGATTTTTATGGAAAAAAAAGTGTGGCGCCACAACTG
GCTGAGATCACGTGAATGGCTAATTATTAGTAATGAAGGGTGGAATTACATAGCGTTACAA
CATATTTAAGAATAACAAAAAGAAGTGGTATGGGGTCCAGTGTGGCGGTCACTGGGCCCAC
TGGTGGAAGTCGTCGTTGATTTCGGAGTCTCTAAGCGGGTTCAACTCAGGAGCACCCGGGA
AGGAGTGGAAATATTTGCGCAGGCCTTCGAGGTCGCTAATCTCGTTATTGAGCCTCATTCG
GTCCACAATGACTTCGAGTTTGTCCACCGGGTTGGCTCTGTAGCGGTACTCGATGCTTTCG
CAAGCGAGGTCCTCTGCCACGGGCTCGCCGGGATAGCACAGCTGTGCTGCGCTGGCGTAGC
CCGTGATACAGCTCAGCGTCTTGTTATCAAGTTTGATGGGGACGTGGTAATTGACATCTGG
GATGACTATATCCATATCGCGGCGCTCCTTGTTGATATCGTACCAGGTCTGCGTGGTTCTG
TTCAGCAGCCTGGCTCGCAGGTCGGTGACCTTCTTGTGGAAGTCCTGGTGAATGAATGTCC
TGGTAGCGATTGTTTCTGTGTTGATGCATGAAAGCTCGTACTTCTGTCGCTGGTACGCTCG
GTGTAGCTTGTAGTCACGGATCGCGGCAATCTTCGAGTAGTAGACCTGCAATTCCGGGTGT
GACCCTTCCAGACACATCTGCAGCTCCGTTTGCAACCGCACCAATTGATTGTCATATAGTT
TTTGGCGCAATTGCGCGAACTTGTACTCGATGTCGGTGATTTCCTTCAGCGCAGTCATCCT
CTGTTCCTCCATTTCGATGGGGGAGGGCATCACCAGCGCAGGCGGTGCTGTATGCTCGTTT
TCGTTTTCATTATCCTCCTCGTTGTTTTCCTCCTCATTATCACCTTCGTCCCCTTGCTCGT
CCCTGGCGTCGGTGCTCTTCTCCTTGCTGTCAATTGCCTCTTCCAGTTCTTGACTCTTTTC
CTCTTCCTTGCTTTCGTCCTCGTTCTCTCCCGGCACTTTCATCTTCTTGGCCTCATCTATC
GCCTCTTTCTCATCTTCGTGTGGTCTTTTCAAGCTCTCGGTGAGCGTCTCTTGCTTCACCA
GGCTGGATAGCTTGGGAGCGTATTTCAACTCCGGCAGATTGGCCAACGACTTCTCCTCGTC
GCTATCCATCTTCTCTGTTCCTGCGTCACTGGATATACAGTATTCCGATAAATTCAAATTG
TGATTCAAATCCGTATTGAAGTCAATGTTGCTCAACACGCTCTCTTGATCAAGGTCCTGTT
CTTTCGCTGTGGTCTGTTCACTTTCCTGTGGTGTTTGCTGACTCATCTGCCACGATCGATG
CGCCTCCTCTTGCTTCTGTGCTTCCTTCCCTTGTACTTTGCCGTTGCACTGTTATGAGTTT
ATTATTTCTAAAAATCATTTTATAAGAATAAAATTTCCCAGCACGACTTTGATCACCCGAA
AGGGCAAAAACAAGTAAAGAACAAGAAATAAATGCTGAGACTTTACAATGGAAAACGAATA
AAGCATAGAGACAGATCTCACGACAGCAAATAGATGCGTAAGCACACACGGTATGGATGTG
TTGAAGCTGGGTTATGAACTGGACCAGCTCTCTGATCTGGTCGAAGAAAGAACAAGGCTAG
TGTCGGTGTTGAAGCTCGCCCCGACCTCAAACGATAACGTTACTTTGAAACGGCAATTGGG
CTCAATATTGGAGTTATTGCAGAAGTGTGCGCCCAATGATGAACTAATATCCCGATACAAT
ACCATACTGGACAAAATTCCTGATACGGCGGTTGACAAGGAGTTGTATAGGTTCCAACAGC
AGGTGGCAAGAAATACTGATGAGGTGTCCAAAGAGTCTTTGAAAAAAGTGCGGTTCAAGAA
TGATGACGAGCTTACGGTCATGTATAAGGATGACGATGAACAAGACGAGGAGTCGCCGCTG
CCTTCGACGCATACTCCATACAAGGATGAACCATTGCAATCGCAGTTACAGTCACAGTCAC
AGCCACAGCCACCACAACCCATGGTTTCCAACCAAGAACTATTTATTAACCAGCAACAGCA
GTTGTTAGAGCAAGATTCCCACTTGGGCGCACTGTCTCAGTCTATTGGGAGGACTCATGAC
ATTTCGCTGGACCTTAATAATGAGATCGTTTCTCAGAACGACTCGCTGCTGGTTGATTTAG
AAAACCTGATTGATAATAATGGTAGGAATTTGAACAGGGCCTCTCGGTCCATGCATGGCTT
TAACAATTCTAGGTTCAAGGATAACGGCAACTGCGTGATTATTCTTGTGCTGATAGTGGTG
CTCCTGTTGCTTCTATTAGTATTATAACATTATATTCTGTTTTTTAGGCTCGAATACGAAG
TTTGGTTTTGATCTTTTTTTTTTTCTTTTTCTTTCACTTAGTAATAACCTCCTCTTTAATG
ATTCATCATATATTTGTATCTATATATACTTTATAGCCCAAAAAAAAAAAAAATATGCAAA
AGATCAGTAAATACTCATCTATGGCAATTCTGAGGAAAAGACCGCTGGTAAAGACTGAAAC
TGGGCCAGAATCAGAACTCCTACCGGAGAAAAGGACCAAAATCAAACAAGAAGAGGTTGTC
CCTCAACCCGTGGATATCGACTGGGTTAAATCGCTGCCAAATAAGCAGTACTTCGAATGGA
TTGTGGTTAGAAACGGCAATGTGCCCAACAGGTGGGCCACACCATTGGACCCCTCGATCCT
TGTCACTCCGGCCTCGACGAAAGTCCCTTACAAGTTTCAAGAAACATACGCTAGAATGCGA
GTACTGAGATCTAAGATTCTAGCCCCCGTCGATATAATTGGTGGATCATCCATTCCTGTAA
CGGTTGCCTCTAAGTGTGGTATCTCGAAAGAGCAGATATCACCGAGGGACTACAGATTACA
GGTCCTTCTTGGGGTGATGCTATCATCGCAAACAAAAGATGAAGTTACCGCAATGGCAATG
CTTAACATAATGCGGTATTGTATAGACGAACTGCACAGCGAAGAAGGTATGACATTAGAGG
CCGTTTTACAAATCAATGAGACCAAATTAGACGAATTGATTCATTCAGTTGGGTTCCACAC
AAGGAAGGCCAAGTATATTTTGTCAACCTGCAAAATCCTTCAAGATCAGTTTTCGAGTGAT
GTTCCAGCTACGATTAATGAGCTATTGGGCCTGCCCGGTGTAGGGCCCAAAATGGCTTATC
TAACATTACAAAAGGCATGGGGCAAGATTGAAGGTATCTGCGTTGACGTTCACGTGGATAG
ATTGACCAAGCTTTGGAAATGGGTAGATGCGCAGAAATGCAAGACTCCAGATCAGACAAGA
ACTCAATTACAAAATTGGCTGCCTAAGGGGCTTTGGACAGAAATAAATGGGTTGCTGGTTG
GATTTGGACAAATAATCACTAAATCGAGGAACCTTGGTGACATGTTACAATTCTTGCCACC
GGATGATCCCAGAAGCTCCTTAGATTGGGATTTGCAGTCTCAATTGTACAAGGAAATCCAG
CAAAATATCATGAGTTATCCAAAGTGGGTGAAATACCTGGAAGGAAAACGTGAACTGAACG
TGGAGGCGGAAATCAATGTTAAACACGAGGAGAAAACAGTTGAAGAAACTATGGTCAAACT
GGAAAATGATATTTCTGTTAAAGTAGAGGACTAAGTGTGGTAAAAAAAAAAAAAAAGAAAA
GAAAAGAAAGCAGGCCTAGTTGTTAATATGTATACTTTTTATTCATTCAAGTGTACATATG
TGTATGTATGTATATATTTGAACTAGTATCAATTTTTTAAAAGTTCTTGACATTCTGCCAA
ACTTTTCTTAGCGAAGTATTTTACATCAACATCTTCGTCTTGACACAGCGTTTGCAATGAG
GGTAAAATTGTGTTCTTAATTAATGCATCATATTTGGCCTCGTCCTTAATTAAAACCTTCA
CTATCACAGCGTAGGATTTGGCCACATTAAACCTAATATTTGGAACACCGTCATCAGCCAA
GTGAGAAATGAATGGTAATAGTTGCTCAGTAACGACATCTAACGATACCACGGGCACCAAA
GTGGTTAGAGCAGAGAGTATTGTGAACCTCGAGACAAAATTTTCCAGTAATTGTAGATCAA
ATTTGAGCAGTCTTGAAATAATTTCATCACGACACCAATCAGAGCCAAATATTTCCGTTAA
CCTTTTTAAATTATTCACTGCGGCTTCTCTGATAGAATAAACAGTATCCCACAACCATGAA
AGACATAAATCGCTTAACTGTTGGTCAAAAAATTGCATACCTAATTGTTCTGCCAAGATAG
GTATGTACTCAATTATAGCCATTCTAACTCTCCAATTCACGTCCTTGGCTAATTCTGTTAT
GGCAGGTAACAAAGAGTCTGATAGCAGCTCAATTCCTATTACGTCATTGACAACCTTCAAG
CTGGCAATGATATTTAAACGAACGTCAGGGAACTCATCTCTTAGCATATTCAGTAAAATCG
GAAGAAAATTGTTAATGACTTGATCTTTATTCAACAGTAATACAATATTTGTAATCTTAGA
AGCCAAAGCAGATCTCACTGTTTCACTTTCGTCCATACTCAAATTCTGCACAGCAGGTAAG
ATCTTATTCAATATAATTGAAGGATCATTTAGGAACTTGGCAAACCCAGAAACTTGTTTAG
CCACAGCTTCCCTAACATCTCCCTCGTTGTCCTCACAAAGGTTCAAAAATGGTTGTACTAA
TTCATCGATATATGCTTGGTTGGAACTGAATTGCGAGGCTAAATCTGAAAATCTATCGGCA
GCCATGTAACGTACCCTCCACGCTTCGTCACCAATTAATTTGACAGCAGAGTTCAATAAAT
CTTGAGTGTGAGACTCATCACCTTTAGCGTTAAAAAATTTCAAGATGGAAATTAAACAATC
AACTGCCAGAAACTTGACAGAATCTTGATTATCGTTAATGATTTTCTGGAAAATGTTAGAA
ATGTAATCCCAATCTTCGTCTGTAGATAATCCCAAATTTTGAGTCAACAGATCGATCAAGA
TGGGCAGGTTTTTACCGACGGCCCTTTTCACCATTGGAGTATCATCTTGAGCGAGTTGTAA
GTATAAAGCCAGGATATTCTTTCTCAATGAATCATCTTTGATTCTAACAATAACAGACTTG
AAAAGACCACAAGCAGAAACTTTTGAAGAAAACCAATCTGCAGTAGCTAAATGTTCAATTA
AAGGGACGAAGTCACTAAATAATTGTTCTTGAGAAAGTTCTTGGGCCACGTTATTCAGAGA
ATCTACGGCCTTTTCTCTAACCAAAGTTTCTTCTGCAGATGCCAAAATTTCCAAAACTGGT
AATAGGATTGTGGCGTATTGAGGACCGCCAATGTAGGGGACAAATTTTCCTAACTGTTCGG
CTAAAACGGCAAACACCTCATCTTCATCATCTTGTGCAACTTCCGTTAAAAAGGGAATCAA
CTCGTTTCTTGTTCTTTCGGGACCGAGTGCCAACGCGATGGTATCTAGTTTTTTCATGGCT
TCTACCCTATTAGCAATATCATCATGTTTTAACTCATCCATAAGCAGAGCCAAGGGATATA
ATGACTCGTTAGAGTCTGAGTCCTTAGAGTTTGACGTTGTTGATGTTGTTGATGTTGTTGC
TGCCGAGGGCACGGCACCTGCCGTTGTTGATCTTGCTCCAGACATATTTCGCTCCTTTCTG
ACCACTCAATTATTCTTCGATAATCAGATACCAGTTGTTATAGTCGTCGAAATAAGTTCCA
CGTTAGTATTGTTGCTATCTGCCTTCCTTCGTAACTTAGTTCCCTAACACTTTCTCCTGTT
AACTCTTTCACCTTTTTCGCTTTCCCTGCAAAAAGGGCATTCCGGGTATTATCGTCTGTAG
TGATTTAATAATGGTAATAAGCTCTTTGCATTAGGAAGAGAATAGCAGTAGTATTGATCAA
TAGTTCATGTGGTATCAGTATTTCTGCTTTTAAGGTATGGTTTACTATGTAATTTCAATAT
TTACCCTATCTTTGTTTTCTAAATATGTAAATTTTTTATATTTAAGTCTTGATTAACTGCT
TTGGATGCTGTATTTTTATCATATTAACATTTTGATTAAAGAAAGAAAGTACATATTGATT
TATTCATATTTAAATAGAGAAAACTACCAACTCATTACTGAAGAAAGTAAGAAGAACGACA
TACCAAGCATTGTTTCTACTGGATATTTTTTTGCATTTTCTTTTCCAATTACTAATGTCCT
AGAATGATCATTAATCCTTCAAATAACCAACCATTTGTCGTTATTTATGTCGTCAATGGTG
GGTCTCTTCGGTACGCAACGGTTCAAAATACTCTTGATTAACTCAATGCAATCTTCACTAA
CTTCCTCTGCATTATTGAATTTCAGGTCGCCTTCTAATATTTCATCTATATTGTAGAAGGG
GTTTTCTTTGAAGACCACCGTATACAATAGAATACCAATAGCCCAAATATCCTGTGGTTGG
CCCTCATAAGGGTTTCCTCCTAAGACTTCAGGGGCAGCATAATCTATTGTCCCAACAAAAA
CATCAAATGGTCCGCTTTTGACATACGCAGCAGATCCAAAATCAATAATCTTAACAAAGCC
TTTAGAATCTACGATAACATTCTCATCCTTGATATCTCTGTGAACAATACCCTGGTCGTGT
AGATGTTTTATTCCCGCTACAACCTGCTTGAATATCAATTTTGCTTCAAATTCGGTCATGT
TGGTTTTAAATTCAATTAGATCGAAAAGATCTATACATCCTGTTTCACCATGTACGGGAGT
TTCGATATAATAGTAATCGTCGTCTTCAAAAAAATCCAGTAACCGTAAAATATTCTCATGT
GGTTTTTTGTTCAACGTGGCCATAATTTGGATCTCAGAAGGTATAGTGCCTAATTTCCTAT
CTCTAACCCATGTATCTACAAGGATTCTTTCTTTAAAAATCATCTTAATCACCACAATATA
CCTATTCTTCTTATGAATACATAGGTTGACCTTACCATATGCACCTTCACCCATTTTTTGC
AGACTTACGAAGTCCGAAAACTTCTTAACATGCTTTTGAGCACCGATGTTCTTTTCGGGGG
TGCGTAGGAAAGTACTAACAGGTTGGTTTCCTCGCTTGTTAGTCATTATGATTCCGTCTTC
GTCTTTAGGTGATCCCGCTAATCCGTTTTCTGTAGCGTTTTCGTCAATTAGCTTTTCCTCT
TCAAGTGGAGAAAGCCCTTTCCCAGAACTTTTAGAATCTGCTAAGGATTCAGTGCTTGGGG
AAAGTGAAATTTTGCTAATAATCAAATTTTCGTCAACTTTAAAATTTCCTTCTTTCACAAA
TTGAGATTTATCTCTTGAGTAAATTCTGGCCAATTCTAACTTGTGCTTCATTTCGGGGTCT
GCAAGCATCATCTCGCCACTGTCCTTATCGTTTTCCAGGGGAACTTGTTCCTGCTCGGACA
AAGTAGATTGAGAATGTGCTCTAGAATCATCTCCGATTTCATACTTAAGCTTATTCGTTCG
GTGGGCCAAATCCTCATATGTTGACAGATTACTCATGTCCTTTAATGTCCCGGTGGATATC
CTAGACGAAGATTTTTTGGAAGAGCTGGCAGAACTACTTGCACTGCTCATTAAACTTAATT
CACTCTCCTTCAGCATCTTCAATTGAGATGGATTTGTATTATATTCTTCAAATACCACGTC
TCTCGAATGTGTAACCCAAAGCAAAATCACTTTAGAATTCATGACACGCAGCTGGAAATCA
ATTTTGATTTCACAGCCATCCCTATGAAGGCCATCAATACCCACCGACGTATAAAAGCTTT
TACGATCACCCATAATCTCTGCCTGAATTTTCCTAAAAAAATGTTCTGTTAATACCAAACC
TTTATTTTTATGGAGTGTGATATCCAACGCAGGATATTTGTCATTTATAAATTGGAGGAAT
TTTGGGAAAGAAGGAATTATTTCAGTAATGGATTTTCCCACCAGCTCAGCAAAATGATAAC
CAAACATGTTTTTTAAAATAGATTTATTGGAACTTACAATATCTAAAGTATGCGAATCCAC
AATAAACAAACCCGCCTGGTAAGGTAAACTGTGAATCTTTAATTTCAGCTCATCCTCCAAC
ACAGTGGAGGAAACCGCGCATGGGATATTATAAGATAGATGATTTAGAGTAAAATATCTTG
TTTCATTAATGTGGTTGCAAACTTTGATGGGCATAGGCAAAAGGTCGTCATCGGGATCAAA
TACAACCCCATTCCTCACATCATCCATTAATTTGGCTAACGATTGGCTTATACTCTTGACG
TCTTTAATATCATTTGCGAACTTTACACTTTTCTTCGACCTTACTGGCGATGATGACAGCG
ATGGTTCAGAATGACTATCTCCATCAAGTTGGTTTTCATCGCCGTTGCGATTCTCTGTTGA
AGTAGGCTTAGTATAACTCTTTTCCAGGATTTTCCTCTCCAACGAATACTCTAATTTACTA
CCAGTTGGTGAAGAAGCCATCTTAGGTAGCGATAATGTAGAAGAGGAAGACAATGTGGGTC
CATCTGATAATAACTCACATTTGTCTACAATATTCTCGGCCCCAAAATCATCCAGGTTCAA
AAGTACATCAACATAATCGCAAGGAACCTTTTCGAAAACACAAACTAATAAGCCGTTTTTC
CTTTTTGCCCAAAACGATGCCCATACTACTTTGGATGAGCTGAGTGTTTCTGGTTGAACTA
TACCAATGATTTCGCCTGTGAAAACCATTTCTTGACCCTCCGTAGAAAGTAATTTGTGTAA
AACAAAATTTCTGCTATCGGTGTGAATTAAATCCATCAAGGTTAAAGCGCGAATGGCATTC
TGTGAGATACCGAATACTAAGCACGCTAGATCATTCGCAGCTCTGAATTGCCAAGGGTCTT
CCTGACTACATGTAAAAATTGCCTGTGGGGCGGAATTTTTGGTAGAAGTGAATGTCCTCAA
TATGCGGCCATAGTCCTGTTGGGGCCGTATATCTGTTATCGCTGTCGTATCTCCAGAACCT
GTAAATTCATCAATTTCCTCCTTTAGTTCATCTGTATCTGCGATCGGATTATCTCCAATAA
AATTATAGTGCTCAAAGAATGGTTCTGCAAGACTATCCAGCAAAATCTTTTTAAGCTTTTC
AGTTCTTTTATCGCGTTCTGAATTATTTTTCTTGGGATCTCCAAGCATTAGTTTATTCAAA
TTGAACAACGATATCATATGAAGATCCGAAGCTCTCTCGGAAGTATTTTTCTCCAGTGTTT
CGTTTAATAAATTCAGAAGACTTTTCAAGTTCGCTCTTTGTTCATTCAATAGATCCATAGA
GGGTCCATGGTGCGGTAAAAAAGTTTCATCTTCCTGATATGCCCTCTCATTGAGTAAACTG
CTATTGCGGAGATTGCTAGTTTGATCCTTGAAGGGTTGTCTAAAACTTGGCCTTTCAGGAC
TTATGTTGTTTCCATAGTCGCCACGAAATAAAGAATTATTATGTTTGAGCAGCGGATCTTG
CTCAGGTAAGATGGAAGGTAAATAAGCCAACGAGTTGGCTCTATGGAATGTTTGAGAATGT
GTTGGATCCAAATTAGGGAAAACTGGGGTGCCCGGTTTTTTGTTAGATAAAGCAGAAGATG
CTGCTGAGGAGGAAGAGGTATTATTTACAAATGCATTTAAAGTAGCGGAAGTAGTGTTCCA
AATCTGGCTCTTATTTCTGTTCATTAAATGGTTTGCAGAAGCCGATGTCCTTGGTAAACTG
CTCCTACGGCCCGCAAACTCTTTCAAAGGAGGCAAATCATCTGGAGTAGGCTCCAGTAGCA
TACTTGGGTTTTGTATTATGATTTCCAATGATCTCTTCAAAATCCTCAATCTGACTGCCAG
GGAATTTGGCGAAAGTGGATTGTACGAATAAGAATGAGTTGATTCATTCGGAAGAAACTCT
AACTCCTTTATGTCTTCATCCGTTAAGGGCGATGATACGGTTGAATCAACGGATGAAGAAG
CTGTCGAAGGAAGTCTTGGTTGTTCAAAATCTAAAGGAGGTGGGGGTTTAGTCTTCCGAAA
GCTCGCAAATGTATCTCTTAAACTTTGCTCGAACTCATCACCTTCCTTTTTATTCGGGGTT
GAAACGTCACTTAAAGACGTATCGTAATTTTCTAATTCATTGTCAATATGGTTCTCTTGAT
CGGGGCTCGGTGGTGTCTGCAAAGATGCTACAGAACTGCTCGTACCTTTATGTGTAATCGC
ATGTTTTTCCTTCAAATTAACAAATGAATGTTCTGAGAGGTTGGAAGCACCGATGTAGGGC
ATTACTTCTTTGATGTTTACCTATATGCAAATTAGGGAGAGAACAAAACAAAACAAAACAA
AACAAAAATAGAAGAAACAGAAAAACAAAGGTGAAAAAAAACAAAAGAGGGAGATGACGAA
CGGAAACTTTCACTCAATTGGTAAGCTACTGTTTCTAATTTCTGACTTACCAAAAAGATGC
AAAATAACTATAATATACCGCTGTTGTGACGATATCCGGGGTTTCTAATCTTTTATGAGCT
TTTGTATAGCAAAAAGGTGCAACGACGCCTGAAACAAAGGAAAAGAAGAGGATAATAGGAA
AATAATACAAAAAACTGCACTTTGTAACGTTGATTTCCTTTTCAACGAATGCTATGTTGTG
GTTAGCGACCTGCCCCTTGCCAAATCTTATTCACCACTTCCTTAGCATGTAATCATTTACT
TAAAAAACCCTTGTTTTAATATTTATTACCCGCCATGGAATAAAGCACGTGACTCAATAAT
ACGACGGGATCTTTCTGGTTTTGTGACACATGGAATAATATCATAGTAATAAGTATTATAC
ATATACATATATATATAGATATAGATGTGGAAAAGGAAGTTTCAAATCATTTTTTATTTTC
GTTCTTGCCACGAATAAGTGTTGTTATAGTGTAGGGAACAAAGGTACATTATACAAACAAT
AACAACAACAGGAAATGAGTTTTACAGGTTCATTAGCGCTGGCAGGTATTGGTGGTTTGGT
GTACAAGTTTGGCGGAGGCCAATCGTATGAAAAACTGCCATATGTCAACATCCCCTTCAAT
CAGTACTTGGATAAAGTTTACAAGAAGCACTTCAGCAAAGTTATGAGCCGTACCAGATACG
TGCTAATGAACTTTTTCAAAGATGCATTCACAGGAGGTGCATTCATGTACCCGTTCAAAGG
GTTTTTAGAGTTCAACACCAATAAGAGCAGTTACTCAACGACTATGTTAGGTATATTATCG
AGTTACTTGATAATGTTTGCCCTGGTAAGCTTTGTGTATTGGGCTACAATTACGCCAATGT
ACACAGCTTTTTTGATTGTGCTGGGCCCTATTGGGCTTTTCATTGCCATTTTTCATTCCTT
TTTGCAAGCAAATGTTTTCACTTTATTGTTTATGAGACTCAGTCATTTTAATAATCATTTA
GTGGAGGTGTGCTTAGAGAAGAATGGTTTAGAGGAGAATTTGAGTGAAGTCAAACCAATCA
AGTACTATGCACCTATTAACTCGATATATTTCTGGGCTTACTATTTCCCATTCAAGTTGGT
CAAGTACATGTTAGGCCTGTCGGTTCTTTTTGTGCTGTTGGTTATATCTTTTTTCCCACTT
ATTGGACCAATCCTTTTTCATATTTTAATTTCTCCTTTCATCACTCAAATTTACTTCACGA
AAGTTTTACGTTTACAAAATTTCGACAACATACAAAGACGTGAAAATATTTATCTCCACGC
TGGCCAATATGCCTCATTTGGTTTCTTGGCCGGTTTGATTGAGTCCGTGCCCATTTTAGCG
GGCTTTGCCATTTCTACAAATACTATTGGTAGCGTTTTATTTAACCTTGATCATCCAATGG
TCCCTGAAAATTTAGTAGAAACTCAAGCTGAAATTGAAGCAGCACCACAAGATATCAATCA
ACAACCGAATCAATAAATTGAAAAAAGTTCACCATTTCTCTCCCCAGATTAAAATTACCTA
GCTATACATACTAACCTATGTATATATACACATATATGTATATTATACTCTAGAAAATATT
TTTACCGTTCTAAATTTCTTTGTCCTTTGTTCTATCAACTCTCTTTTTCCACATGGTGCGT
TCACGCAGAAGAAAATAAATATGTTATTTTTTTGGTTTATTTTCTGCTTATCTATTTACTT
TTTTACTATATTTTTATTTATTTATTCTTTGGTTCCCTTCGGTTTCGAGTTTTCATCATAA
ATTATATCCTCCAACATATCACTAACTTTACTTTCCAACACATCTTGAGATTTTTTATCTT
CACTGATATACGAATCTAAAGCTAGTTTATTTTTGGCCAGTTGATGAATCTTTTCCTCTAT
GGAATCCTTAGTAATTAAAGTGGTTATATTAACTTCCTTTGTTTGTCCCACACGATGTGCC
CTATCAGCAGCTTGTCTGTCATCATGTGGGTTAAAACTTTGATCGAATATAATAACATTAT
TTGCGCACACCAAATTAATACCGAATCCACCTGCCTTTGTTGATAAGATGAAAATGGGAAT
ATCCTTATCTTCATAAAACTTATCTATTAGTAGTTGTCTATCATTCACTTGCGTGGAACCA
TCTAATCTTAAAAATTTATAATCTAAGGTGGACAAAACCATCTCTAGAATATCCAGGACTT
GAGTGAATAAGGAAAATATCAGCACCTTTTCCTGTTTGTCAACAATGATTGTTTTCAGCAA
TTTTTTCAAAGCGTCTATCTTCCCAGATTGCATCCACTCGTCATTATGAAGTTGGTATTTG
GATAACGTGTTCGGGAAATTGCAGCATAGTTTGTGCAACTCAAAATCCGTCATATAGCTCA
TATCTTCCTTAATATACTCTTTGTTACCGTTTTCAGCATAAGCAGGTTCATCCAATATGGC
ATCACTCATTTTAGTGATGATTTTATCATTATAGATATTTCTGAACAAAAGTGGATGCAGA
GAGGCCTTTCGCAATGCCATTATTAAATTTTTGGAACTTGAAGATTGTAATTTAGACTTTT
CTTTTGCATCTTTTGGCAATTCGCCATCTTTAATCATTCTCTTATGTTCTAACACGATTTG
TATTTCCTTATCATATATTTTTTTTTGTATTGCGTTCAATTCACAATACTGAATATGCGTG
TGCTTTGGTGGCAAATGTTTCAACACTTGATCCTTACGTCTTCTCAAAATAAATGGCTTCA
TCATCGTTTTAGCTCTTGTAATGGCTTCTTGCGCTAATAGCGGGTTGTGATTTTTGTTATC
GTCTGTGGTCTTGGCACGTTGTTTGAAGATTGCGTCAAATGATTCCTTTTTGGAAATGAAA
AGATTTGGCATGATAAATTCCAACAGCGACATTAGTTCCTTCAAGTTATTTTGTAATGGCG
TACCAGTTAATAAAAGGCGGAAATTGGCACGAATTTTCATCAGTTTGGCAAATCTCTCTGA
AGTGGAATTTTTCAACATATGACCTTCATCATAAACCACAACATTGAAGTTTCTATTTTTC
AAAAACGAAACGTCGTATTTATTACCTGCAGCCAAGTTATACGTGGTCACGATAACATCAT
ATTTCCCAGCGTTCCTTTCCAGGATATCACGCAATTCTTCCCTTTCTTGTAAAGAGCCATA
GTAGGGTTCAATCTTCAAAGCAGGTGCGAATTTCTGGAACTCCCTTAACCAATTTTCTAGC
GTCGATGATGGCACAACAACCAAGTGAGGACCCGGTTCGTTTATTTGTTTCAAATATGCGA
AAAATGAAATGACTTGACATGTTTTACCTAGACCCATGTCGTCTGCAAGGATACATGACAT
CTTGTTTTGGTATAGCAGATTCAACCAGTTTATACCCGTTTGTTGGTAGTCTTTTAGTGAA
ATTTCCGGGCTTAACAGTCTGGGTTTGCCCTTGAAGAACTTGACAATAGGTTTACGGCCAT
TTCTGCTCGTGGTGGAGATCACGTGTGTGTTTTTTCTGGTAGCGACAAATTCATCGTCATC
ATCGTCATCATCGTCACCATCATCATATTCCACATCTTCTTCCTCATCGTTATAGTCTTCG
TCCTCCTCTTCATAGTCATCATCTTCATGCTCAGACTGCGGCAATTCGTCATCGATTGCCT
CCAAATCTACATCGTCATCTTCATCTTCGACCACTTTTGGCTTAGTTGTGTTTCTAATTCG
TTTTGTTTCTCTTTCCACTGGTGCTGGTGCTGGTGCTGGAGTAGGTTCTGCGCTAGTTTCA
TCAAAACCTTCCACTACGGCCTTTGTATCTTCTTTTTCCTTGCTAGTGGCGTCTGCGCCAG
CGGTATTGTTATTGTTGCTATTATTATTATCGTTATTGCCATCATCATTGTCGTCGTCATC
GTCTTCCCCAAGGTTCATCAGGTCCAACTCAGAGTTATCGCCTTCCACTTGCACACCCCAT
TTCTTCATTTGCGAAGTGACCAAATCACCGTAGGAAGAACATTTCTTGATCACAGACTCAA
TTGCATTGTAACCTCTTATACTTTGGGTGATTTTATCGAGCAGCCTCTCACTCTCATTGGC
GGATGCAGCCGCACGTCTTTTTCTCTTGTTCGATGCGTTCTCCTCAGTGTCCTTATCATTG
AAATTTGTGTTTACAAAGGCATTTAAAGAAGAATATGGCCTATGTGAGGCTATGAGTTGAG
CCTTATGCATCGTGGTATCTGAGAGGTCCGAGAGATCGACAATATCAGAGTCATTAATAAA
CTGTAAAACTTGTTCATCCAGATTTATCTGCGGCGTGGATTCTGTGTAGTCGTCGCCACTT
GCATCGTCATCGTCCGTCATCATACTCTCTTCCTCCTCTTCATCGTTGTCGTTTGCATGAC
GACCGTATTTGCGGTTCGCCAGTAGTTTCTCTCTTGCAGAACCTAATTGTGTAGCGGATGA
CTCATAAGACTTGCCAATTGGATGCTGATCTGCCCTTACCAGCCTTCTCTTTTTGTTGTAG
TTCACGGGCAACTTGCTCAGTGCCTCCGAGTCTATATTCAAGTTAGTTGGCAGCTCAAAAG
TGTATTGTTTCTGGTTGATGACGTTTGAGTAACGGTCAAAAATGGACGTTTTCTGTTTGGC
CACGGTAATCTTGGAGGATTTGTTGTTGATATTGCCATGGATAGATGATAAACGGCCTGTG
TTTGCCAGTGGTAATGACTTCTTGACAGGTGGCGGGGTTTCTGACTTCTTGGGAGATGCGT
TCTTGTTCCATGTCCAATTTTGTCTTTGCTGCCTCAATCTTGTAAGACGTTCCCTGGCAGA
CTGTAAGTTAAAAGAGTTAGATTTGAAAACAGCCTGCACCAGAGTTTGAGAGAAATCGGGG
AACTCTCTCGCAAGGTTAACCAGTGCTACCTCAGGACTCCCAGATGGGAGCGGCTTCGAAG
TATGAGCTCCTTCGCTGGGATCTGAAGGCTTGAAAGTAAACCTGCTTCTCAAAGACGCCAC
ACTTGCATCCGGAACTGTTGGCGAAGTAGGCTTTAAGGGAGACGACGATGCTACCTTGGTG
GGAGAGGACGTCTCGGGCACTTGCACTACGTCATCCTCATCATTTGAATGCGAACCACTCA
TGTTTTCAACTATAGCGTATTTTCTCTCTTTTTCTTGTTTACGTTCCTTACTGTAGATAGT
CGGGTGTCCACCAGTAGCAACAAACTCGAATATAGAGCACTATAGCACACGCCAGTACTGA
TTTAAGTTACGTGTTGCATTGCGAGATGGGCTCATGATCTCTTTTAATCCTACAAAGTGAA
AAATTATGAAAAATTTCGCGGCGACGGGGGTAACGCAGCCGTTTGAGCCTTGATAATGCAG
GCAGATCCAAAGCGCAAGTGATGGAATGTGATCATTAAAGGCTATAACAGGCTTGTATCGA
TGAGTTGTGTGTATGCGTTTGGGTCTAATGGGCAAAGGCAACTGGGACTGGGGCACGATGA
GGATATGGATACCCCACAGAGGTCTGTGCCAGGAGATGATGGAGCAATAGTCAGGAAGATA
GCGTGCGGTGGGAACCACAGCGTGATGCTGACAAATGACGGGAATCTGGTAGGATGTGGAG
ATAACAGACGGGGAGAACTGGATAGTGCGCAAGCACTGCGGCAGGTGCATGACTGGAGGCC
CGTGGAAGTACCGGCACCCGTGGTGGATGTGGCGTGCGGCTGGGACACGACAGTTATTGTG
GATGCTGATGGCCGTGTATGGCAGAGAGGAGGCGGTTGCTACGAGTTCACTCAGCAACATG
TGCCATTGAATTCCAACGATGAGCGCATCGCAGTATACGGATGTTTCCAGAACTTTGTGGT
GGTGCAAGGCACCCGAGTATACGGCTGGGGCAGCAACACAAAGTGTCAATTGCAAGAGCCC
AAATCCCGATCACTGAAAGAGCCCGTATTGGTGTACGATACCGGGTCTGTGGCCGTAGACT
ACGTGGCCATGGGCAAGGACTTCATGGTCATAGTGGACGAGGGCGGCCGCATAGTGCACGC
ATCCGGTCGCCTGCCCACTGGGTTCGAGCTCAAACAACAGCAAAAAAGACACAATCTAGTG
GTACTGTGCATGTGGACCTCGATCCACCTGTGGAATGCGCGCCTCAATACGGTAGAGTCGT
TTGGTAGGGGCACACATTCCCAACTCTTCCCGCAAGAGCGCCTAGACTTCCCTATTGTCGG
TGTTGCAACCGGGAGTGAGCACGGTATTCTAACTACTGCTAATCAAGAAGGCAAGTCTCAC
TGTTACAATGTATACTGCTGGGGCTGGGGAGAGCATGGCAACTGCGGCCCGCAAAAGGGCT
CCCAGCCTGGACTGCAGCTCGTGGGCCAATACTCTGGAAAACCTCGCGTGTTTGGCGGATG
TGCCACCACGTGGATCGTGCTCTAGCACTGATAAGTAACTATATACCCACTATCATATACA
TAGATGTCCATTCAGCATTAATTCTCATCGTGGTAGATCTCAAAGGTAAAGTAGCCGTTTA
GGCCTTTTGTTATCGCCCGTACTTGCGAAAAACGGGCCAACAACGAAAAAATTTGAAAAAG
TTTCCACCTTAGAGAAGGTTCTCAAGCACAAGGGCACAGCATAAGGGACACCAGCAAGGGA
ACTCCGACTGACGTTATCCCTGCAAACTACCGCTAATGAACGACCCTTCTTTACTAGGCTA
CCCTAATGTGGGCCCGCAGCAGCAACAGCAACAGCAGCAACAGCAGCATGCCGGGCTACTA
GGAAAGGGTACACCAAACGCTCTACAGCAGCAGCTACACATGAACCAGCTCACCGGGATAC
CTCCACCGGGACTCATGAACAACAGCGATGTACACACTTCCAGCAACAACAACTCGCGCCA
GTTGCTCGACCAATTGGCTAATGGGAACGCGAACATGCTCAATATGAACATGGATAACAAC
AATAACAACAATAACAACAACAACAACAACAACAACAACGGCGGTGGAAGCGGGGTGATGA
TGAATGCCTCCACAGCCGCAGTAAATTCTATAGGGATGGTTCCTACCGTTGGTACGCCTGT
GAACATCAATGTGAACGCCAGTAACCCTTTATTACACCCGCACTTGGATGACCCTTCTTTA
CTAAACAATCCGATCTGGAAGCTTCAATTGCATCTGGCTGCAGTGTCCGCACAATCTCTGG
GGCAACCCAACATTTATGCTAGACAAAACGCTATGAAGAAGTATTTGGCTACACAACAGGC
TCAGCAAGCTCAGCAACAAGCGCAGCAACAGGCACAGCAGCAGGTCCCGGGCCCATTTGGC
CCCGGACCTCAGGCTGCACCACCAGCTTTGCAGCCCACCGATTTCCAGCAATCTCACATTG
CAGAAGCCTCCAAATCACTGGTAGACTGCACAAAGCAAGCCTTGATGGAAATGGCCGACAC
TCTCACCGACAGCAAGACAGCAAAGAAACAACAACCTACGGGAGATAGCACTCCCTCAGGC
ACGGCAACTAACAGTGCAGTTTCTACACCATTGACTCCCAAGATAGAGCTGTTTGCTAATG
GCAAGGACGAAGCCAACCAGGCGCTCTTACAACACAAGAAACTGTCTCAGTACAGCATCGA
CGAAGATGACGACATTGAAAACAGAATGGTCATGCCCAAGGACTCGAAATACGACGACCAA
TTATGGCACGCGCTAGATTTGTCCAACTTGCAAATCTTCAATATCAGCGCCAACATCTTCA
AGTACGATTTTCTAACGAGACTATATTTGAATGGCAATAGCCTCACGGAACTGCCAGCGGA
GATCAAGAACCTAAGCAACCTACGCGTTTTGGACCTGTCGCATAATAGGTTAACATCTCTA
CCAGCGGAACTAGGCTCATGTTTCCAATTGAAATACTTCTACTTTTTTGATAACATGGTCA
CCACATTACCATGGGAGTTTGGGAACCTGTGTAACCTTCAGTTTCTTGGTGTAGAAGGAAA
CCCCTTAGAAAAACAGTTTTTAAAGATCCTTACAGAAAAATCTGTCACGGGATTGATTTTC
TACCTAAGGGACAACAGACCAGAGATTCCCTTACCGCATGAACGTAGGTTCATCGAAATCA
ATACCGATGGGGAACCACAGAGGGAGTACGATTCTTTGCAGCAATCCACTGAGCATCTGGC
CACCGATTTAGCCAAGAGGACGTTCACCGTCTTATCCTACAACACCTTATGTCAACACTAT
GCCACCCCAAAAATGTACCGTTACACACCGTCGTGGGCGTTAAGTTGGGATTACAGGCGCA
ATAAATTAAAGGAGCAGATTCTCTCGTACGACAGTGATCTGTTGTGTTTACAAGAAGTGGA
GTCTAAGACTTTTGAAGAGTATTGGGTGCCCCTATTGGACAAGCACGGTTATACAGGCATC
TTCCATGCAAAGGCAAGAGCCAAGACCATGCATTCCAAGGACTCCAAGAAAGTGGACGGGT
GTTGCATTTTTTTCAAAAGGGACCAATTCAAGTTGATCACCAAAGACGCCATGGATTTCAG
CGGTGCTTGGATGAAACACAAGAAGTTCCAAAGAACTGAAGATTATTTAAACCGTGCAATG
AACAAAGACAACGTTGCACTGTTCTTAAAGCTACAACACATTCCTAGTGGCGACACCATAT
GGGCGGTCACCACGCATTTGCACTGGGATCCAAAATTTAATGATGTCAAGACATTCCAAGT
AGGTGTCCTGTTAGATCATCTGGAAACGCTGCTAAAGGAGGAGACATCGCACAATTTTAGA
CAGGACATTAAGAAATTTCCTGTGCTCATTTGTGGTGACTTCAATTCATACATCAACTCCG
CCGTATACGAATTGATAAATACAGGCCGTGTCCAAATACATCAAGAGGGAAATGGTAGAGA
TTTCGGTTACATGTCGGAGAAAAATTTCTCACATAACTTGGCTCTCAAATCAAGTTATAAT
TGTATCGGAGAACTACCATTCACCAATTTCACACCGTCATTCACAGATGTTATCGACTATA
TATGGTTTTCTACACATGCTCTAAGGGTGCGTGGGCTATTGGGTGAAGTGGACCCTGAATA
CGTGAGTAAGTTTATCGGGTTCCCCAACGACAAATTCCCCAGTGACCATATACCATTGTTA
GCAAGATTTGAATTTATGAAGACAAACACAGGCAGTAAGAAAGTATAAACCGCACACTTTC
ATCCCACTCCCTCCCTCCTCTCTGTACACTACCTCATTATAAAATTGAAACGATCCCAATC
TCACCGCACTTCCCATAAAGCCTTCACGTTATACTTTTTTTTCTCATCTTTTTTTTCTCTC
TCTCTCTCTCTCTCTTTTGCGTATCTTTTTCGTCCTGTTTCTTTCTTACTTAAGTATCTTT
TTATAATATTTAAGAGAGCCAAAATTATTTAACCAAACCAAGAATCTTGTATTCTATAACG
AATCCTTAATTCTTCTTGTTGTTATTAATGCCAAAAACAGAATTAATTTCCCGAAAAAGAA
AAAAAAATTGACTTAAAAAATCATAGGAAAGGATGAATGATTTACGTTACGGCGACAGCTT
ATCATCAAACGCAAGAAAGCATACCAGATTGCAAAAATGAGTACTAGTGCGGACACTGATA
CCATCAAGAAGCCAATCCTTGCGGTGCCAGAGCCTGCACTGGCCGATACGCATTCAGAGGA
GATATCACGCTCTGGAGAAGAACATGAATCAGAGAACAACGAGCACTCAGATGAAGAAGGC
GATAATTATTCTGAAAGAGAGCAATCTGTGTCAACCGAACCACTGGATACATTGCCGTTAA
GAAAAAAGTTGAAAAATCTTTCATATATTACATTTTTCGCCATAGGAATAGGTCTTTTATG
GCCGTGGAACTGTATCCTCAGTGCCTCGCAATATTTTAAGCACGATATTTTCAAAGACACC
TCCATTTGGGCAAAGATCTTCACAAGCTCTATGATGTCCTTTTCTACCATATCGTCAATGC
TGTTCAACATCTACTTGGCCAAAAGACAGTACAAATACTCGAGAAGGGTCATAAACGGGCT
TGTGTGGGAGATTATTGTCTTTACTGTCATGTGCTTCTTTACAATTTTGCATTTCCTTTTA
CCTAAATGGTTCAATTTCATGTTTATAATGATGCTTGTAGTGATCAGTTCCATGGGGACAG
CCATGACACAGAATGGTATCATGGCCATAGCCAACGTCTTCGGTTCCGAGTACAGTCAAGG
TGTCATGGTGGGGCAAGCCGTTGCTGGTGTCCTGCCCTCCCTAGTGCTTTTTGCCCTAGCT
TTCATCGAGAACTCTTCTGTGTCTACTACGGGCGGGATTCTTCTATACTTTTTTACCACAA
CACTCGTGGTCACCATTTGTGTGGTCATGTTCAGCGTGAGCAAAATCAGTCGGAAAGTGAA
CGAGAATTGGAATGTGGAAGACGGACATATCACTGATGTGTTGTTAGGGTCTCTGCGCTCC
AATGAGGAGGAAATCCGTATTGTTGGCCGCATTGACCAAATGGAGGATGAAGACCACCGCC
GCACCAACGGCACTCGCGACGACAACGACGAAGGTGAGGAACTCCAACTAAAAGTGCCTTT
CGAGGTCTTATTTGCCAAACTAAAGTACCTGGTTCTTTCCATATTCACCACGTTTGTCGTA
ACTCTTGTTTTTCCTGTATTTGCGTCTGCCACCTACGTGACAGGGCTTCCTTTAAGCAACG
CACAGTACATACCTCTCATATTCACGCTGTGGAACCTAGGCGACCTTTACGGAAGAGTCAT
TGCCGACTGGCCCATGTTCCGTGACCAGAAATTTACGCCACGCAAAACCTTCATCTACTCA
TTGTTGCGGGTGGCCGCAATACCACTGTTCTTGATGTTCACAGCCATCACCTCCTCTTCAA
GCGGCGATGAAGAGCACAATGGCTCCGTAATCGTTGACTTGTGTTACATGCTACTGCAGTT
CCTTTTCGGCGTAACCAACGGGCACGTCATCTCTATGAGTTTCATGAAGGTGCCAGAGCAA
CTGGACAACGACGACGAGAAGGAAGCGGCCGGTGGATTCACTAATATTTTCGTTTCTACAG
GACTAGCTCTGGGCAGCATCATAAGCTACGTATTCGTCTTCATAATTGACTTTATTATCAG
GTAGATAGATACTGTACATACCGAAACGCCATCATTTACAGTCGTGATACGATTTACTGTC
ACTTAGCAATAATATCTCGTACATAGCGACAAACATACATATTATTGGACACGTCGCCCTG
AAAAAAAAAAACATAAGAAAAGAATACGAAAAAAAAGAACGAAAGAACTTACGGAAAGATC
CGTTTCGTGTACTGTTTATTAATAGTGTTGCATTCTTTTTGAGGGTAAAAAAAAGGTCATT
TCTCGAGACTAACAACATTACCAAGGAGAACCGGCTTAGTCCACATCGCTACTGTCATTCT
GTTTCGAACCGTGGTCCAGCAATCATGTCCTCGTCTTCGTCTACCGGGTACAGCAAAAACA
ATGCCGCCCACATTAAGCAAGAGAATACACTGAGACAAAGAGAATCGTCTTCCATCAGCGT
CAGTGAGGAACTTTCGAGCGCTGATGAGAGAGACGCGGAAGATTTCTCGAAGGAAAAGCCC
GCTGCACAAAGCTCACTGTTACGCCTGGAATCCGTTGTAATGCCGGTGATCTTTACTGCAT
TGGCGTTGTTTACCAGGATGTACAAAATCGGCATCAACAACCATGTTGTTTGGGATGAGGC
GCACTTTGGTAAATTTGGTTCTTATTACTTGAGACACGAATTTTACCACGATGTCCATCCT
CCCCTAGGAAAAATGCTGGTCGGGTTGTCTGGTTATTTGGCAGGCTACAACGGTTCTTGGG
ACTTCCCTTCTGGGGAAATTTACCCAGACTATTTGGATTATGTTAAAATGAGACTGTTCAA
CGCGTCATTTTCCGCGCTCTGTGTGCCATTGGCCTACTTCACTGCCAAAGCTATTGGATTT
TCTTTACCAACAGTTTGGCTGATGACCGTGTTGGTTTTGTTTGAAAACTCGTATAGTACTT
TGGGCAGGTTCATTCTTTTGGACTCCATGCTACTTTTCTTCACTGTCGCATCGTTCTTTAG
TTTTGTTATGTTCCACAACCAGAGGTCCAAGCCGTTCTCTAGAAAGTGGTGGAAATGGCTG
TTGATCACTGGTATTTCTTTGGGTTGCACTATTTCCGTCAAAATGGTGGGTCTATTTATCA
TCACTATGGTCGGTATCTATACTGTGATTGACTTATGGACCTTTTTGGCAGATAAATCCAT
GTCATGGAAAACCTATATTAACCACTGGTTGGCAAGAATATTTGGTCTTATTATCGTCCCC
TTCTGCATTTTCCTATTGTGCTTCAAAATACATTTTGACCTATTATCGCATTCTGGTACAG
GTGATGCTAACATGCCATCTCTTTTCCAAGCAAGATTAGTGGGTTCTGACGTCGGACAAGG
CCCCCGTGACATTGCTCTAGGTTCCTCCGTTGTTTCCATCAAAAACCAAGCTCTTGGAGGA
TCTCTATTGCACTCACATATACAAACTTATCCAGATGGGTCCAACCAACAACAAGTAACCT
GTTATGGTTACAAAGATGCTAACAACGAATGGTTTTTCAACAGAGAAAGAGGCTTACCATC
ATGGTCAGAAAACGAAACTGACATCGAGTATTTGAAGCCAGGTACCTCCTATAGATTGGTA
CACAAAAGCACGGGCAGAAACTTGCACACCCACCCAGTTGCTGCACCAGTGTCAAAGACAC
AATGGGAGGTTTCTGGTTACGGTGACAATGTTGTTGGTGACAACAAAGACAATTGGGTTAT
TGAGATCATGGACCAAAGAGGAGATGAAGACCCTGAGAAGTTGCACACATTGACCACCTCT
TTCCGTATCAAGAACTTGGAGATGGGCTGTTACTTGGCTCAAACCGGTAACAGTTTGCCCG
AATGGGGTTTCAGACAACAAGAGGTTGTCTGCATGAAAAACCCATTCAAGAGGGACAAGAG
GACCTGGTGGAACATCGAGACCCACGAAAATGAAAGGTTGCCACCAAGACCCGAAGATTTT
CAATACCCAAAGACCAACTTCTTAAAAGACTTCATTCATTTAAATCTAGCCATGATGGCCA
CTAATAACGCTTTGGTGCCAGATCCAGACAAATTTGATTACTTAGCTTCCTCAGCATGGCA
ATGGCCAACTTTGAATGTGGGTTTGAGACTATGTGGCTGGGGTGATGATAATCCAAAATAC
TTCCTATTGGGTACCCCAGCTTCCACGTGGGCTTCTAGTGTTGCCGTCCTCGCATTCATGG
CCACGGTCGTTATCTTACTGATCAGATGGCAAAGACAATATGTGGACCTAAGAAATCCATC
TAACTGGAACGTTTTCTTAATGGGCGGGTTCTACCCACTACTAGCTTGGGGCCTACACTAC
ATGCCATTCGTTATCATGTCTAGAGTCACCTACGTTCATCATTACTTGCCTGCCTTGTATT
TTGCACTGATCATTTTGGCGTACTGTTTCGACGCCGGTTTGCAAAAATGGTCCAGATCTAA
GTGCGGCCGTATCATGCGGTTCGTCCTATACGCCGGATTCATGGCACTTGTAATTGGTTGC
TTCTGGTACTTCTCCCCAATATCATTTGGTATGGAGGGACCAAGTAGTAACTTCCGCTACT
TAAACTGGTTTTCCACTTGGGACATTGCCGACAAGCAAGAAGCATGAATTAAGATCATCGT
AGTAAGTACATAAGTAAAAAACAAGAATTAAATAAAATTTCTATATCAACCAGCAGAAGAA
GTGGTCTATATAAACCACTATATAATGAATTTCGATAAACACTCTTTAATTGTTAACCAGG
CTGTTCTCCTTACTCATCTTTGCGATCCGATGCTGTTTTATTACCCTTCTATTTTTTCCTT
TCTGCATTTTGATTTTCGCGAATAATGAAATTCTTGATCTTTTTATCAACAATGAAAAAAA
AACTGTAAACAGAAACTGATAATTTCTTGAACCCTTTAGCCCACCCCAACCGTACTCGTGT
TATTCGCTCGTTGATTTACGCGAACCTTTTTGTTTGCTTTACATAGCCTCTAGCCATTCAA
AGATTCGCTACCCTGAACCATGGAAATATTTAGCCAGAAAGATTACTACCCGACTCCATCC
TCAAATGTTATTAGCTATGAAAGCGATTGTGTATCCAAACCAGTGAATAGTGCAGACCTGC
CCGCGTTAATTGTACACCTTTCTTCCCCTTTGGAAGGTGTAGACTACAACGCATCTGCAGA
TTTTTTCCTTATTTATAGGAATTTTATAACGCCTCAAGACTTACACGACTTACTCATCTAT
AGATTTCGATGGTGTATTAGGGAGATCACAACAAATGCTGCAAAAGCTAAGAGAAGGCGAA
TTGGTGAAGTTGCCCTCGTGAGGACGTTTGTGTTGTTGAGGCATTCCATACTGAATTATTT
TGTGCAAGATTTTTTACCGAACATAACATTAAGACTTCGGTTGATCGAGTTTCTAAACGAC
AAACACATTGAACAGTACCCAAAAATAATTTCCAGCTGTATAATCAATCTGAAAAAAAACT
GGGTGCATTGTTCTAAGTTGGTTTGGGAGAATATTGAACTAAATGAACCTGATAAATTAGA
CTTTGATGCATGGCTGCATTATTCGTTAAAGGATTTCACGCAACTAGAAAGCCTACACAAA
AGAGGAAGCCGACTGAGCATTTACGCCAGGCAAAGTTTTGCCAGTCCTGATTTTCGTAACC
AAAGCGTTTTATCATTATATAAAACTTCTGATGTATTTAGACTGCCGGAGAAGCTACAGTC
TTCAAATTCTTCCAAAAACCAGAGAAGCCCTTCTATGCTTTTATTTCCCGATAATACATCA
AATGTTTACTCGAAGCACCGAATAGCGAAAGAACCTTCAGTTGATAATGAAAGCGAGGACA
TGTCAGATAGTAAACAAAAGATCAGCCACTTGTCAAAAGTCACTCTAGTATCCACACTAAT
GAAAGGCGTAGACTACCCGTCATCATATGCAGTCGATAAAATAATGCCTCCAACACCGGCT
AAAAAAGTTGAATTTATTCTGAATTCCTTATATATTCCTGAAGATTTAAATGAACAAAGCG
GAACGCTTCAAGGTACATCGACGACATCATCTCTAGATAACAATAGCAACAGTAATAGTAG
ATCTAATACATCTTCAATGTCTGTGTTACATCGCAGCGCTATTGGTCTTTTAGCTAAGTGG
ATGAAAAACCATAATCGCCATGATAGCAGTAATGATAAAAAATTTATGAGTGCTATTAAAC
CAGCAAACCAGAAACCTGAAATGGATGCGTTTGTCAAATACGTTGTATCAATATCATCTCT
CAATAGAAAATCTTCCAAGGAAGAAGAGGAAGAGTTTCTTAACTCTGATTCTTCTAAATTT
GACATCCTAAGTGCAAGAACCATAGATGAAGTGGAGTCCCTACTGCATTTACAAAACCAGC
TGATAGAAAAAGTTCAAACACATTCGAATAACAACCGAGGTCCTACAGTTAATGTTGATTG
TGAACGTCGGGAACACATACATGATATAAAGATTTTACAACAAAATAGCTTTAAACCGAGT
AATGATAATTTTAGCGCTATGGACAATTTGGATCTGTATCAAACCGTAAGTTCAATTGCTC
AGTCAGTCATCTCTTTAACTAATACTTTAAACAAGCAACTGCAGAACAATGAATCGAATAT
GCAGCCATCACCCTCGTATGATGCACTGCAACGAAGGAAAGTAAAAAGTCTCACGACAGCA
TATTACAATAAAATGCACGGTAGCTACTCAGCAGAAAGTATGAGGCTCTTTGATAAAGATA
ATAGTTCTTCACGTACAGACGAGAATGGACCTCAAAGATTGTTATTCCATGAAACTGATAA
AACCAACTCAGAAGCGATTACAAATATGACACCAAGGAGGAAAAATCATTCCCAATCCCAA
AAAAGCATGACTTCTTCGCCTCTGAAAAATGTTCTACCTGATCTTAAAGAATCGTCTCCCT
TAAACGATAGTAGGGAAGACACAGAATCAATAACATACTCATACGATTCCGAGTTGTCATC
CAGCTCTCCACCCAGAGATACTGTAACGAAAAAGTCAAGAAAAGTCAGAAACATCGTGAAT
AATACAGATAGTCCAACTCTAAAAACAAAAACTGGATTTTTAAATCTAAGAGAGTTTACAT
TTGAAGATACCAAGTCTTTAGATGAGAAAAAGAGTACTATAGATGGCCTTGAAAAGAATTA
TGATAACAAAGAAAATCAGGAATCAGAATATGAGAGCACAAAAAAGCTGGACAACTCACTC
GATGCATCATCAGAAGCCAATAATTATGATATAACTACAAGAAAAAAACATTCATCTTGCA
ATCACAAGATCAAACAAGCAGTTGTAAGACCGGCTAGTGGAAGGATCAGCATTTCAAGAGT
TCAAAGCATTGCCATAACACCAACCAAAGAGTTATCCATAGTAGATCCTGAGCAAAACAAG
TCAAACTCAGTTATAGAGGAAATAAGTGAAATAGAACCTCTCAACCTGGAATATAATAAAA
AAAGCGCGTTGTACTCTGATACATCGTCCACCGTTATCAGTATCTCAACGAGCAAGCTTTT
TGAATCTGCTCAGAATAGTCCTCTAAAACAAACTCAAAATCCACAGAGAGAATTTCCCAAC
GGGACCAGCGTGAGTGAAACCAATAGAATCAGATTATCCATAGCACCCACAATAGAATCTG
TTGTAAGTGATTTGAATTCGATTACCACTGGTAGCACAGTTGAAACTTTCGAAACGTCCAG
AGATTTACCAGTGCCACACCAAAGGATAATAAATTTGAGAGAAGAATATCAAAGGGGTAAT
CAAGATATAATCTCAAATACTTCTTCATTGCATGAGTTAAAAACAATTGATTTAAGCGATT
CCAATAATGACCTAGAAAGTCCAAGTACCCATGCGAAAAACAACAAGTATTTTTTTTCACC
AGATGACGGTAGCATTGACGTTGCTTCTCCAATGAAAAACGTTGAAGAGCTGAAAAGTAAA
TTTCTGAAGAACGAGAGTGAAACTAATAGTAACATATCAGGAAGTGTATTGACAATGGACG
ATATCGACATTAATGACACATCTAGTGCCCGGAACACACGGAGAGCAAACTCTGAGTCGGC
TTTTACAGGCTCCTTGAATAAGAAAAATTTAAATGAAATTGCTAATATGCTCGATGATTCA
ATTAATGACGATCCAATAACCGTGGCATTAATGAAACTGGAAGGTACATACGAGAAAATTC
CCGAAAAACCAGAGAACACCAAGAGTAGTGACGCTATTGGAATTAAAACGAGCAAGTTAGC
AGATGAAGTGGAAATGCTAAACCTTAACAACTTGCCGTCATTCCAAAATAGCCCCGCAGAA
AAAAGAAAATCGTTATTAATAGAAAGAAGGAGACAAACTATAATGAATATCCCCTTTACTC
CAGATCAATCCGAGAAGGAAGGCTTTACTTCCTCCTCTCCTGAAAAAATAGACGTGTCAGC
TAATGTTGATGTTGCTGTGCAAGCGGCGCAAATCCAGGAATTAATCGGTCAATACAGGATT
CACGATTCGAGATTAATGATTTCTAATAATGAAAGTCACGTTCCATTTATACTAATGTACG
ATTCCCTGTCTGTAGCGCAACAAATGACCTTGATAGAGAAGGAAATTTTAGGAGAAATAGA
CTGGAAAGATTTATTAGATTTAAAGATGAAGCATGAAGGCCCACAAGTTATAAGTTGGTTG
CAACTACTAGTAAGGAACGAGACCTTATCTGGCATTGATTTAGCTATATCCAGATTTAACT
TAACTGTGGATTGGATTATATCAGAAATACTTCTTACCAAGAGCAGCAAAATGAAAAGAAA
TGTCATTCAAAGGTTTATACACGTTGCAGACCACTGCAGGACATTTCAGAACTTTAACACA
TTGATGGAAATCATTCTAGCCTTAAGTTCTTCAGTTGTTCAAAAATTCACTGATGCATGGC
GTCTGATTGAACCAGGCGACTTACTGACTTGGGAAGAGCTAAAGAAGATTCCCTCGCTAGA
CAGGAATTATTCTACAATAAGAAATCTACTTAACTCTGTGAATCCACTGGTGGGTTGCGTC
CCTTTCATCGTCGTATATCTTTCGGACCTATCAGCAAACGCAGAGAAGAAAGACTGGATCT
TAGAAGATAAAGTAGTGAATTACAATAAATTCGATACGAACGTTCAAATAGTCAAGAATTT
CATTCAAAGGGTTCAATGGTCCAAGTTTTACACTTTCAAAGTTAACCACGAATTGCTGAGT
AAGTGTGTTTATATTAGCACATTAACACAAGAAGAGATTAATGAACTATCCACATGAGGTA
TTGTGCCACTTTCCTCCAGTTCCCAAATTCCTCTTGTAAAAAACTTTGCATATAAAATATA
CAGATGGAGCATATATAGATGGAGCATACATACATGTTTTTTTTTTTTTAAAAACATGGAC
TCGAACAGAATAAAAGAATTTATAATGATAGATAATGCATACTTCAATAAGAGAGAATACT
TGTTTTTAAATGAGAATTGCTTTCATTAGCTCATTATGTTCAGATTATCAAAATGCAGTAG
GGTAATAAACCTTTTTTTTTTTTTTTTTTTTTTTTGAAAAATTTTCCGATGAGCTTTTGAA
AAAAAATGAAAAAGTGATTGGTATAGAGGCAGATATTGCATTGCTTAGTTCTTTCTTTTGA
CAGTGTTCTCTTCAGTACATAACTACAACGGTTAGAATACAACGAGGATATGTCCGACGAA
ATTGTTTGGCAAGTGATTAATCAAAGTTTCTGCTCTCATAGAATTAAGGCACCTAATGGTC
AAAATTTTTGCAGAAATGAGTATAACGTCACTGGGTTGTGTACAAGGCAATCATGCCCACT
TGCCAACTCCAAGTATGCAACAGTGAAGTGTGACAATGGGAAACTGTACTTGTATATGAAG
ACGCCTGAAAGAGCGCACACTCCTGCCAAGTTATGGGAAAGAATCAAACTATCCAAAAATT
ACACGAAGGCTTTACAACAGATCGACGAACACCTACTACATTGGAGCAAGTTTTTCCGTCA
TAAGTGTAAACAGAGATTTACAAAATTGACGCAGGTCATGATAACAGAGAGACGTTTAGCA
TTAAGGGAGGAGGAGAGACACTACGTTGGTGTAGCACCAAAGGTCAAAAGAAGAGAACAAA
ACAGGGAGAGAAAGGCATTGGTAGCTGCCAAGATTGAAAAAGCCATCGAAAAAGAATTGAT
GGACAGATTAAAGAGTGGTGCTTACGGTGATAAACCATTAAATGTTGACGAAAAGGTCTGG
AAGAAGATAATGGGTCAAATGGAAGAGGAGAATTCTCAGGACGAGGAAGAAGACTGGGATG
AAGAAGAGGAAAGTGATGATGGGGAAGTTGAATACGTTGCAGATGATGGCGAAGGTGAATA
CGTTGACGTGGATGACTTAGAAAAGTGGTTAGCTGACTCTGACAGAGAAGCTTCCAGCGCC
AGTGAAAGCGAAAGCGACAGTGAAAGCGAGAGCGACAGCGATAGTGATGAAGAAAATAAGA
ATTCAGCCAAGAGACGTAAGAAGGGAACTAGTGCCAAAACTAAACGTCCTAAAGTCGAAAT
CGAATACGAGGAGGAACACGAAGTTCAAAATGCTGAGCAAGAAGTGGCACAATAAGCTCAC
GCACTATACTACGCAACATTACATGATTTCAGTTTCTATTATTGAATGAACAGGATTTTTC
CACGTGGATTGGGCAGCGCACTGTACCATAATAACAACCAGTTATAAAATATTTCAATTCT
TTTACATATATAAAAATACATAAAGACTATTATTTTTGTAAGATGGCCCATTCTGTAACAC
TTAAATTTCTTATCAAAAAAAAAAAAAATAATACCTTTAGTAGCTGTTGGGCTAATAACAT
TGCAAATTAGAAGCTTACTATTAGAAGCTTACTATTACGGGATTATTGAGGTAAAGGTTAT
TTGAAGCGTAAATCACTGAAATCTTCCTGATCACGTGATTGGCTTTTTTTGCCAGAAAACC
CAAATCTGTTTAATGCCACTAAGTTGAAGAAACATATAATCAACAATTGTTGGCAATTCTA
AGGGGAATAGTGCAACAAGAAGCCAGTAACGCCAAATAGAGGTTAGCGCCAAGCAATAATT
TACTGGTAGGTTCTTTCATTCCCTGATTTTACCATGAATGACGACAGAGAAACCCCCCCAA
AGAGGAAACCTGGGGAGGACGACACGCTTTTCGATATTGACTTCTTAGACGACACGACTTC
TCATTCTGGATCCCGTTCAAAGGTCACCAACTCACATGCGAACGCGAATTATATACCACCA
AGTCATGTACTTCCCGAAGAGACTATCGACTTAGACGCTGATGATGATAACATTGAAAATG
ATGTCCATGAAAATCTATTTATGAGCAATAACCATGACGACCAAACGTCTTGGAATGCCAA
TAGATTCGACTCAGATGCATATCAACCACAATCCCTACGAGCAGTCAAGCCTCCCGGTTTA
TTTGCTAGGTTTGGTAATGGTCTCAAAAATGCCTTTACGTTCAAACGGAAGAAAGGGCCCG
AAAGTTTCGAAATGAATCATTACAATGCGGTGACTAATAACGAATTAGACGATAATTATCT
AGACTCGAGGAATAAGTTCAACATTAAAATTCTTTTCAACCGGTACATTTTAAGAAAGAAC
GTTGGCGACGCAGAGGGCAATGGTGAACCAAGAGTCATCCACATCAACGATTCTCTCGCTA
ATTCCTCCTTCGGTTATAGTGACAACCATATATCTACCACCAAGTATAATTTTGCGACCTT
TCTGCCTAAATTTTTGTTCCAAGAATTTTCCAAATACGCTAATCTGTTTTTTTTATGTACA
TCTGCCATTCAACAGGTGCCTCACGTCTCGCCAACTAATAGATACACCACAATTGGTACTT
TATTAGTGGTTTTGATTGTTTCTGCCATGAAGGAATGTATCGAAGATATCAAGAGAGCTAA
TTCTGATAAAGAATTAAATAATTCGACAGCAGAAATATTTTCAGAAGCACATGATGACTTT
GTTGAGAAACGATGGATTGATATTCGTGTAGGTGACATAATTAGAGTAAAATCAGAGGAAC
CTATTCCTGCTGATACCATAATTTTGTCATCTTCGGAACCGGAGGGTCTTTGCTACATTGA
AACTGCCAACTTGGATGGTGAAACAAATTTGAAAATCAAACAGTCGAGAGTAGAAACTGCC
AAATTTATAGACGTTAAAACTTTGAAGAACATGAACGGAAAAGTTGTTTCCGAACAGCCGA
ACTCTAGCTTGTATACTTATGAAGGTACAATGACTTTAAATGATCGTCAAATACCGTTATC
TCCTGACCAAATGATTTTAAGAGGTGCAACTTTAAGAAATACTGCATGGATATTTGGTTTA
GTTATCTTCACTGGTCATGAAACTAAGTTATTGCGTAATGCTACTGCAACCCCAATTAAAA
GAACCGCGGTTGAGAAAATTATCAACAGACAGATTATTGCATTGTTCACAGTTTTAATCGT
GCTAATTTTAATTTCTTCAATTGGTAATGTTATTATGTCTACTGCAGATGCCAAACATTTA
TCGTACCTTTACCTGGAGGGTACCAACAAGGCTGGCTTATTCTTCAAAGACTTTTTAACAT
TTTGGATTCTATTTTCGAATCTAGTTCCTATTTCTCTATTTGTCACCGTTGAATTAATCAA
ATATTATCAGGCTTTTATGATAGGTTCAGATCTAGATTTGTACTACGAAAAAACTGATACC
CCAACTGTGGTTCGTACATCCTCTTTGGTTGAAGAACTTGGTCAAATAGAATATATATTCA
GTGACAAGACAGGAACTTTAACAAGAAATATTATGGAATTTAAATCCTGCTCTATTGCAGG
CCATTGCTATATTGATAAAATACCTGAAGATAAAACGGCCACTGTTGAAGATGGGATTGAA
GTTGGTTATAGAAAATTTGACGATTTGAAGAAAAAGTTAAATGATCCCTCTGATGAGGATT
CACCTATTATCAATGACTTCTTAACATTACTGGCTACCTGTCATACTGTCATTCCAGAATT
TCAAAGCGATGGATCTATTAAATATCAAGCAGCCTCTCCAGATGAAGGTGCCCTCGTTCAA
GGTGGTGCAGATTTAGGGTATAAGTTTATCATCCGTAAACCAAACTCTGTAACTGTTTTAT
TGGAGGAAACTGGCGAGGAAAAAGAGTATCAACTACTTAACATTTGTGAATTTAATTCCAC
CAGGAAGAGAATGAGCGCTATATTTAGATTTCCGGATGGTTCGATAAAGTTATTCTGTAAA
GGTGCTGATACTGTCATTCTGGAAAGATTGGATGATGAAGCTAATCAATATGTAGAAGCTA
CAATGAGACATTTAGAAGATTATGCATCTGAGGGTTTGCGGACGTTGTGTTTGGCGATGAG
AGATATCTCTGAAGGAGAATATGAAGAATGGAATAGCATTTATAATGAGGCTGCCACAACA
TTAGATAACAGAGCCGAGAAGCTAGACGAAGCCGCAAATCTAATCGAGAAAAATCTAATAT
TAATTGGTGCAACTGCTATTGAAGATAAGTTACAGGACGGTGTTCCAGAAACTATCCACAC
ATTACAAGAAGCGGGTATTAAAATTTGGGTTTTAACTGGTGACAGACAGGAAACTGCTATT
AACATTGGTATGAGTTGCCGTTTATTGAGTGAAGACATGAATTTGTTGATCATCAACGAGG
AAACCAGAGATGATACTGAGAGAAATTTGTTAGAGAAGATTAACGCTCTAAACGAGCATCA
ATTGTCAACACATGATATGAATACCTTAGCGCTCGTCATTGATGGGAAGTCATTAGGCTTT
GCCTTGGAACCAGAATTAGAAGATTATTTGCTAACTGTGGCGAAGCTTTGTAAAGCGGTTA
TATGTTGCCGTGTATCTCCACTACAGAAAGCCTTGGTTGTTAAAATGGTAAAAAGAAAGTC
GTCTTCACTACTGCTAGCCATTGGCGATGGTGCCAACGATGTTAGTATGATACAGGCAGCT
CATGTTGGTGTCGGTATTAGTGGTATGGAAGGTATGCAAGCGGCTCGTTCAGCTGATATAG
CTGTTGGCCAATTTAAATTTTTAAAAAAACTATTACTTGTCCATGGCTCCTGGTCTTATCA
AAGAATTTCTGTCGCAATTTTGTACTCTTTTTACAAGAATACAGCATTATACATGACGCAG
TTTTGGTACGTTTTTGCCAATGCCTTTTCAGGTCAATCCATTATGGAATCATGGACAATGA
GTTTCTACAACTTATTCTTCACTGTTTGGCCCCCTTTTGTCATTGGTGTATTTGATCAATT
TGTTAGTAGTAGATTACTTGAGCGGTACCCACAATTGTACAAATTAGGACAGAAGGGTCAA
TTTTTCTCTGTTTACATCTTCTGGGGATGGATTATTAATGGCTTTTTCCATTCTGCAATAG
TATTTATTGGCACCATATTGATTTACAGATATGGGTTTGCCTTAAATATGCACGGCGAACT
AGCTGATCATTGGTCTTGGGGTGTAACTGTCTACACTACAAGTGTCATTATTGTTTTGGGA
AAGGCTGCTTTGGTAACTAATCAATGGACGAAATTCACCTTAATTGCCATTCCTGGTTCCC
TCTTATTTTGGTTAATATTCTTCCCAATTTATGCTTCTATATTTCCTCATGCTAACATCTC
AAGAGAGTATTATGGTGTGGTTAAACACACGTATGGATCCGGTGTATTTTGGTTAACTTTG
ATCGTTTTACCAATTTTTGCACTGGTAAGAGATTTTCTATGGAAGTACTATAAAAGAATGT
ATGAACCAGAAACGTATCATGTTATTCAAGAAATGCAGAAATACAATATCAGCGACTCTAG
GCCGCACGTTCAGCAATTTCAAAATGCCATCAGGAAGGTGAGGCAAGTGCAAAGAATGAAA
AAACAAAGAGGATTTGCCTTTTCACAGGCTGAAGAGGGTGGGCAAGAAAAAATTGTCAGAA
TGTATGATACTACTCAAAAGAGAGGTAAGTACGGTGAATTACAAGATGCTTCGGCGAACCC
CTTTAATGACAATAATGGACTGGGAAGTAACGACTTTGAAAGTGCAGAACCGTTCATTGAA
AATCCATTTGCTGATGGTAATCAAAATTCAAATAGATTCAGTTCTTCGAGAGATGATATTT
CATTTGATATATGAGGCACAGAAACAAAGAGCAGAAGACAAAAAATACAAAAATAAAAATA
AGATAAAAAGAAAAGTCATTATTACCATTACTGAAATATGTACATTTACCATAAAATATAT
CCGTTATATAGAAGTTATAATATTAAGCCATCACTTTGTTATCGGTTTTTCATTCCTCCTG
GGGTTGCTTCGACTGGGTACGTACCTTATGTCTTCTAGGCCTATGCAACACATGTACATCA
ATAATTTCACCTAAATTAATAACAGGCTTGTACATAAATTCTATTACAGGTTTTATATCCT
CTTCCACCGGTGTATCCAGGGCATCAGCGTCCCCATTTTCTATTAACAAATTAGGTACCTG
GGGCTGTTTTTCTATTTTCCTAGCTAATAACGTTTTGGGTCCTGCATTTAATGAGAAACCG
TTTAATGTTAATGTTTGAAACATCAAATAGTGCCTTAAATTGGCGATCTTCTTAATGCTGT
TGATGAATATGTCGAGCTCCCACTTATGTTTGTAGTGCAACTTGTATTTGAATTTAGCCAG
CCTTGTCACAGACTGGATGTGAGAAGTTACCGCATTATCCGTATCGGCACCTGCAAAAAGT
TTGGGCAGAACGTTGATTTGGAAATCAGTAGAATGACCAACTCTTATTTTGCTGAGTACGG
AACTGATGATTTCCGGGGACGCTAGTTCGTAAACAATCAATAACAGGTCCTCCTTGATCTC
GTCACAAAGATTCTTCTTATCTTGTTGCGATAAATATATTCTTGTATTTGGTGATTTTAAG
CAGATTATGGAGTTATTTGATAATAATGGTGCTTCAAATATAGTGGCATTCGACTTATTGC
TAGTCTTATCATTGGTTTGAAGGATCTGCTTTCTATTGACAAATATACGTAATGGCAAAAC
CATGTCCCTGGCTATCTTTACCGTTGCTATACTTGGTGCCATTTTTCACGGTTACTGTGAA
GTCCAATATACTCAATCTTCTTGTATTCTTCCCTTTCAGGCCTGTCCTTTTCTATTTCATT
GCCCTTTTTTCCACTCATCTTTCCACTTGATTAAAAATACCAGAAGAAGCACATTTTTACA
TTTATACGTTACATATGAAAAAATCACAGGATCATTTTTTGATATACAAATACTATTTTTT
ATTTATGCGATACTAGATGCTTGAAGGTATAGCATATGACGATGATGATAATTAAAAAGAC
AATATCAAGGGCCTCGTTGCGGTATTTAGATGCGAATGTTACATTTTTTTTGGATATCATT
AAGGAATTCTCCAAAGACAATAAACTTTCCATTTTCCTCATTACTTCCTTCCTAGAGGCCA
ACCTGTCTTTGCAAGAAGCCATTCTTTTCTCTAAATCTTGTAATTTTGCCACGTTTGTATT
TATTGTATCACTCAAACGTGCCTCAAATGATTCGGGGTTTTCCTTGTCAAAATCCTGTTTC
AAATTCATTAAATAATCCTCTTCAACAAGCTCTTTCCATCCAATGGTCCTGGATCTTAAGT
CCCTTAGCTCTTTAACGATCTTGTCAAAATTTGCAATGTTTTTAACAAGGTCATTTTCATC
TTTCAGAACCTCATCTTTCAAACTGTGCTTTAGTAAAGCTTCTGTCTGCTGTAACTGCAAT
CCGATATGACGCTGATAGTAGTCTAATTCATCTGAATTTAGCGAAAGATTCGAACTACTAT
ATGTGATATTTCCAGGAGGTTCAAGAGGATCAACAGCCACTGACTGTGAGAATGACGTCGA
TGATGAAGACGATGAAGAAGAAGACAACGAAGATGAGGACGACTGCGAAAACGATGCATTG
CAGGCGTCTTTTGGCGAAAGCCCAATGGGATTAGCAACGGCAGGAGAGGATTCGGAAGCTA
CAGAGGGCGGTCTTGAGGGCGAAACATGTTTCTTTGGTGAGCTTTCAAGATCATGGTAAAG
CAAGCTCTGTAACGATATATCTGTCTGCGTGCTAGAACTCCCGTCTGATGAATGCGAATGA
TGTGTGGGTCGCTTGGAAGGCTTAGATATAACATTGGGCAATATTGGATCGAAAGCCGGCG
CCAGTGCAGACGAATCCTTAGATTGCCCAGACGAAGAAGGCTCCATGGATTTCAAAAACCG
GTGAACCAACCTTTTCTTGTCCTTCACGAAGGACCGGGAAGGTGATTTAAGACCGTACTTG
TCGTTGTCTTTGTAATGGCGATGGGCTGGGTGCTGCTGGGCTTGCAACATCTTAAATGAGG
GAAAATGGTCTTTGGCAGAGTATCCACCATCGAGAGGCTTTGATTCTACACTATGCTGCGG
GAATGGTCCTTTAAAGGTGGCGACTACGTTAAATGGGTGTTTTGGCGAGAGTCCAGAAGAC
TTCATCGTACTGAGACTTCGTACTTTATCTGGTGCTGCGTTGAACATACAATCGCTGAACA
TTGCGGTCGAGGCAGACGTGTAATCCGGAATAACTTGACGATGCAGTTTATGACGAGCATG
ATGGTGCTCCATTTCATATTTCTGCTCTTTTTCGTGTAATGCAGCCAAATTACTGTGAGAG
GCTTGCCATCCAACGTTTGGCTTAGTTTCAACAGTAGATTTGTGGCCAACATCTGGTGTTC
CAGCGTCAATCATTTGCTTTACATCTTCCAGGGGTCTCTTTTCTACACCATCTTTGCTATT
GCGATCTGTACCATCTATTCCGCTGCCTTTAGAAGAGCTCTTTATTTGAGCATTTTGCATT
GTACCTGGACAACTACTGGACTACGTAAAAAACTGCCATCAATTTGTGTTATTCTTACTCT
TTGAGACAATGTTTCATAACAATAGAACAATAGCTTTTTGACCTTCCCCTTATTTTATTTC
AAAAGGTAACAGTTAGGGCTATTCTTAAACTTTCTTTAGGGTACACAATGAAAACATCAAG
ATTGAGTTAAAACCCTTAAAATAAAACTAGGTCTTTAAGAAACTCACTCTCCGGGTTATCC
ATAGAATGTTTACCATTCTTTAGGGTTCTGAACTAATGCGAAAAAAAAAAAAGAAAAGACT
GAAAAATTCGAAAATATCTCGAAGTTTAGCAGTAGTAGATGAGAATAGGGTCTCTTTTATC
GAAAACCTGCAATTGTAATACAACCTTTTTTTGAAAGTCAGCCTTTATTCTGATTCTGCAT
ACTCAATTCCTCAATTCCTACGGAGTTATCACCTTTTTTTTTACCTTCTCTTCTTTTCTTA
TTGTTCTAGCTGAAAACATTGTTACCAGTTTGGCGAGACAATTTATTTTCAATACGATACC
CTTTTGTTCTTCTTTTTATAATTCAATCTAATTCTAAAACACAAAAAAACAAAAAAAATCC
TATAACCAGTTCTCCCGCATGTCATTTGAAGTAGGAACTAAGTGTTGGTACCCTCACAAAG
AACAAGGCTGGATAGGCGGCGAAGTCACCAAGAATGACTTCTTTGAAGGAACGTTCCACTT
AGAGTTGAAATTGGAGGATGGAGAAACTGTATCCATTGAAACAAATAGCTTCGAAAATGAT
GATGATCATCCCACGCTACCTGTACTACGAAACCCACCTATTTTAGAGTCTACTGATGACT
TAACCACCCTATCATATCTGAACGAACCGGCAGTGCTGCATGCCATAAAAAAAAGATACAT
GAATGGACAGATATATACTTACTCTGGTATTGTCCTTATTGCCGCTAATCCCTTTGATAAA
GTCGACCATTTGTACTCTCGCGAGATGATACAGAATTATTCTAGTAAGCGTAAAGATGAGC
TGGAGCCGCACCTTTTTGCCATAGCAGAGGAGGCGTACAGGTTCATGGTCCATGAAAAGGC
TAACCAGACTGTTGTAGTCAGTGGTGAATCCGGTGCTGGTAAGACCGTCTCTGCTAAATAC
ATTATGAGATACTTTGCCTCAGTCCAAGAAAGCAACAATCGTGAAGGGGAAGTGGAAATGT
CTCAAATCGAGAGCCAAATTTTAGCTACTAACCCGATCATGGAAGCCTTTGGTAACGCCAA
AACTACCAGAAATGATAATTCCTCTCGTTTCGGCAAATATCTGCAAATTTTATTTGATGAG
AATACTACCATCAGGGGGTCCAAAATTAGAACCTATCTCTTGGAAAAATCCAGGTTAGTTT
ATCAGCCAGAGACAGAAAGAAATTACCATATTTTTTACCAAATTTTGGAAGGATTGCCAGA
ACCGGTAAAACAAGAACTGCATTTGTCATCTCCCAAGGACTACCATTATACTAACCAAGGT
GGACAGCCGAACATAGCTGGTATAGATGAAGCTCGAGAATACAAGATAACCACTGATGCCC
TGTCATTAGTAGGTATAAACCACGAGACTCAGCTTGGAATTTTCAAAATTCTTGCAGGCTT
GCTACATATAGGTAATATCGAGATGAAAATGACTAGAAACGACGCATCACTATCATCGGAA
GAGCAAAACCTGCAAATCGCATGTGAATTATTGGGTATTGATCCCTTCAATTTTGCAAAAT
GGATTGTCAAGAAACAAATCGTCACAAGGTCTGAAAAAATTGTCACTAATTTGAATTACAA
TCAAGCGCTAATTGCTAGGGACTCTGTGGCGAAATTTATTTATTCCACGCTTTTTGATTGG
CTAGTAGACAACATTAACAAGACATTATACGATCCTGAGCTGGATCAACAAGATCATGTCT
TTTCCTTTATTGGTATTTTAGATATCTACGGGTTTGAGCATTTTGAGAAAAACTCATTCGA
ACAATTCTGTATAAACTATGCGAATGAAAAATTACAACAAGAGTTCAACCAGCACGTTTTC
AAATTGGAGCAAGAAGAATATGTAAAGGAGGAAATTGAGTGGTCTTTCATTGAGTTCAGCG
ACAACCAACCTTGCATAGACTTGATTGAGAATAAACTTGGAATACTTTCTCTATTAGATGA
AGAAAGTAGATTACCATCAGGCTCAGATGAATCATGGGCCTCAAAACTATATTCTGCCTTT
AATAAACCGCCCTCAAATGAAGTTTTTTCGAAGCCAAGATTCGGACAAACGAAGTTTATAG
TAAGCCATTATGCTGTTGATGTAGAATATGAAGTTGAAGGGTTTATTGAAAAGAATAGAGA
CAGCGTTTCCCTAGGTCATCTGGATGTTTTCAAAGCAACGACAAATCCAATTTTCAAACAA
ATTTTAGACAACAGAGAACTTAGGAGTGACGATGCTCCTGAAGAGCAAAATACTGAAAAAA
AGATAATGATCCCAGCAAGATTAAGTCAAAAGAAACCAACCCTGGGATCTATGTTCAAAAA
ATCGCTCGGGGAATTGATGGCCATCATAAATTCTACTAATGTTCATTATATTCGTTGCATA
AAACCAAATTCTGAAAAAAAGCCATGGGAGTTCGATAATTTGATGGTCTTATCGCAATTAA
GAGCTTGTGGTGTGCTGGAAACAATCAGGATTTCATGTGCAGGCTTTCCATCAAGATGGAC
TTTTGACGAATTCGTTCAAAGATATTTCCTCCTGACGGACTACAGCTTATGGAGTGGAATT
CTTTATAATCCAGACCTCCCAAAAGAGGCAATCGTCAACTTCTGTCAATCTATTCTAGATG
CTACTATCTCTGATTCAGCAAAATACCAAATTGGTAATACCAAAATTTTCTTTAAAGCAGG
AATGCTTGCATTTTTGGAAAAGCTAAGGACTAATAAAATGAATGAAATATGCATCATAATA
CAGAAAAAGATAAGGGCAAGATACTATAGGCTTCAGTATTTGCAGACCATGGAATCAATAA
AGAAGTGCCAAAGCCAAATTAGAAGTTTGTTGGTTCGTACAAGGGTCGATCATGAGCTCAA
GACAAGAGCTGCCATATTACTACAAACGAACATTAGAGCATTATGGAAACGGGAATACTAT
AGAGCTGCCATTGGGCAAATAATAAAACTACAATGTACCTGTAAAAGAAAATTGATTTTAG
ATAGTGTTAACAGGAAATTCATGCTCATGGCGGCAGTAATTATCCAAAGCTACATCAGATC
ATATGGTCACAAAACAGATTACAGAACATTGAAAAGGAGCTCCATTCTTGTACAAAGCGCC
ATGAGAATGCAGTTAGCTAGACGAAGGTATATAGTTCTGCAAAAAGAAGTTGAAGAACGGA
ATATTAGGGCTAGTTACGGGATTGGATTACTGGAGGAAGCTATCGAATTTAAGAACTCTTT
CATTTTGAATCTAGAGATGTTAAATGACTCATATACAAGATTAACACAGTTGTTGCAGGGA
GATTTGTCAAATATTCCATCTAAGCAAAGGCAAGAGTACGAAACGATAGTAAATGGTTATA
ATGATAAGATTTCCAAGCTGAAGACGTTACAAGTTGAAATCATGAATACTTTAAACAAGAA
GAATGCCTTGAAGGAGAGAAAAAAGAAGCAATCTTCTTTAATACAGTCACATATGCAAAGT
TTGGCTGCTATAAAAGGTAACAAACCTTCAAGATTAAGTGATGAAGTCAAATCAATGAAGC
AAGAACTAGCGTTTATTGAAAACGTAATAGCACAAGATTTCACCACCACATATTCTGCTAA
TAAGAATGATAAAGTGAAAGGTTTGGGAATCGCAGGACAACAAGTAAAACCGAAGCTAGTC
AATGTAATTCGTAGAGAATCAGGAAATCCTGATCTTCTAGAATTACTAATGGACCTGAATT
GTTACACATTAGAAGTCACAGAAGGTTACTTGAAAAAAGTAAATGTTACTGAGGTGAATGG
AGACAATGTTCTGGGTCCTATACACGTCATTACTACAGTGGTAAGTAGCTTAGTGAGAAAT
GGGTTATTGATTCAAAGTAGCAAATTCATCTCGAAAGTCCTATTGACTGTAGAAAGCATTG
TTATGAGTCTACCAAAGGACGAAACAATGCTTGGTGGTATCTTTTGGTTAAGTAATCTTTC
CAGACTTCCCGCATTTGCTGCAAATCAAAAAACATTATATGAAGCGAATGGTGGTGATGAA
AAAGATAAGTTAACACTGATATATTTGAATGATTTGGAGAATGAAACTTTAAAAGTATTCG
ACAAGATTTATTCCACTTGGTTAGTGAAATTCATGAAGCATGCTTCAGCCCACATCGAGAT
CTTCGATATGGTTTTAAACGAGAAGCTATTTAAAAATTCTGGTGATGAGAAGTTCGCTAAA
TTATTCACATTCTTAAATGAATTTGATGCTGTCTTGTGTAAATTTCAAGTTGTTGACTCAA
TGCATACAAAAATTTTTAACGACACCCTGAAGTATCTGAACGTAATGCTATTTAATGACCT
AATAACCAAATGTCCCGCGTTAAATTGGAAGTATGGGTACGAAGTGGATAGAAATATCGAG
CGGTTGGTGAGCTGGTTTGAACCAAGAATTGAAGACGTTCGTCCCAATTTGATTCAAATAA
TTCAGGCTGTCAAGATATTACAGTTGAAGATAAGCAACTTGAACGAGTTCAAGTTACTATT
CGATTTCTGGTATGCCTTGAATCCAGCCCAAATACAAGCAATTCTGTTGAAATACAAGCCT
GCTAACAAGGGCGAAGCTGGAGTACCGAACGAAATCTTGAATTATTTAGCTAACGTGATCA
AAAGAGAAAATCTGTCTTTGCCAGGGAAGATGGAAATTATGCTTTCTGCCCAATTTGACTC
TGCTAAAAACCATCTGCGTTATGACACTAGTGCAATAACACAGAACAGCAATACAGAGGGC
TTAGCTACTGTCAGTAAAATTATAAAATTAGACAGAAAATAAGAACAAAGTAAATATACGC
CCATATATGTATATATGTATATATACATATATCCTACACTACATATGGAAGCTCCCTATAT
ATATAGCATTGCGAGTGAACTTCTATCGACTAAAGTGAACAGCAATGGGGACGATGATTAC
AACAAGCAATATGATGATTACTAAAGCCAGACACATCTTCATTTTTAGATCCTTGTACCAC
ATGGCTTTTCTGACCCTATTGGCACCCCTCTTAAAGCCTTGGGCTGAGACCGCTAGGTTAT
CGGCTTTATCTTCAATGGACGTTAATCTTTCACCTCTTTCTGCTACTTTATTTATGTTATC
TCTCATTATTCCCACGGTATCATCAATTTCCTAAAAATAAACACGAAGAACGTATATGAAT
GTATACGCATAAGTATCAACGATGTAGAAAGTTAGTATAATGTTAATTTCCTAGATGGTAC
TCTGTGGCTTTCTGTACTTACAGCTTGTAGTTCCGCAGTCCTTGACTTAGACTGTACATTC
TGGGGTCGTTCTTCATCGTGCTCGGATAGAGCATAAGGGTCAAAGGGAGTAGATGACGACA
TGGACAATGAATACGTTGCGCTTGCTATGTCTTTGGCGCAAATTTTCAATGTTTAACTAAT
ACTTTTGACGATCTTTCTTATAGATGCTGTGGGAAAGACCCTTAAAAATGTCTGTTACCCT
GCAATCAATGGTTGAAACAGCAGGAAGACGCATAATAAAGGCATATGTTTGAAGTTTGTTA
GCGAATGAACAATGATAAAAGGAGTGATTGGAAGCTGAAGGTTGAGGATTTAGACTAGTTT
TATATTACAACATGGTAGATGTGCAAAAGAGAAAAAAGTTGCTAGCCAAAGCTGCTGCCAG
CGCTTCTATTCCGGCAATCAAAGGTTCTGTTCCGTTGGACTCGTATGATATAAAAATCATT
CAATATAAGAACGCTCTTTACAAGCTGAATGAACTGAATAGGCTACTAAACGTTCTGGTAC
CGCATTTGAAGAAGAAAAGAGACAATGACGAGTCCTACAAAATTATTCCCCTCGTTAATTT
CATCTTATCACTTTGTGAGGGTCCTATATTTAATGTAAGCCCCGTATTGGCTAAGAGGTAC
CATTTGCTCTGTCGATTCCAGCTGATAAAGCTAAGCGAAGTGCAGCAGAGATTATCAACTA
ATTTTATTGATGTAGAGGGCTGGATGTTTCCCGAGGAGGTACCCCTAGATCACTATAAATC
GTGCATATACAATAATTCTCTACAATGGAAGATTTTAAATTCGCTGTCTTGCATTGCTCAA
AATGCTATAAAAATTTATAATGCCAAGTTGAGACAGATTTTATTGGAAAGGGATGCGTACA
AAGCTCGGTCACTTCCATTTGACACTTCAATAATTGAAGACTTGTTAAATCCAGTTGAAAT
GACATTGATTCTAGATTTAGCCGTTTTGATTAATGATCCAGTAAGGGATAAGTCCACCCAT
TCCTTTTACAAATTGCAATGGCAAGTGATGGAGAAACTGAACTCCTGTGTTCATTCGAAAA
TCTTCCCCATTCTAAGGACATATTACAACCAATTGCAGAAATTTTCGGAAACAAGACCTAC
TTCACTGTCAAATTTACAGAAGGATCTACCACATTGGGAATGGACTCTACACAGGATATAC
ACTTTCCACTTGCGGGTTTTTTCTGTCTTGTGTGTTATTATCAGTTTCTCTAGGCAAATTT
TCCTACCGAATAAACAACATTTCTTGGACATCAAGACAAGATTATCCAGCGAAAACGTGTA
CCATTACGATTTGATAATTTGTGAGCTGATGGCTTTGCTCTCTCCAGAATGTGATGATGTC
ACAGCTTTATTCGAACTGCAGGAGAATTTAAAATTTTGGACTCAAACGGCGCGTACCGATA
ACAATTCCTCAAGAACTCCCATTTTCCACCTTCAACCTGGTTTAGTTGTGGAATTGTTTAA
TAATCATATCTGCAAGATTATACCGAAATTGAGGTCCATTATGGGATTATTATCCAATTGG
ATGGATTGCTGGAAATATATTGAGAAAAATTATAAAACCTTCGATGAAACCAATGACTTGC
GGGAGAATTTGAAAGAAAAGCTAGAAAGAGATAAGGCTCTGTATTTAGAGGTTAAAAACGC
GAAAAGTAAGCTAAAGAAGAAGCCGTCAATAACAAAGCTGCCAGCCTCTTCTTCTCCATCC
CCCTCACCCACATCTTCAGCAAGCCCATCAAGACAGGCCTCTTTAGAGAGCATAAGAACAA
GGGCAAGGGCGCATTTAGCCTCAAATTCTTCTAGGTCTCCCTCAGTATCGCCTGTAAGGAC
CACTTTCAACAATAAAAACGCAGAAACGAAGAAAAGCGTGGTGTCTCCGGAGAAAAGAAAA
CTGATCAACGGCAGAAGGCCTAGATCCTCATCTTTGCAATCCTATACAAACAAACAACAAA
CCTCATATTTGAATTCTACAAGACATCCGTCAATAGCTCCACCTTCAAAGCTCAACAATCA
AAGGTCCAATTCTTTGCAGTCCTCAACCATGACGTTAAATCAAAAAATCGTCCAAGATACA
GTGCGGCATTTGATGAACAAAAGTGCATCTACACCCAATCCTTCTGCATCTTCATCGTTAG
CGCCTTCACCAAAAGTATCCAGTATAAACAACACCTCCTCAGGAAAATCATCAAGTACCCT
GATTGCCAATAGTAGTGATACTTTGGCTATAGAGACATTAACTCTAGATCCGGAGTCAAAC
TCCAGTGAATTGTCCATCAAAAGGGTGAGATTTGCTGGTGTACCGCCAATGACAGAGGCAG
AAAATCCTAAACCAACAAAGGTGGGTTGGTACAAGAAGCCGGCTGTGCTACATTATCCGCC
AATACCTGCTTCGGCAATGATCAAGCCGCTACAGCATAAGTCCAAATATAACACGCTGAGA
CAAGAAGAAGGGTTTACCTTTCGAAAAAGTCTTCGAGATGGATTAGAGTGGGAAAATGGCG
AATCTGGCTCCGAAACTACCATGATGCCGTTTGGGATCGAAATCAAAGAGTCGACCGGGCA
TAGAATAGCTTCTAAAATCAGAAGCAAATTGAGATAACTCCGCACCTTATAAAAACAACTC
TTTATGTCCCTGGAAAAAAAAAAGAATACATATCTAATACTATTCATATCCTTCATTGTTC
TTGTCTGATGATTCAAAAGTACTCATACTATTTTTTAATATTTAATCTTTTACCTTAACGT
ATTATTGTAATTCTTCACGAATTTGATTTTTCCCCAGCTAAAAAGTTGATGAAAGAAGTTC
AAATTATGGGGTTATTGACACATGGCAGCTCTGAGCCGAGAGGACGTATCAGCAACCTCAA
CCAAATATGTTTAGTAACAGACTACCACCTCCAAAACATTCTCAAGGACGAGTTTCGACGG
CTTTGAGCTCAGATCGCGTTGAGCCGGCAATATTGACTGACCAAATCGCTAAAAACGTTAA
GCTCGATGATTTTATTCCAAAGAGACAGTCTAATTTCGAACTATCGGTTCCTTTGCCAACG
AAAGCAGAAATCCAAGAATGTACAGCAAGAACCAAGTCATACATTCAGCGGCTTGTGAATG
CGAAACTAGCCAACTCAAATAACAGGGCATCATCAAGGTACGTCACCGAAACACATCAGGC
ACCCGCGAATCTATTATTGAACAACAGCCACCATATTGAGGTAGTGTCCAAGCAAATGGAT
CCATTGTTGCCAAGGTTCGTTGGGAAGAAGGCGAGAAAGGTTGTAGCACCCACAGAAAACG
ACGAAGTCGTGCCTGTTCTCCATATGGATGGCAGCAATGATAGGGGAGAAGCTGATCCAAA
TGAGTGGAAGATACCTGCAGCTGTGTCAAACTGGAAAAATCCAAATGGTTATACCGTGGCC
TTGGAAAGACGTGTAGGTAAAGCTCTTGACAACGAAAATAATACCATCAACGATGGGTTTA
TGAAGCTCTCCGAAGCGTTAGAAAACGCTGACAAGAAGGCAAGACAAGAGATCAGGTCCAA
AATGGAATTGAAGCGGCTTGCTATGGAACAGGAAATGCTTGCTAAAGAATCTAAATTGAAA
GAATTGAGCCAACGAGCCAGATACCACAACGGGACTCCGCAGACGGGAGCAATAGTTAAGC
CCAAAAAGCAAACGAGCACAGTGGCCAGACTAAAAGAGCTGGCGTACTCTCAAGGAAGAGA
CGTATCCGAAAAGATAATTCTGGGCGCAGCAAAGCGTTCAGAACAACCGGATCTGCAGTAC
GATTCAAGATTTTTCACAAGAGGGGCAAATGCCTCCGCCAAAAGGCATGAAGACCAGGTTT
ATGACAACCCACTGTTCGTCCAACAAGATATTGAAAGCATATACAAGACCAACTACGAAAA
GCTGGACGAAGCGGTCAATGTTAAGAGTGAAGGTGCCAGTGGTTCTCACGGCCCCATTCAG
TTTACTAAAGCTGAATCCGATGATAAATCGGATAACTATGGCGCCTAGGCCCAGGATGAGC
ACTAGGAAAACAAAGCATTCTTGTGCTTGAGTTGTATTATAGATAAAAAAATAAAACTACT
GCATATACGTGTACATCTATATATTAATATATTCTAATCGTCCTCGTTTTCGTTTTCGTTT
TCCCTTCCAATTTTCTTGAAATCATTGATAATAAAGTCATTATCGCTGAGGTGTGATGATT
GACTACACTTGATTATGTTCAGAATTTTAGAATTCCTTCTCATAGCAAACTGCTCTATTTT
CTTGATGGTCCCACTTACCTTGACGGGGTTCACGATCAGTCCATCGACGTCGCCAATTTTC
GACATCAACATCAATGCCATGATAACAAGGTCGCAATCCTCTCGATGGCATCGGATTATCC
CCGTAGACGTCTTATTTGAAAAGTATTTCAACTGCAAGAGAGAGTTACATTTTGCAGACCC
ATAGTCGCCCAGATTCAACGACAGCGAGCGTCGTATCTCTTGGAGTATCGACTTTATGGAC
ACATCCGCAGGCGATGCTCTGTGATGCGAAAGCAAGATGTCTGCTTTCGACACAGATTCCT
CAACGTTGGTGTCTGTAGGTGGGAATATAATTTCAAAAAGGATATATCTACTTTTTAAACG
TACCATTTATCGACTTGTTTCTTTGTTGCACTAACTATTGCTATCACATTAATCTGATAGT
GAAAAGTAAAATATTTTTCAAGAGCGCTAAGCAAGAACAAAACAAAACAAAGTCAGGAGGC
AATTAAAGACAACAAGATAGAAAAACCAGAGTGGTTGCTGTGGTAGTACGTTGGGGGCTCG
TTTGTCGAGGTTTTTAAGCAGGTTTGAATGGAAGAAGAAAAAAACGAGCACTTACTGGAGT
TACTTGGTAAGAAAAGAGTAAGAGGGTTTGGTGGGTGATATATATTTTCATGCCACCAACT
GCGAAAAGACAAGGCATGCATCCATGGCTGGTGAAGTGTTTGTTTAGGATATGAACTTCAA
CCCAATTCAGTTCCCTCACAAACATCGTCTTTCTTCCTTCACCCACAGGTGCAGGCGCCGC
CATGGGTGAGCCTGAGACAGGGTCAACACATTAGATCGATTCAAAGTTACGACAGTCATAC
AGATAATGAAACGACATATTTGAACTGGTAAACGAGCTTGCCATTGGCTCTGAGTATGCCC
AATGCTTCTTTAGTGAATAATGTTCACTAAAACTGTTGGTACATCCGTGCACCTCCGCTAG
ATGAGGTGCAGGGGTCTATCAAGAACCCCCTTCTTCCTAAGAGAACCGCTTATAAAAGTAG
CCACATGGTTCATAACATCCCCGTTATGGCTCATACACTGGGCATCGATAAACAGGATATT
CGCGCATCGTAACATTTATAGGGGAAACATGGGATTATATTCTCCTGAATCTGAAAAGTCT
CAATTAAATATGAATTACATTGGTAAGGATGATTCGCAGTCCATTTTCAGACGTCTGAATC
AGAATTTGAAAGCAAGTAACAACAATAACGATAGTAATAAAAACGGTTTAAACATGAGTGA
TTATAGCAATAATTCACCCTATGGGCGCTCGTACGACGTAAGAATTAACCAGAACTCACAA
AATAATGGCAATGGATGCTTTTCTGGCAGCATTGACTCCTTGGTTGATGAACATATAATAC
CATCGCCACCTTTGTCGCCCAAGCTGGAGTCGAAAATTAGCCACAATGGCTCACCCCGCAT
GGCCTCTTCAGTGCTAGTGGGATCTACGCCTAAAGGCGCTGTAGAGAATGTGCTGTTCGTG
AAGCCTGTATGGCCCAATGGGTTATCAAGAAAAAGGTACCGCTACGCCACCTACGGGTTTC
TGTCTCAATACAAAATTTTCAGCAATTTGGCCCAACCATATTCTAAGAACATTATCAACCG
GTACAACAATCTGGCCTATAATGCTAGACATAAATATTCCAAATACAATGATGATATGACT
CCTCCTCCTCTGCCTTCCTCTTCTTCTAGATTACCTTCCCCGTTAGCATCTCCGAATTTGA
ATAGACAAGCAAGATATAATATGAGGAAACAGGCTCTCTACAATAACAATCTAGGAAAGTT
TGAATCCGACACTGAATGGATACCACGGAAACGCAAGGTATACTCACCACAAAGAAGAACG
ATGACTACCAGTCCACATCGCGCCAAGAAGTTCTCACCCTCTGCATCCACTCCTCACACTA
ACATTGCATCCATTGAGGCGATTCATGATGCTCCTCAATATATACCAAACGTCTCATGGAA
AAAATTACCAGATTACTCTCCGCCCTTATCTACGCTTCCTACAGACAGTAACAAGTCACTC
AAGATCGAGTGGAAGGGGTCTCCAATGGACCTGTCCACAGACCCGCTGAGGAACGAGCTAC
ACCCTGCTGAACTAGTTCTCGCTCAAACTCTAAGGTTACCTTGTGATTTGTATCTGGATTC
TAAGAGAAGGTTATTTTTGGAAAAAGTTTATAGACTAAAGAAAGGGTTGCCGTTTAGAAGG
ACCGACGCCCAAAAAGCCTGTAGGATCGACGTTAATAAAGCATCAAGACTATTCCAAGCTT
TCGAGAAGGTTGGCTGGCTACAGGATTCGAATTTTACGAAGTACTTATAATACACATGGTG
GTATGCATTTTAAACATGGTTTTCTTTTATCCAATTTTTTAGCATTTTTCTACATAATACA
TTCGTGAATACATACATCATATCATAGCACATACTTTTTCCCACTTTATATTATAACACAT
CATCAAGTAAATCCAATTGAGGCTCTTCAATATCTATACTAACTATATCCCCTGCTTGCGT
CCTCGCATCCGGCTTGGCAGACTGTTTTTCGTCCTCTTTATCACCTAGTAGCCCCAATTTT
CGTAGGACATTATTCGTCCTTATATCGATATATCGTGTTCTGAAATCCTTATTATTTTGCT
TCCCGTTGGTCTTCAATCTCTGCAGTAGTGCCTCTACCTCCTCTGTTGAACTGGTACTTTC
ACTATCAACATATAGTTTACGTAATGAATCAGTCAGTAGAGTCATTGTGTCATCTATAGGT
TTTAACGACTCCAAAATTTTCTGCAATTGTACATCGTCTTTGCATTTCAGTAACTCGTTTA
GCTTTTGTTTGAATCCTCTTATCGTAAACAACAGTCTTTTCACTTTTGTAACTCTTTTCAA
TAGCATTTCATTCTTTTTGAACGCTAACTCCACGTCGTTCACTTTCTCTCGAAGTTTCTCC
TCACTTTTCTTCAACTCATTCTCATCTACAATGACCAGATCCTTTTGGTTCTCCAATCTAA
AAACATTGGCGTCCAAATACTCTTCAGGGATTCGAAGGACGTTCCTCAAAACATATAGTTC
TAGTTTGTCAAAATTCTTATCCACGGAGTTTTCCAAAAGTGATTCCAACTTAGCAACTCCA
CTTTTGATCTCTTCTCCATAATCTTCCTCGCCGATTTTGCTCTTGGATAGCAGATATTTTT
CCATGGCAGCAGTGCACTTGTACATAATTTCATTTACAGCATTAATGATATCATCAACAAG
CGAGATGGGCGGATATCCCAAATGCTCTGTCAATATTGAGGTGGATCTCATAGTGGGAGCA
GACATGGTTGTTTTGATCGTCTTAACCCAGTTTCAACGTGTTATTACTCAACTTCCTAATA
AATGCCAACTTATATTCAATGCCTCTTATTTACCTTTTTTGTTTACGCGTACTATAAAAAT
TTCCAAGGTTGAAAGACAGCAAGGTGAAAGAAGTAAAATGGCAATGAAAAGTAAGATAGAA
TTGAAACTAATACACAAAGGTTCACATTTTTATATACAATTACCTATTTAATTCATTAAAT
TTTGTAGAATGTGATTGGGTTGACAAGTCAGCGTATGCCATGCTCATTCGATGCCGAAAAC
GACCTTCAGCTTCTTCAATAGCAGCCAATCGGATCTAGCAACTTGGTCCCTAAAAGCTTTA
TCCTTCAAAGTGTCAATAGATCTTCTTGAAACCAAGGAGTATAATGTATCATTCTCGTCAA
CATGACGACCCCAGATAGGTTGTTGACCGGAGGGATCTTCTAGACGGACGGCAACACCAGC
AGCGGTTTGGCCCTTCTTTACTTCTTGGACAGGTTGATGGTTGATTTCTAAAGAGATGACT
TTACCTAATATCAAAGTTTGTCTTTCCTTTGTAGTAGGGTCGGTTTTCACAGCGCAAATAG
GAGTTCCCACACGTAGAGTACCTTCCAGAACGTCTACACCAATAATCATTGGACCACGTTT
GTTAATAATTTGTAAGGTTTGTAAGACACATGGGAAAATAGCGTAATCTAGGAAATCTTTA
CGACGTTCTTCCAATAACTTTTCTTGGTATGCTGTAAATGAATCAAATAAATGATAGATGA
CGTCTGCATTAAAGATCTTAATTCCTTCTTGTTCAGCGTATTGTTCAGCTTCCTTATCCAC
TTTAACATCAAAACATAACATCACGGCATACTCTGGAGCCTTTTCCAACATAGTGGAGGCT
TTCATAACATCACGCTTGTACACTGGACCTAACCCGATAGACATCACAGGGATTTTCATGT
CTTTCAAGAAATCCAACAAAGCTTCCAAAGAACCCAAGGTGGATGCTTGGACCACAACACC
TTTACCAGTTGTGTCAACGGAGTCCAACAAACCAGTCAAATCATCCATAACGTCGTCCATC
AATTCATCTTCGTCATCTTCAGGACCGACAACTAGCAGCCTAGAACCAGAAACGGCTTTTT
CTAAATCATTAGCGGCAATCTTGACACCTAAAGCAGCCTTGACTTCTTTGTGGTGGACATA
TTCAGATTTCAAACGTAGTTCACGTAATGGTTGTGGTGTTAGTAATGCTCTGATATTCGTT
ACAATTGGACCATTCATACCACACAGTACAATACGGTCACCTTCTCTCAAGTAACCGTTGG
ACAAGATAACATCAATTGTGGTACCAAAACCTTCTACGACTTTCACTTCCAAAATGGTTGC
TTCCACGTGAGACAAGTACATCAATTGTTTGGACATCCTCTTTTGGGTCAATTCTAATAGC
AACCACAATAAATCTGGAACACCCTCACCGGTGACGGCAGATGTTGGGACAATGGAGACAT
ACTTAGACATATTTTTGTTTTGGAAATACAATTCCGAATTCAAACCTTGTTCAGCTAATTC
CAATTGAATCTTAGAATACCTAGATTGAAATTCCTCTTGAACAGCTCTTGATTGCTTTGCA
AAGGAGTCTCTGAATGAATTGTTTGGAATGGCTTTCCAGTCATATAATCTATCAATTTTGT
TTAGGGCAACGACAAATGGAGCCTTTCTATCTCTTAACAGTTTGATAGATTCAATAGTCTG
TTGTTCCAAACCATGCATAATGTCAATAACCAAAATTGCGATGTTACACAATGAAGAACCT
CTTGAACGTAAGTTAGAGAAGGATTCGTGACCTGGGGTATCAATAACCAAAAGACCTGGGA
CATCAAAAGTTTGTTTTTCATATTCAGCCATAACTTTAGTTTTTGCCTTAATAGCGTCGAT
GGGGAAATAAGTGGCACCAATCTGTTGGGTGATGCCACCAGCTTCACCACCTTGAACGTTG
GTTTGTCTGATTTTGTCTAACAATTTAGTCTTACCGGTATCGACATGACCCAAAATACAAC
AAATTGGGGAACGAAGATCTTTTTTGTTTGGAGAAGCGCTGGATGGAGTTGGAGTAGCTGC
TGGTGTAGCTGCTGGTGTGCTTTTGGCAACTTCATGCACATGTGCTCTTTCTTCTTCTTCT
TCTTCTTCTTCTTCTCCTTCTTCTTCTTCTTCGCCTTGATTTTGGTCTTCATTTTCATGGC
TTGCGGTGGATTCTTGCGTTTCTTCGTTGGTTCCCTCCTCGTCATCATCACCAAGAGCCAA
ATTTTCCCAATCATCAATCAAAACATCTTCGGATTCTTTGAGTTCGTCATCAGGTACAACT
TCCGAGTCTTTCTTAGAGTCAGATTTAATGGCTTCGGAGGCGTTTTCCTGGGTTGTTCTCT
TCTTCTTCTTGCTGTAAACAACCTTCTTTGGTTTGTTTTCTTCTCCATCCTTCTTGGCCAG
ACCGGCAACTTTGACGTTACCGGAAGACAATAAAGCGGCACGTCTTCTTTCCAATAATTTC
TTTTCTTCTTTTTGCTTTCTGGTCAATAGCTTACCTTCAGCCTTTCGTTTTTCACGCTTTG
CCTTCTCCTTTTCCTTTTTAGCTGCTTTAGCTTCTTCCTTCATTTTTTCTTCGTTGGCCAA
TCTTTCCTCCTCTTCTTTCTCCAATCTTTCTTCTTCCTCTCTTTCCAACTTTTCTTGTTCT
TCAAGTTGTTTCTTCAATTCTAATTGACGTCTCAAAGCAGCCAAACCGGCAGGTACTTTCT
TGGCTGGCTTCTTAGCACTAGCACTTGGTTTATCACTTTCACCTTTAGATTTTTGGGATTT
CTCAGCAGCAGCCTTCTCAGCAGCAGCTTTTTCAACATTTTGCTTGTTCAACTCCTTGTTC
TTCTCCTTTTGAGCTTGCTGTTGGGCCTTCTTCCTGGCAGCTTGTTCTTTCTTCTTCTGCT
TCTCCTTTTCCTTTTTTTCCTTCTCCTTTTCCTTCTTGGACTTTAGTATAGGCTTACCATC
CTTCTTCTCTTCAATAACCTTCTTTTCTTGCTTCTTCTTCGATTGCTTCAAAGTAGACATG
AAGTCGCCTTCAATGGCCTCAGCACCTTCAGCACTTGCACTTGCTTCTCTGGAAGTGTCAT
CTGCACCTGCGCTGCTTTCTGGATTTGGAGTTGGCGTGGCACTGATTTCTTCGTTCTGGGC
GGCGTCTTCTTCGAATTCCTCATCCCAGTAGTTCTGTTGGTTCTTTTTACTCTTTTTCGCC
ATCTTTCACTTATCTGATGTTCCTGATTGCCCTTCTTATCCCCTCAAAGTTCACCTTTGCC
ACTTATTCTAGTGCAAGATCTCTTGCTTTCAATGGGCTTAAAGCTTGAAAAATTTTTTCAC
ATCACAAGCGACGAGGGCCCGTTTTTTTCATCGATGAGCTATAAGAGTTTTCCACTTTTAA
GATGGGATATTACGGTGTGATGAGGGCGCAATGATAGGAAGTGTTTGAAGCTAGATGCAGT
AGGTGCAAGCGTAGAGTTGTTGATTGAGCAAAATGTCTACTACAGTTGAAAAAATCAAAGC
TATCGAAGATGAAATGGCCCGTACCCAAAAGAACAAGGCCACATCTTTCCATTTGGGTCAA
CTGAAGGCCAAGCTGGCCAAACTGAGAAGAGAATTGTTGACCAGTGCTTCATCCGGCAGCG
GTGGTGGTGCTGGTATTGGTTTTGATGTGGCTAGAACTGGTGTGGCCAGTGTGGGGTTTGT
CGGGTTCCCGTCGGTGGGGAAATCTACATTACTGTCCAAGTTGACTGGTACTGAGTCTGAA
GCAGCTGAGTACGAGTTTACCACCCTGGTTACCGTCCCCGGTGTCATTCGTTATAAAGGTG
CCAAGATCCAAATGTTGGATTTACCTGGTATTATCGATGGTGCTAAGGATGGTAGAGGTAG
AGGTAAGCAAGTTATTGCCGTGGCAAGAACCTGTAACCTGTTATTTATCATCCTAGATGTG
AACAAACCCTTGCATCATAAGCAAATCATTGAGAAGGAACTGGAAGGTGTGGGGATTCGTC
TGAATAAAACTCCGCCAGATATCTTGATCAAAAAAAAAGAGAAAGGTGGTATTTCCATCAC
AAACACAGTCCCATTGACCCATCTGGGGAATGACGAAATCAGAGCCGTTATGAGCGAGTAC
AGAATAAATAGCGCTGAGATTGCCTTCAGGTGTGATGCCACTGTGGATGATTTGATTGATG
TTTTGGAAGCTTCGTCAAGAAGATACATGCCTGCCATCTATGTGTTAAACAAGATTGATTC
TCTGTCAATAGAGGAATTGGAATTACTTTACCGAATTCCTAATGCCGTGCCTATTTCGTCT
GGTCAAGATTGGAACTTGGACGAGCTGTTGCAAGTCATGTGGGATAGACTAAATCTAGTCC
GTATTTACACTAAACCAAAGGGCCAAATACCAGATTTTACCGACCCTGTGGTGCTAAGATC
AGACCGTTGCAGTGTCAAGGATTTTTGTAACCAAATTCATAAATCTTTAGTGGACGACTTT
AGAAATGCTCTGGTTTACGGTAGCAGTGTCAAACATCAACCTCAATACGTGGGGTTGAGTC
ACATTTTGGAAGACGAAGATGTTGTTACCATCTTGAAAAAGTGATTCTCGAACAAAAAATA
ATATAAGAAATGAAAAAAAAAAAAAATAATTCATAATTGAATATACAAGCATTTGTATTCG
AAAAGGGGGTATCGGTTATTTTTTTTCGCTGTTTTTCTTCCACCGTTTGAGTATAGAGCAT
CTATAACATTTAATTATCTCTACATAATGAATAAAAAAAACAGTCGTAATAATTAAAAATG
TTATGCTACCGAGGGCTCTTCAAAAGCGACCTCGCTTTGTGGTACCCATAAGCATTCTGTT
ATCGATCGTAGAGTTTTCTGGTAAATTGACACATCTCCTCTTGACTGAGCTCGTCTGCCTA
CGTTTTAGAATTTCCTGGGTTTGGCCAAACTCCCACAGTTCTTTATCATTCAGAATATCGA
ACTCATCGGATGTACTGATGGATATGTTCAGGGTTGCTTTCATATATTGCAAAGAATCCTG
GATGGTCACTAGTGGATAGTAGGTCATCACCCTGGAAATAAGAAATTTGAGAAGTGCGCAA
TCATAGGAATGTGATGATATAACCAAGATATTTCCAAAATGACTAAATGACTTAAAGAGTG
CCAACAGATCGTTGAATGCCTGGTACTGTACCAAGGGCTCACCACTGAGGACATTCGAATT
ACAAAACTGGGGCAGTGATTGGATTGTATCGGTTTGTGCCTGTGTTAAAGATGTTTTTATC
TTTTTGCCCATCTGCAAGTACTGTCCAACGAATTTCTGTAGTAGTATTGTATTGTTTCGTA
TATACAAATCAATTGCGGCCTTCTTTGTTGCTACTGCTGCTGTAGTTGGTGAGCAAAGATT
CACGACTACCGAATTAGAGTTCCTGAAATACTGGGTATAAAACGACGCTATCTTTTCAGTA
CTTAGATTGACACCAATGATGAACTTAATATTTTCATATTGCAAAAGAATAGGTTGTGTCA
ATATCTCACAGGGTCCAAAATAAACATTGGTATCCAGTTTTTGTAACTTCAGGTCATCTAT
GGGGCTTGAATCTTCGATTTCCATATCCATAGCAGTGTTATTTCCTTTGCTTTTTGCGTAA
TTATTGGCACTATGTCACTGATTATATAAGCCACTTCAGTTTTCTTCCCATCTAATTAATT
TTTCTTCGAAACACATTCTGTAAATAAGGGATTATGTTATGAAAAGAATACGTACTAGATG
GCTAGAAGAATAGGACGGAGTAGCACTTATCGTTTCTGATAAGAGGATCAATCCTTTGAAA
TCTTGAAACGCGAATAAATTTAGGACACTAATTGAATCTGCCCGCGTCATTTTTTATAAAA
AATAGATTAAACCACCAAACGAAGGCCAGAAGCTGAACATAGTTCACTGGCATCTGCATTT
ATGTACCCATGTATAACCTTCCAAGTTAGTTCTTGGGAAACGAAAATTATATTGAATTTTT
TATTGAATTTTTAGCGTATCCTTTCGCCATCCTGATAATCATGATAACCTTGAGGGAAGAT
TATCTTGCGATGGGAGGGATCAAATTTAGCAAATTTTGACTCTATGTCAATCTCGTTTCCA
AAAATGCAACACCTCATCGTTATGACGACAATTGGAGACAAAAAGGTTAACAATAACATAA
TACTCTTTTTATAGAATACCTTATAAAATGTATGTTATTTAAGTAACTTATAAATCTTTAT
TTGAGTTGAAAAGAAAAACCATGTCTTTATATAAAATTTAAAAAATATAATTCAAAAAAAT
AATATCTTCATTCAATCATGATTCTTTTTTTAAACGGTAGAGACTTGCAAAGTGTTGGAGT
GACCAGCACCGGCCTTGAAACCTTGGATGGAAACGTAAGTGTCACCCTTCTTCAAGATACC
GAATTCCTTAGCCTTTTCAATACCGAAGTTGATACGGGCTTCAACATCATCAGTCCAGTCA
GAGACAGGTTCCTTTTCGAAAACGAATGGGAAGACACCTCTGTACAAGTGAGAGAATCTAG
CAGCTCTTGGGCATCTGGTAACCAAGATGATTGGACAGTTTGGTCTGTACTTGGAAACCAA
TCTTGGGGTGGTACCGGAAGTGGACAAGACAATGATAGCCTTGGCCTTTTGTTCGAAAACA
GCAGCGACAGCGGAGGCAGCGACGGTTTCGGTGGTGGAGGTTGGCTTTGGAGTACAGTTTC
TCATGTCATCGTAGTTTGGCAAGTAAGCGATAGCTTGTTCAGCAATGACAGCGGTTTCAGC
CATAGTGGTAACGGCGTTGATTGGGTAGTTACCCTTGGCGGTTTCACCAGACAACATAACA
CAGTCAGCACCATCCAAGATAGCGTTACCGACATCGGAAACTTCAGCTCTGGTTGGTCTTG
GGTTGTAAGTCATGGATTCCAACATTTGGGTAGCACAGATAACTGGCTTACCAGCCAAGTT
AGACTTAGCAATCAATTTCTTTTGGACAGCCAAGACTTCTGGGGCTGGGATTTCAATACCC
AAGTCACCTCTGGCAACCATAACACCGTCAGTGACCTTCAAGATTTCGTCGAAGTTGTTAA
CACCTTGTTGGTTTTCAATCTTGACAATGATCTTGACGTCCTTACCTTGTTCACCCAAGAC
TTCTCTGATGGTCAAAACATCGTTGGCGGTTCTGATGAAAGAAGCGAAGACCATGTGGACA
CCGTTCTTGACACCGAATCTCAAATCTTCCTTGTCCTTTTCAGACAAAGCTGGCAAATCGA
CATCGGTACCTGGTAAGTTGACACCCTTGTGGGAACAGATCTTACCGGCGTTCAAAGCCTT
GACCTTCAAAGTCTTGTCGTCAACGACTTCCAAAACTTGGAAAGACAAAACACCATCATCA
ACGTAGATGATTCTACCAGCGGAGATGACCTTGGTGATGTTCTTGTAGTCAACGTACATGA
TCTTGTCGTCACAAGCCTTAGCGTACTTGTCATCGGTGGTGAAGATCATTTCGTGGTTTGG
TGGGATTGGGTAGTCAACATCGTTGGTGGTGGTACCAGTTCTGATTTCTGGACCCTTGGTG
TCCAAAGCAATGGCCAATGGTCTACCTGGGTACAATTCTTCGGACTTTCTGGCGTTGTCAA
TGACAGACTTGTGGTATTCGTAAGAACCGTGAGAGAAGTTCATACGGACAATGTTCAAACC
AGCCTTTCTCAAAGCAACCAAGGTTTCTGGGTTGTTGGTCTTTGGACCGATGGTACCAATG
ATGGAGGTTCTTCTCAAGTCAGAACCAGCAACAACGTTTAATGAGGTCAATCTTTCTAATC
TAGACATTGTGATGATGTTTTATTTGTTTTGATTGGTGTCTTGTAAATAGAAACAAGAGAG
AATAATAAACAAGTTAAGAATAAAAAACCAAAGGATGAAAAAGAATGAATATGAAAAAGAG
TAGAGAATAACTTTGAAAGGGGACCATGATATAACTGGAAAAAAGAGGTTCTTGGAAATGA
AAAGTTACCAAAGAGTATTTATAATTCAGAAAAAAAAGCCAACGAATATCGTTTTGATGGC
GAGCCTTTTTTTTTTTTTAGGAAGACACTAAAGGTACCTAGCATCATATGGGAAGGAAAGG
AAATCACTTGGAAGACATCACAAGCATTCATTTACCAAGAGAAAAAATATGCATTTTAGCT
AAGATCCATTGAACAAAGCACTCACTCAACTCAACTGAATGAACGAAAGAAGAAAGAACAG
TAGAAAACACTTTGTGACGGTGCGGAACACATTTACGTAGCTATCATGCTGAATTCTACTA
TGAAAATCTCCCAATCTGTCGATGGCAAAACGACCCACGTGGCAGAGTTGGGTCAAGTGCC
AGTTTCTGGATTAAGTAACAGATACAGACATCACACGCCATAGAGGAATCCCGCCGTTGCG
AGAGATGGAAAACAATAGAGCCGAAATTGTGGAAGCCCGATGTCTGGGTGTACATTTTTTT
TTTTTCTTTCTTTCTCTTTCAATAATCTTTCCTTTTTCCATTTAGCTTGCCGGAAAAACTT
TCGGGTAGCGAAAATCTTTCTGCCGGAAAAATTAGCTATTTTTTTCTTCCTTATTATTTTT
TTAGTTCTGAAGTTTGACCAGGGCGCTACCCTGACCGTATCACAACCGACGATCCGGGGTC
ATGGCGGCTATTTTTTTTTTTTTTTTTTTTTTCCTTGTGATTGTTTATTTACATTTGGATC
AATTCTAACAAAAAAAAAATAAGGGGGGAAAAATAATTCACCTCTTTTTAATATTGTTTTG
TACTGAGATTAATCTCCAAAATACTAGCATTGACACACATCTCAAGTCATCTCAAATAAAG
TCGGAAAACCCCCCCTTTCCAAATAATTGAGGTGACGTTGCCATGAACAGGGAAGCAGAAT
TTGATTCGAAGACTAAGACCAAGCATACCCATTCTCATTTGGTCCTTTCTTTATTTTTACT
TCAACTCCCTTAACGTTCGGAGAAAAACTCTGGTTATTCTTCATGCGATATAATTGGCGAA
AAAAATCTTGTCTCATACGTAAAAAGTATTAAAAAAATTGCCCATTTTGTGCCCGCAGACA
ACTGCAACCTATCTTCAAAAGCCGAAAAGGAGGTTTTCTTCTTATTCGCTGGACAGACCCT
CTTTTTTGCTGTTGCTTTATTTTTTATGTTTAGAAACAAAATTTCCCCGAGAGAAAGGGAA
AATATGTGGAAAAAGAAAAAGCACTTCCTTACCAAACGTCATTCCATCCATGAAATACTTG
GCCGATTGAACTTTTCATTTGGTCCAAATATGGAAGTGATAAACGATCTTACTCCAACGTA
GATAAAACATTGATAGTAGCCCTAACTGATATTATGGCAAGTCGGCCACACCGCTCATTAG
GACAATTCCTTTTTTTCCTTTTTTTTTCTTCTCACTTTTCGGCTATCGGAGCCTTTGATTT
AATCGCCGGTGCCTACGTCTTTGGTGTGTATCATATCGGTCTTGAGTCCCATACTACATGC
TCTGCTAATAATAGTCATGCAAGTAATAAAGGTAATTTATGGTGAGGGAGGCTTAGGAATA
TCTAATACTAAGTGCCTAAAACATCAGCAGCAATACAACAATACAACAATGCAACAGGTTC
AAAGGAAATAATCAGCAACGCTTTCAAGGGAGCAAGTTGTGGTTTACAACACCTACAATTC
TTTCAAGACGTTTGCAACACTGCGACAAAAGTGTGACCGAATTACAAATTTAGAAGGCAAA
AAAAAAAAAAAAGAAAAAAAAGTTGTACGTATGGTAGCGCCGCATATACTATGTAGTAGTA
ATATTGAAATATCTCTTGCGCGGCGTGGGATCTTCCGCCCCCCCCACCCAAATTTTCTATT
TTTTCTTTTTCTTTTCGCTTACCTCTTTTTATCGACTTTTTCCCTTTTTTCTTTTCATCGG
GAAATGATTATCAAAAAATTTCTCAGCTTTAAATGCGAATACTAAGAGAAATGAAATAGGC
AGCTAATAAGATAGCATACACATACGAGTAGCACGAATAAAGCAGAGCAAATACAACAGAA
ACTACAAAAAATGGGTTGGTTTTGGGCAGATCAAAAAACTACGGGCAAAGATATTGGTGGG
GCAGCAGTATCATCCATGTCAGGGTGCCCAGTCATGCACGAGTCGTCGTCGTCGTCGCCAC
CATCCTCTGAGTGCCCCGTTATGCAGGGAGATAACGATAGAATAAACCCGCTGAACAATAT
GCCGGAGTTGGCAGCATCCAAACAGCCTGGCCAAAAGATGGACTTGCCCGTTGATCGGACC
ATCTCCAGCATCCCCAAGAGTCCAGACAGTAACGAGTTCTGGGAGTATCCTTCTCCACAAC
AGATGTACAATGCTATGGTTAGAAAGGGCAAGATTGGCGGTAGCGGCGAAGTCGCCGAAGA
TGCAGTGGAGTCCATGGTGCAGGTCCACAACTTTCTAAATGAAGGGTGCTGGCAGGAAGTG
CTCGAATGGGAAAAACCGCACACAGATGAAAGCCACGTGCAGCCTAAGTTGCTGAAATTCA
TGGGGAAACCGGGCGTATTGAGCCCTCGTGCTCGCTGGATGCACCTGTGCGGCCTACTGTT
TCCGTCCCATTTTAGCCAAGAACTACCATTCGACAGGCACGACTGGATTGTACTCCGAGGC
GAGCGCAAAGCGGAACAACAACCTCCAACCTTCAAGGAAGTTAGATACGTCTTGGATTTCT
ACGGAGGGCCCGACGACGAAAACGGAATGCCTACTTTCCACGTGGATGTCCGTCCTGCCCT
AGATAGTCTAGACAATGCTAAGGACCGGATGACCCGTTTCTTGGACCGGATGATCTCGGGT
CCGTCCTCTTCGTCCTCCGCCCCTTAAATGATATACAGCCAGCGTAAGTACGTGTAAATAG
CCAAGTAAGAAATAATGATGTCCTAGTGCAGCCACAATCAATTTCACTTTTTCATATATAT
TTTTCCACCTTATTATCACAAGGTGCACCTTTATCGTGTGCCACGGCGGTAAAAAACTACC
TTCAGGGGTACGATACATTCTGTGCTGGCGACCACGGGGCTGACAGAGACACCCGTAGAGG
CTACATTACTGATTTGGGAAATTTCCCAAATTGGAAATATCACCTCGTCGACGTGCTGCGG
TGCATGGCTGTTTTACCCGTTTAGGAAAAAACTCGGCGGGTTTTCTTGACGGGCAAATGTC
GCCATTCGTCTCGTTTGAACGCTTGGCCTGTAAAACAGCTAACTCATTCACTATCTCTATC
CTGCGACCGTGATGATACCGAAAGTATGCTGATACAGATCGGTCCCTCATATCGCGATAGG
GCTTTCTGAGCTCTCCTCCCCCTTCTTCCCTCCCCAGCCAAAGAGGCCGGTTTTCCTTCTG
GGGAAGTGTCGCAACCAAACGCTGTGCTCAAACCCTAAATTGTGAACTTTCAAGAAAAAAA
AAAAGAAAAAGTGAAAAATTATCAGGCAAGAAAAAGAAATTACCAAGCCTGCTCTCACTGT
AATGATCAAGTTACATAAATTTACTATCGGATTAGTGTGTCCCTCTGCCACATTTCCATAT
TTGGCCTTGGGTTTTTGCCCTCATCTTTTTTTTTTCTTCCTCCTACCTATTTATAATTTGT
ATATCTGTACTTTCCTCGAGCTTTTAATCTTCTTCTTAAACATTTTCTTGTGTAGTATACT
TTCACACAATTTCTTTCTTGATTTTTTCTTCTACTACTGAGTCTGCCAGTCAAATGGATTT
CTGAGGAAAGAGGACTATACCCATTAGGAAACGAATTGCCCGAGTAGTCTCCTCTGCCGAC
TTAAACCAACCTTTTTCTATTTCTCTTTTCTTTTCTCCCTCTTTTTTCTCTGTACTAGCAT
CCAAAAGCAAGCATCCATCCGAGTCCCAGTCGCAATCTCACATCTCCAATTTAACGTATCC
ATTGCATTTCCTCATTCGGTTTAACTCCTCTGCATTTCTTTTCTGACCCATAGCATTTCTT
ACATTCCATTGCATCTCCCTTTTACTCTCGTTCAAGACACTGATTTGATACGCTTTCTGTA
CGATGGCCATATTGAAGGATACCATAATTAGATACGCTAATGCAAGGTATGCTACCGCTAG
TGGCACTTCCACCGCCACTGCCGCCTCTGTCAGCGCTGCCTCATGTCCTAATTTGCCCTTG
CTCTTGCAAAAGAGGCGGGCCATTGCTAGTGCAAAGTCTAAAAACCCTAATCTCGTTAAAA
GAGAATTGCAAGCACATCACTCAGCGATCAGCGAATACAATAATGATCAATTGGACCACTA
TTTCCGTCTTTCCCACACAGAAAGGCCGCTGTACAACCTGACTAACTTCAACTCTCAGCCA
CAAGTTAATCCGAAGATGCGTTTCTTGATCTTTGACTTCATCATGTACTGTCACACAAGAC
TCAATCTATCGACCTCGACTTTGTTCCTTACTTTCACTATCTTGGACAAGTATTCCTCGCG
GTTCATTATCAAGAGTTACAACTACCAGCTCTTGTCCTTGACCGCGCTTTGGATTTCGTCC
AAATTTTGGGACTCCAAGAATAGAATGGCCACTTTGAAAGTCTTGCAAAACTTGTGTTGCA
ATCAATATTCTATAAAGCAATTCACGACTATGGAAATGCATCTTTTCAAATCACTCGATTG
GTCCATCTGTCAGTCGGCAACATTCGACTCCTACATCGACATCTTCTTGTTCCAATCTACG
TCCCCGTTATCGCCTGGCGTTGTCCTTTCTGCCCCTTTGGAAGCTTTCATTCAACAGAAAC
TGGCCTTATTAAATAACGCTGCTGGTACTGCTATTAATAAATCGTCCTCTTCTCAAGGCCC
CTCTTTGAACATCAACGAGATCAAATTGGGTGCCATTATGTTGTGCGAGTTAGCTTCCTTC
AATCTCGAATTATCATTTAAATATGATCGTTCACTAATTGCGCTGGGTGCAATTAACCTCA
TCAAATTATCTTTGAACTACTATAATTCAAACCTTTGGGAAAATATCAATCTGGCTTTGGA
GGAAAACTGCCAAGACCTAGATATTAAATTGTCAGAAATCTCTAATACTTTATTGGATATA
GCAATGGACCAAAATTCTTTCCCCTCCAGTTTCAAATCAAAATATTTGAATAGCAATAAGA
CATCTTTAGCAAAATCTCTCTTAGACGCATTACAAAACTATTGTATTCAATTGAAACTGGA
AGAATTCTACCGTTCACAAGAATTGGAAACCATGTACAATACTATCTTTGCTCAGTCCTTT
GACAGCGATTCATTGACTTGTGTTTACTCAAATGCTACTACTCCAAAGAGCGCTACGGTTT
CATCTGCGGCCACAGACTATTTCTCGGATCACACTCATTTAAGAAGGTTGACCAAAGATAG
CATTTCTCCACCATTTGCCTTCACTCCAACCTCATCTTCATCCTCTCCATCTCCATTCAAT
TCCCCTTACAAGACTTCAAGTTCAATGACGACCCCAGACTCTGCATCACACCATTCACATT
CAGGTTCGTTCTCTTCTACCCAAAATTCTTTTAAAAGGTCACTGAGCATCCCACAAAATTC
AAGCATCTTTTGGCCAAGCCCACTAACTCCCACCACCCCATCTCTAATGTCAAATAGAAAA
TTATTACAAAATTTATCTGTGCGTTCAAAAAGATTATTTCCTGTTAGACCCATGGCCACTG
CTCACCCATGCTCTGCCCCCACCCAACTGAAAAAGAGATCAACTTCCTCTGTGGATTGTGA
TTTTAATGATAGTAGCAACCTCAAGAAAACTCGCTGAAACGACAAAAAAAAAATGCATTTA
ACAACAAATAAATTAAAATTTGCAAAGCAAATACGTTAACATACATTAATGATCTTTTTTT
CTTTTTGTTTTCACAGGACTCATTATTTCTTTAAATATACTTATATTACATTTGCATAGAA
TTACAAAAAAAAAAAAATTATAAAAACGCACAACCTAAAATACGATTACTATCGTTTTTTC
TCCTTACTTCCTCTAGTCACATTATACATTTTTTTTCATCCTTCACAGACGTATCTTAATA
CTAAGTGTGGATCAATATAATGGGTATAGCTTGAACATCTGCCCCTCTCTATCTAATGTTT
TTTTCTTGAATTATTTAGTATTTGCTGTATACTAGTTTTATTTATCAATACAGACGAATGT
TCAAGAATTTCTCATTGTTTTCCGCCAACATTTCTTTAGCAACATTCCAATCTTCATCGCT
ACCTAACACAACAAAATCCCCATCTTCGTCCTGATATTTGATCTTGGTGATTGGTGAAATG
TTGTTATTATGTGTATTCGAAATTTTAGAATTGATCGCCATTATCAAGTCGTCAAAATTCC
AAACTTTTTCTACCAAAAGTGTGAAGATCTCGCTACTAGAGGTATTATTAGAGTTGTTATT
ATATGATATCCTGAAGAGTATGGAAGATTCTGGAATAGAGTTCTTGAAATTTTCTGAAATG
GATTTAATTTCACTTTCGAAACTTGATGAAGTGGTCCTCCGTTTAGGCAGGACATCCGAAA
CCCTTTTCATATGAGAACTTGAGAAAGAAGCCATACTATCGTGTGTCTGGCGGCTGTTGTG
ATGATTCGGTGTATTCATAGTTGTGGTGGGTGACATCATTGAAGATGATTTGGCTGTCGAT
GAAGTCGTCGATGTTGAAGAGTGATGTCTTGCCTTAAACTGCTCATTTTTCAGATCATGAA
TCAACTGTTGTAAACACGATGACCAATTATCTCTTGTTTCCTCATTTTTGAATTTCAAAAG
GAAATTACCTTGCTCTTTTATGGATTCCCATGTTATATTTAATGACCGGTTGTTTTGCGGT
ATGATTTGATTCAGATTCATTATCATAATTCGACCTCTTAGATCCAGCTTAGGTTCGTTAG
CGGACAGCTTGAATAATGAGGATGATGATGAATTGTTGGAATTGTTGTCACTACTATTGGT
ACTGGAATGTATTATCGCCGCTGCTGAAGACGAAGATAAATGGATATTATTACTGCTACTA
CTATTGCTATGCCTCTTATGGTAACTGTGGTGAGGGCTGCCATTGTTGTCCGTTATGTTCG
AGGCGGAGATTGATGCTGAGGTTGAGGATTTCTTCTTAAGGATTAGTGATGATGCAGATTT
CTTAGTCACTACCTCTGAAAAAAGGATGATGATTTTTTCAAAAAGATAAACCTCAAATTCT
CTTTCAGGTTCCGAGGAGCTATTTGTTGTTGAAATGAACACTTTATCGAAATATAATAACT
CACCGAACTTGGAAATTCTATAACCCTTCCAGTTGACCACTCTACCATAAAGTTTCTTCAC
CACTTGATGATTTTCTGTTCTTCTTTGATTTTCGTTGATACTTCTCGCAATATTTTTAGAA
ATATCTAAAGCAGCTTCAAGTTCTTTCGTATTATTATCGTCACTCGATTCAGCAAGCAATT
CTTTGACCAACAGGGGATATCTACAAAGCCTTTGCACGGGTTTATAAAGGAAGGATTGCAA
TTCCAGTTTATTGTTAATTATGAACCGCTGCGATTCATCAACCCTCATCTTGTGCAAAGTT
GAAGAGAGAAATTCGATGGCTGCATTTTGGCCAATAGACCAAGGCTCATACAACTTAAAAA
AATGTTTGGAATGCATGAAAAGAGCCCCGATTCTTTGCTTGGAAGGTTCTACTAAAGCATT
TATTTCCAAGGATATTAGAAATCTTCTTTGAAAATCTATAGCATCACCCAAATTAGGGAAC
AACATGTACAACTCTTCAGACGTTATTAGATTGCTGTCTAATAACTGCTGTCTATATTTAT
CCAAAATTTCCAAATCGTGAACATATTTTCTTTCCGTTGCAACGAATTCCTTGATAATTTT
AACATACTCGTTATGCTTCTTCGAAGACTGCTGAGGCTGATGTCGGTGTTGGTTTTCTGCG
TTCATGATTTGCTGTGTCTTACTCTTAGAGGGGAAAATAGTAGGGCTGGAATTCATTAGCG
TTTCTACTACTTCTAGCACTTTGACCAGCTGGGAAGTAGAGTTGGCAAAAACGTCGGATAT
AGTGAAAAGCTCCTCATCGTTAAATGCAAAGTGTTTCTTGCAGCCCAATATAAAGTCATAA
ATGGATTTTTTACAGACTTTCAAATCGTCAGATGCTATTACCGGTAATTTAAATTGCGGCT
TCACAGAGTTGAAAAGTATACAGAGGGGCGCACCTTGTTGAAACAGCTGTGATAGTTGTGT
CACAGGGTCGCAATCCATGGTAATGGGCAAAATACCCATACTAAAAGTCAGTAAAGTGTCC
TCCATATTTGGGGTGGCCGAGGGATTCGAATTCGTGTATGATATACCTTCCATCGACATGA
GACTGGTAGCTGTGGAGATAGAGCTAGACCTTAAAGTTGGTGCCAAGTCGCTACTGTCCCG
GTTAGCGCCATTGGACTTGAGCAGTTCCTGATGCTGCTTTTGGGATAGCAAAAGAGATTGC
CTTTCACTCAAAACCTCGCTCGATTGGTAGGCCAATTGTAAAAAAGGTTTGAGTTGAGGTA
ACACCTCCAGTCTTTTCCGGATGTTTGCGCATATATGGAACAGTGAGTCCTGTTCCGTGAC
AGGCTTGTTCATGACATTTTGCATGGGTATGGAGATGGAAGTTGCACTTGGTTTTGGTTTC
AAATCGGATAAAGATGTGCCCGAGGCAAAACGGGTTTGGATCGCCATGATCTCTCGGGTTG
GATTAGCAGACAGGTCTTGATAGGGCTAGGCAACAAATGATAACAGCAATGGTACTCTTCT
GCTATCCTACCATAGCCACATTCTTGTTCTGTTTCTACCTTAAAGCTTCTGTTTTCCACTT
CTTCCCACCAGTGCGTCGTTCTTCGCGATTATCGTACAATATGATATTTGTACAAGTAGTG
ATATACCAATTTCTATACTATATATATATATTATGTAGTAGTATGTAGAAAGGGCTCTTCC
CTATGACAGTCTCTTCCTCTACTGGCTCTTCTTGCCCCAGATCGATCTCTGTGCTTTGTAG
AATAGCTTGTCCATGACAGTGCCCACAGCTAGGACACCACCAATGCTGGTGATACAATTCA
AGATGAAGCCCGACCAAGTCTGCCCGTGCTGTTCCTTATTGATGACTTTCAATGGAGACAT
TTCGAAAAAGACGAACATACCAGGGATACCACCCCTAACGTGAAGTGTGTTTGGATGATCC
TTGTCCCTTCCACCGGCAAGAGGTCGGGAATGAAAAGTGGCGCTGAACTGCGCGGTCTCAA
TGACAACATTATCCAAGTACTCATATCTGGTGGGGACAATCTTGGCAAAATACGAGAACTG
GTGAAAGTGTGTGTTCCTGTCCGGGAACACCTGGCGTCCGTCCAAGGGAGAAGTGGCAACT
ACGGCGCCGCCGTGGCGCTTATCGTTTCCTAACAACTTACTGTGGGACTGGATCGGCTTCC
CAAAGCTCAAATGATTGATGATGTGGTTGAAGTTCAAATTCGAAGTCTTGTCGTACAAAGA
AGTATCATGAAAATGTCCATATGCATTCTGGTAGGGTTTTCCAGGGGCAAAGTGAAGATTC
CCCTGAATTCTGTTAATTTGTGCAGAACCTTTGATCCTGCAGCCTTCATTCAAGTGCTCGT
TAATCTTGCTGACATAGCCCTCTCTTTCACACTGCTCGATATTCTTCCCGTCGAAAAAAGC
CCAGCCTGCCTCCAAGTATGCTGATCTCACTGCATCACAGTCTTGGCAGCAAACCTTCTCT
TCCTGTGCTAGATTCTCATTCTGCGACTGATCTTTGGCACCGTAACATGGCCCACAATAGT
TAGGATCGTTATTAACCGGCGCGGTTCCGTCGCCGTTCCCACCCACATGCAACTCAGTAGC
ATCTCCCACGGGGCGACCCTCGCTATTCAACCTAGACATCGTGAACCCTGCGTCAAGAATG
TCTAGTTGCATCTCTCCAGAGTCGTCCATAATATCGAGATTCACCAGGTCACATGGCATCG
ATGGAAATGTCACATCCATATTAAGCTCCAGCTTTGCGTGTCGGTCACGGTCCACCACCAA
TTGTGGCCTTGTTACCACAGAATTGAACTGTCCCCACTCGTTCACCAGCAGAAATAACGTG
GTCAAGATGCACGATAAAGTGATCAGCCCGCCGGCCCTGGTGCGGACTCGTACGTCCTCTT
CGGTCTTAGCGAATGCGTCCAGCGACAGCAACGTGGACCTTTTCATGATGTCTATTGTGTC
TAGCTATGTGTGTTATATCACTGTCCTACTCCGCATGTATACGAGACATAAAACTAGCTTT
CCTTTATAATGGCGTGGTTTCCACTCCATCTTGATGGAAAATCGCCGTTCTGATGTTCAAG
TCGTATATAGTGACTTGATCTAAAAGTGAAAAGTTGCCATATTTCGATACCTTTTAACCGT
TAGTACTTGACTGAACAAATGGTTAAATCGTGGCAAGAAGCATATAACTACCACTAAGCAG
CGCAATGTCATCTGCAGAGATGGAACAATTGTTACAGGCCAAGACACTGGCCATGCACAAC
AATCCAACGGAGATGCTGCCCAAGGTGCTCGAAACTACGGCATCCATGTACCACAACGGTA
ATCTCAGCAAGCTGAAGTTGCCTTTGGCCAAGTTTTTTACACAGTTAGTTCTAGACGTGGT
GTCGATGGACTCTCCAATTGCGAATACTGAGAGACCGTTTATTGCTGCTCAATATCTGCCA
CTACTTCTTGCTATGGCGCAATCCACCGCGGACGTACTAGTGTACAAGAATATCGTGCTTA
TTATGTGCGCTTCATACCCGCTGGTGTTGGATCTGGTTGCTAAGACATCAAACCAGGAAAT
GTTTGATCAGTTGTGTATGCTGAAGAAGTTCGTGCTCTCGCACTGGAGAACTGCATATCCT
TTGCGTGCCACCGTTGACGATGAAACGGATGTCGAACAATGGCTGGCGCAGATTGACCAAA
ATATCGGCGTGAAATTAGCGACCATCAAGTTCATATCTGAGGTCGTGCTGTCGCAAACTAA
ATCACCCAGCGGCAACGAGATTAATTCATCTACCATCCCGGATAACCACCCTGTGTTGAAC
AAACCGGCTTTGGAGAGCGAGGCTAAGAGGCTTCTTGATATGTTGCTAAACTACCTAATTG
AGGAACAGTACATGGTCTCGTCCGTTTTCATTGGTATCATCAATTCTTTATCCTTCGTCAT
CAAAAGAAGGCCGCAGACAACAATAAGAATTCTTTCCGGGCTGTTGCGTTTCAACGTCGAC
GCCAAGTTTCCCCTAGAGGGCAAGTCTGACTTGAACTACAAACTATCCAAGAGATTTGTTG
AAAGGGCGTACAAGAACTTTGTGCAATTTGGGCTAAAAAATCAAATCATTACAAAATCCCT
CTCATCCGGATCAGGGTCATCGATCTACTCCAAGCTGACCAAGATTTCTCAAACTTTACAC
GTTATTGGCGAAGAGACCAAGAGCAAGGGAATTTTGAACTTCGACCCTTCCAAGGGCAATA
GCAAGAAAACGTTGTCCAGGCAGGACAAACTAAAATACATCTCACTATGGAAAAGGCAATT
ATCCGCGTTATTGTCTACTCTAGGGGTGTCCACAAAGACCCCCACGCCTGTGTCCGCACCT
GCAACGGGCTCTTCAACCGAAAACATGCTTGATCAACTGAAGATATTGCAAAAATACACCC
TCAACAAGGCTTCACACCAGGGCAATACTTTTTTCAACAACTCACCCAAACCAATCAGCAA
CACCTACTCATCTGTGTACTCATTGATGAACAGTTCGAACTCCAACCAGGATGTGACCCAG
CTACCCAATGACATACTTATCAAGCTGTCCACAGAGGCCATCTTGCAAATGGACAGCACGA
AACTGATCACCGGATTGTCTATCGTTGCTTCGAGGTACACGGATTTAATGAATACGTACAT
CAATTCTGTACCGTCCTCGTCATCATCAAAGAGGAAATCCGACGATGATGACGACGGCAAC
GACAATGAAGAAGTTGGAAACGATGGCCCAACGGCTAATAGCAAGAAAATCAAAATGGAAA
CAGAACCACTAGCGGAGGAACCAGAGGAGCCCGAAGACGATGACCGAATGCAGAAGATGCT
TCAAGAAGAGGAAAGCGCCCAAGAAATCTCAGGAGATGCCAACAAATCAACTTCTGCCATT
AAGGAGATCGCACCCCCCTTTGAACCTGACTCATTGACGCAGGATGAAAAACTAAAGTACC
TCTCAAAGCTGACCAAGAAACTGTTTGAATTATCCGGTCGCCAGGATACTACCCGGGCCAA
ATCTTCGTCTTCCTCCTCCATATTACTGGACGATGACGACTCCTCGTCATGGTTACACGTC
TTAATCAGATTGGTTACGAGAGGAATCGAAGCACAAGAGGCCAGTGACCTGATTCGTGAAG
AACTGCTTGGCTTCTTCATCCAGGATTTCGAGCAACGTGTCAGTCTGATCATTGAATGGCT
CAATGAAGAATGGTTCTTCCAAACCTCGCTGCATCAAGATCCCTCTAACTACAAAAAATGG
TCCTTAAGAGTTCTCGAGTCTCTGGGTCCATTCCTTGAAAACAAACACAGACGATTCTTCA
TCAGACTTATGAGCGAACTGCCCAGTCTTCAAAGCGATCATCTTGAGGCACTGAAGCCTAT
CTGCCTGGATCCGGCAAGAAGTTCCCTTGGTTTCCAAACGCTAAAGTTTCTCATTATGTTT
AGACCCCCAGTGCAGGACACTGTTCGCGACCTGCTGCATCAGCTAAAGCAAGAAGATGAAG
GCTTACACAAGCAGTGCGATTCACTGCTTGACAGGCTAAAATGATCACAACCATTACATAC
ATCATATATACGCATGTGTAGGGTCTTCCTTCAACTTGCAAATCAATGTTTTATCTATCAT
TCTGTGCTATAGGGACCTCGCAATTTTGACACTTCCGTAAGGAGTCATTCAGCGGCGGAGT
CACTTTCGCTAACTCTTTCTTCTATATATACAGACCAACAAACAAGTATCTAATGGGAAAG
GGAATCTCCACATGAAGCATACCACATCGACAATGTTACGCACTACTAGACTATGGACCAC
CCGCATGCCCACTGTGAGCAAATTGTTTTTGAGAAACAGCTCCGGCAATGCCCTAAACAAG
AATAAACTACCATTTTTGTACTCATCCCAAGGACCTCAAGCCGTGAGGTACACTTCCCAAC
ATGAGTGGATAGCTGTGCATCAGGACAAGACTGCCTTTGTCGGAATTACAAAATACGCCAC
TGATGCCTTAGGGGACGCTACCTATGTTGAGTTGCCAGAAGTGGGCACTGAGATTGCCCAA
GGTGAGTCGCTAGGGTCCATTGAGTCCGTCAAGTCAGCCTCCGAGATCTACCAGCCTGCCG
ATGGTACCGTAGAGGAAATTAACACTAATCTTGAGGAAAATCCAGGTGTGGTGAACGAAGA
TCCTATGGGTGACGGCTGGCTAGTCAAAATGAAGCTTGGTGAGGGCGTTAATGTGGAACAG
GTCGAGGGTCTAATGTCCTTAGAACAGTACGAAAAGACACTGGTTCATGATGACTGAACAA
AGCTTATACGTACGTAAAGTAATTTCATATATATGTATATATATGTAGGGGAAATAAAACA
ATAAACTCAACGTGTACACTTATGCTTATGCATTCTATTTCGCTTTGGATTCATACTCCTG
TGGGGTCTTTAGTGACAATTGTAAAGCATGGATACCGTTCGCCTGAGCCATCTCGTCTTGC
AAGAGGGAATAAACCATACGATGGCGTTGTGGAAGTTTCAGGCCTTCGAACTTTTTACTGA
CCATCTCAATCCGGAAATGTGTCTCAGCAGAGACATTTCCCTGTACACCAGCATGGCCCTT
ATGCTTGTGAGAATCGTTGTAGAGGCCAAACGCAAAGTTCTTGTAATCTGGAAAGCCGCAT
TCCAGTCTCTTCAGGATGGTACGTGCCACGGGACCATCTGTGCTCATTGCTCTCTTGAACA
TTATTCTCTTTCCACTTTCGTTTGCTGCTAACGATGCTATTCTCTTTTTGATTCGTCATTC
CGGAACATATATAAGTTTCTTTATTTGGTCACTGAGAACCATAAAAGCGAAAAGAGAAGGT
AAAACATAGAAATGAAGCTCCCACAGACCATGCTACGTTCTATATCTGTGAAGCATGTCCG
GTGGCCAAGGATTCTGACGGGCTCAAAGCTTTGGTACTCAACGCAGATGGCAATGACTCCG
GAGGAGAAGATGATCACCGATAAACTACAACAGGAACTGGAACCTGAAGTGTGTAAAGTGC
AAGACGTTTCCGGTGGCTGCGGATCCATGTTTGCTATCAACATAACAAGCAAGAAGTTCAA
CGGACTGAGTCTCATCAAGCAGCACCAGCTGGTGAACAGAATTTTGAGGGACGATATTTCC
AGATGGCATGGCCTACAATTGACCACTAAGAAGTCAACTGGGAAGGGTCCGGCATCATCAT
GAACAGTTTGGAACCAAAAAAGCTCGTGTAAGTATCACTTTTAGTTTACTTTTGCTTCCCT
CTGTGTATATTCTTTATATATGTATTTATTATTTTAATTGAAATCGCGAAATTTCACATAA
GCAACACTAATATCAAAAAACTAAGCAAACAACATAAGGAAAGTTATAGCCATGGTACGTC
GATGGATTCCTAGTGGCAGGCATCTTCGCAATAATGACAACACTGGTGATGATGACGACAG
CGAGTTCACAAACTCGATGGATTCTGGGATGTCCATACCATCACTCAGGGACTCCATGACC
ACGAGGTCATCTCATAACGATCCCATCAAGCCTGCTCTGATGAACGATTCCAACAAAGTCA
AAAATTTGGAGAAGGAGTTGACTAATGCCAAAATCAAGATTCAAGTACTCTATGAATACAT
TCGCAGAATCCCTAATAAAGACGGCAATGCACCATCGCTGGGCAATGACACTGATTTTAGA
AATTCGATTATCGAGGGTCTAAATCTTGAAATAAACAAATTGAAACAGGATTTAAAGGCGA
AGGAAGTCGAGTACCAAGATACGCTACAATTCGTTCAAGAGAATTTAGAAAATTCGGAAAG
TATCGTGAATACGATCAATCACCTATTGTCCTTTATATTGACGCATTTTAATGAGCAAGAT
GAAAATGCCCATCTTCTTGATAAAGAAGAGAGGGAGACCCTGGAGGAAACTTTAGAGCTGA
GCTCGGATTATGTTCTTGAAAAAATGGATACTTTGTCCAAGTTCATCATCCAATTCTTGCA
GGACTTTTTGCATTCCAAAAGTCGAGCGGAATCAAAGCAGGATAAGGAAGAATTTCTTTCA
CTGGCCCAGTCCTCACCAGCAGGATCACAGTTAGAAAGTAGGGACTCACCATCAAGTAAAG
AGGAGAATACTGATGGTGGATACCAGAATGACGAAATTCATGACAGTAACAACCACATTGA
TACAGAAAATGTAATGGCAAACAGTACTTCCTTACCAATTTCAGCCGTCGAGTCTCGTTTT
GAGAAAACCTTAGACACTCAATTAGAGATTGTCATAGAAAATTTGCACAAAGAATATGATC
AATTTATAAATTCCATTAGATTGAAATTCGAGAAATCGCAAAAATTAGAAAAAATAATAGC
GTCCAAACTAAATGAGCAGTCTCATCTACTAGATTCCTTAGAATTGGAAGAAAATTCTAGT
TCCGTTATAGAAAAACAAGATCATTTGATTTCCCAACTGAAGGAAAAGATCGAATCGCAAT
CTGTCTTGATAAACAATTTGGAAAAATTGAAGGAAGACATCATTAAAATGAAACAAAATGA
AAAAGTTTTAACCAAAGAACTGGAAACTCAGACCAAAATCAATAAACTAAAGGAAAATAAT
TGGGACAGCTACATCAATGACTTGGAAAAACAAATCAATGACCTTCAAATCGATAAATCAG
AGGAATTCCACGTAATACAAAATCAGTTAGACAAATTAGACTTGGAGAATTACCAATTAAA
AAATCAGTTAAATACTTTGGACAACCAAAAGTTAATACTATCCCAATATGAAAGCAATTTT
ATCAAATTTAATCAGAACCTTTTACTACACCTTGACAGTATTTTCAATATTCTGCAGAAAA
TCTTACAAGAAAGTTCTATTGCCCAATTTGACAGGAAAATGAAATCCATAAAATCTGTACC
AAATGCGTTGAAAAACTTGAATTTGATTCAGCCCAAACTAGAATCGCTCTACACTTTTATA
GAGACTGCATTAGAGTCCATAATAAACTCATATATCTCTTCACTGATTTCCATGGAAACCC
CAGAGCAGCCACATCAACAGGGCAATGAATTAACGGCAACTCCAAATAAAGAACTGACCTT
ACGAATAGAGGAGTTACAAAGAAGATGGATATCCGAAAGAGAAAGACGGAAGCTCGATGCT
AACGCTTCAGAAGCTCGAATCAAGGCTTTAGAACAGGAAAATGAGTCATTGAGATCGAAAC
TTTTCAACCTATCAATCAACAATCCCTAAATATCATACGTTTATATATAAATATATTTAAT
GTAACACTCAGTCACTCTCTAGCAACATATTTGATCGATACCTTTAGATCTTCAACATTTG
GTATAGTGGTTTACCCTCAAAACAAGAATGAAATTTGTATATTAAACAAATAAAAATTGAA
AACAAAAATAGCGGACTTCTAAATACTAATGTGTTGAACAACACAATGACTAAAGAAACGA
TTCGGGTAGTTATTTGCGGTGATGAAGGGGTTGGTAAATCCAGTCTGATTGTATCATTAAC
AAAAGCTGAATTCATACCGACCATACAGGACGTGCTGCCACCCATCAGTATCCCAAGAGAT
TTCTCATCATCACCTACATATTCTCCTAAGAATACAGTACTTATAGACACTTCAGATTCGG
ACCTCATAGCTTTAGACCATGAGTTGAAGTCCGCCGACGTAATTTGGCTTGTGTATTGCGA
TCACGAATCGTATGACCATGTTTCTCTCTTTTGGTTGCCTCATTTCAGATCCCTGGGGTTG
AATATTCCTGTCATTCTCTGCAAAAATAAATGTGATTCCATATCGAATGTTAATGCCAATG
CAATGGTCGTGTCAGAGAACAGTGATGATGATATCGATACCAAAGTGGAGGATGAAGAATT
TATCCCAATATTAATGGAGTTTAAAGAAATCGACACTTGCATTAAGACAAGTGCCAAGACA
CAGTTTGATCTTAACCAAGCGTTTTATCTTTGCCAAAGGGCTATAACACACCCAATATCAC
CTTTATTTGATGCCATGGTAGGTGAACTAAAGCCATTGGCTGTCATGGCTTTAAAAAGAAT
TTTTCTTTTAAGCGATTTAAACCAGGACTCATATTTAGATGACAACGAAATCTTGGGCTTA
CAAAAAAAGTGCTTCAATAAGAGTATCGATGTAAACGAACTGAATTTTATTAAAGATTTGC
TTTTGGATATTTCCAAGCACGATCAAGAGTACATTAACCGCAAGCTATACGTACCGGGAAA
AGGCATCACCAAAGATGGTTTCCTTGTACTGAACAAAATATACGCTGAAAGGGGGAGACAC
GAAACTACATGGGCTATCCTAAGAACTTTCCATTACACAGATTCCTTGTGTATTAATGACA
AAATTCTCCATCCGAGGTTGGTTGTCCCTGACACTTCCAGTGTGGAATTGAGCCCCAAGGG
CTACAGATTTCTTGTAGATATTTTTTTGAAGTTTGATATCGACAATGATGGTGGTTTGAAT
AATCAAGAATTACATCGTCTATTTAAGTGCACACCAGGGCTGCCTAAACTATGGACCTCAA
CGAATTTCCCCTTCTCCACTGTCGTAAACAACAAGGGTTGCATCACCTTACAAGGCTGGCT
AGCACAATGGAGTATGACGACTTTCTTGAACTATAGCACAACTACCGCTTACTTGGTGTAT
TTTGGCTTTCAGGAAGATGCAAGACTAGCCCTACAAGTAACCAAGCCAAGGAAAATGAGAC
GCCGTTCCGGGAAACTTTACAGATCCAATATCAATGACAGAAAAGTGTTCAATTGCTTTGT
CATTGGAAAGCCATGTTGCGGCAAAAGCTCTTTGCTAGAGGCCTTCTTGGGCAGATCTTTC
TCGGAGGAGTATTCTCCGACAATCAAACCAAGAATTGCAGTCAATAGTTTAGAACTCAAAG
GTGGGAAACAGTACTATTTGATTTTGCAAGAACTTGGAGAACAGGAATACGCCATACTAGA
GAATAAGGATAAGTTAAAAGAATGTGACGTAATCTGTCTAACATACGATTCCAGCGACCCA
GAATCATTCTCCTACTTAGTTTCGCTTCTAGACAAATTCACACATTTACAAGATCTACCGT
TGGTATTTGTAGCTTCTAAGGCAGATTTGGATAAGCAGCAACAAAGGTGTCAAATCCAACC
AGATGAACTGGCAGACGAGCTATTTGTGAACCACCCACTGCACATATCATCCAGATGGCTA
AGTTCCCTTAATGAATTGTTTATTAAAATCACAGAAGCTGCTCTTGATCCTGGCAAAAACA
CTCCGGGATTGCCAGAAGAAACAGCAGCAAAAGATGTCGACTACAGACAAACGGCTCTCAT
TTTTGGGTCCACTGTTGGATTCGTAGCACTATGTTCCTTTACGTTAATGAAATTATTCAAA
TCATCAAAATTCTCAAAATAATTAATGCCCAAATTTCTATATTAGGGAAGTGTTGCATTTC
TATGATATCTGGCCTAAGGCGGAGCCCTTTTTTTCTTTCCGATAAAAAATGCCAAACCACG
CTCATTTGCAAGAAACCTTCAAAGGGTGATAAGGTCTCAAGACTCAGTAGACTTAAAGTTT
TCCACTACGTCTAACTACAGCAGAACAAAATTATTTCAATCAAATGGCATCTAATCAACCT
GGCAAGTGTTGCTTTGAAGGAGTTTGTCACGATGGAACACCCAAGGGTCGTCGTGAAGAAA
TCTTCGGTTTAGATACTTATGCAGCAGGCTCTACATCTCCCAAGGAAAAAGTTATAGTTAT
CTTGACAGATGTGTATGGCAATAAATTCAACAATGTTTTATTAACGGCCGACAAATTTGCT
AGTGCTGGGTACATGGTCTTTGTTCCCGATATTTTATTCGGCGATGCTATCTCATCGGACA
AACCAATTGATCGTGATGCCTGGTTTCAAAGACATTCTCCTGAAGTCACCAAGAAAATTGT
TGATGGATTCATGAAGTTGTTAAAACTTGAATATGACCCAAAGTTTATTGGCGTTGTGGGT
TACTGTTTTGGTGCAAAGTTTGCCGTCCAACACATTAGTGGCGACGGGGGTCTTGCCAATG
CTGCAGCCATTGCACATCCATCTTTCGTCAGCATCGAGGAAATTGAAGCAATTGATAGCAA
GAAACCAATATTGATTTCAGCAGCGGAAGAGGATCACATCTTTCCGGCAAACTTAAGACAC
TTAACGGAGGAAAAATTAAAGGATAATCACGCTACTTACCAGTTAGACCTCTTCAGTGGTG
TGGCTCACGGGTTTGCAGCAAGAGGCGATATATCCATACCTGCCGTAAAATATGCGAAGGA
GAAAGTCTTGCTCGACCAAATATACTGGTTCAATCATTTTTCGAATGTTTAAGAGGGAAGA
GCTCTTCTTACGTTAACCGTTATATACATATATATATATATTGAGCACTTTATATTATCGG
TCAGTTTCATAAATTCGTGGCTATATAATATTAATTAATTGATGAAATGAATAGGTAGGAG
TTTGGAAAGAAAATTTTTAAGCAAAGTCATTGCCAAACAAAAAGTCATAATCAAATAAATC
CAAACCTCCAAAATAACCTGGAAAAGGAGTATTATTCGCTTGGCCTCTATCGAAACCATTA
GGAAGTTGTGATCCAGATGAGTTATCGACAATTGGTGTAGCATTGATTGAATTGTTCAAGT
TATTCATCCCGGCTATTGGCGTTTGCTCTTTTGAACCACCACCCGCCAAAGGACCCTGACG
TAAACCACTGTTGTAGTCCAAGCTCTGACCAACTGCAGCGGCCGATGATAGTTTTTCTAAA
TTATCTAAGGATGAACTCCATGTCTTTGTGAAGGTAGGAACAGCATTTCCGAATGGTTCGC
CGTTGGTTAAGTCAATTGTGTTTACAGGCGGCTTCAATCCTGAAGAAATTTGAATCTCTTT
TTTGATATTACGGTTCAGCTCATCTATATCTTCAACGCTAAAATTCGCAACGTGATTGCAT
GCCATCAATTCCTCTAATAGCCTATCCTTTTTGTCCAGTTTGACTCCTAAGGTAATGCTTA
ATGTCTTGATTATCCTAGAATGCATTTGTTCCATTTGAATCATCGTAAATATGCCGTGCCA
TAATTCACCCTTTCTCATCCTTTGTACAATGACATCGAATAAAGCCAACATCTTAAAAACG
GGGAAGTATGTGAATCTTAAATGTTCCGAAGCAGAGCAATATATACCTTCTAAAGCAGACT
CGAGATCTCTTTGCAGGGTACTAAATTTTTCGACTTTGGTATTTAACTCCTTTATTCTTGG
ATCTGTCGTTCCCGATAACTTTTGTACTTCAGAAGATAACATATGGATGGCTAAACCTATT
CTTAGTATAATCCCTAATAGGCTGAAGATTGTGCTGGATAGTGCTAACTGAATAAATTTTG
TAACATTAAAACTGGTTAAAGAAGATATTGCGTGTCGATATTCTCCGTTGAAAAACTTATT
GAAATAATTTATTAGTGACAACGCATCCATACAGCTAACCATAAAGTATTTCTTGTAGAAT
GGGAAGATACTTTTATCCTTAGTGATAAGTGTTTCAAAATGCAAGAATACGGCCATTGAAG
TTCTCAACATCAATAGTTTATTCATTATTCGATTGTGAAATGAAGAAGAATTTTCTGAAGA
TAATATATTCATTTCTGAAATCACATTCATGTCATCAAGGTCTGACTTATCCTGTGCGACA
CTTTTTAATGGTACTATGGGAAAGTTTTCCTCCACAAAAATCTCAATCTTTTCTCTTATGA
ATTCAATTGAATGCAAATGGAAACTACCATAGTATGTCATCGTCAAGTTATCTAAGTCCGA
CAGGAGTAACGCAAGCTGGGCTCTCTTGAATGTAAATTTATGAATTCTCAAAAGTTTGTGA
TTATTGATATCGCTTAGATCGCCCCTAACTCGGTTCATATATACCGTCAGAGAATCAGGAT
CCTTAATATTTAGGAATAAGGCCATTAAAGATATCGGTGAGACAGAATGTCTACCTTTGAG
ACTTGCTTCAAACGAACAAACGGTAACGATACTCAACCAGAGTATTCTTCTGTGATTCAAG
GTTCTTTTATCTGAGGTGGACGGGGAAATCAATTGAGGGAAATCTGAAGGATCTCTGTGGA
GACCAATCGAGGTGGAAAGCATCATTATCAAACTACTGATAACATCGGTGGGGTGCTCGAG
AAAGAAATCACCCTCTTCAGGAGAAAAAGCAAAAAAAGACCAGATATATAGTAAACATGAT
ATGATGTTTTCATTAGCGCATGCACACCAATTTTCCGATGCTAGACATCTTTGACTCAATA
AAATAAAATCGTTCGGTATTGGGTATTTATCAATTATTTCCTTTGAAAGATAAAAACTCGA
GTCTGCTGTACTATGATCTAAAAACCTTATTGACATGTATGAGAGTTTCAAGATAACCAAT
AGAAGACTCAAGTTTTCCACCTTAGCTCTCAAATGTGTGCTACCCATACGTATTTGCACCT
TGGAGGGGTTGTTTGGGTCCGGAAAAATTGTTTGACTTAATGATTCTTCAAAAATTTCTAA
TTCGATGAAAGGTAGACTTGGATAAACGTACTCATAAAAGTGGTTCTTGTAGCGTTCAATA
ATTTCGTAAGATGGCAAAATAGCTTCACATTCATTGATCAAATTTCTCAATAAATCCGAAT
ATTCGCCACCTTGAGGGCAATGATCCTCCAGATATTGGTAACCGACAGAATTGTAAAGCAT
TGATAATAGCATACCGATTTTCAAGTTTCTATTTGAATTTGTATTTTGTAGTATTCTATCA
GTGAATTCGTTTACACGATTTTTTTCATCTTCGGTTTGACACTGTCTGATTAGCATTTCCT
TCAATTTCAAAAGGTTATTTGCTACGCTAGGCTGGGCTCTTGTAATATTCGCGTTTGCCGT
CAATGCCGGTATCATCGTGTTCTTTGAAGTGTCAAGGAACACTGAAGTGACCAGGATTTTT
AGAAAACAGTCCTGAATTATAATATAATTTTCAGATAACGGCTTAACTTCTCTTTTCATGA
CTTTACTCATGATCATGGTTGGATGACTTCTATACAAGTTGATTTCAATATCATTTCTGGT
ACCATTGTTTATATCCCCGTTACCACTTTGTTCATATATAGGTTCCATTTTATGCTGCTTC
TTGGTATCAGGACTGTCCCCGCTAGCATTGTTTGTATTGATCGGACTTGCTGATCTCTTGC
CTGATTCATTCACCTCTCTCTCTGTTAGTAGCTTCATAGCTTTATCTTTCCAATAAAACAT
ATCTTTTTCCAACCTTGATATAATGGCGTCTTTACTCGGAATTCGTGGTGCTGGCTGTTTT
GATACGTCATAAACACATTTTAACCCATGCTTGACGCATCGACCACATTCAGGTTTTTCTC
TATCACACTTTGTTTTTGACTTCCTACAAGCCTGGCAGACAAACAATATTCTATTTCTTTT
CCTATTATGTGTTTCGGAGTTCTCGGGGGCAGGCGATGTGCTTGAGTGCTCAGCTTCTAAT
CCAGGCGTTGGGTTATTGAACCCTAAGAAAAACGCCTCCGAATATGGCTTGGTAGAGCTAT
TATCATCATTTCCGGCATGTGGGGCCTTCTGCGTACTATTTTCGACCATGACTTACGCAAC
CTAATCTATTATTAACCTGCTTCTAACACAAAATAGCCAACAGTAAATCCCTTCTGGAGGA
TCTGTTTCCTTCTCTACACGTCAAAAAAGATGTCAGAAAAAAGCGGCAATTGCGTACATTT
AAGGAAGCAGAGCCAAAGCGAATTTCACATTTAAGGTTTTTATCGCTGAAATATGTGTGGT
GTTGGGATGTAATGGAGATAATACACCTTTTTGAGCGGTTTTCTATGAAATATAATGTAGG
ATATCCTTGCCCTTAAATATTTATATAATAAGTTGTTACATGTGAGTATATATTGGATTAC
AAATATGGGTTGTTGTTGCGGGCGTTTTCGTTGCTGCCGTTGTTGTTAAAATGCGAATATG
ATTTATTGGAATTCCCCAGGTAGAGACTTGATTCAGGCTTCATTAAACTGGAGGTGCTTGT
ATTATTCGGCGCTAGATTAGTACGAGAAGCAGATGACGCACGTTGGTACTGTGGAGACAAG
AAGCTGCCACCCGTACCCATGACAGCGGAGGTTGGTTGCACAGGTTGCTCCGTTACTTCCG
AGGCATCGAAGGGAGAGGAATTTTGCTTAAAAGAGGATGAACTAGTCTCATCATCAAAGAG
TCTTGCTGTATTTGTGTTTGCATTCAGGTTCTTGCCGAAAGTGTCGTCACGGAACATTTTT
TCTTCCTCATTTTCATTGGTGTCCATAACAGCTTTTCTCAATTCAAACAGTTCAGAATCAT
TTTTGTTTTTGCCATCGAAATCATTTTGAATCTTAGGAATGAATGACACACGGTCATCTTT
CATTGGTTGGTAACGGACATCTGGGTTTCTGTGTAGTAATGCCAGTGTACAGGTGACAATA
GTGAACAATAATAGGAATAGAGCAAACACCGCGTTCAAAACGAACAGAATAACCGCCATCA
CTGACGAAACCACTGCTGGTTGCTTGAACAAATTACTGAAAAACAAAAAGAAAAATGCATT
GATCAAATTCACCAAATGAATAGCAATATTGAAAACATTAGTTCTCTTGTCCAAATATGGT
CTTATCCAACAGAGACAAACGAAGTAAGCTAGTTCAATGACAAAGATGATCATTGCTTGAG
CCTTACCTTGGTTTTGTAAAACGGCAACAAACAGGGATCTTAAGAACGCATAACTTAATAA
GGGTAAAAGCCACCAAAACTTATCTGCTTTGAATTGAACGTATAAGAACCCAAACTTGTTC
AAGAAGTAGGTATCACTGTAAAGTAGGTACGCAGGATTCTTGTATAATCTGAGAGACTCTC
TTCCCTTGATGAAAACCCTTATAGTTCCATAAACCAGAAGTCCCGTGATGATCAGTAATAT
TACTACCGCATCAACAACAATCGCTGGAGAGTTGACCTGAGTAAATTCCCAAATCGCCAGA
AGAGAAACTTGAGGGAAGGCGATGATAGATAATCTGAAAAGGGTGCCTTTGATAATACTCC
CCCAGTTCTTCCTATATTGGAAGAAATTGGAAGTCTCTTTCAATATTCTTGCTCTTGTAAG
AACTTCCAATAGCGCCTTAAAGAAAATCAAAGAGACGACAACTACAAATAGGAAGAATAGA
AAAAACACAATACCGGTCAAAAAGAAATTAGATAGCTCAATATTAGCCAAATAAGCAACTC
TTTCTATACCTCTTAACACGAGAATCTTGGCTGAGTAATTGCTTGGATCCTTCTCAGAAGT
GGTGTACAGATTCGAATCGTCTAAAATGGTGTCAAAATTGTAATCACTAGACGATGCCATA
GAGATAGCACGTTTTTGCACACTAATGGACAAGACGTCCTTGTTAGCTACCACAACATTTG
AGACACCATTAGTGGCCTGTACGTACCAATCAAAAATCTTTTGCATGAAGTTTGTATTGAT
GATACCCATGGACCATTGGAAATTCTGCGTCCACGCGGCAGCAATGGGTGGAACCCTTGAG
ACACCCATCATTGCAGTGATAGCTAGATTTTGGAAGTATATGAACAATGAGATGGAGTTGG
ACGCAATGTGAGCAGCAGTGGCTGAGTAACCGATCACAGACACAAACCCTGAGGTAAGTAC
ACCGACACCTGAGATAGCGGCAATGGGCCAGGCCGCATACTTTGTTTGCACTGTCTTCCCG
TTACTCAAGATAGCCTGGACACAAGCCAGCGGAGTTTCGAATTCCGTGTCATTCTGAGCGT
ATGCCACCACACGTACTTGTGCGTCCAAATCTGGAATGGTGTAAGCAATGCCGGGAAATTG
CTTGGTAATGGATGATTCGATCACCTGTGTGGACATGACATCAATACGCCCAGCACTTAGG
GGGCAAAGCGATACTTGGCCCAAGGAACATAAATCAAAAGTCTTATCCAGGACTTTCAGTC
CGTAAGTAAGCAGCTCAGCCTTCACAGTGACGTTCCCATTAAGCGTCGTCGTAGCGTCAAT
ATCAAAGATAACAGTATTATTATCGGGGTAAAATTTCACATCAAAGAATGATGCCGTTAAT
TGCGAATTGTCCATACACGTCAATAAAGAAGTGGTCTGCAAATGCTTTGCAGACGCCGGAG
TAGTGTCGTTTGTGTCAGAGGAACGTGCTGTACCGCTGCACAGTACGAAACACGTTAAAAG
GCACCTTGCGAAGGTGTTTAGGAAGATCATGGCTATATAATCTTTTTATCACGTCAATATA
ATCGTAATGAAACAGAAATGAATGTATTATAATACACTGAAACACGGTATAGCGCAGCAAA
TTGTTTTAGTTTAAGGGGTATAAATGTTTTCCAAGGGTGGTGTTCTATATATATATGCCAT
TCATATACTTTTAATAATGTTCTATACGTATTCCCGTGAAGGCATTAATGATTATCTTTTT
CTTTAAAAATGCAAGATGGCTGAGTAGTCGCGCGAAAAAAAAAAAAAAAAGAAACAGCAAG
GTTAATTTTAGAATACCAACAGGAAAAAAGAAAAGATTATCCTCCCAGAAAAACAATCTGT
TTATTACCCGACATTCTTAAAAAAACAAAAGCAAATCACATGTGCACATACGTCCAGAATG
ATATCAAGATAAATGGCACGTGTATGTACGGCTGTGTAAATATGATAATCATCTCGGACGA
ACGGCGTAGCACTCTCCATCCCCTAAAAATGTTCACGTGTGACTGCTCCATTTCGCCGGAT
GTCGAGATGACCCCCCCCCCTCAAAAGGCACTCACCTGTTGACATGCCGTGGCAAATGATT
GGGGTCATCCTTTTTTTCTGTTATCTCTAAGATCCAAAGAAAAGTAAAAAAAAAAGGTTGG
GGTACGAATTGCCGCCGAGCCTCCGATGCCATTATTCAATGGGTATTGCAGTTGGGGTACA
GTTCCTCGGTGGCAAATAGTTCTCCCTTCATTTTGTATATAAACTGGGCGGCTATTCTAAG
CATATTTCTCCCTTAGGTTATCTGGTAGTACGTTATATCTTGTTCTTATATTTTCTATCTA
TAAGCAAAACCAAACATATCAAAACTACTAGAAAGACATTGCCCACTGTGCTATGTCGCCC
TCTGCCGTACAATCATCAAAACTAGAAGAACAGTCAAGTGAAATTGACAAGTTGAAAGCAA
AAATGTCCCAGTCTGCCGCCACTGCGCAGCAGAAGAAGGAACATGAGTATGAACATTTGAC
TTCGGTCAAGATCGTGCCACAACGGCCCATCTCAGATAGACTGCAGCCCGCAATTGCTACC
CACTATTCTCCACACTTGGACGGGTTGCAGGACTATCAGCGCTTGCACAAGGAGTCTATTG
AAGACCCTGCTAAGTTCTTCGGTTCTAAAGCTACCCAATTTTTAAACTGGTCTAAGCCATT
CGATAAGGTGTTCATCCCAGACCCTAAAACGGGCAGGCCCTCCTTCCAGAACAATGCATGG
TTCCTCAACGGCCAATTAAACGCCTGTTACAACTGTGTTGACAGACATGCCTTGAAGACTC
CTAACAAGAAAGCCATTATTTTCGAAGGTGACGAGCCTGGCCAAGGCTATTCCATTACCTA
CAAGGAACTACTTGAAGAAGTTTGTCAAGTGGCACAAGTGCTGACTTACTCTATGGGCGTT
CGCAAGGGCGATACTGTTGCCGTGTACATGCCTATGGTCCCAGAAGCAATCATAACCTTGT
TGGCCATTTCCCGTATCGGTGCCATTCACTCCGTAGTCTTTGCCGGGTTTTCTTCCAACTC
CTTGAGAGATCGTATCAACGATGGGGACTCTAAAGTTGTCATCACTACAGATGAATCCAAC
AGAGGTGGTAAAGTCATTGAGACTAAAAGAATTGTTGATGACGCGCTAAGAGAGACCCCAG
GCGTGAGACACGTCTTGGTTTATAGAAAGACCAACAATCCATCTGTTGCTTTCCATGCCCC
CAGAGATTTGGATTGGGCAACAGAAAAGAAGAAATACAAGACCTACTATCCATGCACACCC
GTTGATTCTGAGGATCCATTATTCTTGTTGTATACGTCTGGTTCTACTGGTGCCCCCAAGG
GTGTTCAACATTCTACCGCAGGTTACTTGCTGGGAGCTTTGTTGACCATGCGCTACACTTT
TGACACTCACCAAGAAGACGTTTTCTTCACAGCTGGAGACATTGGCTGGATTACAGGCCAC
ACTTATGTGGTTTATGGTCCCTTACTATATGGTTGTGCCACTTTGGTCTTTGAAGGGACTC
CTGCGTACCCAAATTACTCCCGTTATTGGGATATTATTGATGAACACAAAGTCACCCAATT
TTATGTTGCGCCAACTGCTTTGCGTTTGTTGAAAAGAGCTGGTGATTCCTACATCGAAAAT
CATTCCTTAAAATCTTTGCGTTGCTTGGGTTCGGTCGGTGAGCCAATTGCTGCTGAAGTTT
GGGAGTGGTACTCTGAAAAAATAGGTAAAAATGAAATCCCCATTGTAGACACCTACTGGCA
AACAGAATCTGGTTCGCATCTGGTCACCCCGCTGGCTGGTGGTGTTACACCAATGAAACCG
GGTTCTGCCTCATTCCCCTTCTTCGGTATTGATGCAGTTGTTCTTGACCCTAACACTGGTG
AAGAACTTAACACCAGCCACGCAGAGGGTGTCCTTGCCGTCAAAGCTGCATGGCCATCATT
TGCAAGAACTATTTGGAAAAATCATGATAGGTATCTAGACACTTATTTGAACCCTTACCCT
GGCTACTATTTCACTGGTGATGGTGCTGCAAAGGATAAGGATGGTTATATCTGGATTTTGG
GTCGTGTAGACGATGTGGTGAACGTCTCTGGTCACCGTCTGTCTACCGCTGAAATTGAGGC
TGCTATTATCGAAGATCCAATTGTGGCCGAGTGTGCTGTTGTCGGATTCAACGATGACTTG
ACTGGTCAAGCAGTTGCTGCATTTGTGGTGTTGAAAAACAAATCTAGTTGGTCCACCGCAA
CAGATGATGAATTACAAGATATCAAGAAGCATTTGGTCTTTACTGTTAGAAAAGACATCGG
GCCATTTGCCGCACCAAAATTGATCATTTTAGTGGATGACTTGCCCAAGACAAGATCCGGC
AAAATTATGAGACGTATTTTAAGAAAAATCCTAGCAGGAGAAAGTGACCAACTAGGCGACG
TTTCTACATTGTCAAACCCTGGCATTGTTAGACATCTAATTGATTCGGTCAAGTTGTAATG
ATGATTTCTTTCCTTTTTATATTGACGACTTTTTTTTTTTCGTGTGTTTTTGTTCTCTTAT
AACCGAGCTGCTTACTTATTATTATTTCACCTTCTCTTTTTATTTATACTTATAATTATTT
ATTCTTTACATACTGTTACAAGAAACTCTTTTCTACATTAATTGCATAAAGTGTCAATCAG
CACATCCTCTACATCGCTATCAACAACAAATTTGACAAACCTGCCTATATCTTCAGGAACG
ACTGCTGCATCGCTACCACCACTACTTGTGAAGTCCCTGGAGTTCAATATGCACTGAAATT
TACCTAGCCGTCTTACACATGACCATAATCCATCCATGCTATCGCAATATATGATTTTGTG
TTCGTTTTTCGTCTTGCGAAAGGCATCCCCAATGGCTTGTTTCATTGATCCATCAGTGTGG
CTCGTAGGTACCAGCAAAACCACTTCATCAGCGGCGTACTCCTCCCACTTTATGGGCAGTC
CTTGTATCGACTTGCTCATTATAATACATTTGCTCTTCCTTGCCTTTTTGTTCTCTTTTAC
TGAATCACCCTCTGGAGGTCGTGCCCCATTATCTTCCTTTGCACTTGTCACCTTTTGATAT
ATATAGTAGGACGTGACCAACACTGCTATAGCTGTACCCACTATTCCTAATGTTCTTGTTT
TGTTTATTCTACTTCTTGATGGTGGTGGCATGTTTTATATCTTCTTCTTCTTTATTCTTCA
TTATTGTTTCATTGTCTATTTCATCAGCACAATCTTCCCTTATATTTTATTTTTTTTTTTT
CGATTAATTGAATTAGGGGACTATGAACCTAATTGTTAATTTTTTGCCAAAATATTTCGCT
GGTATTGCGAAGGAGATTATTCTTTGAAAGACAAAGTGTTATGTGACTATAAAACAAAACT
GAATATATTATATTCTACTACTAAACAAAGTTTACAAAGTGAAAGCATTGAAAACTGCCTT
TTTATGCACTAGGATTTACGCTAGGAAAAATACTTTTCGTTATGGTACCATGTAAATATAT
TTCTTTTACATTGCTCCGTCTAGATATCAATCCGCCAATCAAAATAATACTTTTGTCACAT
TGCAAAGAAGTGCCACCGACACCAACTACTATATTTGAATTTGTATCTTCATTTTCGCTAT
CTTGTCTGTCCTCATCGTCTTCCTTCTTGGACAGAGTAATTTTATGTTCTTCCCAACACTG
CGTGCTTAAATCAATTGTGTTCAAAAAATTACCACCCAACGGTAATGTATCGACCTTGCGT
TTTCGAGGAGGCTCATCATCATTCTCCGAGTAAAATTGGTCAACATCCTCTTGTACCATAC
CACCTATACATACACATATTCGTCCAATACTTTCCATTCTGTGGCCAACGAGACCTACGTT
CACACTATCCAATTTTTCATCACCGTCTTCGCTCGAATCTGCCTTTGCAAATGTCTCTATT
GGAGTCCATGTCTCACACTCTAAGTCCATCAACCACATATCATCAAGAACGTTGAGACCGT
TAGACCCACCATGCAATACAACAGTTTTACCTACTGGCTTCTCTTGGCTTAAAATTAATCT
CTGTCTCCCTATCGCAGTCATTGGAATAGATGACGATTTTCTCCCTGGATTGACTATATAA
TTTTCCAAATTATCGTCCATATCGGGATCAAAGCTCGCAGCACTTGCGCTGCTGGCCGAGG
CACCAGCTTTGGGCGATTCTTGTGCCGCAGAGCCACTATTGAAAAGATCTTGATGCGTGCC
ATGAACCATCATGGGGAAAACCGGTTTAGGACTAACAACGCGATCCTGTGATATATATGAC
GGTTTTAAAACAAAATGGTTTTTTAAGTTGTTCAATAGTCTCATGTCAAGAGAACTCCTAT
CCATTAACGAAGTCCCATGAACAGAAAAGGCAGAAAAGGCTCTTTCTTCGGGCCAATCCGA
TTTGTCCTTTTCGCTTGGCGTCAGTAGTATCGCGTTAGCTGTCTCTGAAAACTTACAATAA
CCTTTTTTACCGCGACGTATCACGGGTATCTCTATCTTCCACAAATCATTCATTGCTTCGT
AACGATCATCACCGGTTTGTCTGTAACCACCAAATATTATAACCGTGTGCACAGTATTATG
AGGTAATGATGAAAGTACTGCTGCTTTTTCAAGCCGCCCGGAAGTGATGCTGCTACCTTGT
TTCATGGAAGCACTCCCCATTTTATGAATTTCGTTCATGCTTGAAGAATGAACGCTAGCTC
TCCTATTTGGATTATCAATAGAAATTTGTAAGTGACCAAACCTCGATGACATTGTCGGATA
TGCATTATATTTGGAAGGTTGTACTATGATATCTATTTTAGTGAACTTGAACGACATAATA
TCGAGTATGTAACCAGTGTTATTCACATATAATCTTTTCTTGAGATGATACTTCCCATTTT
CATCACCACGGGTTTCTGTCCTGATTTCAAATCCGCCATAAAAGAAAATATGTCGGTCCGT
TAATTTGGATCCTTGAACACATAGCAATGGAGGCGGTATATAACCCCCCATTTTAGGTTTG
CTAAACCGGCATGATGGTATAGAAGCGACATAAAGATGAGGATTATTGACCATTGATGGAT
TATTAATCACTTGAGGTAGTAAAGGCGGAGGTAAGTTCTTTATTCCGTCTACAAAAAAATC
GTTCAGCATCGGCGCATCCTCCTCATAGCTGTAGCATGGCATCAATCCCCCAAATATGTAA
ATGTTTCCATTTAATTCTACGGAACAATGATAAGTTAAAGCCGGCAGCTTATCTTCAGAAA
ATAGGGATGGGATAATCATATTACCGGAAGAAATGTCATACCCCTTAGAGGCACACCCTTT
ACCATCTAGAGTCTGTCGACTTGGAGATCTTTCAAAAAATAAATTTTTCTTCATGGTATTA
TCCTCATCATAGTGACTATCGATCGGCTTTAAAGAGTTTTTATCACCATACAACGAAAAAT
CTTTAAAATCCTTCCTTAGCTTTGGTACCCATAAACTGTGCAGTTTTAAAATATCCCATTC
TTTGGTATTAACTGTCAATAGCTTCCTATAATACTGGAAATAAGGCAACGCCGACGGTATA
GATGGTAGACAAATATTTTGAATAGCGTCGGCACTTTGATTCTGATTTGTGCCTGACTTTG
TTCCTCGACCGCTTTTACTTTGCATATCTGATATTATCTTGAAATTATTAAAATTCACTGA
CCGCACAGTACGATTCAGAAATTTGTCAACCATGAAATTGGTTTGCAATATGTCATTCCTC
TGGAGTGGCATGTCGGGATTCTTCAACGCATGCCCATTATGTCGCAATACAAATGGCTTTT
TCAAAGAGTAGTATTTTTTTAGCAAATATTCATTTCTTGAGCTCACATTTCCCTTGTCACC
AAATATCTCTTTACCAAAAAGCGCGAAAATAGAAAGATAATTCGTCACGTATGGCAAAGGT
TCAAAGCAATGATCACCCAAAGATCGAGAGGTTTCTATTCGTTCTTCGCCTTCCAACGCTG
ATGAAAATGGTGATACAGCGACTCTGTTTCTCTCATAGGGGCTGTATCCACCGTCGTTCCA
TGGTGAACTGGAAATTTCCATGCCTATGATTTAGTAATGCGACAATGGACCTGCCAATGAA
TCACAATCTTTACTATTCTATTCCGTCTTATCGGGGATGCTAGTTGTTCTATGTTCGCTTA
ATTACGGGTTTTTCTTGTTGCATGATTACTTACTGCATGAAAAAATAAGATTTAACATCGG
GTAAGTATTATACATCATCATTTAATCATGATGATAATATTGATACTATAATGTTAACCAT
CTATAAAAGAGAAGCCGTTGTGGTGCAATTATTGAGACCATGTTATAAACTAACACTTGTC
CACTATGTAAATACTACACAACAAAGAACCGACGTCGTCAAGAGCACGACGGCCGCAGTAA
GCACAAATTTCAGAGGTTGCTCTAATATGCGATCTATAATGCGGTCAAATGGATTAGGGGA
TTCTCTTTCGTTATGGAAAGTTGTTTGTAGATTTCCTAGTCTGCTATTCATGAATTTGCGT
TCTGTGGGGCCATCGGAGCCTCTAAACGCGCGGTCTCTCATCAGCCAAGTCTTATTCCCAA
TAATTTGCGCCTCTGTTACATTTTTACCAACATAAATGTTGCTTATCAACATGTTTGGAGA
TCCACTCCAAAACTCGAGGATCACACCACTGATAACGTTTTCGATGCGCAATGGGTGCTGC
TCTTCGTAGTATAGCGGGTTTTCAATTTCCGGTGGATGCCATTCCCCCATGTAATTGGGAT
TTATGATTTCATTGAGTTCGCCTGGACCTTTGTACTTGGCATTATTTATCAGCCCTGGTAT
CTGCTGGCCACAACCACGTTCTGCAGTGCAAAGAGGATTTTTAATCATGGGCGGTATCCAT
TCCCCGTGCTCAAGTTCCTTCCACCACGAGGGCTTTTGAGCATTTGGGTCAAGAATGTATT
CGGGGATGGAGCTGTTCCATTCTGGTGGTTCAGTGCCATCTGGATGTGGAATCATCAATGG
GTCTCGTTCATCCCGATCACTGAGCTTCACCGCCTCAGGATCTGGGATTCGGATGCGATCA
TCCCAATCATGCGGTTTCGCTACTGAAACATCAGGAATCATTAAAGGCGGTGTAATGGGTG
GCTCAAAATTGACCTTTTTCTTGTCTTCGATATGTTCTCTTACCATAACCGTCTTACCGTC
TATAAGAATTTGAAAAGACTGCGCTGATTCATCTATTATGAGCGTATACAGATGAGATTGC
GAGGTATCAGTTAATTTTGACAGGGGCATCTCTTGCAAATATCTTAGTTTAGATTCATGTG
TGATCTTGTCAACCTTATTGATGGCAAATTGCACGCCATTTATTTCAGGAGCACAATAATC
CGGACCAAAAACTAACTCGACACCCTCTGTATCGGGTGCATAGTGTTTTAATGCTTCAACA
TTCATGAAACCAGACATTAACTTAATAAACGCACCGCCGCACGTCAAAGAATTGTCCAACT
TAATTTCGTACTGGACAACCAAGGTATCCGTTTCTGAAACATTAATAGGTGTCTCCAAGAG
ATGTCCTATCATAGCTGCGGCATTGCCTGTTCGAACTGCGATTCCTTTATCCCATGCGGAT
CCTTGCAATCGACCCTGTGATAGTCGCCATTGTGCACCATATATTTTAGAGCCTTCATTGT
TGACGGCTTCACTTGTGATCCACTCTTGGTTTAAATGCTTTGTATTAGTGTAAGCCTGAAA
ATGCTCCCAGAAAGAATCTTCCGCTAATGTAACGTTGGATAGCAATGAAGTGCCTTTCACC
AACGCTAGATTCAAAAACAGCCACCATAAATACGCAGAAAATTTCATAGTACTACTTTGTG
TGGCCGTTATCTATATTAGAAATGCGTTGCCGTTCACTTTTTTACACAATCCTTAAACGAC
ATGCATCACACGGTTTTCAGCTAACCCATAATAATTTTCTTTTTCTTAATCAACTTGATAT
TGAAAAAGTTGTAACTATTAATGAAGTTTTTCAATAATAGTATACATCCAGATATATAAAA
AATAAAATAAAACTAAGCTAAAACCATGTTATCTAATGTACAAAGAATGAAAGAAGATAGA
AAAAAGAAGAATGCGTACAAGAATCGTGTATTCCTAGGACCTTTCATATGAAAATTTTCTA
TTCTTCAACATCGTCTGGCAGGACACCGAATCTATTTGTAGGAGTCTTCTGCACTGTGTTA
TCCTCTGCTAAAGAGTCAAAAACTTCTGGGATCTCCTCATCTTCCTTTTCAGCATTACCTT
CACTAGCACTTTTTGCCTGCACAGACAACCCTCCGTTCAAAAAAGCCAGCTCTTTTTTTAT
AGTCTCATTGGTGCTATCCCAGCCAGCCTTTCTTGTATTTTGAATGTACTTGGCACGAGAA
ATGGACTTGGCAATTTTACCGTCCAGACGATTGGTAAAATTCAAGGCCTTCACTAAACGAT
CCCTGTCCATGGATGAAATAGAGTTGGCCAGTTTGTCTTCCAGAGCCTTTTTATTTAACTT
CTTGCCCCTCTTACTTTTATTGGCTTTCTTAGATATCTTTGCTTCCAGCAATGCCTCATTC
TTGGCTGCTGTTCTAATCAAAATATTAGTCAAATCGGTTTTTTCAGCTCTAGGTAGTTCAC
TTAAATCCTTTACCTCTGGTTCAAGAGCATCCGATTGTCTAGCAGCTCTTGAATTCTTTGA
TATTTTCTTGGCCATGCTTTGTTTTAGACGATATCTTACCAGTATAGTCAAGGAAAAAACT
ACCTTTTGTCGTCTTTGTTCCCACATTCAATACTTCTAAAGGGTCCTTAACCAAAAAAATT
TTCAGCTCATCGCCAAGTTGAATAAAGGAAAAAAAAAGAAGAAAAAAAAAAATAATATAGT
CGCAGAAACTTACTTCTGTCTGTTTCATAACAACAAATATTATAAAAGAAAATACATAATC
TTAGATACTACAAATGAGCCGCGAGGGGCCCCAAATATTATTTTGTCATTACTTCATTTCA
CCGTGATTGTTAGGCGTCAATAGAATCTTAACGTTGGATTCCTTGTGATCCATCAACTCTT
GGAATCCCTTTTCCCAACCGTCCTCAATCCTTTGCTTACCAGTGATTAGTTGCTTACAATC
TTCCATGGCGATGTCTCCGTTGTGGATGGCACGAACAACTTCTTCGAAGTCTTCGACAACA
TAGCCGATCGAACCAGTCATAACTTTCTCTTGGAGAGTCACATCCATTGGTTGGAATGGGA
CAGGTTTTGGACCCCAAACTGCAATGTTGGTGGCTGTCCCCTTGAATGTTAATGCCTTCAA
AGAGGTTTCGAAAGTAACTTGAATACCAGAACAATCATAACTGTAATCAAACCCATCATGG
CTCTTGGTCAAACCACGTAGTATCTCTATAGATTTATGACCGTGCTTGGAGGGATTGAACA
CCTCAACGCCCAGTTTCTTGGCCATTTCTATTCTTCTCTCTGCAATTTCAGACACTACAAT
TTTACTAGCCCCCATTCCCTTAAGTACCAAAATGGTACACAACCCAATGGGACCTGCACCA
AGAACCAAGGCTGAACTGCCTTTTTTGAAACCAGAAATCTTAACAGCATGCCAGGTGACAG
AAAGAGGCTCAACTAAAGCAGCCACATCTAGAGGAATTTCCTTTGGAACCGGGATAATGTG
ATGTTGAGAGACTACGACTTGTTCAGCAAAGCCACCACTGATCACACCTAGTCCTACAAAA
CCGGCGTGGGTACATAGATTTTCACTGCCCCTCTGACAAGCATCACATGGTTTGGAATTGT
AAAATTTGGAGTGTGGCCAGCAATGCAGGTCCGCACAACTGCTGGCAGCATCAACGACCAC
GTGGTCGCCAACCTTCACCTTTGTCACTTTAGGACCAACCTTGGAAACAATTCCTGACATC
TCATGGCCCATTGCCAGAGGTAAAGCAGCGTTGGATAATTTATGGCACTCTCCATCTTTAG
GCATGAAGATTGGACCATCCAAGTACTCGTGAAGATCCGAGCCACAAATCCCACACCAAGA
GACGTCGATAATAACCTCATCGTCGGTTTGGATTTCTGGCCTAGGGATATCATTAGTGAAG
TGAATATCACCCTTCTTGAAATATGCCAAAGCTCTCATAATTAATTAAAACTTTTTTTAGT
TCCTTTTTTTTTTTTTTTCTGACTTGGTCAATCGTACTAAGACTTTTTAAGAAAGAAGAAG
GGCAACATCTGCCCAAAGGGCTTGAATTGGCCATTGTCACACGAAGTATCTGCCCCACTTT
TATATGTCGATTTTTTTTTCTACGTTTCCACCTATTATCATATCAAGAGAAACAGGCTAGG
ACCCCGTAAGGAGGAAAGAATAGGCAAGGATAGGAAAACACCGGTTTCTTCTCTCCGTCGA
AACGAAAAGGGGTCAAAGTAGCGTGAGCAAATCCGGCTTGATGTTAAACTGCTGCCCTCGA
TTGGCTCGATAAATGTACATATGATGTATATAAAACACTGTCAAGAGAATGCTATGAGAGA
AAGAAAAGTTAGTAAAACAAGAAGACCGCGGGATTAACACGAGAACGTGAGTACTCAATCA
CAATCATGTGTGACGCAGTTTAGCCTCGTTTATTGATTCTCGTAGTCTTTCTTGATCTTTC
CGACTGCTCAGCTCGGAAATTTCTTTCTTCTCATTATCGGCTTCCCTGTTCAACTCTCCGT
GATTGTTTGGAGTCAGAATAATCTTGATTGTAGACTCCTTCTCGTTTATCAGCTTCATGAT
GGCGCCATCAAGGCCGTCCTCAATGTTGACTCTGCCCGTTATCATATGTCTTGCTCTATCA
ATGTCAATCCTGCCTTCTTCCAAAGCTTCTATTACTGCCTCAAAATCGTGGTGTGTGTAGC
ACATGGACCCTGTGTACTTTCTTTCATGCAATGTGATGTCCATCGGAGAAAACTGTATCTT
GTGATGGCCCCACATGGCCAAGTTCACTGCGGTGCCTCTGAAAGTGAGACACTGAATAGCA
GCATTCAATGTGACTTCCAACCCGGAGCAATCAAATGTGTAATCGAAGCCGTCTCCACCAT
CAGCAATCGACCTCAGATAATCAATGCTCTCCTTGGCAGCGTGCGCAGTTGGGTCGTAAAC
CCTGGCACCCATTTTTTCAGCCAGTTCTCTTCTTACCTTGGCAGGCTCTGAAACGACGATG
TCCTTGCAACCTGCAGCGTTCAACGCCAGTATCGTGCCCAGTCCGATGGGGCCAGCACCAA
TGATCAAAGCCGTAGAGCCTGCTTTGAACTCGCAGACTCTAATTGCATGCCAGCACACAGC
CAACGGTTGAATCAAAGCTGCAACGTCTAAGGGCACGAAGTCCGGTACTTTGTAGCAGTGA
GATTCGTTCATCACAACACGTTCTGCAAATCCACCGCTCTGCACACCCGCACCACAAAGCC
CCAAATATGAACAAATGTTATAGTAGCCCTTTTTGCAAGCAGCGCACCATTCCTTGTCAAC
GTTTGGCGACAGGGGCCAACGATACCGGTCTCTGCATGTACCTGTGGGCTCGACAACTACC
TTGTCTCCCACTTTCAAGTTTTTCACACCAGGGCCCACCTCCAAAACGGTACCAGCCATTT
CGTGGCCCATCGCCTGTGGCAATGGGTTATGACTAATCTCATGTGTGTGTCCATCTTCTGG
GAAAAAGATAGGACCATCTGTGTACTCATGCAGGTCCGTACCGCAAATACCACACCATTCG
ATATCAATCACAAGCTCATCGGGCGCCACAATATGTGGCTCCTTTAAATGGTTGGTGAATC
TGATGTTACCTTTACCGAAATACGCTAAGGCTCTCATTCTGAAATATGTTCAATGAATTTA
TTGTTATTCTTATTGCTGTTGTTATTATTGTTAACTGTCTATTAACTTTCAAATATCTTGA
CGATGGTCTTTTACCAATGACAAGGTTCAAGAATGAAGAGAACCACAAACACAGTCAGGTC
CTTACTACTGCACATTACGACAGCCTTTATATACATTTTATCAAAAGCATTAACTAATGTG
TTGCTAATAATCGCATCTGCCGGTCTTGTGCTACAGCCGTGGTGGTTAACCCCCTTGCTTA
GTTCTCCTTATCATATCTGAGCTAACCAATGCCACTATCCCCCTTCAAATTGCCTAGGTTA
ATCATCTAATTACCGACATGTAATCTCCTCACCCCGCACGGCCACTACTAAGAAACTTCCG
CGGAAGGGATTTCAGTTTCTTCCGTAATGCTGAACCCTATTTGCATAGTAAATTAAAAGTA
GATTACACTACTACATACACAGATAGTTACGAACAAAAAGAAAATAGCGCTTACGGCTAAA
AAACGTCTCCCTGGTCAAGCATTGCGTCAGCCACCATGACGAAGCTGGCAATGTTGGCCCC
CTTGACCAATGATGGCAAGGTGTTTGTATTTTTTTCCGTAGAGTACTCTTGTGCGGCCTGT
ATGCAGTCGTTGAAGCAGTTGATCATTATCTTCTTTAGTTCTTGATCGACCCGCTCGGCAG
TCCAAGTTACTTTTTGAGAATTCTGAGCCATTTCCAGACCGGATACTGCCACGCCGCCCAG
GTTAGCTGCCTTTGGTGGCCCAAACCAAACTGCATCCTTTGCATTGGTTGCAGTGCTACGC
GCTGTTTCGAAAACAGAAATAGCCTCGGGTGTAGAACCCATGTTAGCACCTTCGGCAACGA
ACTTAACGCCAGATGCCACTAGGGCCTTGGCTTCGTCACCACTGACCTCGTTTTGGGTGGC
ACAGGGCAAGGCAATGTCGACGTTGCTCACATGCGTCCATGGGCGTGCTCCTGCAACGTAC
TTCATCTTACTTTCGCTGAAAGTAGAGTATTCATCAACGATTTCCTCTAACGACTTGAAAC
GGATCTTGGCGGAAGCGATATCGTGAATTTGCTCAGAAGTAATGCCCGTCTCAGAGATGAT
GCACCCCTTCGAATCGGATAAAGACACCACAATACCACCCAGCTCGATCACTTTCAAAGCT
GCATATTGCGCAACATTGCCACTTCCGGAGATTGTCACACGTTTGCCCTCAAACGACTCCT
TGCCGTTTGTTGCATAATCGATCATTGCTTGCGTATAGTAAACTAAGCCGAACCCGGTGGC
CTCCGGCCTGATAAGTGAGCCACCCCAGTTTAAACCCTTACCAGTCAACACACCTTCCCAG
GAGTTCTTGTATGATCTGTAAGCGCCGAATAGGTAGCCAATTTCACGGCCACCGACACCAA
TATCTCCTGCGGGCACGTCTGTGTCCTTACCAATATGCCTGCTCAGTTCTCTCATGAACGC
ATAACAAATCCTTCTGATCTCGTTGTCAGACTTGCCTTTCAAGTCCACACACAGGCCACCC
TTACCACCGCCCATATCTAGCCCAGTGAGCGCATTCTTGAAGATCTGTTCAAAACCCAAAA
ATTTTAGGATAGACAGGTTCACTGATGGGTGGAAGCGTAGGCCACCCTTGTAAGGGCCCTT
GGCTGAATTGAACTGCACCCTGTATCCTTGAGCCACTTCTTGCTCGCCATTATCATTTTCC
CACGTGACCCTGAATTGAATGATCCTCTCCGGGACAGAAACAATAGGTAACACTTTTTTAT
ACTGTGGGAATTTTTCAAAAATTTTGGAATCCTCCACAGAAGAAACGATCTCATCGTAAGC
CTGCTGAAACTCTGGTTCGCTTGTCATTTTTTACTTTTTACCTTTTCTTTTCGGTGACTGT
TGCTACTTCCCTATATATATATATATATGTGTGTGTGTGTGTGTGTGTGGCCTATGTATGT
ACCTTTATATAACTGAGTTCGAACGGCTCAAAGTCAGAAGTCATTAACTGTTTATGTGAAA
GTGAAATAAAAAGAAATACTCTTTTTAAGAAAGGCATCATGGTCATCACTTTTTCCATATT
AACCAACGATAAAACTGTCCCTTTAATATCAATACTGCTTATCGATAAGATAAGTAATATA
CCCTTTAAAATCTCATTGGCTCCCTCTCCGCATTTTTTCCTTTCTTCAAAGAGCTGGGCCA
ATCAAGCAAACTGAACGGGAAGAAAAAGAAAAGTTGGTATAATATTTTTAGTTTTTAAGTG
CAGAATATCTGTCAGCAGCCATATATATATATATATATATATATGTATATGCCTCCTATGC
CTTCTTTTTAATGGGCGTTAATTACTTTGGCAAGTGCTCCGTTTTATCATACTTTACTTTT
TCTTTTTTTGAAAGTTCTCAGAGACCCAACAAAACTTAAAAATAAAACAAAAAAAACAAGC
TGCCACAAGTATGTTTATAGAAGAAAACTTTGAAAGCGTTTTATTTTGCAAGAATAATAGC
TTCTACACTTTGAATTCTGAAACAATCCGGTGCTTGTTAGTTGTAATTTTTCTATTTAAAG
TTGAAGTTCAGCTACATATAACAAATTATGCCTCACTTGATATTACCAGCTCACTTAAATT
TCATCTTAACATTAAAATATTTACAGCCTAGCTTAAACTCACTCTGAAGACCTTCTGCACA
ATGTACAGGTACATCGTAAATAAAAAATTTGTTATGAATCTTGTGCGTCATTGAAATACAT
TGCCTATGAATTGGTCAATGGATTACGCAACATCAGCTTTTTAATTTAACAGTAAGTGTTT
AGTAGTAACAATGATCGCCATTTTGAACGATAAATGCCTTGACGGTTTTTACAACATTGCG
ATTAACATTTTTACGACTTTTACAGGATTCTGCGTTCATGCATTTGGATGAATATCTCTTC
CTCGCTGTTCAGCAAGAGAACAAACGACGTATTACTGGTCATTCGATCACAACATTTATGC
GCCTTTCCTTCGCCAAGAAGTCAAGAAGTATTCCATGAACCGTAGTCTAAGAGATTTTTAT
TAGAAGATCATATAACCGCACGTCCATAGCCTGAGGGGGGGTTCTGTGGAAAGCTAAAGAT
ATCGCACTTATTGAAAAATATAGGCGATACATAAATTTCTCAAAGTAAGTAAACAATAGTT
TAAACCCAAATTTACACCGACAGTGCCGCTGCTAGCTTAAACAGGAATTGACCATTTATTG
TAATTCCATATGCCAAGTAGGCTTTTCATTTTTGCATCTTCAATACATTAAAGTTAACGTA
TACTCGACAAGTGGTGCATTGAAAAAAAAAAATCGAATTTTCTATGTGGAAAATACACCCA
AAAATGTTCTTCAGAATGTATACTTCGCTAAACCAATTAATGTGCCTATGCAAAAACTTTG
AACAAATCAAGAAATTTTTTTGGACATGGATTGACCAGAGATTGACGTAACTCATGCCCTG
TCAATGATTTTAGCTTGTGCGACGAAACGTACTTCTCTGAGAAAATCCAGACGAAAAAAAA
TGACACCAAAATCCCGTCATTATTTACGTTCGAAAAGAAAAAAGTAGGCAATATTTCCCTT
TTCGTTTCTTGCCTCTTCTTATGTCATAAGAAACTTACGTGATAAACCAATCGAAAAAGGA
AACAAGAAAAAGACAAAAAGGGAAAGCTCTGATGCACCATTAATCTGGTGAAAAAGTAGTG
CGAAGGCAACTATTCCATGAACTGATTTTCATTGTAGAAACAATCATTATTGTTTTCTCAA
AATTTCTATAATTTTATTGATTAAATATCAGCACCTCCATAACCACCTTGATATGCTCTGA
TAGACAATCAATGCATAGCTAGTAAACCGAAAATAAACTACAAAAACGTGGATGAAAAATA
TACGGTTTACTATTCCTTAACTTAATATCAGTAACAGACCGGCTGGAACAAATTTTTCACG
AGTAAAAATTTGGTCAAGCAGTTATAGTGTAGTGTCTTCAAAGTATTTTTACCGTATTGTA
ACTTTTCAATTTTCCAGCCACACGTGAAGTAAGCTGCAAACTAACAAGTGTTTGCAGCGCT
CTAGGGAGTTTTCTCTATGACGTAACTTGGCTGCCTTTTCTTCAAAAAAAAAAGGATCTAA
TCTCTGAAAAACGGAGTTGCCTTCCAAGTGCAGCAAGCTTGGCAGGTATGATTTCAAAAAC
CATGAGAAAAAAAGCGTATATAGTTACCTTGCTGAAATGCCGGTATATTTTGATTGCACCC
AGCTGGGACATGTGAATAAGTCTCAAAAGTGGAACGAATTACCTCAAAGCCATTATTTTTT
GAAAATGCATCAATCATATTTTTGTGTGACAGACTTACTGCACACTGGTTTTAAAGGACGT
ATAAGAATTAAGTATAACTAACCAATAAATACTTTTAAGGTTTAAAATATTCACAACACAT
CCCGTCAGTGTCCGCAACAAAAAGTGGCTGTGAAATTAGGTATCTCTTGTTTACTTTCGAG
ATCAGAGGTCACATAGGGCACTCAAAAGGGTAGTCAGCTCACTTTAGTATTTAAGATACAC
CGACGCCATGTAAGAGGCAGGAACCGAAAAAAATATACAGCACCTGCCTGCTCCTTTTTCA
GGGAATACCGTGCGATGTCAAATTTTTTGCTGCTTTGTAAGCTAACCTTAATTTTAGTCGG
CTGACAAAATTCACTTTCCTATGGCTATTTCTGTGTTTTTTTTGTATCGCGCTTACTAGGT
GAAAACTTTATTTGACATTAAAGTTACATGCGTTTTTCTTCTTCCGGCCCAAAAAATGCAA
CTATAGTGTTCTAGAATTTTTTAGTCGTGCACCAAAATTATGCATTGAGAAAGCACTAAAA
AGGACGGAGTAGTGATTTTTTCAATGTCTCTATCAATTTTCGGATCTGTCGCTAAAACTAG
TTTAAGTTTCTGGCGACCCTCCTGGAATGCTTACCTTGAGCGATGGGTACTTTCCTTCATA
GGTTATTCAACATTGCACGATATACAGAAAATATATTCTCTGTAAGGATATCGTACCACAT
TTCAGAGCGCATTAATGCATGTAAAGGAAAGGTACATCACACACGACCACAGATTTTTTAA
AAACTTTTCTTTTTCTTCTTTGTTCCTGACAATTCAGATGGCATAAAGAAAACGTTCGCAG
TCAGATCAATTAGAAAGCATAACTCAAAATCTATCGGGTGGTATAACACAGAAATTTAAGC
AGCTAAAAAATTTTTTCTCTTTTAAAGGTATTCGATTTCCTCCTTTGCTAACACATTATCC
TGCCAAATTATTCTACCTTCTTATATATTACATAAAATTCGATGACACTAAAAGTCCATTA
ATAACATAACGTTCTTCCTTCTTATTTACAGGTACGCTCTTTAAATTGCAATTTAAAAAGA
ACAATTGTACAATAAAAGCCCCAAAAATGTCTCTGGCACATTATTGTTTACTACTAGCCAT
CGTCACATTGCTGGGATTAACTAATGTTGTCTCTGCGACTACAGCGGCATGCCTGCCAGCA
AACTCAAGGAAGAATGGTATGAATGTAAACTTTTACCAGTATTCATTGAGAGATTCCTCCA
CATATTCGAATGCAGCATATATGGCTTATGGATATGCCTCAAAAACTAAACTGGGTTCTGT
CGGAGGACAAACTGATATCTCGATTGATTATAATATTCCTTGTGTTAGTTCATCAGGCACA
TTTCCTTGTCCTCAAGAAGATTTATATGGTAATTGGGGATGCAAAGGAATTGGTGCTTGTT
CTAATAATCCAATAATTGCATACTGGAGTACTGATTTATTTGGTTTCTATACTACCCCAAC
AAACGTAACCCTAGAAATGACAGGTTATTTTTTACCACCACAGACGGGTTCTTACACATTC
AAGTTTGCTACAGTTGACGACTCTGCAATTCTATCAGTCGGTGGTAGCATTGCGTTCGAAT
GTTGTGCACAAGAACAACCTCCCATCACGTCGACTAACTTCACCATCAATGGTATCAAGCC
ATGGAATGGAAGTCCCCCTGATAATATTACAGGGACTGTCTACATGTATGCTGGTTTCTAT
TATCCAATGAAGATTGTTTACTCAAATGCCGTTGCCTGGGGTACACTTCCAATTAGTGTGA
CACTACCAGATGGCACTACCGTTAGTGATGACTTTGAAGGGTACGTATATACTTTTGACAA
CAATCTAAGCCAGCCAAACTGTACCATTCCAGACCCTTCAAATTATACTGTCAGTACTACC
ATAACTACAACGGAACCATGGACCGGTACTTTCACTTCTACATCTACTGAAATGACCACCG
TCACCGGTACCAACGGCGTTCCAACTGACGAAACCGTCATTGTCATCAGAACTCCAACAAC
TGCTAGCACCATCATAACTACAACTGAGCCATGGAACAGCACTTTTACCTCTACTTCTACC
GAATTGACCACAGTCACTGGCACCAATGGTGTACGAACTGACGAAACCATCATTGTAATCA
GAACACCAACAACAGCCACTACTGCCATAACTACAACTGAGCCATGGAACAGCACTTTTAC
CTCTACTTCTACCGAATTGACCACAGTCACCGGTACCAATGGTTTGCCAACTGATGAGACC
ATCATTGTCATCAGAACACCAACAACAGCCACTACTGCCATGACTACAACTCAGCCATGGA
ACGACACTTTTACCTCTACTTCTACCGAATTGACCACAGTCACCGGTACCAATGGTTTGCC
AACTGATGAGACCATCATTGTCATCAGAACACCAACAACAGCCACTACTGCCATGACTACA
ACTCAGCCATGGAACGACACTTTTACCTCTACTTCTACCGAATTGACCACAGTCACCGGTA
CCAATGGTTTGCCAACTGATGAGACCATCATTGTCATCAGAACACCAACAACAGCCACTAC
TGCCATGACTACAACTCAGCCATGGAACGACACTTTTACCTCTACATCCACTGAAATCACC
ACCGTCACCGGTACCAATGGTTTGCCAACTGATGAGACCATCATTGTCATCAGAACACCAA
CAACAGCCACTACTGCCATGACTACAACTCAGCCATGGAACGACACTTTTACCTCTACATC
CACTGAAATGACCACCGTCACCGGTACCAACGGTTTGCCAACTGATGAAACCATCATTGTC
ATCAGAACACCAACAACAGCCACTACTGCCATAACTACAACTGAGCCATGGAACAGCACTT
TTACCTCTACATCCACTGAAATGACCACCGTCACCGGTACCAACGGTTTGCCAACTGATGA
AACCATCATTGTCATCAGAACACCAACAACAGCCACTACTGCCATAACTACAACTCAGCCA
TGGAACGACACTTTTACCTCTACATCCACTGAAATGACCACCGTCACCGGTACCAACGGTT
TGCCAACTGATGAAACCATCATTGTCATCAGAACACCAACAACAGCCACTACTGCCATGAC
TACAACTCAGCCATGGAACGACACTTTTACCTCTACATCCACTGAAATCACCACCGTCACC
GGTACCAACGGTTTGCCAACTGATGAGACCATCATTGTCATCAGAACACCAACAACAGCCA
CTACTGCCATGACTACAACTCAGCCATGGAACGACACTTTTACCTCTACATCCACTGAAAT
GACCACCGTCACCGGTACCAACGGCGTTCCAACTGACGAAACCGTCATTGTCATCAGAACT
CCAACTAGTGAAGGTCTAATCAGCACCACCACTGAACCATGGACTGGTACTTTCACCTCTA
CATCCACTGAGATGACCACCGTCACCGGTACTAACGGTCAACCAACTGACGAAACCGTGAT
TGTTATCAGAACTCCAACCAGTGAAGGTTTGGTTACAACTACAACCGAGCCATGGACCGGT
ACTTTCACCTCTACATCTACTGAGATGACCACCATCACTGGAACCAACGGTCAACCAACTG
ATGAAACTGTCATTATTGTCAAAACTCCAACTACTGCCATCTCATCCAGTTTGTCATCTTC
TTCAGGACAAATCACCAGCTTTATCACGTCTGCGCGTCCAATTATTACCCCATTCTATCCT
AGCAATGGAACTTCTGTGATTTCCTCCTCAGTAATTTCTTCCTCAGACACTTCTTCTCTAG
TCATTTCTTCCTCAGTCACTTCTTCTCTAGTCACTTCTTCTCCAGTCATTTCTTCTTCATT
CATTTCTTCCCCTGTCATTTCTTCTACAACAACCTCCGCTTCTATACTCTCTGAATCATCT
AAATCATCCGTCATTCCAACCAGTAGTTCCACCTCTGGTTCTTCTGAGAGCGAAACGGGTT
CAGCTAGTTCTGCCTCTTCTTCCTCTTCTATCTCTTCTGAATCACCAAAGTCTACATATTC
GTCTTCATCATTACCACCTGTTACCAGTGCAACAACAAGTCAGGAAATTACTTCTTCATTA
CCACCTGTTACCACTACAAAAACGAGCGAACAAACCACTTTGGTTACCGTGACATCCTGCG
AATCTCATGTGTGCACTGAATCTATCTCCTCTGCGATTGTTTCCACGGCCACCGTTACTGT
TAGCGGTGCCACAACAGAGTATACCACATGGTGCCCTATTTCTACCACAGAGATAACAAAG
CAAACTACGGAGACAACAAAGCAAACCAAGGGGACAACAGAGCAAACCACAGAAACAACAA
AACAAACCACAGTAGTTACAATTTCTTCTTGTGAATCTGACGTATGCTCTAAGACTGCTTC
TCCAGCCATTGTATCTACAAGCACTGCTACTATTAATGGCGTTACCACAGAATACACAACA
TGGTGTCCTATTTCCACCACAGAATCGAAGCAACAAACTACGCTAGTTACTGTTACTTCCT
GCGGATCTGGTGTGTGTTCCGAAACTACTTCACCTGCCATTGTTTCGACGGCCACGGCTAC
TGTGAATGATGTTGTTACGGTCTATTCTACATGGAGGCCACAGACTACGAATGAACAGTCT
GTCAGCTCTAAAATGAACAGTGCTACCAGTGAGACAACAACCAATACTGGAGCTGCTGAGA
CAACTACCAGTACTGGAGCTGCTGAGACGAAAACAGTAGTCACCTCTTCAATTTCAAGATT
CAATCATGCTGAAACACAGACGGCTTCCGCGACCGATGTGATTGGTCACAGCAGTAGTGTT
GTTTCTGTATCCGAAACTGGCAACACCAAGAGTCTAACAAGTTCCGGGTTGAGTACTATGT
CGCAACAGCCTCGTAGCACACCAGCAAGTAGCATGGTAGGATCTAGTACAGCTTCTTTAGA
AATTTCAACGTATGCTGGCAGTGCCAACAGCTTACTGGCCGGTAGTGGTTTAAGTGTCTTC
ATTGCGTCCTTATTGCTGGCAATTATTTAATAAAATTCGCGTTCTTTTTACGTATCTGTGT
ATCTTTTCTTTGCTAAATATACGCTGACATGAATTATTTTTTAACTGTTTCTCCTCCAAAC
TTTCAAATATTCAAATTGAACTAAATGATAATTCTTGCGCTTCCTTTTTTGAAAAAGTAGA
TATATGTATCATAAAGAAAACGTTATTGTTATTTTCTTGGGCAACAAAAATCCATGAAAAG
AATTTCACCGTTATCGATATCATTGTATTTATTTTATTTATTTATTTAATTTTTTTTTTTT
TTTTTTTTTTTTGATTTATATCCTGCAAACAACACTTCGAATTTAAATCGATATTTCATAA
GTTACAACTAACACTTATAGAAACAGAAGTATGAGTACTTATCATTAACGAGGAAAAATGC
CCTATTTTGTTTAGCAATTAATGAACCATCGCCAATTTTTGCTTTAACAATTATTGCCATT
TTCAGCAGTACTAACGTAAGATCTAGTGTGGTTCGCTTAGGATGTTTTTGAGTAGAAATCT
GCTGTGCATGCCATACGCAGTACTTGAAACTTGAAATAATGGTGATAATTAGTTATTTAAA
GTATGTTAATCCTCCTTGTTCTTTTATATTTATTTCGAATTCTTTTGCACTAGTATTAAAA
ATATCAGCAGAGACGTAAAAGTGCACCAAAATTATTGTAAAACTACTTGCCCTAAAATTGA
TACTTCATACTCGACATTCAAAAGGGGTCCAAGTTTGGATGCATCAAAAAAAAAAAAAGAA
ATTATCCAATGATGAGCAAATGGTAGCTTTTCGTTCCCCAGAAGTGTAGTAGTTCCATGAA
GTCTAATGACACTTTGGAAAAAGGTTTGTCACGAGCACCTAACTACTGTATTTTGGAATTT
TGATAAACTTCAAAACGGGAACGAAGTGTTAAACTTAGATGCGGTTGACTTAAGCTTTAAA
AGAGGAAAATAATGACTGATGATAAGAATTCAACAACGATTCAAAGCAGGTGAATTTCCAT
TACGTTTCGCTTTTCAATTGAAAAAAATTTGGTGGTTATTCGTTTCTTGCTTGACCTCTTT
ACTTTTTATACTTCTGTGATGAGAAGCAAGTTCGAGGATTTTACGATAAAGCCTACTGGTT
ATATTTGTATAAATTAGAACGTTGTCCTTATTTCTCTTTTCGAACAGTATCAAAATAAAGT
TTTTGATCAGGGCCAGATTCTCTTCAAGGAAGAGATACCTCACGTCTGTAATATCTAAGAG
CTAATGTTTCGATCGAACTTTCCTTTGCTTTTTTTCTGGATCTCATGAGGTCCCACTGTAT
GTATGTGCCCTCGCACAGTTTTGCTCATCATAAACATTAATCATTGGTTTTATGATAAGAA
TATCGTAAGAATTATTTTAACTTTCAGATTAGATTCCGGCCATATTTCTGACATTTGTTTT
ATTAATAAAAATTTGGCGAATGCTTTGATAACTGCTGATATTTCATTGTTGAAAAGGCATG
ATATAAGATGCACAAAGTATATTATAACTTATTATCAGAGATATAGGAACAAAGAAAAAGG
GAAATTCATATCTCTATGTAAAAATACCATTATTTCCTCTTCTGTTTAATATGCTGTCCTT
AATTTTCATGTTACATTATCAACTTTTGCATTTCAGTGTCCATTAGATCTTGGGACCATTT
CCTCAATCTTCATGTCGTCTTTTCACACCGTATATAATATACTAGTAATATAAGTACTAGT
CGATAGCTCGCAGTTGAGTCTTATTCCAACAGTTAATGACTCACTGTGCTTTCTGTTGCTG
TAGAATTTCTGAGGCATTGTCGCTCTCTTCTATGTGATGCTACAACGGAACTAGGCTTCTT
ATATATCGTGGTCCTACAAGATCTTGGTATCTCGTTTGCTTACTTTGAAGCTTCACTGATA
TATAGTACTTAAACCACTTTTATGTTCATGGATAATCGTAATTGTACTACGCTGGTACCAG
TTATGAACCCTATCAAATCATCATTGAACACTGCTATTTTTAACTAATCAAGATATATATG
CGGCGTACTTTATAATTTCACGACACTATTGAAAGCAAACTAAAAATCAAGTAAATACCTA
TCCAAGTTGCGGGCTCTGGATTTATGTGGCCTTAAATTTTCGACCTATGGTTCGCTATTCA
ATATTAGAAAACCAAAATTAGGTACAAGTACTGATTGCGTCCGTGATTTGAAGAGCAGCGT
TAAAAGATTACAAGATTTTGCGTGTCTTGGCCGACACTTAACTTTAAGCGTCTCGACTTGG
TAACATGAGTTGCCAAAAGTTTTTCTCTCCAATCTGAATATGGGGAACCGGAATCTGTCTT
TGACCTGACTTTCAAATTGTTGCATATGTAAAAAAAAAACAGAAGAAATATTATCTTGTCC
TTCTAGCGATGCAAAAGGATTCATTACAAATCGTTGCAAAGGCCGAAAAGTTGCAGTATAT
TCGCATTGCTTATTTGAAGTACGTTTGTATACACATCGATAGTATTCATTAACACCACAAC
GGCTGAGTATACTATGTCAAACAGCACAATAAAGCCTGTCTGCGATTTTTTCCTCTACGTT
CAAAAATCTCATTCAAGGCATAATCCCATATGTTGAAGATCGCTACCCATTGTTACAGGCA
AACTGAATTTTTGGAAATGAGCTTGTACTTAGTAAATTTCTCTTTGCTTGCATCTTTTTCT
TCCTTGTCAAAAAATAAAAGATACTCATTTTAAAAGCGCAGCCATATTGACTAAGTAAGTA
ATTATAATACTATGAGTAATTTTTGAGTACTGTGCTCATTTATTAGCTGCTTTTCTGAGAA
AGATCCTCGATAATCAACTCCAGGTTAGTGGGGCGCTTCTACGGTCTCTTCTAACCAATTG
TTCCCCGTGAGTTGCTTTCTCCGAAAACCTTATTATACATTAGGGTTATAAGAAAATTTTC
TTTTTCCCGTAGATTAACTTGCAATGCCGAACTTCTAGATGTCACACCAGACCGTTTGACA
CCGCCATTTTCCTTCCTTTTCGGAAAAATGTGCCGATAAATGGTAAGACGCGACGCCACCG
CTGCGAATATTGCGCTTATGATGAAGCAAAAGGAAAAAGCAAGTTCCCCTTAAATTCGTAT
AACTGTTTCATCAATCTTTAGTTCTGGCATTTGAAAGTTAATTAAACTTTTCTTCGTGGTT
TCTACAGGAGTTCTGCATGTGCGTAATTCGAAGCCTGTGAAGGAAAAAGTATTGTCCTAAA
CAACAGCCGTAGAATACGTCAACTATAGTTTAAAATATTTTCTGGCTCTACCCGGTGCGAT
AGGTCTGGCTCTTTTCTATTTACTTTTGTTTGGAGTTGTTGAGGCCGATACCCGTCTAGAT
GTAAATATGAAATAACAGTTCGAGGTTTTATTACGAGAATGGAAAGGGTAATGGATTGGAG
CATGTGTAAATGTCAATAGCAGAAAAAATTTACCGCAAATTGTTTCGTAGTCTTATCTTCA
TCGGACACTCAAGGGTTGCATAATTTTTACCCAAAGGAACAGTATACTTTTTTAATAAAAA
AATCATGTTACCTATGGAGTATTGTAAGCATTTTCAGAAACTCGTCTTTTGAGTTCTAAAT
GCATCATACAACAACAACAATTTCTTATTACTGTGTCCTTTTGGGATTTTTCAGCCTTCCT
GGCTTACCCAAAATAGCCTCTCAAGGTGAAAAAAACCATGCCTGCAAGCGGATCTAAGGAT
GAGTAGCTGGATTACAATAAATCCTGAATTTTCTCTGAGTGTCAACTTTGTCAGCGCTTGT
TAAAGGGCTACTACGCTGAAAAAGAACCTGAACCCCGTTAATAGGTTGACGATTTTATGAC
TTGGTATGCTATTCCATACGGCGGCTCTCCTGATTGCGGTGGGTCATTGCTATAACAGTAA
AATCAAGGAAGATAACAGGAAGAGTAACTTTAGTACAATAAATCTGTTGTCTACCGAGGAT
TATAATTGTTCGGCTTTCACACTAAGTTGAAAGGGGACTCAGGAAATGACAGGGTACGTTT
TAGTTTCTTCAAATAAATCTTCCACACCCAGCTTCAATGTGGTAAACGGGGGAAAGTTGAT
TAGTTGATGTTGACACGTATATTTAACTGATGTAGAGAAGAACAACATACTACTAACGTCA
CAGTCAATTGTGCCAGTTTTCCAATCAAGATAATGTAAAAGTAATTGATATATGTTCGTAC
TGGTTTCCCAATTTCCGGGAAAAACTGTGTACATGGGTGCAATTCCTTGTGGTTATTTCCT
TTTAAGTTATATTGCCAACCACATCATAGTACTATTTGCGGTCACTTCAGAAGATATGTTT
GCTCCTTTGACCATGATATAGACCAGACCAACTGTACCGCTTCAGACTTCAGAGCATTAGG
AATAAGCACCACTATTACACAACCATAGAGCTACTCTTACTGCCACGTAGGTAAAACACTT
GCTACTACACACACTCGTAGTGACTCATCTGACTATATTACCGGTTGTTAAGAGGCACCAG
TTCAAGCACGCCATCAAGAGTACCGAATAATCTCTTCTGTATCAAGTATTCTACCTTTATG
TCTGACCCACGTATTATGTGGAGCAATTACGTATTTTTCTCATATCAGCTTTGTTTTTACT
CAACTTTAATATCTTAGAGAAACAGATCTTGATGTTACAGCAAGGTCAAGAAAATATTTTG
ACAAAAACATACTAGTTTCATCCTTAGTAGTTGGTTCTATGAATGCTGTACTTGAAGCTAT
TGTTCATAAAATCCTTAAGTTTTACCAACGGTATAATATCCTGCTATTAAATCTGCAATTA
CTTTTGCGAAAAGAAGGAAAACAGGCAAAACAAAAGCAAAAAAATTGGCATCCCAATTTCT
TATAATATAATAGTATAACGGATGTACACCATGCTTTCAATAATAAGAGGTTTGCTGAAAA
GGGCAACTATCTGACTAGTTCAGAGCCATGCAAAAGTTAAGGATGAAAATGCCAAATAAGA
AGATATTACGGAGTACATTCATTTCAAAAAGAAGAATGTATACTGCTTAGATAAGAGGATC
GAGTTTTTATATTTCCGACCAAATAAGCAGTCGAAAACTTTTGATGCACCAAACACCGTTC
TTGAGAGCCAAGCACAGATGCAATTGTTCTGCCCTTCTTCCAAATTATGAATTGTGCATCA
TATCGTAAGGCCAGCCACATAAAAAAAAGGACCAAAAAACTCAGTATGCAGGCGAATATTC
ATCATACAGTCTAGCTGCCCTCACTACTTCCAAAAAAATGGGCTAGTGTTGTACGGTTTAT
GCCATATATCCAGAGTTAGCATAACTATGCACTACCGCTTTTCGAACAAAAAGTTTGCGAG
ACCTAGTTCATTGAATATGACTTACCAAAAAAGGATACTAAGATCCTGATAATAAAGTCAA
TAACTTGAATTTTAGGTGGAATATCTCTTATGCCTTTATTTTCAACAATCATTATAGACTA
ACTCTACCAGCAGATTATGATGCCGTTCTTCTAGTCGAGCACATGGTCAAAATAGTCAATA
AAAAGGCCCAGAAATGGCGGTAAATTAGTGGTCGTAGTAAGCAAAATAATTTCCTAATTCC
TTCCAAATGGGGTTTTCAAAAAGCTGACTCACGTAATTGATCAATACTTCACTAAAGAAGA
ATCATATGAATAAAACCAAAATCAACACTAATTGAGAGACTTAGCGGCCAAAGCTTAATCA
TCATTACATAGAGTATATGAAGGGGGGAGTAAGTGAATATGCAAGGGTGGGAAACGGCAAA
GTATTTTTATGCAAAAAGCGTATTTACAAATCCCGTAAACTCATGATGTAAATTTTGTAAC
CAGCTTTCGCTGAGACTATTTCTTTTGCAAAAGAAATATTCAATAAATTAACAATTTTCAA
ACAAATTACCAATCAATGTTCGATAACTTGCAAGAGAGATATCATCATTTGGCTTTTGTGA
TAAATTTACAAAACGTAATGTTGTATCGAGATATATTGAGTTACAAGTTTTCCTCTCTTTT
CCCGAAGCGCCAGACCCCCATATAAAAAATAAGGTTTATAGCGGGCATTATGCGTAGATCA
GGGCTTAAATTTTTCATTGCAGAAGTCCAATTTCAGACTCAGTATGGTTTGTTGTAGTACC
GGTGTAAAAGATGGTGTTATTAAGACTGATTTGGTAGCTCAGGTATTTCATTCAATAAAAT
TGTGAAAGAGAACCTGGAATATAGAATGGAAATATATATCCTGCTACTAACCCCAATGGAA
GGTGACGATCGCTTCTTGTGCGTTCCAATACCTGCTTTTGAATGTGCGAGTGGAAATATTC
TAGAGGAACAAATTGATATTTTCAAATCAGAATTCATCAAATATATGTACTCGGTAAAAAC
CAAGGACGTGATGAAGTTGAGCTATTGTCTTTATGGGAAATTGATTTTTTTGTTTAATATG
AATAATGCAATTTTACTTCTCAGCTCAAGTAATGTAAAGATTCAGTAGCCGTCATCAAATA
GACTAAAAATTAAAAAATAAGATTCAATCTGGTATGATAATGATAGATGAGAAGAAATTGC
AAGAAAACGAATAAATACCTTATCTCTTTGAACAGAATATCTTAAAGGGCATACAGTCGCA
ATAACGTCTACTCATTGGTGTGTGTGTGTTAAAAACGGTATGTTTATTATCTAGACAGCCA
AAAAATAAGATCTATTCAAACATGGAATATAGCGTATTATACTAATGAGAAAAAAAGTATA
AGTATCAATACCAATCACCATCTGACCATAAACTCTCTAAACATAAATAATAAAGGTGTTG
AGAGTTATTATCCTAATTGATCAATTAATTTGAAGCAAACTTATTATGTTAAAGAAAAAGG
GATGTCACAATCCTAACTATAATTTCTACACTATACTCTGTAGACGTACAAAGTGGTTTGA
ACCGACTATATTCTCTTTATTTTTGACAATCCATTACGATATACGATTAAGAATACCATGT
TATTTTTATGAAAATCTGTGATTTTTTTGTTTTCATCCACTTTTTATTTTTGTCACGTAGT
GCACTTTGATTAATACAAAAAAAAAAAAACGCTGCAAAAGCATCAACTACATAAATTCATT
AGGACACATTCCTCATTACCACCTAGGTCTAATTTTTACTTTTAAATTAATATTATTCTTT
ATATGATGAGGTAAAAAGCATTATATTCGTTGTAAACTCATATACTTATCCTCATTTTAGG
CACCGTCAGGTACTAAGGGCTAAAGTATCAGAGCCGCATTTCAACAGTGTGCAGAGATTTT
AGAAACATTATCACGCACTGCGTTTTGCTTTGTTTACCCGTAACGAGTATACAGTGGATTT
TCTGGTGTTAAAGCATATTGCCCTTTCGGCAATACTTGATGCCCTAAACATTTTCATCCTG
GAACATACGAGTAAGAGCGCATTTATGTGCCTATATTTCTCGTCTTTTACTGGTGCTGAAT
TTCTTATTTTCCACAGAAAACAATCATGTTAATAAATTATGCACTGTGCTAATTTTTCAAT
TAAGGTTCTGTTACCCCTCTATCACCGACAGCAACACGTACTGATGTTTTATTTCCATTAT
AATTCCGTAAGAATGGTGTTTATAGGTAGTCTAAAGAACGTGCATCAGAGAAGAATGACCG
TCGCAAAAAATGACTACTTAAACTATTTTTTACCTTTTCAAACTTAACTGAGATAGTTATC
TCTATTATTACCAGTGGCACACACGTGAACTACATCACTCACCACTATTGTCTTAGGATTA
AACTTCAGAGAAAACTCAAGATTTTATAGTAATTCAGCCGAAGACATTCAAGTCCTGAGAG
ATAATGTAGACACTTTAAGGAAAGTACCGAAAATAAAGCACATGTAAAGCATTAAGCTCTG
TACCCTATAAAAATTGGCTGCATTCAAACAACAATGTTTGAAATTTTTGCAAAAGTTATCG
AAAAAGATTGCTGTTTTCAGCCTTGTTCAGATCATGTCTCAAAAATGAGAAACGGGGACTC
TCATAATCAGTACCTCGTATTTTCCTTATAGTTTCGTTATTAAAAATTTTTTTGCTGCTAA
TTTAAGTACGCTTTTGGTCATAAATGCTACTCACCAGTAAAATTATTGACATGATTAAAAT
ACATTTCAGAACTTTACGGATTGAAAACTTTAAAGAACCTTTCAATCCATGTTGCTGGAGG
GCCGTGAATCCACGAATTACAGCAAAAGAAGACAGTAACTACTTAGGGTTCAATAATTACT
TGCATAAACACACACTAACAACCAAATCGTACTAAAATTTGCAATTAACAAAATTTCATCA
TATCACGCTGAATTATGTACGGCTTCTTAATGCAATAGTTTGCCTGAATTTTGCTTACTCG
TGCTGCCGGGGACACTTAGCAGTTGGGAGGCCGTTTCTCCCATATATTACATAATTTTCTG
TCCTTCTTAGAGGAAGATGCTGAAAATCAAAAGAAAACCGTCAATAGGACCAGATTTTGTG
GGCCAATTGGGCCAGACACATGACACCCTAGGAAGTTTAACGGTATACAACTCAAGGACGA
GGAGTATTCGGAAACTACCGGTTTTTAACAAGCTGCAGATTTCCAGTAGCTGTTTTGTTTG
CGACTACGGATAAAAATTCATACTTTAGGAAGTGAAGCAATATAAAAAATCATGCTGCATC
CTAATTCGTAAAGTTTGTTAGGAATATTATTGTAAACAAGGAACCGTTTCAGTAAACTTGC
TCTCTACTCTTCTAAGCTGTAATCTAAAAAAAGGGATAAAACAATGATTTTGATTATCTGC
AACTTCTGGAAGCTCGAGATACTACTCTAGACGAGATACCTATTAATTGTTTTCCTAAAAA
ATCAGGAACAGTTCCTGACAGCTTTCGGCTCCTTCTTGTTCTGGAAAGGATCTTCAAATCC
GCTTCCCCTTAGCAGTCCTCGCTACGACTTCTTCTGAAGTATTTTGATTTTTGGCTGCATT
TACCTTTTATTGCCGAAAATCTTATTTTCCAAGAAAAGCTTATTTTGCATTAGGTTTAAAA
AATTTCTTCTTTCCCGTAGATTGACTTGCAGCGTCAAAATTCCGGAGGTCTCACGAGATTT
TTTGACATCGATTTTTGACATCTATTTTTCCTTCCTTTTTCTTTCTTTTCCTGCGCACACC
GATAAAGAAGTAGTACAACAGACGACGTCAAAATAATCCTCTTGTGATGAAGCAAAAGAGG
AAGAGTATAATCCTTTTCCGCTCGTACAAATATTTTTTTTTGATAATAAAATTTGGCACTT
CGGAGCTTATCGTATCTTCTCCTGGAGTTCCTCAAGACTTTTACTTCAGCCCGTTTAGGAA
TGCACAAAAGCAAATAGGATTCGTTACAACCGCTGCAGGACCCTTTAGGACTGCATCAAGG
TAAGTCTCGCTGCACCTAAACGCAAAATGCGGTTGTAACCTTTTTAATTTTTTTCTTGAAC
TTGTTGAGTCGTAATAAATCGTTTCTGGGAAGGGGAAGGTAATAATGCAATGGAATCTGCG
TTACTCACATGTGCAGATATCAGCGACAAAAAGTGTTGTAGGGACGTTTCGATACCAAAAT
TTCCTAAGTACTACGCGGGAACATCACTACGCTAAACAAATCGTTGCGCATACATCTGATC
GAAAAAAGACAGTTCCCAAAACAATGACATATGAAGAGACCAGCATCAGAATTTTCATCAT
TAACAGCATGGCTTAAAGTTATTGTTTAATATACCCATACCTGATTGACGAACCAAGAAAT
GCCTCATCACTATTTATTTTTGGCACTCTTCACCTACCTGGCCACGTCCAATGTTGTTTCA
GGAAGTACACAAGCATGCTTGCCAACGGACCCGAGGAAAAATGGGATGAATGTCAACTTTT
GTACTCATTACTGAATTCAACAACGTATTCCTACCCGCAATATATGACTTCTGGATATGCC
TCGAATTGGAATTAGGTTCCGTTGGCGGACAGACGGATTTCTCAATTGACTACGATCTTTC
TTGTGTTATCTCTTCAGGAACTTTTAAATGTGCTCAATCAGATGCTTATGGAAACTGGGGA
TGCAGAGGTCATAGTGAATGTTCAAAATAGCCAGGAAAGACCTATTGGAGTACTGATTTAC
TTGGTTTCTATACTATCCCAAAAAACGCTACTCTAGAAATGACAGGTTACTTTTTACCACC
ACAAACAAGTTCTTACACGTTCAGGTTTGCTAAGGTCGATGACTCTGCAATTCTATCAGTC
GGTGGCGACGTTGCATTCGGATGCTGTGCACAAGAGCAACCTCCAATTACATCCACAAACT
TTACGATTAATGGTATCAAGCCATGGCAAGGAAGATTGCCCGATAACATTGCAGGGACTGT
GTATATGTATGCTGGATTCTACTGTCCAATGAAGATTGTCTACTCAAACGCTGTTTCTTGG
CATACACTGCCAGTTAGCGTGGAATTGCCTGATGTTACTACTGTTAGCGATGATTTTGCAG
GGCACGTTTACTCTTTTGACGATGACCTAACAGCCCAATTGTACTATCCCTGATCCTTCAA
AACATACTACTAGCACCATCGCAACTACCACTTCGACTTCTACTGAGATGACTACTGTCAC
TGGCACTAATGGTCAACCAACTGACGAAACCGTTATTGTTGCTAAAAGTCCAACCACTGCC
ACCTCATCCAGTTTGTCATCATCTTCTTCAGAACAAATAACCAGCTCTATCACGTCTTAGC
ATCCAATTATTACCCCATTCTATCCTAGCAATGGAACTTCTGTGATTTCCTCCTCAGTAAT
TTCTTCCTCAGACACTTCTTCTCTAGTCATTTCTTCCTCAGTCACTTCTTCTCTAGTCACT
TCTTCTCCAGTCATTTCTTCTTCATTCATTTCTTCCCCTGTCATTTCTTCTACAACAACCT
CCACTTCTATATTCTCTGAATCATTTAAATCATCCGTCATTCCAACCAGTAGTTCCACCTC
TGGTTCTTCTGAGAGCGAAACTAGTTCAGCTAGTTCTGTCTCTTCTTCCTCTTCTATCTCT
TCTGAATCACCAAAGTCTACATATTCGTCTTCATCATTACCACCTATTACCACTGCAACAA
CAAGCCAGGAAACTGCTTCATCATTACCACCTGTTACCAGTACAACAACAAGTCAGGAAAT
TACTTCATCATTACCACCTGTTACCAGTGCAACAACAAGTCAGGAAATTACTTCTTCATTA
CCACCTGTTACCAGTACAACAACAAGTCAGGAAATTACTTCATCATTACCACCTGTTACCA
GTACAACAACAAGTCAGGAAATTACTTCTTCATTACCACCTGTTACCAGTGCGACAGCAAG
TCAGGAAATTACTTCATCATTACCACCTGTTATCAGTACAACAACAAGCCAGGAAACTGCT
TCTTCATTACCACCTGCTACCACTACAAAAACGAGCGAACAAACCACTTTGGTTACCGTGA
CATCCTGCGAATCTCATGTGTGCACTGAATCCATCTCCTCTGCAATTGTTTCCACGGCCAC
CGTTACTGTTAGCGGTGCCACAACAGAGTATACCACATGGTGCCCTATTTCTACCACAGAG
ATAACAAAGCAAACTACGGAGACAACAAAGCAAACCAAGGGGACAACAGAGCAAACCACAG
TAGTTACAATTTCTTCTTGTGAATCTGACGTATGCTCTAAGACTGCTTCTCCAGCCATTGT
ATCTATAAGCACTGCTACTATTAACGGCGTTACCACAGAATACACGACATGGTGTCCTATT
TCCACCACAGAATCGAGGCAACAAACTACGCTAGTTACTGTTACTTCCTGCGAATCTGGTG
TGTGTTCCGAAACTGCTTCACCTGCCATTGTTTCGACGGCCACGGCTACTGTGAATGATGT
TGTTACGGTCTATCCAACATGGAGGCCACAGACTACGAATGAAGAGTCTGTCAGCTCTAAA
ATGAACAGTGCTACCAGTGAGACAACAACCAATACTGGAGCTGCTGAGACAACTACCAGTA
CTGGAGCTGCTGAGACGAAAACAGTAGTCACCTCTTCAATTTCAAGATTCAATCATGCTGA
AACACAGACGGCTTCCGCGACCGATGTGATTGGTCACAGCAGTAGTGTTGTTTCTGTATCC
GAAACTGGCAACACCAAGAGTCTAATAACTTCCGGGTTAAGTACTATGTCGCAACAGCCTC
GTAGCACACCAGCAAGTAGCATAATAGGATCTAGTACTGCCTCTTTAGAAATCTCAACCTA
CGTTGGTATTGCCAATGGTCTGTTGACCAATAATGGCATAAGTGTTTTTATTTCCACCGTA
TTGCTGGCAATCGTATGGTAAACGCACGGCATCATCTTATATTAATAATTCTATCATCACG
CTTATAGTGTTTACACATTTTTTCCCATTTACTTCGTTCTTTAATATATTAAATACCATAG
GATTCATAAACCTTTTTAAATGTCTAAGAGTACATTTTTAGCCTAACTATTCGGCTTTGCA
TTATTTTGTTTCAGATGTGTTGTTATCAAAAAATATTACCACAATAAAATAAGTGTTTACA
TAGAGTTTGTTTCGAGGTATCTGTGTTTTAACATTATTAATTCTCTTGTTAGTTAATGGCC
ATTCACACATTCTTTTAATATCAATTTCAGGTTAAGCGGGGCAAAAAATCTGTTTTCCAAA
AAAGCTTATGACTTATTTCCCTTAATGGAACTGCAAATACACCTAAAAACATAAAGTTTGT
AAATGCCAAGAAAAATACTATTTATCCAATTAATAAACAAGTTGTGAAAATCTTAGGTAAA
CACCCACGTAGTCTTTTTTTATAACCTCTAATATCTCAGTGACTTTATGTTATGTACGCTT
AATGCTTAAAAAATGCAGAGAAGTTTCTCAGCGAAAAATTTATATCCAAGCCAATGGAAAA
GAAAACTATGTTGTTAAGCTCAGTTTCGCATAACCAGCTCGTACTTGCAGGTCATTTCTAC
ATGGAATAATGATAAGAACTTTAATGACGCTTGTTTATGCATCTATTCTTCATTTTTATTT
AACAAATTGCATACATTAGGCGTTTGGAGAAACTCTTAGACCATGGGAGGAGCTTATAAAC
ATCTATATCCAGCCCTGTGTTTTCAGTAGCTTCTTGTAACTAGACTTCAAAACAAATATTT
TTTACTTGTGCCAAAAACGGACGTCACAAATTACTGCTTTCAACAAAATTGGTAATCACTG
TGATCAAATTTAATTAATGGACTTGTGCATATTTTAAAACGCTCGTTAAACTTCGGCTTTC
TTGGCAAAAAATCATTTTAAGACTGGCTAATACTAAAGTTGAATATCAAAATTTTGGTTTT
TGGGGTGAGTCTGATTTTAGATCCTTTAGAACGCATCTCCAGCTACTAGTTCCACCCAGAA
TTCCCGAACTATTCCGACAATCAAGAGCTCTTACATATATCAGGCGAAACGGTTATACATA
AATTCAAAATTTTTGTACTGTGATTTTCTATATACATGATGTATCGGAAGCTGTATGCTTT
TCAAGCATTTTTGTTTGGATTTCTTTAATATATATTTGTACAGGTAATGATAATATGAGTA
AAGTAAGCCTGCAAAGAATTCGTAGCCTGTAGAAAAATAAGTTAAAGAGAAAGACAGTAAG
CTTTGTAAGCATGAAACCATATGAAATAAAGTGATATAATTTTATGTTTCTGATTTGCACA
TGGTTCATTTTAACCAATATTAATTGGATTGGAAGAATGTGACGAGTAATTGGTATTGAAT
GAAGAATACTTCTTTTTACAAGAGATAACATGATGGTGCTTTTGAAATAAAGTTATCCGTA
TAACGTTATTATATCATGATGTCCGTCATTATGATCAAAAATAGTATATCCGATTCATTCT
TCTTTGCAGCCAAGATGCAAAGTATATCGCTAAATTTTACCATGAGCGCAACAGCTGTATA
TTAATACGCTATTTGCTAATATATCGAACATAAAAATGTTTTAATTACGTTAAAATATGTA
AATCCTCTGAGCTTTGATAGCAAATTCTCAGATACTGTCAATTTCTTATCTGAAAAACCAT
TTGGTTTGACGTTCCTTTCATAACTAAACCAATTACAAAAAGTGCAGAAATGTCATGGATA
CCATTGGCCTTAGATTTTTTAGAAGAGACTGGTAACCGCGAGTAGAGCAACCAACTCACAA
TGCATAACTAAGATACAAACTTTATCTATAATATCGAATAGCTTGGTGAGATATTCATCTC
ATTCAATTCTAATTGGTCAAATATCTACAATGCCGTCTGCTTTATGTCTTTTTCTAAAGGC
ATCGATTTTATGTGTGGATAATTGCATCGCAGTAATATGTAGAGCACAATTTGTAGAAATC
GGAATTGGAGGTATCGGATCTTGTTGAATATCCACCAATGTCTTACCCCTGTATTTTAACA
AGAGTTTACGCTGTTATATGGTTAAAGGTGTGGACGCCTTGAAGGTTTACCTTACCGAATG
ACACCTTTACAATAGTCAGATCACGTTCTGTGGCGTTATCCAAAGTTAGCGCAGTTTTCCG
ATGGTCCAATGTAATCATTAGAAATAGTAAAAACTGTGTAATGGTAAAGATTGTGTCACTG
GAAAAAAACTGCTACAAATAATAAATAAATAAAAAAATACGAAAGCACAGTACTACGGGTG
CCTCCACAAATAGATAAGAAACCAAGCGGAGACATGCGTTTAGATGAGGATATAAATTATT
TATACAACCAGACTATATAAAAGAGCATCTAGTTTACCTGTTATGATGAATGGACATTCGC
TACATATCTTACTCTCTATTTGTTAAAAAAAATTACAAAGAGAACTACTGCATATATAAAT
AACATACATGTATTCAATTGTTAAAGAGATTATTGTAGATCCTTACAAAAGACTAAAATGG
GGTTTTATTCCAGTAAAGCGGCAGGTGGAAGACCTGCCAGATGACTTAAATTCAACAGAAA
TTGTCACTATCTCCAACAGTATCCAGAGTCATGAAACAGCTGAAAATTTCATCACGACTAC
AAGTGAAAAAGATCAACTACATTTTGAGACTAGTAGCTATAGTGAACATAAAGACAATGTG
AACGTTACTAGAAGTTATGAATATAGAGATGAAGCCGATAGGCCATGGTGGAGATTTTTCG
ATGAACAAGAGTATCGGATCAATGAAAAGGAAAGATCTCACAATAAATGGTATAGTTGGTT
CAAACAGGGTACCTCTTTCAAAGAAAAAAAATTATTAATTAAATTGGATGTCCTTTTAGCC
TTTTATTCTTGTATTGCTTATTGGGTGAAATATCTGGATACGGTTAATATAAACAACGCTT
ACGTTTCGGGAATGAAGGAAGATTTAGGCTTTCAAGGTAATGATTTGGTGCATACTCAAGT
AATGTACACAGTTGGTAATATTATATTTCAATTGCCATTTTTGATTTACCTGAACAAGCTC
CCATTAAACTATGTTTTACCAAGCCTCGACTTATGTTGGTCGCTTTTAACCGTTGGTGCTG
CATATGTCAATTCTGTACCACACTTGAAAGCAATTAGGTTTTTCATTGGGGCTTTTGAAGC
GCCAAGTTATTTGGCATACCAATATTTGTTTGGTTCCTTTTACAAACATGATGAAATGGTG
CGTCGTTCTGCTTTTTACTATTTGGGCCAGTATATCGGTATTCTATCCGCTGGTGGGATCC
AGTCAGCCGTATATTCATCGTTAAATGGTGTAAATGGTTTAGAGGGATGGAGATGGAACTT
TATTATTGACGCTATTGTGTCTGTCGTAGTGGGCCTTATTGGATTTTACTCCCTGCCAGGT
GACCCATACAACTGTTATTCTATTTTCTTAACTGATGATGAAATTAGGTTGGCGAGGAAAA
GATTAAAAGAAAACCAAACAGGTAAAAGTGATTTTGAAACAAAAGTATTCGATATTAAACT
GTGGAAAACAATTTTCAGTGATTGGAAAATATACATTTTAACTTTATGGAATATTTTCTGT
TGGAATGACAGTAATGTTTCATCTGGGGCATACCTACTATGGTTGAAATCTTTGAAAAGAT
ACTCTATTCCTAAGCTCAATCAGTTATCCATGATTACTCCGGGTTTAGGTATGGTTTATTT
GATGCTTACTGGTATTATTGCAGATAAATTACACTCTCGTTGGTTTGCGATTATTTTTACT
CAGGTTTTCAATATCATTGGTAACTCCATATTAGCCGCTTGGGACGTCGCAGAAGGAGCCA
AATGGTTTGCATTTATGCTGCAATGTTTTGGTTGGGCTATGGCTCCTGTTTTATACTCTTG
GCAAAACGATATTTGTCGCCGAGATGCTCAAACTAGAGCTATTACTTTAGTTACAATGAAT
ATTATGGCTCAATCATCTACCGCATGGATAAGTGTTTTGGTTTGGAAAACAGAAGAAGCTC
CCAGGTATTTAAAGGGGTTTACTTTCACTGCATGTTCTGCTTTTTGTCTCTCCATTTGGAC
TTTTGTTGTACTCTACTTCTATAAACGTGATGAAAGGAACAATGCCAAGAAGAACGGTATT
GTGCTTTATAACTCTAAACATGGTGTGGAAAAGCCAACGTCAAAAGACGTTGAAACCTTAT
CAGTATCTGATGAAAAATAATACGAGAATAATTTCTCATCATCCAGCTTTAACACAAAATT
CGCACAGTTTTCGTTAAGAGAACTTAACATTTTCTTATGACGTAAATGAAGTTTATATATA
AATTTCCTTTTTATTGGATAATATGCCTATGCCGCATAATTTTTATATCTTTCTCCTAACA
AAACATTCGCTTGTAAAGTATTATATTTAGGAAAAAAATAATCGATAAAGGCTCATCCGAA
GATCAGTTAGATTCTTTTTGCAAGTCCTGAAGAAATTTTCACACTACTACTATAAAAAAAA
AATATCATAAAAAGGTACATTACGTGCAACCAAAAGTGTAAAATGATTGGTTGCAATGTTT
CACCTAAATTACTTCCCTAGTTCATCATTTAGAATTCAAAATATCGATCTATATATCTTTA
CTCATACCCACTATTGTTAGCTCCTTTCAATAAATGTTCCCTTTGCAACCTTAAAACCTGT
AAGGATCAGTATTTTTTTTTTTTTTTTTTTGGTTCTCAAGTTTATATTACTTATTACCTTT
TCAAACCTGTAGATTGGAAGAAAAGATGTTTTAATTAATTGGGAGGCAATAAGAGAGGGTC
CAAAAGTTTGATATTTATTTTTTGAACTACAATGTACTTTTAATTAAGTTCTGCAATATAT
AAATCAGGTTTCAAAGTACTGCGGTATTGAGCTGATGGAAATATAATTTTAGTTGTTATCT
TTAGGATTTACTAAGCTTATTATTTATCTGCGGATCTTCTAATGCCTCAATGTACGCGCCA
GGCATGGCTGAACCTAACCAATCCGGGTTATTTAAGAAACTTCAGAACGCATTTAAAATTA
ACGTCAAATTGGTATGAATAACGGTAACTTAAGGGCCATTGCAATAAAATGGTTCGATACA
AAAGAAGCGCCTACTAAAATATCACGAGAATAGTAAATGAAGTCTTAATTTTCTTCGAAAG
CAAAATGATAATTACGAATTGCTTCTAAAATAAATATGAAGCTAGGTCGACTAAAATTGAA
CTACGTAACATTAGAACTTATGTGGAAGTAAAATGATGGTGTCACGTAAAATTTCAATGAG
AGACCAACAGTACTAATCAACGTATGATTAACTCATATTCGAAATAATCTAGACAAAAAAA
AAGGGAAAAAAAAGAAAATTTGCCCATGAACCCGCTTCGTTGACTACAAGCTCAAACCCGA
ATATCACATCTGCACGTCTCAGAAGTATATTGATGAAAAAAAGGTCTTTAGTTTTTTATAT
GTTGAGCAAAAATCCACTGGTTTACAAAGTAGTAAATACGGCGATGCCTATCCTTTGCTAC
TACCATTTTTTCTTTCATAGTCCGAATGCAGTTATCATTCTAGTATTCTAAACAATAAAAG
GGTGCTTTATACAGTAAGGCAAACAAGGACAACGGGGGTCATCAAAATTTACCTTAACGTA
TGAGACAAAAAAATTCACGTTACGATGAGGATAACGATATCAAGACAGTAAAATATTAATA
CTGTTGCACGCATGAAAGTTCTCAAGTTGTCTGCCCTTTGTAAGAACGTTACAATATTAGT
GCATTTGATTAATGTTGATTCGGCCACATAATAAAGTTTTTTTTATTCCCTGATGCGCCAT
GTCAAAACTTAATTTGGATAAATGTCGCCTCCCTGCGTCAAAAATAAGGTTCTATAAAAGA
AGTAAAACAGGGTCCGAGTTTTTATATCATACATTCATTTCAACCATTATGACAAAGTTTA
GGAGTTACGCGTGCTACATTACTGTAAAAATTGTGCTACTTTCTAATTATTTTACAGACAA
GAAGTGGATACCAATCTTATGGCAAAATGACAAAGTAAACAAATAGGTATCGTATGGGCAG
AATATTTGGAGGAGTTAAGAAGATTTCTTAATGGAACTGATTAGAGGCAATTTGTCTTCAA
CATAACCAACGCATCAAAGGTCATCAAATGTTAGGTTAAGAACATAAATTATTGATTTATC
ACCAGCAGTTGAAAACTATTTAAGTTCTCATTAGTGACCACAACAAGCTACCTCTAGACCA
ACAGAAAACGGTGAAGGAGGGCATGAAATTGAAATTAAGATGGCTTTATTCAAAGCATTTG
ATGTATAAACATCTTTCATATACAAATCTTCAATACAGAAAAAAAAAAAAATGCAAAATGT
ATATTTAATATCTATTCCATCCTGTCAGTAGAACAAGGGTTTTTTATAAAAGATAAATTGA
AGACGGTCGTGGCTCTTGAATAACATGTCTTTATGATGTGCATTTTCTGGCTGGGAATGTT
GATGCACTTTTTATCAACGATTTTGTCTCCTTTGTGATAGATACTAAGAAAGCACAAGATA
ATCAACCCAGTAAGCGACAGAAGGGTCGACCTATAAAAATTAGCTCATCATTTCTCGGTAA
GGTCGGGTTCACAAATTTTAAATCTCGTAAAATTTTGCAATGACTGAAGCACTCAATACAA
TTTAAAAGGATAAAGCAGTGGCAAAGATTGTTTATCAGAGATGTACGATCTGGTTATCCAG
ATATTTGAGATACTACCACCATAATATTAACTTTGTCGATTAACAATTTTTTTTGGAAACT
CTGCCTTTTTTTTTACTACATCAAATCATGCTATCAAGCGTTTGAGAAAACTTAAGTTACT
CCATGTAATGAGCAGGTCTAATGTAACAGTAAAACGAATAATGAATCAAATATTTGTATGA
AAATTAATACACCCTCAAAGAAAGATTAAACCTGAAAGCCTAAAAAGTTTAATATTGAGAT
TGATAACTTTGTCATCAAAAAGCATCTGCAACTAACAAGTAACTATTCGGCAAGTACTAAA
CAGAGAAAATTCAATTTATCACAAGCTATCCACTTAAATTATGAGTTGCTTGTCATGTAGT
GGCTTGTAAGAGCTATTGCATTGTTCTTCGTGCCATAACCGCAAGCGATTGACGATTCGTA
GACCATTGAATACAGTGAATTTTTTAGGGCCTGTATTTGTCGTTATAACAACTGCTATTAA
ATTTTTCCCTAATGAGGTAAGTAGAAATTGACTTATTCTTACTTGCTTCCAAAAAAAGTAC
TCTCTAGTTATAGAGAGTAACAAGCATGTGAACTTGTTGTTCTTTTTCGATAATAAGGTTG
TCGACGGTTGCCTCATCACAAAATAGACACATTTGATGTTGAACTACATAAATATTCAAAC
TTCAGGCCTTGAAACATCATAAAGTAGCTTTCCGGATCACTAGCTCATTATCAAAATGGAA
AGATACTGAAATTGAAGACAAGAAAAGCATAGGTTTATTGTCCCTTGGTTATCTGGACCTT
AATGGCTTTTACCTCAGAATATTTTCAAAAATAGCTTAACCTGGAAGTTTTATGAGTCTTT
CAAGTTCTTAGCGTTTCGTACCTGGGTAATATTATGGTTACTACCAAGCCTTTACTGGATA
ATGTCCAGCAAGTGGGTTTACTCATTTATGATTTCTCTTTTTGTCCTCTTTTTCGAGCCAA
TATTTTTACCTGTCATTCATGTATTTTTCTCATAAGCTTTCGAAACAACTCCCTGTATTTA
CAAAGAAATTACTAAAAAAACATCAGATACGGGCACCAATGATCGGAAAGTTGTTTCAACA
AACCTAATTTTGTACTTGTATACAAATATAGTCTGGGATAGTAGGTACTTTATCAATGCAA
CAGATTGTCAATAAGCGTCCAAAACAATTCTTCTTCAACCATTCTCTTTGAAAAAAGACGA
AACTGCTAAGTTTAAGTCATTTCAGGATTTTGCCCCTTGCATAAAAGAGGCATTTGAAGTT
TCTTTGAAAAAAGATGTATGATGCTGGGGAGGTATGGAAACCCGTTGACATGGGAGATTCT
AAATTTTTTAAGGAAGCTCTTCAATGAAGGTTTACTTTGGTTCTCAAGAGAATTTTCACTG
TTTACTGTTTCCCTCCATGCTTTCCTTTTTGATCTAAAGCTACTGTCATGCAATTATCAAC
CCCTATTTCGTATCTTATATCTTGAAAGCTTCTTTATGAAGAAAATAATAATTTTTTAACA
TCCAAGAATTTTATCTACGAGAATGGGACACAAATACAATTCTTATCAATCATTATAAATG
AGCAAGAAAAATTTGGCAGTCTAGGAATGAAATCGGAAGGGAAATGAACGGCTACTTTTTC
GGGAAGATTGTTTGGAAAACGAAGAGTTGTTCTTTGATGAATGCGATTTCCAAGCGTTCTT
TGTGCGGAACTTTAATAACCTTTTAAGAATCCAAGGATTAAGAAAAATCCCACTTAGAAAG
AAGAGTAGCCGAACGTTCTTACTCTCATATCCCTACTTAGGTTCAGTTAGCCGTACATATC
AAACTACAATAATACTGCCCTGCTAAATTAGCGGTACCCTCTTTTAAATATGTATCTGTTT
GATATCAACTTGTCTCATTACCATCCGCTTCTCAGCGGCTAAAATTACGTAATTGCACCAA
GGCATTTGCCGAGAGTTCACAAGTTTACAGACCCTAACAGTATACGACTCCCAACACACGT
TTAATGTTGTACGAATTCAAGAGATGGAAATATTTCCTCCGCGGAAGCCGTTTAAAGCAGA
CTGAATTCAGGCTTAGACAATAAGCTTCTGTACGAGGGTCCAAATCTAAAATTCGGATATT
CTTTTTGACCGAAAAAGGAAATGTCACAGGCACAGAAAAGGGTTTTATAAGGCACCTCGGC
ACCCCTATAATTGGCATTCCCACATTCTGCGCATACGAATACACATAAGCGCCATAAAACA
GTACTCCACATACGAAACCTATGAAAGATTTATGATTCGTTCAGAAACAAGAGCATCTCCA
TAGAGATAATGAGATTGTGTGAAAGATGAGATATAGAGAATATTTGATGAGGAACTGGTGC
CAGTCAGCGATCGTTTAAATAGCAACAACCCATGAGGGAATGGGTATAAATAGAGCTGCTT
CAACTATATGCCTTTGAGAATATGTCTTTATTCTTTCCTTTCCTGTTAAGCTTATATCAGC
ACTAACAAACAAAACAAATACAATGGTCAAATTAACTTCAATCGCCGCTGGTGTCGCTGCC
ATCGCTGCTACTGCTTCTGCAACCACCACTCTAGCTCAATCTGACGAAAGAGTCAACTTGG
TGGAATTGGGTGTCTACGTCTCTGATATCAGAGCTCACTTAGCCCAATACTACATGTTCCA
AGCCGCCCACCCAACTGAAACCTACCCAGTCGAAGTTGCTGAAGCCGTTTTCAACTACGGT
GACTTCACCACCATGTTGACCGGTATTGCTCCAGACCAAGTGACCAGAATGATCACCGGTG
TTCCATGGTACTCCAGCAGATTAAAGCCAGCCATCTCCAGTGCTCTATCCAAGGACGGTAT
CTACACTATCGCAAACTAGAGACAAACGCCAATTTTACGAACGGGTTTCCATAGAAATTGA
AAATTAACGAACAAAATAAAATAAAAAAACTACTTTTTTTTGATGATATAAATACCGTAGA
TTATATAAATGTATATTAATATTATAGACCTATTTGATCAATGACGGTGTTCGTGAAGCAT
TTTATGAATACGATGAACATAAGAAAGAAACTTCTACACTATTGTAGAAAAAACGTGGACG
GTAATAAAGCTAACAGTGTATGTCCAATAAACAACAATGAAATTGGAAATGTGCGGCTTCG
CAACCTTTGTCCTTAAATAAAAATGAGTCGCTGCTTCGTTTTTCATTTTTTGGCGCGTCGC
GTCGGGCCGTATAGAATATGCGTCACTTCTAAGAACAAGATTGCAGATCAGGGCAGTGCGA
GTTACAAGTCATGGTACCAAACTCTCATTTAGAGACCCTCATTTTTTGACACGTAAAATAT
CAAGATTTCTGGGTTGGCATAGTTTTTTGTGTAACTGTAACTAGAAATAAAGCTGAGGGGT
TAGTGTTCTATCAGCAATAAGATAGAGGGTGGTAAGATGAAGTGAGACAATATCGTAACGT
CCGTTTTAGTATACGCCGCTGATAAGTTATATTACCGTAAAATTATTTGACATTTCGTTAT
AGATCCTATTAAATAACGTACCTATCACAGTATCGTCTTGACTAGATATAGTCCCTTCGTA
TGAGTAGTGTCACATACAAGATTAAAGATGCATCAGTTATGCTTTTAGGATATTGCGGTTA
GCATATGGGAATGGAAATAAGATATAATTGTATCATAGCACCCGCATGAGTTTGAGCCACT
ACCGTATTATTGCTCGGTGAATAAAGAGTGTTACGACAGTGATGTGACATATTATTCTAAT
GTATGGCCTGTGTAAGTACGAAATATTCTGAAATAGCATCCGTTCAAGCAAATTGCAATAT
TGAGGAACTTTTACGTTAGTGATACCATGATAGTGTTGCTACCACAAGCCAATATGTTTAT
GTATTATTGTTGAAAAGTAGAATATTTTTATGTTTAGGTGATTTTTGTGGGGATTTTTCTG
TAATATTGACATAAGTGTATATAAATGGAGTGGTAAGTATATGGTGCAAAAGTGGTATAAC
GTATGTATTAAGGGCAGTTATACAATATTTGGGACCGCCGAATGAGATATAGATATCAAAA
TGTGGATAATGATGGGCGTTATGGGTAAATGGCACAGGGTATAGACCGCTGAGGCAAGTGC
CGTGCATAATGATGTGAGTGCATTTGGTACTGATTCAGTGAGAGATGGGCCATGGAGTGAA
GTGGAATCTGAGAGTAGGGTAAGTTTGAGATGGTATATACTGTAGCATCCGTGTGCGTACG
TAAAATCAGTATACAAGTGAGGGTGAGTATGGCATGTGGTGGTGGTATAAAGTGGTAGGGT
AAGCACGTGTGTGTTATTTACGATCATTTGTTAGCGTTTCAATATGGTGGGTAGAAGAACA
GTATGGTGAGTAGGTCATGGTGGATGGTAGGGTAATGGTAGGGTAAGTGGCAGTGGGTTGG
ATATGGGTAATTGGAGGGTAACGGTGGGTGAGTGGTAGTAAGTAGAGGGATGGATGGTGGT
TCGGAGTGGTATGGTTGAATGGGACAGGGTAACGAGTGGAGGCAGGGTAATGGAGGGTAAG
TTGAGAGACAGGTTGGCCAGGGTTAGATTAGGGCTGTGTTAGGGTAGTGTTAGGATGTGTG
TGTGTGGGTGTGGTGTGGTGTGTGGTGTGGTGTGTGGGTGTGTGGGTGTGGTGTGGGATCC
TTCAATACATACTACTAGCACTATCACAACTACCACCGAGCCATGGACCGGTACTTTCACT
TCTACATCCACTGAGATGACCACCATCACCGATACTAACGGTCAATTAACTGATGAAACTG
TCATTGTCATCAGAACTCCAACAACAGCTAGCACCATCACAACTACCACCGAGCCATGGAC
CGGTACTTTCACCTCTACATCCACTGAGATGACTACTGTCACCGGTACCAACGGTCAACCA
ACTGACGAAACTGTTATTGTCATTAGAACTCCAACTAGTGAGGGTTTGATTACTACAACTA
CCGAACCATGGACCGGTACTTTCACCTCTACATCCACTGAGATGACTACTGTGACCGGTAC
CAACGGTCAACCAACTGACGAAACTGTTATTGTCATTAGAACTCCAACTAGTGAGGGTTTG
ATTACTACAACTACCGAACCATGGACCGGTACTTTCACCTCTACATCCACTGAGGTTACCA
CCATCACTGGTACCAACGGTCAACCAACTGACGAAACCGTGATTGTCATTAGAACTCCAAC
TAGTGAGGGTTTGATTACTACAACTACCGAACCATGGACCGGTACTTTCACCTCTACATCT
ACTGAGATGACTACTGTCACCGGTACCAACGGTCAACCAACTGACGAAACTGTTATTGTTA
TCAGAACTCCAACCAGTGAAGGTCTAATCAGCACCACCACTGAACCATGGACTGGTACTTT
CACCTCTACATCTACTGAGGTTACCACCATCACTGGTACCAACGGTCAACCAACTGACGAA
ACCGTGATTGTCATTAGAACTCCAACTAGTGAGGGTTTGATTACTACAACTACCGAACCAT
GGACCGGAACTTTCACCTCTACATCCACTGAGATGACTACTGTGACCGGTACCAACGGTCA
ACCAACTGACGAAACTGTTATTGTCATTAGAACTCCAACTAGTGAGGGTTTGATTACTAGA
ACTACCGAACCATGGACTGGTACTTTCACTTCTACATCTACTGAGGTTACCACCATCACCG
GTACCAACGGTCAACCAACTGACGAAACTGTTATTGTCATCAGAACTCCAACTACTGCCAT
CTCATCCAGTTTGTCATCTTCTTCAGGACAAATCACCAGCTCTATCACGTCTTCGCGTCCA
ATTATTACCCCATTCTATCCTAGCAATGGAACTTCTGTGATTTCCTCCTCAGTAATTTCTT
CTTCAGTCACTTCTTCTCTAGTCACCTCTTCTTCATTCATTTCTTCCTCTGTCATTTCTTC
TTCTACAACAACCTCCACTTCTATATTCTCTGAATCATCTACATCATCCGTCATTCCAACC
AGTAGTTCCACCTCTGGTTCTTCTGAGAGCAAAACGAGTTCGGCTAGTTCTTCCTCTTCTT
CCTCTTCTATCTCTTCTGAATCACCAAAGTCTCCTACAAATTCTTCTTCATCATTACCACC
TGTTACCAGTGCGACAACAGGCCAGGAAACTGCTTCTTCATTACCACCTGCTACCACTACA
AAAACGAGCGAACAAACCACTTTGGTTACCGTGACATCCTGCGAATCTCATGTGTGTACTG
AATCCATCTCCTCTGCTATTGTTTCCACGGCCACCGTTACTGTTAGCGGCGTCACAACAGA
GTATACCACGTGGTGCCCTATTTCTACCACAGAGACAACAAAGCAAACCAAGGGGACAACA
GAGCAAACCAAGGGGACAACAGAGCAAACCACAGAAACAACAAAACAAACCACAGTAGTTA
CAATTTCTTCTTGTGAATCTGACATATGCTCTAAGACTGCTTCTCCAGCCATTGTGTCTAC
AAGCACTGCTACTATTAACGGCGTTACCACAGAATACACAACATGGTGTCCTATTTCCACC
ACAGAATCGAAGCAACAAACTACGCTAGTTACTGTTACTTCCTGCGAATCTGGTGTGTGTT
CCGAAACTACTTCACCTGCCATTGTTTCGACGGCCACGGCTACTGTGAATGATGTTGTTAC
GGTCTATCCTACATGGAGACCACAGACTACGAATGAACAGTCTGTCAGCTCTAAAATGAAC
AGTGCTACCAGTGAGACAACTACCAATACTGGGGCTGCTGAGACAAAAACAGCAGTCACCT
CTTCACTTTCAAGATTCAATCACGCTGAAACACAGACAGCTTCCGCGACCGATGTGATTGG
TCACAGCAGTAGTGTTGTTTCTGTATCCGAAACTGGCAACACCATGAGTCTAACAAGTTCC
GGGTTGAGCACTATGTCGCAACAGCCTCGTAGCACACCAGCAAGTAGCATGGTAGGATCTA
GTACAGCTTCTTTAGAAATTTCAACGTATGCTGGCAGTGCCAACAGCTTACTGGCCGGTAG
TGGTTTAAGTGTCTTCATTGCGTCCTTATTGCTGGCAATTATTTAATAAAATTCGCGTTCT
TTTTACGTATCTGTGTATCTTTTCTTTGCTAAATATACGCTGACATGAATTATTTTTTAAC
TGTTTCTTCTCCATACTTTCAAATATTCAAATTGAACTAAATGATAATTCTTGCGCTTCCT
ATTTTGAAAAAGTAGATATGTGTATCATAAAGAAAACGTTACTATTATTGTCTTAGGCAAC
AAAAATCCATGAAAAGAATTTTACCGTTATCGATACCATTGTATTTATTTTATTTATTTAT
TTAATTTTTTTTTTTTTTGGTTTATATCCTGCAAACAACACTTCGAATTCAATTCGATATT
TCATAAGTTACAACTAACACTTATAGAAACCGATGTATGAGTACTTATTATTAACGAGGAA
AAATGGCCTATTTTGTTTAGCAATTAATGAACCATCGCCAATTTTTGCTTTAACAATTATT
GCCATTTTCAGTAGTACTAACGTAAGATCTAGTGTGGTTCGCTTAGGATGTTTTTGAGTAG
AAATCTGCTTACATGCCACACGCAGTACTTGAAACTTGAAATAATGGGGATAATTAGTTAT
TTAAAGTATGTGCTTGTTCTTTTATATTTATTTCGAATTCTTTTGCACTAGTATTTAAAAT
ATCAGCAGAGGCGTAAAAGTGCACCAAAATTATTGTAAAACTACTTGCCCTAAAATTGATA
CTTCATACTTGACATATTCAAAAGGGGTCCAAGTATAGATGCATCAAAAAAAAAAAAAATT
ATCCGATGATGAGCAAATGGTAGCTTTTCGTTCCCCAGGAAGTGTAGTAGTTCCATGAAGT
CTAATGAGACTTTGGAAAAAGGTTTGTCACGAGCACCGAACTACTGTATTTTGGAATTTTG
ATAAACTTCAAAACGGGAACGAAGTGTTAAACTTAGATGCGGTTGTTTTAAGCTTTAAAAG
AGGAAAATAATGACTGGTGATAAGAAGTCAACAACGATTCAAAGCAGGTGAATTTCCATTA
CGTTTCGCTTTTCAATTGAAAAAAATTTGGTGGTTATTCGTTTCTTGCTTGACCTCTTCAT
TTTTTATACTTCTGTGATGAGAAGCAAGTTCGAGGATTTTACGATAAAGCCTACTGGTTAT
ATTTGTATAAATTAGAACGTTGTCCTTATTTCTCTTTTCGAACAGTATCAAAATAAAGTTT
TTGATTAGGGCTAGATTCTCTTCAAGGAAGAGATACCTCACGTCTGTAATATCTAAGAGCT
AATGTTTCGATCGAACTTTCCTTTGCTTTTTTTCTGGATCTCATAATGTCCCACTGTATGT
ATGTGCCCTCGCACAGCTTTGCTCATCATAGACATTAATCATTGGTTGTATGATAAAAATA
TCGCAAGAATTATTCTAACGTTCAGATTAGATTCCAGCCATATTTCTGACATTTGTTTTAT
TAATAAAAATTTGGCGAATGTTTTGATAACTTGATAACTGCTGGTATTTCATTGTTGAAAA
GGCATGATATTAGATGCACAAAGTATATTATAACTTATGATCAGAGATATAGGAACAAAAA
AAAGGGAAAATTCATATCTATATGTGAAAATACCATTATTTCCTCTCCTGTTTAATATTCT
GTCCTTAATTTTCATATTACATTATCAACTTTTGCATTTCAGTGTCCATTAAATCTTGGGA
CCATTTTCTCAATCTTCATGTCGTCTTTTCACACCGTATATAATATACTGGTACTATAAGT
ACTAGTCGATAGATCGCAGTTGAGTCTTATTCCAACAGTTAATGATTCACTGAGCTTTCTG
TTGCTGTAGACTTTCTGAGGCATCGTCGCTCTCTTCTATGTGATGCTACAACGGAACTAGG
CTTCTTATATATCGTGGTCCTACAAGATCTTGGTATCTCGTTTGCTTACTTTGAAGCTTCA
CTGATATATAGTATTTAAGCCACTTTTATGTTCATGGATAATCGTAATTGTACTACGCTGG
TACCAGTTATGAACCCTATCAAATCATCATTGAACACTGCTATTTTTAACTAATCAAGATA
TGTATGCGGCGTACTTTATAATTTCACGACACTATTGAAAGCAAACTAAAAATCAAGTAAA
TACCTATCCAAGTTGCGGGCTCTGGATTTATGTGGCCTTAAATTTTCGACCTATGGTTCAC
TATTCAATACGAGAAAACCAAAATTAGGTACAAGTACTGATTGCGTTCGTGATTTGAAAAG
CAGCGTTAAAAGATTACAAGATTTTGCGTTTCCAGGCCGACACTTAACTTTAAGGTCTCGA
CTTGGTAACATGAGTTGCCAAAAGTTTTTTTCTCCTATCTGAATATGGGGAACCGGAATCT
GTCTTTGACCTGACTTTCAAATTGTTGCATATGTAAAAAAAAAACAGAAGAAATATTATCT
TCTCCTTCTAGCGATGCAAAAGGATTCATTACAAATCGTCGCAAAGGCTGACAAGTTGCAG
TATATTCACATTGCTTATTTGAAGTACGTTTGTATACACATCGATAGTATTCATTAACACC
ACAACTGCTGTGTATACTATGTCAAACAGCACAATAAAGCCCGTCATTTTCGTACCCGCTC
ATTTCCAATAGGTATCTAAACTTACAAATGTGGTACACTACTTCGAATTCATTAATCGATA
TTGAATGCTAAAAAGTCTGCGATTTCTTCCTCAACGTTCAAAAATCTCATCCAAGGCATAA
TCCCACATATTGAAGATCGCTACCAATTGTTACAGGCGAACTGAAGTTTTGGAAATGAGCT
TGTACTTAGTAAATTTCTCTTTGCTTGCATCTTTTTCTTCCATGCCAAAAAATAAAAGATA
CTCATTTTAAAAACGCAGCCATATTGACTAAGTAAGTAATCATAATACTATGAGTAATTTT
TGAGTACTGTGCTCATTTACTAGCTGCTTTTCTGAGAAAGATCCTCGATAATCAATTCCAG
GTTAGTGGGGCGCTTCTACGGCCTCTTCTAACCAATTGTTCCCCGTGAGTTGCTTTCTCTG
AAAACCTTATTATACATTAGAGTTATAAGAAAATTTTCTTTTTCCCGTAGATTAACTTGCA
GTGCCGAACTTCTAGATGTCACACCAGACCGTTTGACACCGCCATTTTCCTTCCTTTTCGG
AAAAATGTGCCGATAAATGGTAAGACGCGACGCCACTGCTACGAATATTACGCTTATGATG
AAGCAAAAGGAAAAAGCAAGTTCCCCTTAAATTCGTATAACTGTTTCATCAATCTTTAGTT
CTGGCATTTGAAAGTTAATTAAACTTTTCTTCGTGGTTTCTACAGGAGTTCTGCATGTGCG
TAATTCAAAGCCTGTGAAGGAAAAAGTATTGTCCTAAACAACGGTCGTAGAATACGTCAAC
TGTAGTTTAAAATATTTTCTGGCTCTACTCGGTGCGATAGGTCTGGCTCTTTTCTATTTAC
TTTTGTTTGGAGTTGTTGAGGCCGATACCCGTCTAGATGTAAATATGAAATAACAGTTCGA
GGTTTTATTACGAGAATGAAAAGGGTAATGGATTGGAGCATGTGTAAATGTCAATAGCAGA
AAAAATTTACCGCAAATTGTTTCGTAGTCTTATCTTCATCGGACACTCAAGGGTTGCATAA
TTTTTACCCAAAGGAACAGTATACTTTTTTGATAAAAAAATCTTGTTACCTATACAGTATT
GCAAGCATTTTCAGAAACTCGTCTTTTGAGTTCTAAATGCATCATACAACAACAACAACAA
TTTCTTATTACTGTGTCCTTTTGGGATTTTTCAGCCTTCCTAGCTTACCCAAAATAGCCTC
TCAAGGTGAAAAAACCATGCCTGCAAGCGGATCTAAGGATGAGTAGCTAGATTACAATAAA
TCCTGAATTTTCTCTGAGTGTCAACTTTGTCATCGCTTGTTAAAGGGCTACTACGCTGAAA
AAGAACCTGAACTCTGTTAATAGGTTGAAGATTTTATGACTTGGTATACTATTCCATACGG
CTGCTCTCCTGATTGCGGTGGGTCATTGCTATAACAGTAAAATCAAGGAAGATAACAGGAA
GAGTAACTTTAGTACAATAAATCTGTTGTCTCCCGAGGATTATAATTGTTCGGCTTTCACA
CTAAGTTGAAAAGGGGGACTCAGGAAATGACAGGGTACGTTTTAGTTTCTCCAAATAAATC
TTCCACACCCAGCTTCAATGTGGTAAACGGAGGAAAGTTGATTAATTGATGTTGGCACTTA
TATTTAACTGATGTAGAGAAGAACAACATACTACTAACGTCACAGTCAATTGTGCCAGTTT
TCCAATCAAGTATTTCGAGATAATGTAAAAGTAATTGATATATGTTCGTACTGGTTTCCCA
ATTTCCGGGAAAAACTATGTACATGGGTGCAATTCCTTGTGGTTATTTCCTTTTAGGTTAT
ATTGCCAACCACATCATAGTACTATTTGCGGTCACTTCAGAAGATATGTTTGCTCCTTTGA
TCATGATATAGACCAGGCCAACTGTACCGCTTCAGGCTTCAAAGCATTAGGAATAAGCACC
ACTATTACACAACCATAGAGCTACTCTTACTGTCACGTAGGTAAAACACTTGCTACTACAC
ACACTCGTAGTGACTCATCTGACTATATTGCCGGTTGTTAAGAGGCACCAGTTAAGCACGC
CATCAAGGGTACCGAATAATCTCTTCTGTATCAAGTATTCTACCTTTATGTCTGACCCACG
TATTATGTGGAGCAATTACGTATTTTTCTCATATCAGCTTTGTTTTTACTCAACTTTGATA
TCTTAGAGAAACAGATCTTGATGTTACAGCAAGGTCAGGAAAATATTTTGACAAAAACATA
CTAGTTTCATCCTTAGTAGTTGATTCTATGAATGCTGTACTTGAAAATATTGTTCATAAAA
TCCATAAGTTTTACCAACGGTATAATATCCTGCTATTAAATCTGCAATTGCTTTTGCGAAA
AGAAGGAAAACATGCAAAACAAAAGCAAAAAAAAATTGGCACCCCAATTTCTTATAATATA
ATAATATAACGGAAGTACACCATGCTTTCAATAATAAGATGTTTCCTGAAAAGGGCAACTA
TCTGACTAGTTCAGAGCCATGCAAAAGTTAAGGATGAAAATGCCAAATAAGAAGATATTAC
GGAGTACATTCATTTCAAAAAGAAGAATGTATACTGCTTAGATAAGAAGATCAAGTTTTTA
TATTTCCGACCAAATAAGCCATCGAAAACTTTTGATGCACCAAACACCGTTCTTGAGAGCC
AAGCACAGATGCAATTGTTCTGCCCTTCTTCCAAATTATGAATTGTGCATCATATCGTAAG
GCCAGCCACATAAAAAAAAGGAGCAAAAAACTCAGTATACAGGCGAATATCCATCATACAG
TCTAGCTGCCCTCACTACTTCCAAAAAAATGGGCTAGTGTTGTACGGTTTATGCCATATAT
CTAGAGTTAGCATAACTATGCACTACCGCTTTTCGAACAAAAAGTTTGCGAAACCTAGTTC
ATTGAATATGACTTACCCAAAATGGATACCAAGATCCTAATAATAAAGTCAATAACTTGAA
TTTTAGGTGCCATTATTTCCAACAATCATTATAGGCTAACTCTACCAGCAGACTAGAATAC
CGTTCTTCTAGTTGAGCACATGGTCAAAATAGTCAATAAAAAACGCCCAGAAATGGCTGTA
AATTAGTGTTTGTAGTACACAAAATAATTTCCTAATTCCTTCCAAATGGGGTTTTCAAAAA
GCTGACTCACGTAATTGATCAATACTTCACTAAAGAAGAATCATATGAATAAAACTAAAAT
CAACACTAACTGAGAGACTTAGCGGCCAAAGCTTAATCATCATTACATAGAGTATATGAAG
GGAGTAAGTGAATATGCAAGGGTGGGAAACGGCAAAGCATTTTTATGCAAAAAGCGTATTT
ACAAATCCCGTAAACTCATGATGTGAATTTTGTAACCAGCTTTAGCTGAGATTATTTCTTT
TGCAAAAGAAATATTCAATAAATTAACAATTTTCAAATAAATTACCAATCAATGGTCGATA
ACTTGCAAGAGAGATATCATCATTTGGCTTTTGTGATAAATTTACAAAACGTAATGTTGTA
TCGAGATATATTGAGTTACAAGTTTTCGTCTCTTTTTCCGAAGCGCCAGACTCCCGTATAA
AAAATAAGGTTTATAGCGGGCATTATGCGTAGATCAGGACTTAAATTTTTCATTGCAGAAG
TCCAATTTCAGACTCAGTATGGTTTGTTGTAGTGCTGGTGTAAAAGATGGTGTTATTACTT
AAGACTGATTTGGTTGCTCAGGTATTTCATTCAATAAAATTGTGAAAGAGAACCTGGAATA
TAGAATGGAAATATATATCCTGCTACTAACCCCAATGGAAGGTGACGATCACTTCTTGTGC
GTTCCAATCCCAGTTTTTGAATGTGCGAGTGGAAAAATTCTAGAGGAACAAATTGATATTT
TCAAATCAGAATTCATCAAATATATGTACTCTGTAAAAACCAAGGATGTGATGAAGTTGAG
ATATTGTCTTTATGGGAAATTGACTTCTTTGTTTAATATGAATAATGCAATTTTACTCCTC
AGCTCAAGTAGTGTAAAGATTCAGTAGCCGTCATCAAATAGACTAAAAATTAAAAAATAAG
ATTCAATGTGGTATGATAATGATAGATGAGAAGAAATTGCAAGAAAACGAATAAATACCTT
GTCTCTTTGCACTGAATATCTTAAAGGACATACAGTCGCAATAACGTCTACTCATTGGTGT
GTGTCAAAAACAGTACGTTTATTATCTGGACAGCCAAAAAATAAGATCTATTCAAACATGG
AATATAGCGTATTTTTATTTAATCACGGTACAATGGAGATATTTGCATGCCTATAGAAACA
AGTAATAGTTATCATATTATTTTCTAGATTTTGTCACTGAACTTTTCCACTAATGAATCCT
ATCAAAATTATATATCCAATATGGCTGCATTCCCAACTAAATATTAAAATGCCGCTAAGTA
TAAAATGTCTCCGCATCGGTAAAAAGCATTACAAATGCGTATTATACTAGCGAGAAAAAAG
TATAAGTATCAATGCCAATCACCCTCTGACCATAAACTTTCTAAACATGAATAATAAAGGT
GTTGAGAGTTATTATCCTAATTGATCAATTAATTTGAAGCAAAGTTATTATGTTAAAGAAA
AAGGGATGTCACAATCCTAACTATAATTTTTGCACTATACTCTGTAGGCGTACAAAATGGT
TTGTACCGACTATATTCTCTTTATTTTTGACAATCCTTTACGATATATGATTAAGAATACC
ATGTTATTTTTATGAAAATCTGTGATTTTTTTGTTTTCATACACTTTTTATTTTTGTCACG
TAGTGCACTTTGATTAATACAAAAAAAAATGCTGCAAAAGCATCGACTACATAAATTCATT
AGGACGCATTCCTCATTACCACCTGGGTCTAATTTTTATTTTGAAATTGATATTATTCTTT
ATATGATGAGGTAAAAAGCATTATATTCGTTGTAAACTCATATACTTATCCTCATTTTAGG
CACCATCAGGGACTAAGGGCTAAAGTATCAGAGCCGCATTTCAACAGTGTACAGAGATTTT
AGAAACATTATCACGCACTGCCTTTTGCTTTGTTTACCCGTAATGAGTATACAGTGGATTT
TCTGGTGCTAAAGCATATTGCCCTTTCGGCAATACTTGATGCCCTAAACATTTTCATCCTG
GAACATACGAGTAAGAGCACATTTATGTGCCTATATTCCTCGTTTTTTACTGGTGCTGAAT
TTCTTATTTTCCACAGATAACAATCATGTTAATAAATTATGCACTGTGCTAATTTTTCAAT
TAAGGTTCTATTACCCCTCTATCACCGACAGAAACACGTAATGATGTGTTATTTCCATTAT
AATTCCGTAAGAATGGTGTTTATAGGTAGTCTAAAGAACGTGCATCAGAGAAGAATGACTG
TCGCAAAAAATGACTATTCTTTACCTTTTCAAACTTAACTGAGATAGTTATCTCTATTATT
ACCAGTGGCACACACGCGAACTACATCACTCACCACTATCGTCTTAGGAACTCAAGATTTT
ATAGTAATGCAGCCGAAGACATTCAAGTCCTGAGAGAAAATGTAGACATTTTAAGAAAAGT
ACCGGAAATAAAGCACATGTAAAGCATTGAGCTCTGTACTCTATAAAAATTAGCTGCATTC
AAACAACAATGTTTGAAATTTTTGCAAAAGTTATTGAAAAAGATTGCTGTTTTCAGCCTTG
TTCAGATCATGTCTCAAAAATGAGAAACTGGAACTCTCATAATCAGTACCTCGTATTTTTT
TTTCCTTATAGTTTCGTTATTAAAAATTTTTTTGCTGCTAATTTAAGTACGCTTTTGGTCA
TAAATGCTACCCACCAGTTGAATTATTGACATGATTAAAATACATTTCAGAACTTTACGGA
TTAAAAACTTTAAAGAACCTTTCAATCCATGTTGCTGGAGGGCCATGAATCCACGAATTAC
AGCAAAAGAAGACAGTAACTACTTAGGGTTCAATAATTACTTGCATAAACACACACTAACA
ACCAAATCGTACTAAAATTTGCAATTAACAAAACTCCATCATATCACGCTGAATTATGTAG
GGCTTCTTAATGCAATAGGTTGCCTGAATTTTGCTTACTCGTGCTGCCGGGAACACTTAGC
AGTTGGGAGGCCGTTTCTCCCATATATTTCATAATTTTCTGTCCTTCTTAGAGTAGGATGC
TGAAAATCAAAAGAAGACCGTCAATAGGACCAGATTTTGTGGGTCAATTTTGGGCCAGACA
CATGATACCCTAGGAAGTTTAACGGTATACAACTCAAGGACGAGGAGTATTCGGAAACTAC
CGGTTTTTAACAAGCTGCAAATTTCCAGTAGCTGTTTTGGTTGCGACTACGGATAAAAATT
CATACTTTAGGAAGTGAAGCAAGATAAAAAATCATGCTGCATCCTAATTCGTGAAGTTTGT
TAGGAATATTATTGTAAACAAGGAACCGTTTCAGTAAACTTGCTCTCTACTCTTCTAAGCT
GTAATTTAAAAAAAGCGATAAAACAATGATTTTGATTATCTGCAACTTCTGGAAACTCGAG
ATACTACGCTAGACGAGATACCTATTAATTGTTTTCCTAAAAAATCAGGAACAGTTCCTGG
CAGCTTTCGGCTCCTTCTTGTTCTGGAAAGGATCTTCAAATCCGCTTCCACGTAGCAGTCC
TCGCTACGACTTCTTCTGAAGTATTTTGATTTTTGGCTGCATTTACCTTTTATTGCCGAAA
ATCTTATTTTCCAAGAAAAAAGCTTATTTTGCATTAAGTTTAAAAAATTTCTTCTTTCCCG
TAGATTGACTTGCAGCGTCAAAATTCCGGAGGCCTCACGAGATTTTTTGACATCGGTTTTT
GACATCTCTTTTTCCTTCCTTTTTCTTTCTTTTCCTGCGCACGCCGATAAAGAAGTAGTAC
AACAGACAACGTCAAAATGATCCTCTTGTGATGAAGCAAAAGAGGAAGAGTATACTCCTTT
TCCGCTTGTACAAATATTTTTTTTGATAATAAAATTTGGCACTTCAGAGCTTATCGTATCT
TCTCCCGGAGTTCCTCAAGACTTATACTTCAGCCCGTTTAGGAATGCATAAAAGCAAATAG
GATTCGTTACAACTGCTGCAGGACTCTTTAGGACTGCATCAAGGTAAGCCTCGCTGCACCT
AAACGCAAAATGTGGTTGTAACCTTTTTAATTTTTTTCTTGAACTTGTTGAGTCGTAATAA
ATCGTTTCTGGGAAGTGGAAGGTAATAATGTAATGGAATCGGCGTTACTCGCATGTGCAGA
TATCAGCGACAAAAAGTGTTGTAGGGACGTTTCGATACCAAAATTTCCTAAATACAGCGCA
GGAACATCACTACGCTAAACAAATCGTAGCGCATACATCTGATCGAAAAAAGACAGTTCCC
AAAACAATGACATATGAAGAGACCAGCATCAAAATTTTCATCATTAACAGCATGGCTAAAA
GTTATTGTTTAATATACCCATACCTGATTGACGAACCAAGAAATGCCTTATCACTATTTAT
TTTTGGCACTCTTCACCTACCTGGCCACGTCCAATGTTGTTTCAGGAAGTACACAAGCATG
CCTGCCAGTGGGCCCGAGGAAAAATGGGATGAATGTCAACTTTTATAAATACTCATTACTG
GATTCAACAACGTATTCCTACCCGCAATATATGACTTCTGGATATGCCTCGAATTGGAATT
AGGTTCCGTTGGCGGACAGACGGATTTCTCAATTGACTACGATCTTTCTTGTGTTATCTCT
TCAGGAACTTTTAAATGTGCTCAATCAGATGCTTATGGAAACTGGGGATGCAGAGGTCATA
GTGAATGTTCAAAATAGCCAAGAAAGACCTATTGGAGTACTGATTTACTTGGTTTCTTACT
ATCCCAAAAAACGCTACTCTAGAAATGACAGGTTACTTTTTACCACCACAAACAAGTTCTT
ACACGTTCAGGTTTGCTAAGGTCGATGACTCTGCAATTCTATCAGTCGGTGGTAACGTTGC
GTTCGAATGTTGTGCACAAGAACAACCTCCAATTACATCGACGGATTTTACAATCAATGGT
ATTAAGCCATGGCAAGGAAGTTTGCCTGATAACATCGGAGGGACTGTCTACATGTATGCAG
GCTACTATTATCCGCTGAAGGTTGTTTACTCCAATGCCGTTTCCTGGGGCACGCTTCCAAT
TAGCGTGGAATTGCCTGATGGTACTACTGTTAGTGATGACTTTGAAGGGTACGTTTACTCT
TTTGACGATGATTTAAGTCAGTCAAATTGTACTATCCCTGATCCTTCAAAACATACTACTA
GCATCGTCACAACTACTACCGAACTGTGGACTGGTACTTTTACTTCTACATCTACTGAAAT
GACCACCGTCACCGGTACTAATGGTCAACCAACTGACGAAACCGTTATTGTTGCCAAAGCT
CCAACCACTGCCACCTCATCCAGTTTGTCATCATCTTCTTCAGAACAAATCACCAGCTCTA
TCACGTCTTAGCATCCAATTATTACTCCATTCTATCGCAGCAATGGAACTTCTGTAGTTTC
TTCCTCAGTCATGTCTTCCTCGGTCATTTCTTCTTCTGCAACGACCTCCACTTCTACATTC
TCTGAATCATCTAAATCATCCGTCATTCAAACCAGTAGTTCCACCTCTGGTTCTTCTGAGA
GCGAAACAATCTTAGTGATTGCTGGCATGTCATTAGCGACAAGACGCTTATTACCGTAGTA
GCCCCCCAAGGCAAACATCTCTTTATCAGTAATATCCAAAGCTGTTCAACTTCTCGAATTG
GCCCAGGAAAAGAGCATTGGGGCGGCAACTAACTCTGGCATACTTACAGTTTCTGCTCTTG
ACAGCGCTAAAAAAGGGCTTGTTTTGTAATGCCCGGTTCGCAATTCTACAAGTACCACGCA
CTAGCTGCTAAAAGTGTCTAACCTTGCGAACAACTCTGGACTTTCTTATGAGAATCCCATC
GTCAAGAAACAAAATTATACAGACAGGCGTAAATGTAGCTCGTAAGCGCCTGATCAAGTAA
GCCAAATGCGCTAACTTGAGGAAATATAGCCATCTAAATCTCTGCAACATGCCAATTCGCA
CGTGACTTGAAACTATGGAAAGTGTCTAGAAGATTACCAAGAACCACGTTATTTGAGAGAG
GATGGCAAGGTGACGACAATCACACCAAGACCACATTTTGGGTGCGCCTGGAAGCAAGACC
TGAGAAACTGGGCCAAAATATTCAAACCAAGCATAAGATAGTTGGAGGTAGGAATACACTA
TCTAATCTGTGCTGATGAAATGCTGGCGAAAACGGGCGATGTAGTGGTACAGAAGGTGCCG
GTTATCCGTTTGTCCGTTTTTCTTCATTTTTTTTTTGTTTTTCCCTTTTGTCTTTTGCACC
GCTTATATATGGGTATGAAACAAGTTCAAGAATTTATAATGGAACCCAAAGGTTCAGTCTT
TGTAGTTCGAGCGACATTGCGCGTTTCCTTAGAAAACGCTGGAAAGATATTCTTTAACGAG
ACGGAGTAATTCTCGTCAGGAATAGGATGTTGATTGATTTTTGCTGTAGTTATATAGCAGG
GACCCACGGAAGAGAGCGAGCGCCTTCTTTCACAGGGACTTTTGTCAGCCACGTCTCCGCG
GAAAACAATTGCCGTCCGCGTCGCAGTGAGATTACGCAGCCGTGCGCTTCAGGGACAGAAA
AGAAGCATTTCGCGGCTACGGAGAAACAGTGCACTAACTCTCTCGAGGGTAGCCGCAAAGA
TTTCTTGTCTCTTCCATTAGGACATAGCTATCTTTTTCTTTTCTGTTTTTGGCGTATGATC
TGTTCTGAGCCAAAGTTATAGAACATTGCTTGAATAAGCACCTCACAGAGTAGGGATTGTA
TAGAAAGTAGCTGAGCGTCTGCCCACGTAACAAACAATCTTGCCCCTTCCCCGCTCTTGTT
TTCGCGTGCCTCTTCTACAATAATCTGGCCAGGCTAAATCGCGTTCTGCTGCTGCTGCTGC
TATTGTTATTGTTGTTGTTGTTGTTTTGGCCAATTGCTTATGTGTTGGTCTGCAAATTAGC
ACCTCGTTCCCTGTTGGCAAACGCGCGCGTACAAGCCTTACAGGGCTTGAGAATGTTCTTC
GTAGAAATGCATGCACAAAAATTTTGATCTAGCACACCATCGGTCTCTGTAGCTTCGGGCT
CTATAGCTATGGGTTAGGAGTCCGTGAGTAGTAACAAGAAGAAGTATATAAAAAGCAGGTA
AATCGTACTTCAATATGCTTCATTGTCACTGGATCGTCATATTCACTCTTGTTCTCATAAT
AGCAGTCCAAGTTTTCATCTTTGCAAGCTTTACTATTTCTTTCTTTTTATTGGTAAACTCT
CGCCCATTACAAAAAAAAAAGAGATGTTCAATCGTTTTAACAAATTCCAAGCTGCTGTCGC
TTTGGCCCTACTCTCTCGCGGCGCTCTCGGTGACTCTTACACCAATAGCACCTCCTCCGCA
GACTTGAGTTCTATCACTTCCGTCTCGTCAGCTAGTGCAAGTGCCACCGCTTCCGACTCAC
TTTCTTCCAGTGACGGTACCGTTTATTTGCCATCCACAACAATTAGCGGTGATCTCACAGT
TACTGGTAAAGTAATTGCAACCGAGGCCGTGGAAGTCGCTGCCGGTGGTAAGTTGACTTTA
CTTGACGGTGAAAAATACGTCTTCTCATCTGATCTAAAAGTTCACGGTGATTTGGTTGTCG
AAAAGTCTGAAGCAAGCTACGAAGGTACCGCCTTCGACGTTTCTGGTGAGACTTTTGAAGT
TTCCGGTAACTTCAGTGCTGAAGAAACTGGCGCTGTCTCCGCATCTATCTATTCATTCACA
CCTAGCTCGTTCAAGAGCAGCGGTGACATTTCTTTGAGTTTGTCAAAGGCCAAGAAGGGTG
AAGTCACCTTTTCTCCATACTCTAACGCTGGTACCTTTTCTTTGTCAAATGCTATTCTCAA
CGGTGGTTCTGTTTCCGGTTTGTAACGTAGAGACGACGATGAAGGCTCTGTAAATAACGGT
GAAATCAACCTAGACAATGGAAGTACCTATGTTATCGTTGAACCAGTTTCTGGAAACGGTA
CAATCAACATCGTCTCTGGTAACCTATACTTGCACTACCCTGACACCTTTACTGGCCAAAC
TGTTGTATTCAAGGGTGAAGGTGTTCTTGCCGTTGACCCAACCGAAACCAACGCCACTCCT
ATTCCTGTTGTTGGCTACACCGGTAAGAACCAAATTGCCATTACCGCTGACATCACTGCTC
TTTCTTACGACGGTACTACTGGTGTCTTAACTGCAACCCAAGGTAACAGACAATTCTCTTT
TGAAATTGGTACTGGATTCTCTAGTTCTGGCTTCAGTGTCTCCGAAGGAATCTTCGCAGGC
GCCTACTCATATTACCTAAACTATGACGGTGTCATCGCTACAAGCGCCGCATCCACATCCG
CATCCACTACCTCTGGTGTTGTCTCTACTGCCACTGGTTCAGTCACTTTATCCTCTAACGC
TTCTACCACCGTCTCTTCTACGATCTCTTCTAGCGCCCCAGACTCAATAATTCCTTCATCT
AGCGCCTCCATCTCTGGTGTCTCAAACTCCACTACAGCATCTGGTTCAATCGCTTCTACTG
CTTCCACCGCTTCCACTACTTCTACTGCATCCGCTGCATCCGCCACCAGCTTCACCTCAGG
TTCCGCTTCTGTCTACACTACTACATTAACTTACTTGAATGCCACAAGTACAGTCGTGGTT
TCCTGTTCAGAAACAACCGACGCTAGCGGTAACATTTACACCATTACCACAACTGTCCCAT
GCTCATCTACCACTGCCACCATCACATCTTGTGACGAAAACGGATGCCATGTTCCAGCACC
AACTGCTACCGACGCAACTGCAACCGTTTCCTCCAAATCATACACCACTGTTACTGTTACT
CACTGTGACAACAATGGCTGTAACACCAAGACTGTCACTTCTGAATGTTCTAAAGAAACTG
CAGCAACCACCATTTCTCCAAAATCATACACTACTGTTACCGTTACTCACTGTGACGACAA
CGGCTGTAACACCAAGACTGTCACTTCCGAGGCTTCCAAACAAACATCATTGGCCACTAGC
ACAGTCACCAAGTCTGCTGCTCCAACTTCTCATACTGCTGCTTCCAGCACCTTCACTGGTA
TTGTCGTTCAATCCGAAGGTATGGCTGCTGGTTTGAGAACCAATGCTTTAAGTACTTTGGC
AGGTATTTTCATCCTTGCTTTTTTTTAAAATGAGTGCGTAACCGTACTTTCCTAAAAATAA
CTAAGTAGAAAGTATTTTAATATATAAACGTGAGATATATGTGGGTAATTAGATAATTGTT
GGGATTCCATTGTTGATAAAGGCTATAATATTAGGTATACAGAATATACTAGAAGTTCTCC
TCGAGGATATAGGAATCCTCAAAATGGAATCTATATTTCTACATACTAATATTACGATTAT
TCCTCATTCCGTTTTATATGTTTCATTATCCTATTACATTATCAATCCTTGCACTTCAGCT
TCCTCTAACCTCGATGACAGCTTCTCATAACTTATGTCATCATCTTAACACCGTATATGAT
AATATATTGATAATATAACTATTAGTTGATAGACGATAGTGGATTTTTATTCCAACATACC
ACCCATAATGTAATAGATCTAATGAATCCATTTGTTTGTTAATAGTTTGAATGTTTTTATC
GGAAGAGGTTTGGTCATTACGTCTGCAATATTCTTTTTGGTTTCGATATAGCATACGTGCA
GATGATTTCCTGATACTTCATCTCTTAGTCTCATTGCTTTAGTACCAAAAAATCTGTTTCT
AAATTTCTCTTCATTATTGGATATAATTATACTGATTGTAGATTTACTGTCGGTTAGTAAT
CCTTTAGTAATTGGTTTCTTGTTAAGTTCTTGCACAAGGTGACTGAGGTTATTTAATAATG
GGACAGATTCACTTATCGCGTGTATTTCTGCTTCCGTAGTTGAAGTACATGTTAATGAAGC
CTTGGTGGACTTTCCTCCAATTACCTTTCCATTAAGTAAATATATGTTGCCAATTTGTGAC
TTGTAATATGGTTGGTTACCATATGAAGCATCACTTATTGCGACTAGTTTATTATCTGGCT
CGGTAGGTTTGTTTTTGTGCCATATCAGTTGTTTATCTCTAGTGTCCCACATGAATTGTAT
TAACTCATATGTCATGTCTAAAACTTGCCTAGAGGGGAATAGTATATGTTGAGCAAGTGTG
TTGATGTAGTATAGTAAGTCAAATCTAAATTTATATCCAACATATGAAGCTAGACCAATCA
ACTTTTGCATTTCATGTACCTTCTCTTTGTATTCATCTTCATCTATTTCTAGTTCATCCTG
GTCTATATAAAGACCTGGTTGACCTGGAGCGCTAAGTTTTCTTCCTTTTGGATTCAAAGGT
ACGTTTAATTTGGGTATTTTCTCAGTTAATGAGTTTTCCATACCTAATTTCATGTATTTAC
CTCTTTGATATTTGATTTCTAAGCCAAGTATGTCGTACTGAATTTCGTTATCACTTTCACC
CAGATTTATTATCTTTGTATCGTATTGTTTCTTGAGTGTTGTTATGATTTTCTTATTTGCA
TTTAAGTCTTTGCTGAACAATATCATATCATCAACGAATAAGCAAATTGTTACTTGACTAT
TCTTAAATACGCATGACCATCCACGAACTTCTTCCATACCACACTGTTTTATCAGGTATGA
TTTGATAGTTTCGTACCAGTTCGCTCCACTTTGTTTCAATCCATAAAGTGATTTCTTCAAA
CGTATCAACTTATCATTCATTCCTAAATGTGGTGGAGGTCTTATGTATAGTTCTTCTTTGA
TGTCTGCATACAAATATGCCGAAGATATGTCTAATTGTGTAATATAGTAGTTATTGTCTAA
TGCAAGTGACAGGGATGTCATTAATGCATAGTGATGTACGGTATTGGATTGCATGCCTGGG
TCGTAAGTGTCAGGATGTTGAATATCACCTCTTGCAACAAATCTAGCTTTATGAGTACCGT
CACGTTTCCTGTTAAAGATAAACATTGAATTTATTACTCTTTTGGGGTCTATTTCTTTTCT
GTCATAATATCTGTCAGTGTCCCAAGTTTTCATCATCAACAGTTGATTGACTTCTTTGTGG
TATGCCTGGATATATTTTTCTTTTTCTTTAATATCTTTATTATAGGTGATTGCCTCATCGT
ATCGTAAGGTTGTTCGTATTGGTTTGATTGATTTTACTGCTTTTACAGCTGCAATCAGGTG
AATTCGTTTCTTCGATCTCGGAGGTTCTAAACTACGCATATTCTTAGTATTCCATGTGTCT
CGTGATACCTTAATTTCAGTTTCATTATCTTCTAATGATCTTTTCTTACTGTTGATAGTAG
TATAGGCATTAGAGTCACCAATACCACCCAAACTGGAATTAGTTTGATGAGAATTTATCGG
TGGGAGTTCTTTAAAGGAGTCTGATAATTCGGTAGGAGGTTCTGGAGGCAGATCGGGGAGT
GGAAGATCAGCGATAATAGATTCCTCTGTATTCTCCTTAGGACAGGTATCTGACGTTTTGA
TAGGAACGACGTGGTGTAGTGAATTACTTTCTGATGAGGAAGTATCGATCGAAGGTGAACG
GTGTATGATCCTTTTCTCAGTCTCCTGTTCGCTTGTCTGCGGAACAGTTTTATTATTGGTA
CCACCCGTACTGGATATTGGTACGTTTGTATGATTAGTCTCATTGTCACTGTACGAGTCTG
AGTGTCTGAAATCTTTAGATTTACTGGCGTGCGACGACTCATGTGTGTTAGATTGGGACAT
GGGAGCAAGTAAAGGAACATCTAATCTATGCATACCACCCGAACCGGTACTCTCGATATCG
GAAATTTGGGGGGTGCTAGATCTCTTCTTAGATGGAAGAATATTAGATTCAGATATGTTGG
GGTCAACTTCTCTGGGTGCGCGAATATTGGTTTTGGAAACACGTTTCGAATCTTCAGTATG
AGTTGACGGAGGTGTGGAATCGGTTGGACTCACAGCTTTTGAAAGGACATTTCTCAGTTGC
TCAGGATGTAGTTCAATGTCAGATTGGAAGTCATGGTCAGATTCTATGTTAAGATCATTGG
ATTGTTGGATCTCATTTGACGCAATGAACGAATGATATGAAGCAGTTAAACGGTTTAAGTC
TTCATCGAAAGTGAGTGCGTCGTAATTGAATTGATCTAATCTGGATTCCTTGCCCTGAAGA
ATAACATAGTTAGTTGTATCTACTGTCTTCTTTAAGGACGGAAGATAGATGATATATCCAT
AAGAGTTTCGAGACGGATGTAGAGCGTAGCCTGGGATGCCACGAGGATGTATTTTGGAGTT
AGGGTTGTGATCATTGACGATAACAGGTTGACCGAAAGGTAACAAAGTACTGATATCAAGT
CCTGCCAAGCCAGCATGTTGTCTTGCAGATTTTTTGCTTTTAGGTGAAGCTAGTGAATTTC
TCACAATAGTAGAAAATTCGATTGCAGAGAACCATAAATGGTTCGGTAAACCACTACATTG
CAGTTGAGTACGGCAGTCATCTAATAAGGTACGGTTGAGCCGTTCAGCGACTCCATGTGCT
CGGGAATCCGCTGTGGTTGTATAGCATGGAGTTATACCATTTTTTTCAAGGAATTTATGGA
GAGTTCTGTTAGTATACTCAGAACCACGGTCCATTTGTATAACCAAGACACTGGCCTGAAA
CTGGTTTTTAATAAAAGCTAGTATCGTAGTAAAAACATCGAGGATAGAGTCCTCGCGACGG
TCGTGTAATGGATAAACCCAACGGAATTTTGTTGTCTCATCAGTAAATGAGATGAAATAGG
ATGGTGCACTTTTTGGTAGGTTGTGAACTGGACCAAATATGTCAGTATGTAGGTATTGAAA
GGGTTCGTATGAATTTTGGTATTTTAGTCGTGAACCTTTGATATGTCTGTGTTTGGTGCTT
TTGCCGATTAAACAATCAGGACATTGATAGTCAATAGCACTAGACCAGTCGACATCTGATT
CGTTAAAATACGTGATGGTGTTATTTTTAAGTGAGTATCGAATTGTCTGTGCATTGGCATG
CGCAAGCATTCGATGAATGAAAGGATAAGGATATTTGCGTGTACTTTCACTTGTATGGACA
TTATTGATGGTGGGTACGGAGATATTTGATGGAAGCAAGTACTTTTTAGATACCCAGTAAA
AGTCTCCATATTTTACGATAGGTGCAAGTACAGTGCCGTCAGACCGTTCTAAGACGTTTTT
GGTAAAGCATGCTGTGATATCTACTGCAGCCAATTCATTCAAACTGAGTAAGTCATAGGCT
ATGTTAGGAGTGTGCAATACCTTTATTGATGTTTTGGTGTTGTCCTGGAAGTGAAATTGTA
GGTCACCAATAGCGTTAATTGGTATATTTCTTTTTTGAGCATCAACTACGTTTATGTCAGG
ATTAGATGATGCTGAGTGTATGTGATGAGCAGATCTTATAAGGGTTCGTGATGCTCCTGAA
TCGAGAAGGAGGTGTCCAGGGAGTTCATCATCAGAATGATTAGTATGATTTACTGTAGATT
CAGTAAGTTTCTGGCCTAAGATGAAGGTCGTGCTTATTGTTCAATTGAATCGGTTCAGTAG
TTGATTTACTGATGGAATCGTTGTCCGTGCTGGGAGAGTTATTAGATGTGGATACATTGTG
AGCCCTGGCTGTTTTCGATTTCGAATTATTTGTTTTTTGAGGATTCCGAGCTATAACTTTG
GGTTTGGTTGTATTCGTATAGCTGCGAGAATCATTCTTCTCATCACTCGGATTTCTCCTGT
AATTAGGTTTGCTGTTTCTCGATCCCTGTTGTTCTTCATAAATAGCATGGATATCTAAGAA
CAGTTCAGCGACTGTCATATTTAGATGTCGATGACGTGTGTAGCGTAAAAATTTATATTCG
CCAGATAGACCTCTCATAATTAATTGGCATGCGACCTTGTTATTGATATGAATGCCATTAT
TGTTCAGTCTGTCGATAATGTTTGTGACTTTTGTTTCAAATGCATCTGCAGGTGTACTGCC
ATTATATTGCAAATTTGCCAGGGTCACAATGTCGTTTGCCTCTTGGGTATCAGATTGCATT
TTTTCAATACTTTTGGAAAGAATTTTCATGATATCCGTATAATCAACGGATAGGATGTCTT
TGACCCAGGTAGGTAGGAATTGAGAGGGAGCAAATATTTGAAAAGTGTTATACAAGAAGGT
GAGTTCATCATCAGTGATCTGACGTACGGGTTTTCCGTTTACTGTCGGAATAATACCACCG
AGATTCGAGTTTTGTAAAAATTTGATGTATGTTTTAACCCAATTTGGAAAGTCATTAGGTG
AGGTTAACATTGGTGGTACGGGTTTTCCGTTTACTGTCGGAATAATACCACCGAGATTCGA
GTTTTGTAAAAATTTGATGTATGTTTTAACCCAATTTGGAAAGTCATTAGGTGAGGTTAAC
ATTGGTGGTGGTCTGACATATTTTTTAGTGGATGTCATATCAGAGTCCGCTGAGGATGAAT
CAGTAAATGTATTACCTGACTCAGGTGATGGAGTGCTCAGAGGCGTTCCAACTGATGATGG
ATACTGCGGAAACTGTGATTGTGGCCCAGGTGGAAAGTACATAGGCGACATTTGATAAGGT
GTATACGGAATCATAGATGGGTGTCCGTAAAATGACCAACCAGATGGATTGGCTTGGTTTT
GGGTCATCATGCACTGCTGTGGGTACGGCCCATTCTGTGGAGGTGGTACTGAAGCAGGTTG
AGGAGAGGCATGATGGAGGTTCTCTGGAACAGCTGATGAAGCAGGTGTTGTTGTCTGTTGA
GAGTTAGCCTTAGTGGAAGCCTTATCATATTCTTGAATTTTGGAAGCTGAAACGTCTAACG
GATCTTGATTTGTGTGGACTTCCTTAGAAGTAACCGAAGCACAGGCGCTACCATGAGATAT
ATGTGGGTAATTAGATAATTGTTGGGATTCCATTGTTGATAAAGGCTATAATATTAGATAT
ACAGAATATACTAGAAGTTCTCCTCGAGGATATAGGAATCCTCAAAATGGAATCTATATTT
CTACATACTAATATTACGATTATTCCTCATTCCGTTTTATATGTTTCATTATCCTATTACA
TTATCAATCCTTGCACTTCAGCTTCCTCTAACCTCGATGACAGCTTCTCATAACTTATGTC
ATCATCTTAACACCGTATATGATAATATATTGATAATATAACTATTAGTTGATAGACGATA
GTGGATTTTTATTCCAACAAAACGTCAGTGTAAACATTCAAGTGATTTTAACTTTACGCGG
TTGAAGAATGCTGTGTTCGAACTATAAAGCGTCAGAAAAGATGGTTTAGCGAAGGCACCAT
TATGAAGATAGACACATTCTTCTTTTTTTTTTTTTTTTTTTTTTTTTTTTTTTTTTTTTCA
TTTACTTTTATTTCTCGCGGTCGGTAAATTTTTCGTGGGTTTCTTTGAATCTATTAGCCGA
CATAAGAATAATGCATAAATAATATTTTTAATGTCTTCCTATGCCCAAAAGAAGAAGTCTT
GAAGTTGCCGCACATGGAAATCACATGACCATGGCTTGGCCCTTCGTTTTAAATGCAACAT
GCAATATGGAATGTGTCATGAATACTATCAGCAGGAACAGAAAGCGTCGTTTTGTTTCTGC
AAATGCTGTAGTTTTGGGCCGAAAATAGATGTAGTAGAATATATAGTGAAACGTGATGTAC
AAAAGAAAAAGGTAGTTTAAAAAAAATTAGATAACTTGGATTTTTACCCTGAATATTGCAT
GTGATTCGTAAAGAACTGAGTTACCTCAAACGGACCTCCCTTTTCATTTCGTATTCCGCGA
ATCATGAAGTCATGCAATTACCTCTGAAGAGCTGACTGTCCCAAAAGAAGCTATCGAATCT
GTCCTTGATTTATTTAAGCCTTGCGTTTCGAGAAAGTGAAAACCAATTGAATACAAAATAA
AAAAAAAAGAAGAAAGAAATAGCAGGTCTAAGATATATAAGAAAGTTAATATCATTTTTGA
ACATTTTATTTTAGACGCCTTCAGCCGCGCGACGCCCGGAGTAATCATATGCCCATGACTT
TACCAAAAGGCAACAGGGAGGAACATGCATTAATGTGAAGCATCACTGCTGCAATTCTCGG
TGTTGCTAATAATTCATGGATCGAGAAAGAGACATAACATTTAGGCCAATTTTTTGAATAA
ATATGAACTCAGCTAAGACTCGACAATACAATTTTCTTATACTAAACGTAGATTTATAAAA
TAAACACAACTGTAAGGGCAATGCAACCGTAGATGCATATATCATTTATAGAAATTATATC
CAACAGAAAGCTCAGACTTATATCCGGTTTAAGAGAGAAATTCTTGCTCATATTACCCCAA
GACCAGGTGGCGTGTTGAAGTTTATAACATATAAGAACTACTACCTCATGAATTCTAGTGG
ATGAAAGAAGCAGCACGAACACCATTTCTACAGACAACGACACATGGAAAGGTTCACCATT
CCCAAAGAAAACAACGATGGCCACAAGGGTGTGGTCCTCCATTCTCCTACTGTTGGAAGGA
GATATTATCCGACCGACTGTTTTGTGATATGGCAAACTATTTTTTTAAATGAGCAAAATTA
CTTCTTTTGGCTGGAAATGTCATTAGAAAGTGCCCAAGTGACATTTAGCTAAACTCGGGTA
TTGTCTACAAGACCGGTGCTGTGACCGTTTCCAATACGGAAAGAAACGGTACTGGGAGCAG
GAGTTGCTTTTACAGATATGAACAATGCCAATAGAGCCGCACATGTAATTACTGGTTCACA
CTCGTGGGGCCCACACGATTCCTGTGCAAAGTTTGACAAGAGGATGGAGTTTCACGTAAAT
GCTGCCAAAGGTGATGCGGTTTTGTTTTTGGGCAGCCTCTACCATGTTGCAAGTGCGAACC
ATACTGTGGCCACATAGATTACAAAAAAAGTCCAGGATATCTTGCAAACCTAGCTTGTTTT
GTAAACGACATTGAAAAAAGCGTATTAAGGTGAGAAAATCAAGATTATCTAAGCCGATGAA
AAATGAAAGGTATGATTTCAGCCACAAATATATAGTAGTTATTTTATACATCAAGATGAGA
AAATAAAGGGATTTTTTCGTTCTTTTATCATTTTCTCTTTCTCACTTCCGACTACTTCTTA
TATCTACTTTCATCGTTTCATTCATCGTGGGTGTCTAATAAAGTTTTAATGACAGAGATAA
CCTTGATAAGCTTTTTCTTATACGCTGTGTCACGTATTTATTAAATTACCACGTTTTCGCA
TAACATTCTGTAGTTCATGTGTACTAAAAAAAAAAAAAAAAAAAGGAAATAGGAAGGAAAG
AGTAAAAAGTTAATAGAAAACAGAACACATCCCTAAACGAAGCCGCACAATCTTGGCGTTC
ACACGTGGGTTTAAAAAGGCAAATTACACAGAATTTCAGACCCTGTTTACCGGAGAGATTC
CATATTCCGCACGTCACATTGCCAAATTGGTCATCTCACCAGATATGTTATACCCGTTTTG
GAATGAGCATAAACAGCGTCGAATTGCCAAGTAAAACGTATATAAGCTCTTACATTTCGAT
AGATTCAAGCTCAGTTTCGCCTTGGTTGTAAAGTAGGAAGAAGAAGAAGAAGAAGAGGAAC
AACAACAGCAAAGAGAGCAAGAACATCATCAGAAATACCAATGTTGAAGTCAGCCGTTTAT
TCAATTTTAGCCGCTTCTTTGGTTAATGCAGGTACCATACCCCTCGGAAAGTTATCTGACA
TTGACAAAATCGGAACTCAAACGGAAATTTTCCCATTTTTGGGTGGTTCTGGGCCATACTA
CTCTTTCCCTGGTGATTATGGTATTTCTCGTGATTTGCCGGAAAGTTGTGAAATGAAGCAA
GTGCAAATGGTTGGTAGACACGGTGAAAGATACCCCACTGTCAGCAAAGCCAAAAGTATCA
TGACAACGTGGTACAAATTGAGTAACTATACCGGTCAATTCAGCGGAGCATTGTCTTTCTT
GAACGATGACTACGAATTTTTCATTCGTGACACCAAAAACCTAGAAATGGAAACCACACTT
GCCAATTCGGTCAATGTTTTGAACCCATATACCGGTGAGATGAATGCTAAGAGACACGCTC
GTGATTTCTTGGCGCAATATGGCTACATGGTCGAAAACCAAACCAGTTTTGCCGTTTTTAC
GTCTAACTCGAACAGATGTCATGATACTGCCCAGTATTTCATTGACGGTTTGGGTGATAAA
TTCAACATATCCTTGCAAACCATCAGTGAAGCCGAGTCTGCTGGTGCCAATACTCTGAGTG
CCCACCATTCGTGTCCTGCTTGGGACGATGATGTCAACGATGACATTTTGAAAAAATATGA
TACCAAATATTTGAGTGGTATTGCCAAGAGATTAAACAAGGAAAACAAGGGTTTGAATCTG
ACTTCAAGTGATGCAAACACTTTTTTTGCATGGTGTGCATATGAAATAAACGCTAGAGGTT
ACAGTGACATCTGTAACATCTTCACCAAAGATGAATTGGTCCGTTTCTCCTACGGCCAAGA
CTTGGAAACTTATTATCAAACGGGACCAGGCTATGACGTCGTCAGATCCGTCGGTGCCAAC
TTGTTCAACGCTTCAGTGAAACTACTAAAGGAAAGTGAGGTCCAGGACCAAAAGGTTTGGT
TGAGTTTCACCCACGATACCGATATTCTGAACTATTTGACCACTATCGGCATAATCGATGA
CCAAAATAACTTGACCGCCGAACATGTTCCATTCATGGAAAACACTTTCCACAGATCCTGG
TACGTTCCACAAGGTGCTCGTGTTTACACTGAAAAGTTCCAGTGTTCCAATGACACCTATG
TTAGATACGTCATCAACGATGCTGTCGTTCCAATTGAAACCTGTTCTACTGGTCCAGGGTT
CTCTTGTGAAATAAATGACTTCTACGGCTATGCTGAAAAGAGAGTAGCCGGTACTGACTTC
CTAAAGGTCTGTAACGTCAGCAGCGTCAGTAACTCTACTGAATTGACCTTTTTCTGGGACT
GGAATACCAAGCACTACAACGACACTTTATTAAAACAGTAAATAGACCTAATATGATTTAT
GTAATTTTAGAAACTAAATATGAATGCTAATTTTTTTCTTATTTTGACTTTTGCTTGCGAG
AAGTACCAAGTTGGAACAACAAACACAGTCCAAAGAGGGAAATACAAAGGCACAGTACGCA
ATTACTTTATTATTCTTTAGCAAGACGAAGATAGTATGAATATACGTGTAAGGCATATGCA
AAGCCATGATTTTATACCATAGACATGACATGCGGGTTACATGAGGTGGTAAAATGTTTTA
AGATAGCGTCCAGGGCAAGTACATGAAATGTCGTTTAGAGATGATGCAAGAGTAGGGTTAT
GATGTGAAAGAATAGGGCAATTAATTAACAGAGCGGATGTTGTAGGATGATATAGTGACAC
ATAATATATAAATGATCGGTTGAGCGCGATATTATATAAGAACATCCATATGAGTATATAT
CCTACCGTGTCTGTTCTCTACAGTGCTTCTTTTATTCAAAATTATTGGTTTTCGTAACCGC
CGCGCAGGCACGCCGCGCATCTCTTTTTCTCGAAGAAAGCGGAAAAATAAAAACGAAAAAA
TAAAAAAAAAAAAAAGTATAAATAGTGAAGACTTTTTCCATTTGATATTTGGTAAAAATTT
CGGCTGGAAGTTTTTTGCTGAACATTTAACCGGAGAATCTTGGTGGCTTTTTCTCAGTTTC
GTGGGCTTATACATTTTACCTAGTATGCTGGGAACCTTTTTTTCCGTATTCTATTCTATTC
CTTGCCTTACTTTTCTTATTATTTTCTATATAACCAATTTCAATAATACTTTTTAACTGTC
ATAAACGCATTTTGTTTATTACAAATTAAAAGAATTAAATATAATCAGTGCAATTAATAAC
TCCACAAGTAGCAAAAGCAATGGCCGCCATTAGAGACTACAAGACCGCACTAGACTTTACC
AAGAGCCTACCAAGACCGGATGGTTTGTCAGTGCAGGAATTGATGGACTCCAAGATCAGAG
GTGGGTTGACTTATAACGATTTTTTAATCTTACCAGGTTTAGTCGATTTTGCGTCCTCTGA
AGTTAGCCTACAGACCAAGCTAACCAGGAATATTACTTTAAATATTCCATTAGTTTCCTCT
CCAATGGACACGGTGACAGAGTCAGAAATGGCCACTTTTATGGCTCTGTTGGGTGGTATCG
GTTTCATTCACCATAACTGTACCCCAGAGGACCAAGCTGACATGGTCAGAAGAGTCAAGAA
CTATGAAAATGGGTTTATTAACAACCCTATAGTGATTTCTCCAACTACGACCGTTGGTGAA
GCTAAGAGCATGAAGGAAAAGTATGGATTTGCAGGCTTCCCTGTCACGACAGATGGAAAGA
GAAATGCAAAGTTGGTGGGTGTCATCACCTCTCGTGATATACAATTCGTTGAGGACAACTC
TTTACTCGTTCAGGATGTCATGACCAAAAACCCTGTTACCGGCGCACAAGGTATCACATTA
TCAGAAGGTAACGAAATTCTAAAGAAAATCAAAAAGGGTAGGCTATTGGTTGTTGATGAAA
AGGGTAACTTAGTTTCTATGCTTTCCCGAACTGATTTAATGAAAAATCAGAACTACCCATT
AGCGTCCAAATCTGCCAACACCAAGCAACTGTTATGTGGTGCTTCTATTGGGACTATGGAC
GCTGATAAAGAAAGACTAAGATTATTGGTAAAAGCTGGGTTGGATGTCGTCATATTGGATT
CATCCCAAGGAAACTCTATCTTCGAATTGAACATGCTCAAGTGGGTCAAAGAGAGTTTCCC
AGGTCTGGAAGTCATCGCTGGTAACGTTGTCACCAGGGAACAAGCTGCCAATTTGATTGCT
GCCGGTGCGGACGGTTTGAGAATTGGTATGGGAACTGGCTCTATTTGTATTACCCAAGAAG
TTATGGCTTGTGGTAGGCCACAAGGTACAGCCGTCTACAATGTGTGTGAATTTGCTAACCA
ATTCGGTGTTCCATGTATGGCTGATGGTGGTGTTCAAAACATTGGTCATATTACCAAAGCT
TTGGCTCTTGGTTCTTCTACTGTTATGATGGGTGGTATGTTGGCCGGTACTACCGAATCAC
CAGGTGAATATTTCTATCAAGATGGTAAAAGATTGAAGGCGTATCGTGGTATGGGCTCCAT
TGACGCCATGCAAAAGACTGGTACCAAAGGTAATGCATCTACCTCCCGTTACTTTTCCGAA
TCAGACAGTGTTTTGGTCGCACAAGGTGTCTCCGGTGCTGTCGTTGACAAAGGATCCATTA
AGAAATTTATTCCATATTTGTACAATGGTTTACAACATTCCTGTCAAGACATCGGCTGTAG
GTCGCTAACTTTATTAAAGAATAATGTTCAAAGGGGTAAAGTTAGATTTGAATTCAGAACC
GCTTCTGCTCAACTAGAAGGTGGCGTTCATAATTTACATTCTTACGAAAAGCGTTTACATA
ACTGAATGTTAAAATGGCATCATCAATACAGTATTACTGATGTTATGTTATTTAGTGCTGT
CCGTATGTCCTCCTGTTCTTTTTTGGGCTACAATTTAATTGATGGGGTGTTATGTTTACGA
TATTTCAATTATGTTAATATTTAGTATGTTTATATCTTCTCATTAATGAATAGTTAATTTT
TACGTTTAGGTGATTTTGGTGGTGATTTTTCTATAATATTGAAATAAGTGTATATAAATTG
AGTGGTTAGTATATGGTGAAAAAGTGGTATAACGTATGTATTAAGAGCATTTATACGGTAT
TTGGGCCCGCCGAATGAGATATAGATATTAAAATGTGGATAATGATGGGCTTTATGGGTAA
ATGGCACAGGGTATAGACCGCTGAGGCAAGTGCCGTTAATGGTGATGTGAGTGCACTTAGT
ACTGATTTAGTGAGAGAGATGGGCCATGGATTGGAGTGTGAGAGTAGGGTAACTTGAGAGT
GGTATATACTGTAGCATCCGTGTGCGTATGCCATAGGATAATTAAAGGTGAGTATGGCATG
TGGTGAGGTGGTAGTGATGGTGATATAGAGTGGTAGGGTAAGTGTATGTGCATTATTTACG
ATTATTTGTTAACGTTTCAATATGGAGGGTAGAACAACAGTACAGTGAGTAGGACATGGTG
GATGGTAGGGTAATAGCAGGGTAATGGTAGTGGAGTTGGATATGGGTAATTGGAGGGTAAC
GGTTATGATGGGCGGTGGATGGTAGTAGTAAGTAGAGAGATGGATGGTGGTTGGGAGTGGT
ATGGTTGAGTGGGGCAGGGTAACGAGTGGGGAGGTAGGGTAATGTGAGGGTAGGTTAAGAG
ACAGGTTAGATAGGGTGGTGTGTGGTGTGTGGGTGTGGTGTGGTGTGGGTGTGGGTGTGGT
GTGTGGGTGTGGTGTGTGTGGGTGTGGGTGTGGTGTGGGTGTGGGTGTGTGTGGGTGTGTG
TGTGTGGGTGTGTGTGGGTGTGGGTGTGGGTGTGGGTGTGGTGTGTGTATATATATGTCAC
TGTATTGCATGCTGGATGGTGTTAGACAAGGCCGTAGGGACATATAGCATCTAGGAAGTAA
CCTTGTACGAAAATAGGCAATATTTCCTGTTTAGGCGATTGTGACGCAGATTTTAGTCCAA
>3C-assembly|contig_2
TGTATGAGTCATCGAAGCTAATCAAGTTGGATAATCATTTTGGTATTAAATTGTACATTAA
AGAACAAAGTTCGGGATTCAGCTCGCCTTCATTCAAAATTCTTGGGGCGTCTTGAGGTGTA
TTTTGCTGTTTGATTGGAAGATTTAGCCTGCCATTACCTAAAACTTCCTTGGATACATTGA
AGCAAATTGTCAAATTCCAACACCCGTCTTTGATGCTAGCGGCTGTTACAGATGGTAATGA
TGGTAGAGCAGTTGCATACATGGCAAAAATCCTAGGCTTAAAGTCTACAATATTTACTCCA
TGGAATGTTCTAGAACAGAGCGTGAGAACATCAGATCAGAAAAGGGAGCAGAAGTTATCAA
AATTAAAGGTAACTATGATTATGCAATAAAAAGTTCTTTAGAGTTTTGTAGTAGCGATCCG
ACAAAAAAATCAACTTATTCAAGATTTTTCATTCATAGGTTATGATGAAATTCCTAACTGG
ATTTCTTATGGTTACACTACCTTGTGTAGCGAAATACCATTCGATCCTGCGGTAATATTTG
TCCCTTGTGGGGCTGATTCTTTTGCTCAAGGAGTGATAACATATTACAGGTCGCATAAATC
GAATACGAAAGTCTTCTCGGTTGAACCAGATACCGCTTACACTGTCAATAAGTCATTGGTG
TTACAAAAGGCTTCATCTGATCTAGGAACCTCTAGAACAATCATGGATGAGTTGAACTGTC
CGAGGATTTCAGCAACAGCATTTCTTCTACTACAGAAAGGGGCCATCTATTTCCTGTTTAG
TTTCCGATGAAGATTGTATGCAAGCAATTAAAACACTAGGCTCGCTAGGAGTAAATTCAAG
TCCATGCGGAGCTGTTACGTAAGCCACGTTTATTAGATTCATTGATAAACTGAAAAACATG
GGTGAGTTAAAAGTAGGTGGTAAATTTGTGTTGTTGTCTACGGAAGCTATAGGTTATCAAG
GAATCTTTAACTATGGGTATTGCTGACGGCTTTGTATCGGGCTTTTGAAAAATACGATATT
TCAGAGCCATATGCGCAAAAATATATGTACAACTTCTACTTTGTTGTTTCAAAATTATCCA
ACTAGTTGTTTTGTAGTTGAAAAAAAACGAGTATTAGCGTTCTTCTTGGCCCTTATCTTAT
TCTTTATTTTGCCAGCTAAGGTTATTTAAGTTGAAAGATATACATAACGTCATATAAAGTA
ATCTCTTTTTCAAAATGTTAATTGAAGCGATACACAGACGATGATGAATAAAATCATGTGA
GTATAATTTTCCTTATAACCTTTTTTACACGACAAAACCACCGATGATGTTCTGACCTACA
CTTTCATAATTGCATCCGTTCACCGAGATGCATAGCACCATACGTACTTAGAGTAACCATA
GCTATTTACAATAGGTAACAATATACATAGTCTATGGTAGCAGAGTGCGTACGGGCTCTTC
GGTTACTGACGTAATCATATTATTTCTTAAACACCAGTGGTTATTTTGCTGCATCTCTATT
ACGGTATTCTTTTTATTGCTAGCATTTAGCCGCGGAGTGAGATCACATGTCATATTGATAT
GCCTTTCTCTACTGAATGAAATCGAACTAAAAAATCTGTAGTGTCAAGCTCAAGCCTGGTT
CACAAATATTATATTCAGGAACGCAAGTAGATAAAGCAGAATCATTTCCGCTGAATAAGTA
CGATATACGTTTTTTCTATCTTTATACAATACAAAATTATTACTTTTCTAAATACAATGAC
TTCATTATGCAGTGTCATTGAAATGCATTCACAATATGGTAAGCCTCTTTATTACAATCAG
ACATACAGAAAAAAGAAAGATTATCTGCTTCATCATCCATAATATGATACAGCTAGAAAAT
TGAACCATATATTAACTGGGCAAACATTGGCTACTAGATGGTTGTCTACTCCAGCCTGCCT
AAGACAAGCTATAGTCAAAAATTTCATTCATTTCTCAAACAACATTGCTTGGAAATCCAAA
AAAAAAAGGAAAAAAAATCAGATTTGTAAAGGATTCAAAGAAATTTCTTCTGCGAGACGTT
CAAAGCCTAACTCAAAATCCCTTTTTAAATCTTCAAATTCTTCGAGACCCACTTGTATTCT
TAGTGCAAAACCTTTGTAAGGCCATGTTGAAGCTTTTCTAGCCACCCCATGAAAATCCCAA
TTGCAAAACTTTCATCCCTTCTACCATTTTCTCCAGACCAGCTCTTGTGAACCCATTTTTA
AGGACAATGGAAAATAAGCCTGAAGAACCTTTGTAGTCACGAACCCAGTATTCATGTCCGG
GACAATCTTCAAAGGCGGGGTGAAGCACTTTTTCAACCTCATCTCGATTTCCGAGCCAAGC
AGCCAAATCCAGGGCTTTTCTTTCTACCTCTTTCAATCTTAAGTGCAATGTACGCATTCCT
CGCAATGCTAATTGACAGTCCTCGGCACCTGGTAACATTGCCATTGCATCATAAGTTGACC
GTAATAGCGGCCAACATTCTTCATTTGCGGAGGCCAGACCAATAAGAAGATCTGAATGACC
ACCCAAATATTTTGTCCCAGCTTCTACCGAAATATCGATACCATGCGCATGAGCATCAAAA
AAGAGTGGCGTTGCCCATGTGTTGTCTAGAATTGTCTTTATCCCATGCTTTTTGGCAACAG
AGACCAAAGCTGGAATATCCTGTACTTCCATGGTCCCAGAACCCGGGCTTTCGAGGAAAAT
GACGGTTGTATTTGGCTTAACTAGTTTTTCTATATCCTTCCCTATTGATGGGTCATAATAA
TCCGTTTCAACACCGAACTTGGCCAATAAACCATCACATAGCATACGTGTTGGCACGTAGA
CACTATCAGTCATCAAGATATGATCACCAGCTTTCGAAAGGGCCAATAGCGCCAAAGAGAT
AGAACCAAGCCCAGAAGCTGATAGCACTGTCCCAGCACCGCCGGTTAAATGCGTCCAGGCA
TTTTCTAAATTGTCAATAGTTGGAGAACCTGCTGTCCCGTAAAATCTTCCTTTCCTTTGTT
CTAAATCACTAAGTTTTTTAAGAATGATGGTTGACCCCTTATACAAAGGTGGATTAACAAA
GCCACTTTGTTCATCTGGATTACGTCCAATAACAGACAGTTGCGTAGTAATACCAAACTTC
GATAACTCGGTACGATCAATCATTGTAGTGAATATTTTGGTTTTTGCTGGAATTTTATATT
CACAGTTTCGAAACACGTTAAGTATTTTTTCATTGTGGTGTCCCAACACTAGAGCAGTCTT
TCTTTTTATATGTCCTTGTCTTCTATATTTTTATCAAGGAATATTTAGCACTGATGAGCAA
ATTGGCACTTTCAACATTATTTGGATGCTACGGCGCCTTACAATTGAGTTGATTATACGGA
ATTTGAATGCCGAAAAAGAACGTTAAAAAAATATACTCAAAACAAGAGGCGACAATAAAAT
CGTTATCAATTTTTTTATCACTTTATGAATGTTAGATACGGATTGAAAAAAAATGCTTATC
TTTCCGATCTTGATTGCCTTTTTTATTTTCGAGAATAATTCTTTTTTTCAGGTTCATGGCA
CATTTTTCAGGAAAACTTGGGTTCACCTCGAGCGTGAATATGGTGTGCTAAACTTTAAAAA
TTTCAGAACAAAGAGACTCTCCAGTTTCATCAGGAGCCTTTTGGAGTAAAAGGACGTTCAC
TCTTGCCAAGTAAAAAAAACGGTTATGCCATAATCTTAATCAAGCTACACGCAACATTCAA
GAGACCAGTGGCTGAGTCACAATATTCTCGGAAGCTAAATCTTAAATCCGGGCTGGTGTAA
GTTGTTGGTGAGTAATGGTGGAAAGTTTGGAACTTTTCTCATACGACAATTTTTGAACACG
CAATGCCTATGTATACGCCTTGCGCCTAATAGTGCTCCCTATGTGTCGATCTGACCCATAG
TATCGCAGTTTCTAATTTTGTGATAGAGGTTCTGGTTATAAGCAAGAAAAGTTTATACTGC
TGGGCGCCGCCTAGCATCATTGTCTGCTTTCCAAAGGCATGGAAGGCGGCGGCAGTGTAAT
ATTACCGCGTTATCGCAGACCTAGGGAGAATGTAATTTCTCACGTGTTCCTTTAGCAGCAT
ATTTTTTACTTTTTAAAATAGAAAACAATGAGCCGGCATACCTATGACCTGCGCTCCACCT
CATATGGAAACTGAAAGTACGTTTTTTTCTCTCTATATAACACAACTCAGCATCTTAGTCT
TTAAAAATGGTTATTCATGGAATGATCAATAATGCACTTAACTGGTGAGGCTACTTTAAGG
TCAATTAAGTTAGTAACGTTTCTTTTCATGTTTTCACTCGCCCTCTCTTTTAAATGATTCT
TTTGTACTCTATAATTCATTAAAAGATGTTCCTCTTCTTTTTATTCGGAGATATTTTGGTA
AATTTACTACAGTTTCCTTTCAGAAGATAGCGATGCCGTACGGCACAGGCGGTGTACATCT
ATGAGAAATTTGCAGATTAGCCTAGGCCTCTATTGCACTTATGTATATATATCTGACGTGA
AAGTTCAGCGCAACAAGGAATGAAGGCAACGTGTCATTCAAATACAGTGGGAAGTCTACAC
TAATAGCTATGCGGTTTAAATTGCTTAGAATCCATAGCATTGTGGCACTATTAACGAGAGG
TAGAGATTGGTATTGAAGGTACACATAACTCGATACTTTCCACCTTTCTCATCAGGAAATA
TTATTATTACTGTATATACTTTTATGCAAATCCAATTGCCCTGTTAAAAGTCACTATGGGT
TGCCGGTATCAATTCTAGTATACACATGGTAATAAATCCGTAGAAGGGCCGACATGTACTA
CATTCTGTATATATCTCAAGCGTTAAGTGATATAACGATCGTGTTCTTATTTCGCATAAAG
TTGTCAAGACCATGAGACAGGTCCTATAGAGGTAGTTTTGTTGATATTTGGGTATTTTCTC
TTTTTCAAATCTTTTACCTTTATTTTGCATATTGTACATTCTCATAATAGGGACAAGAATA
TCCCAAGACAGAAATACGAAGCTAGCAGGTAAAGTACATAAAAACTTACACTAGCGTCAAG
AATAACGTGCATTTAATTTTTTTTTTTTTTGGAACTCCTATATACGTAGACTAGAATATGC
ATAAAGAACTTTAAATATCTAGAACTCACGTTATGATATATTCTTACAGGCCATAAAAAAA
ATCAAGTCTTGTTTGTATAATCATTAGTTACCGGTGTAAGAAATTGCTGTATTTGTCATAT
TTGTTAGCTGCTTCCCTTCATTAAGCGATAATATTTCGGACATTATAACGGCATCATTGGC
TATGATATACACGAAATACAACCAGCTTCGGTAAAGTATGTATTATTTAGTGATACAGGGC
AAAACATGCATGAGAATATGAAGATTTTATTGTGTTGGTAAATTTGAAAGTATTCATATAG
AGTATGATTAGGGGTTATTAACATATAAACACCAATGCAAAGCGCCATACAAGTCAGAATA
TGTCGATTTTTTAAATTAGAGCATTATTCCGCGGACAACACGCAATTAGAGAGACACAGTC
TGATAATAAAGTACAAGAAGGGCACACTCCGGTAGTAGAATTCTTTCTTTGCGCGTGAAAT
ATTTGAAACTAATCATTGTATGCCATTCGTTTTCTTATTATCATATATATTTTTCGGTCGC
TAAGTTTCCGTCAAAAAAATTTGACTCAATAGTCATCTCCTCTTTCCTTTTTCGAAACTAT
CAGAAGTGACCATTACTACTAAGATTTGTAATTTAAGATTAAATAAATTCTTCCAGAAAAT
TTTTCTTGCATGATTGTGCATACGCTTCTCTCGACTGTTTGTTTGGTCTCCTTGTAATATT
ACGATTATTTTTACTTCCGTTTTATATGTTTCATTATCCTATTACATCACCAACCCTTGAA
TTTCGCTTCCATTAGATTTGATGACTGTTTCTCATACCTAATGTCATTTTCTTACACTGTA
TGTGATAATGTACTAGTAACACGATACTACTAAACAGATGATATTTTAGAGTTTCATTCCA
ACAACTTCAATGCTTCCAATTTATTTCCCCTCATGATAAAACAAGATCTCAGCTTCATTGT
ATTTGCCTTCTTTTTTTCTTCGAAGCCATTACGTGCGCATTGACGCTGCACTGTCCAAAAA
AAACCTTAATTCTAATTTGATTGATTTTCCTTTCCCTTGTTTTTTGCAACTCCATGTATTA
ATAAAAGAAAAGCCAGGGTATCTTCTGTGAGTAAACTAACGTTTCATACCTTCTGTACGTA
TTAAGAAATATAATTTCTTCTGTAGCTTGGCATATACTGCAACAAGTCCGTAATTTGTCTT
CTATTTGAACTTCTAGCAGCTGAAGATTCTACAAAAGTTTTTCTTTTGCCTTTCGGAATTA
CGCTTTTGAGGTAAGTAGGTTTCTATGTAAGTGACCTTATTCAGATTCAGAAGAACACTTT
GTAGTTTAAAGCTTCTTTTAAAATTTCTAATGCCACTAAACTCTCTATCGGTTGCGCCATA
GTCGAGTTTTATTTTACCATTACGTTTTTCTTCCTTTCTTTTTCAATTCAACCAATAAAGC
CTCCTGCAACTTTCCTGTATTTCAAAGTTTCGATGTAGGCTTGGTGGTGAACATCAAGATG
AGTGAATTGAAAATAAAAATCTCAATCAAACCCATTGAAGCTTTTGCAATTCTAATTAAAC
GTGCACAGATCTTTTCCATCACGCTAACACATGATAAAAACTTCGTGTAGATCTTTTCGAT
GAAGAAATCAAATATTGAGAAGAGTGCGTATATAATCAATTAAGAAAAGTAACAAAGGTTG
ACGTGACTTTACTATAAGTGTATAATACCACTTAGACCGGAATGTCATCTTCCCGGTACTA
TTGATTGAAGTTTTTGCCTACTGAGTCTGTTTTAATCTTGAACAGCCAAAAATAATCCAAT
TGTCAATGAGCAGGTTGATTTTTATTACGCTAGTCTTGATGGACATTGTTTTGGCTTTAGA
CATCATAGAAAAGAGCAAAACAGTTACTGTCTCGACGAATTACCATGAAAAGCTCACCATC
GAAAAAGATGTTTATTTAAGTCTCGTAGGTAGCTTTCACAACTTCTATTCTGATATGAAAG
TAAACGGTGGTCTCTGTGTGTGTACGGATGATTCATCTATTAGAAAGAAAAAACAATAGTG
CAGTAGGAAATTTTGAGAATCATTTTAATACCCTTATGGGTTTGTAAAGGAACACCGTTTG
GAATTCTTATATGGGAAGGAGAAACCTTCAAGAAAATGGGAAATATAAGTAGGAGAGGTAC
TCATTTTTCTTCTAGTAGCTCCCAAAGTTTAGCAATTTCATTTTCAGTAATTCCTGCAATT
TGCAGACGCAGGTTATCTGCAGTTCGGCAAAGAGCATGGAAGGTACCATAATAAATACCGA
TATTATTGCAGCTGAATCAGATCAATTAACCATATATATCTTATCCCACAATTTAGCATGA
TGGGTAATGGATGTCTTTGGGTCTGAAATTACCGCATTTTTTATATCGAAGATTTGAATAA
CATTTCAGTGGAGGAACAAACTATTGTTTTGTCATCAGAACCAAATGCCATTGTACTAGGA
TGTTTCGCAGATTTGCCTAGTCGTCAACCTCCAGTACATCGTTAAAAATCAGAAATTGCAA
GACATCAACTTGGTTCCATGATAATAATCTAAAAATCAAGTCAATTCAAAATGGAATATTA
GCTGTGACAACCATTGGCAGGAAGTACATTTTAGACTTTGGGCCTGGATATACAAGGGATC
ATTTTTTCATGGCTAATACTCCAGTGACCACTCAACTGTGGCAAAGCGGTAGGCCAAATTA
ATGCCGAAGTATTACGTACTACGAAAGTTAAGACTATGCTCTTTGCATATTCAGGTTGCCT
TGCCCCTCAATGCATACCTGATATTAGTAGTTTCAAGGCGCTTCCATTCCGTGACACTGAG
AGTCGGTTTACTACCGACTCTTCCGTAATCTCGAGCCGTTTTTCAAGTAGCTTTACGAGTA
GTTCGAGCAAAATTATTATTATCACTTCTATTTTTTCCTCAAAAATGGATAACGAACATGT
AGGTGCCTCTCTAATTGTTTCTTTGAGCATGGCTAGTCTAATCTTAACTAATGTGTTCAGT
TTTAGCTCTACTAGCTATTCCTCGCAACCATCTGATTATATTGCATGCTCCCCCAGTGGTA
TTGATGACCAACCTGTGGCTGAACCTTCTGGATACACACCTGTTGGCTCCTCATCTCCACA
TTCTGGTTGTATTACTTCTGGTTTGGATGCAATAGGTTACCAATCTTCACTTAATGAAGGC
CAATCGACGAATGCATCTTCCAGATTCGTCACAAAAGTTTACAGTCATTCTGCCTTAACTC
ATATAATTTTACATTTACTCAGTATCCTTCAGAAGTTTTACCTACAAGTAAGCACCATTTC
TTAAACGATGCTATTACTGGGTTTGGCGAGATTACACTCTATTCAATAAGCAGTAGTAGGC
AGTATTCCAGGAATCCTGCCTGTATTTCAAGCAAACTTACTGTACTTTCTTTAACCACCAC
TATTACACAATCAGCAAGTGACTTGATTAGTCAATCCATAAAATACATATTTTCTGTTTCA
TCTGGAAATAATACACAATTGACCAGTAAGGAAGCACTAAATACATTTTTTGATTCCTCAG
CTAGCACAAAACTTACAATTCAAATACTTATAAGCCATCTTTACATCGATTGTATAGTGAA
AGGGCAACTAGAACTCCATTTTGTGAGCTTCTCGATGATGAGCTTTTCAGACAGCAGCAAA
TCTAAAGGCCATTAACTAAATCAAGTTTCAGTGCCACTATCCTCACTTTGAGCTCTAAAAT
TGCATTTAGAGGACACTTCCTTATCTCGTTCTCGATTCAAAGGCCTTCTGAAAACTTCAGT
AATGTCTGTATGCAAACAAGTAACCTGACTCCAACACTTCTGGATTTTAGCACTGCAGCCC
AAAACAGTGCACCCAAGGAAACTTTAAATTCTATTTAATTTTCGGATGCGTTTAGTCAATT
TTCTACTAATACCGCCACTCCTAATATAAGTGGTTCTTCCAGTCAAATTTTCAATCATGCT
TCTCCCAATCTTGTAAGTAATGTTATCGTACAATGGAAAAGTGCATCAGTCCGTCTATCGT
CATTCACATTCACACCAGCATTTTCTAGCGGTGTTAGTACTGTAACATTACGATAACGTCA
CTCAATATTTATTGAACACATTAGATGCAGAATACTTTACCCGTGGTTCATCTAGCTTCTT
CGAAAGCGACAGTAGCAAATCTGAACCTCAATCCACGGGCGTTTTAGTTGCTTCTAGCCAA
TTCTCAAATGATTCCTTCATAACCTATTTGGACCAGGTATTCACTAGTACCACAACTCCAG
TCAGTGCTTTTAGTAAATTTTCGCATACCCCCACTATTGGTACCTCAACTACTGTAGCTAG
TAAAACTTCTGATATATTCAATTCATCATCTCTCAGCATTGTTAGAACGGTTGCGCACAAA
TAGCAGTACTCAACATGTATCTAGCACATTAGCCACAGAATACTTAGCCGCTGATTCATCT
ATTTTGTTCGAAAGTAAAGATAGCAGGTTTGCATTACAACCAACTTACACAAATCACAAGT
ATTTTTGGCGATCCCTCAAGCGATTCCCGCCTAATCCGTTCTAATTGGATCTCGACTAATA
TCACAACTTTAGCAAGCTCCATCAGCAAAATTGCACATATCATTGCAACCAAATCTTTGAT
TGATTCACCGACCAGCATTCAAACGGACACTGTTATTGTAGTATTTATTAGCTCAAGGGCT
GTCACCCCTATAAACTCTAACATTATTTCTGGCCCATTCTTGAGTACTTATTTCCTCTTCT
CAGGATACAAGATCTTGTACATTAGTTCCCTTTGTCTTATCCGACTTGTTCGCAATTCTTT
AGGCTCAATGGCTAGCTCTAGCCAATTGTCTGCTCAACCTGCTTATACTACCTTAAACGAT
TTTACTCCGGCCAATCCTCCTGTGCAATTGTCAGACAGTTTGATTCTGTCAGTCATATTCT
GACCTACAATTTGACGCTTTCGCCTTTTAACTCATTGAGCAAAAATAATACCGTCATTACA
ACACATCCAACAATCGAAAAACTGGCTAGTTCGACCACTAAAATGCTAAGGCATAGTTCTA
GAGTGCTTCCCGGGTTTCGGATAAATCAATATATTAACAAAGCGAGCCACTTCACCGTCCT
CTTTTGAACCCAAAGCTTCTAATATATTCTTCACTTTAACTACTTTCATGACTATATATAA
AGAATGGACAATCGCTTTCACAAGCACATATTTCACCAAGTATCTACACTAAATGTCAACA
ACGTTAGGATGGTGGAAGAGCAATTAATGATTTTAGTACCCTGGTGTCCATTCTCCAGACC
TGGCGCCGTGGATAAAACTACGAAGACGTTTGTGGCATCTTCGTTGTTGGACATCCATACA
TAAGTCGCTTCTGCTACTGTTAAACATACTTCTGTGCCCATAGCGGATAATAATATATATA
CAAGGAATATCATCGGGCGTCTAAGTTTTGGCATTGAATTAGTGTTTGGTCTAACTAGAGG
TACTGATGTAGCCGTCACACCAGGATTTACCAAAATCGTAATCTCTACCAACAGCACCAGT
GCAACTCCGCAGAACACTACAGCCGGGACCAAAACACATGAAAGCGGTTCGCTTCCAGCAC
CAAAAGCTACATCACCTATTCCCGGAGTTATTCTTTGAGCGCACTTCTTTTTAATAGTACT
ACTTTCCGGCCATTGAATTATGCCGAGAGCTGACAATTTAGTATATTACTGTATATCTAGT
TCATTCTTCAAAATAAAGAATGCATAACCATTTTTTTATGTTTTTTCCGGAATTGGCTAAA
TTCACAAAAAAAAAGAGCATAAAGCGAATTGAATTGTCTCGCCAAGAAAACGCACTGAGAG
GACGATTGATCCTCCAGACAAGATCGGAATTTTTACTTTTCTGTTTTTAACAATCACTCAT
GTGCATTGCACCTTACACATGGCGTTCCAAAGGCTTACCTGGTGTGTTTTCTTCCATGCGC
GATTCCGTGCTCACCGCGGCTTCGCCTATATTCTACCTGTACTCTACACGTTTATTGTTAA
ACAACCCCGGAATATCTTCCATGCCAGTTGTTTCAGGAACAAAGCCCGTGTTGCAAAAAAA
GAATGGCGTGGGGTGGGGTGATTATCTAGACCATGGGATGCAACTAGGAAAGTTAAAACTC
ACCTAGCAAACTGCTGTAATTTCCGCTTCAGAAAACAAGCTCGACTTTTACCCCACGAAGC
CTAACCATCGAAAGTAAGACAAAAATTAGCAACCGAAACAGACGGTTAGAATTTTTCTTCG
CTGCAGTAAAAGCATTGGCGCCCAGTATTCTCCTTGCACCTGGTCTTACCTCGAACTTTTC
TTTTTACATCTTTTTCATTTTTTTACTTTTACCCCGCATCCTGCAAACCCCGGAAATTTTA
TTAGGAATAATTTATTTCCCGGTTGGAAATAAACCGGAAAAATGAAGATTTAGACGCTTTT
AAGGAGTACGTGTTCCTGTCGTTTATCCACTAAGTATACTGGTTGCCCCTGGCCAGATCTC
AGTATAGCAGTGACGCGTGGGTTTCAGGAAGAATGGCAGTCCCCTTTTGTTTTTCCGCATT
GTGTGAGCTTCTTATGCCCCTGAACCCCACTATTCTGCCCCTTTGAAACTCCCGCACGTGT
GCCCCGTTTGTTGGAAGATAGCGAAATACCTTACTGGAGCAACCAGGAAAAATACTCTGGT
TGCAAAAACCAACAAAAGAAAAAATGGAAGACCTAAGAACTATGCATTTTTTTTTAAGGGG
TTGATGAAAAGAAAAAGTTTCTTTCTCCCCCCGGATTTTGGTACCTTAGGACCGTTGAGAG
GAATAGTAACAAGTGAACGCAACAAAGATTGTTCTCAACTGCTTCTGTTTCCTCCTTTTCT
TTAAAGAGGAATATTTCGTATATAAGCAATCGGTTTCACTTCCTTGGGAATATTCTACCGT
TCCTTCATCTTGTATTCTTCTCTTTCTCTTAGCGCAATATATAGCAGAAGAGCAATAAGAA
ACAATTGTGGCTTGCAATACTCAATTAGAATTCTTTTCTTTTAATCAAACTCACCCAAACA
ACTCAATTAGAATACTGAAAAAATAAGATGGTTCATTTAGGTCCAAAGAAACCACAGGCTA
GAAAGGGTTCCATGGCTGATGTGCCCAAGGAATTGATGGATGAAATTCATCAGTTGGAAGA
TATGTTTACAGTTGACAGCGAGACCTTGAGAAAGGTTGTTAAGCACTTTATCGACGAATTG
AATAAAGGTTTGACAAAGAAGGGAGGTAACATTCCAATGATTCCCGGTTGGGTCATGGAAT
TCCCAACAGGTAAAGAATCTGGTAACTATTTGGCCATTGATTTGGGTGGTACTAACTTAAG
AGTCGTGTTGGTCAAGTTGAGCGGTAACCATACCTTTGACACCACTCAATCCAAGTATAAA
CTACCACATGACATGAGAACCACTAAGCACCAAGAGGAGTTATGGTCCTTTATTGCCGACT
CTTTGAAGGACTTTATGGTCGAGCAAGAATTGCTAAACACCAAGGACACCTTACCATTAGG
TTTCACCTTCTCGTACCCAGCTTCCCAAAACAAGATTAACGAAGGTATTTTGCAAAGATGG
ACCAAGGGTTTCGATATTCCAAATGTCGAAGGCCACGATGTCGTCCCATTGCTACAAAACG
AAATTTCCAAGAGAGAGTTGCCTATTGAAATTGTAGCATTGATTAATGATACTGTTGGTAC
TTTAATTGCCTCATACTACACTGACCCAGAGACTAAGATGGGTGTGATTTTCGGTACTGGT
GTCAACGGTGCTTTCTATGATGTTGTTTCCGATATCGAAAAGTTGGAGGGCAAATTAGCAG
ACGATATTCCAAGTAACTCTCCAATGGCTATCAATTGTGAATATGGTTCCTTCGATAATGA
ACATTTGGTCTTGCCAAGAACCAAGTACGATGTTGCTGTCGACGAACAATCTCCAAGACCT
GGTCAACAAGCTTTTGAAAAGATGACCTCCGGTTACTACTTGGGTGAATTGTTGCGTCTAG
TGTTACTTGAATTAAACGAGAAGGGCTTGATGTTGAAGGATCAAGATCTAAGCAAGTTGAA
ACAACCATACATCATGGATACCTCCTACCCAGCAAGAATCGAGGATGATCCATTTGAAAAC
TTGGAAGATACTGATGACATCTTCCAAAAGGACTTTGGTGTCAAGACCACTCTGCCAGAAC
GTAAGTTGATTAGAAGACTTTGTGAATTGATCGGTACCAGAGCTGCTAGATTAGCTGTTTG
TGGTATTGCCGCTATTTGCCAAAAGAGAGGTTACAAGACTGGTCACATTGCCGCTGACGGT
TCTGTCTATAACAAATACCCAGGTTTCAAGGAAGCCGCCGCTAAGGGTTTGAGAGATATCT
ATGGATGGACTGGTGACGCAAGCAAAGATCCAATTACGATTGTTCCAGCTGAGGATGGTTC
AGGTGCAGGTGCTGCTGTTATTGCTGCATTGTCCGAAAAAAGAATTGCCGAAGGTAAGTCT
CTTGGTATCATTGGCGCTTAATGAAAAAAATGTAATGAAATATAAATGTGTTTTTCCCTCC
CTTAATATTATTATTCTTATGAGTGATGCCCTTATGTTTTTTTTGCGGTCTAGTATATGTA
AATATAGACACACACATATATATATATTTATGTGTATAATCCTAGCTAATAAACATTTTTA
GATTGTTATTAGTATAATTTTTTCCACTTACTTTGTTCTCCGGGAGAGAAAAAGTTGTTTA
TTTTGTAGTAATTTTGTGCACATATTATATATACAAATATTACACAATATTTTCAATACTT
ATGGCATAATCCATTGCTTTTTCGATAATGTTTGTCTTTTGGTCTTCTTCATGCATCATTT
CATCTTCGTAATCAGCTTTCTCCTTTGATTGGTTATTGAAGTAAACTTTCGAGTTGACAAT
AGGCCAGTTTCTCTCTAGTGCAAATTTTTCAGTTTCTTTTTCGTTGTTGAAAAAGAGCAAA
GCCTTTATGTTGGAGAGAGGGAGAAAGTCGTAGGATAGCTCGGTATTTTTAGCAATTTCGT
CTCTTATAGCTGATTTTAGGATATCGGTAAAAGAGTCGAATTCTGATATATTCTGCGACCC
AGATTGCAGAAGATCCCATGCTTTCTGGTACGACCCTTCCATGAGCCATCTGTCTAGTTTG
ATAGGGTAAGACAAAAGTGAATCGTCTTCCAAGTTCTTGATATGTTTATCTAGATACTGCA
ATTCCGAGTGAAACTTGGTTGTGTTATTCTGAGACAATAAGTTCAACAAATACAGACTTAT
CAGCTTCGATTTCTTGTCAGATTCAGATAATTTATGATTGTTGCTAAAGTAGTAAGGCTTC
AATTGGTTGAAGTAATTCTCGAAGCTGTCAAAATTGAAAGTTTGGATGCTAGCAAGGGCAC
CTACTTCCAGGATCCTTTTAGTAATCATCAAATCATTCAAATAGATGTCATTTTGAATGGA
TAAGTCAGGTATTAAAAGGTTATTCTTGATAAGTTCGATCTTGATAGGGGGCAAGAGCTTC
TCACACGCGGCATAATCGCCGTTTTCAAAGGCTATGCTTAACGACTTGGTCAATTCGGCTA
ACGAGGGCATTACGATGGCTTCTTATCTCACTTCAATAGTACTTTCCACCGGTTATACTTC
CGGCTTTTCCCTATTAATACAAGCTACAATTTCAATGGGTGGCAAATAATGTGTAGAATAG
AAAATAAGCCGACAGGGTAATAAAGAAAATTTTTAGAAAAAAAAGGTTAGATGGCTTATTT
AAGTTACAGGCTAGCGAAAAAAGGAACTTCAGGGCAAGTAAAGTGTTTGATTGGGCACTAG
CATGGCTTATAAAGGCGAGCAATTGTCGAAACTAATTAATGTTGTACGGACTATTGCTGTC
TTCTCGTGGTAAATGCGTGTTCCAGGTCGAATACTACTTGCACACAGGCGAGCGGGGCCCC
ATAAAAGTGTTGCCGATTTGTTAAGTTGTCTTTTCGGTTTTTCTACTCTGTTATTCCTTAC
TTCCCTTTTTAAGAACTCTTTTTATCCTTCATTTAGGATCTTGCACGTTTCCGCCTCATCA
CTTGAATTAAAACATGTCTCTGTCAGTAAACCTTGGCGTTTCTATTGTTCTTCATAGTTCA
ACTTTTATTATTACCCGCCCTGCGCGTTTACATTTTTCCAGCAACAGCCAGCGAAAAATTA
GAAAATCTGGTTGTTGACACCTCAAGAACAAGGGCAATTAGCCTCAGCGTCGAATATAGAT
CATATTAGAATACCTATAGCTCCATCAAAAGAAATACACAATGGTGGTTTTGGCTGCTTCT
ATCACTACGCGTCAGGGGAAACCTCTCTTGTCCAGGCAATTCAAAGATCTGTCCAAGGATC
GAGTCCTAGAGTTGCTGTCCAATTTCCAGAACCTAGTCTCCGAGATCTCGTCAGACCACAC
ATTTGTCGAGGACAAGCACGTCCGCTACGTGTATAGGCCCTTTGATAACTACTACATTATT
CTTATCACAAACCGCCAGTCCAATATTATCAAGGATTTGGCCACATTAAATCTGTTTTCAC
AGACGATCAACTCCTACTTGTCTAGTTTCCAAGACCAAGAGATTTTTCACAATGCCTTTGA
GATCTTGTCCTCGTTCGACGAAATCGTGTCAATGGGCGGGTACAAAGAGAACTTGTCCTTT
ACTCAAGTGCAAACATACTTGTCTATGGAGTCGCACGAAGAAAGAATCCAGGAAATTATTG
AGCGTAATAAAGAGATCGAAGCTACTGAGGAGAGGAAGCGCCGTGCTAAGGAAATTGCTAG
AAAAGAACATGAAAGGAAACACGGGTTTATGTCTTCAAATGGCGATTACGACGGCGCCAAT
AGGTTCATGGGAAGTAAAGATCCTAACGTTACAAACGCCATCAACAGTTACTACTCCCATG
CTTCTCCTGCAGCACAACAGTCTTATCTACAAAGTTCCCATGCCGCTGCTGCTGAGGTGGC
CCCAGTGGCCTCCCCAATGGCTACGTCTCAGCGTGCGGGACATTCTGCTACTGGCGGTATG
AAATTGGGTGGTGGTGCCGGAAGAAGAGCGGGTGCCGCACCACGGCCAAGTGCAATTTCTT
CAGCCTCTTCTGGCACTCCACCTCCTCCGGAGGAGGATGTCCCAGAGAACAATGGTATTTT
GATCTCTATCAAGGAGGTAATCAATGCAGAATTCTCCAGAGATGGTACCATTCACTCTTCT
GAATTGAAAGGTGTTTTAGAACTAAGAATTAATGACCATGACTTATCTCACTCGAACCTAA
AACTAGCTGATTCTATTGACGTTCGCGATAAATCCTTCCAGTTTAAGACCCATCCAAACAT
AGATAAACAATCGTTCCTATCCACTAAACTTATCTCCCTGCGTGATAAATCTAAGGCTTTC
CCAGCCAACGACCAAAGCCTGGGTGTTCTAAGATGGCGTAAAGTCGCTCCCGCAGAAGATG
ACTCATTAATTCCATTAACTCTAACTACATGGGTTTCCCCCTCCGAATCACAACAGGGCTT
TGATGTCATTATTGAGTATGAGAGCGTCCTGGAAACAGAACTCGCTGATGTGATCTTCACC
ATTCCAGTTTTCCCTCAGGAGCCAGTAGACATAAATACAGAGTCTTCTACATGCTCTGACG
CTGAAGTTGTCAACATGGACCAAGAAATGGGAACCTCCATTAAGATTAGCAAAATTGCTGC
CAACGATGCAGGTGCGCTAGCATTCACTATCGAAGCTCCATATGAAGATGCATTGTACCCA
ATGACCGTTTCCTTCCAAGAGTCCACGAGGGATAAATTAGCTAAGAGTTTCACCGGTATGG
CCATACAATCTGTTGTCATGGCCAATGACCACGATCAAGAGCTCCCTTACGACGTCATCAC
CTCTTTGAAATCAGATGAATATCTTGTCCAATAGTACGTTACATTCACATATAAAATACTT
AAGTTATATACACAAACTAAATAAATAAAAATCGAGGTATCTTTTCTTTCGTCCTTCTATA
TATATAGTTTAACTTACTCTTATTCTTTATTATTTTTCCTTTTAGGGTTACCCGTCAATCC
TTTTTATTAAAGATGTTCCAGCTTCTTGGTTTAGAATTTGCCACCTTAAATACGTACCCAC
ATAGTAAAGTACAGCTAAGTTAAGAAAGGGGATAAGCAGCAGGAATCCTTCATCTTCCGCC
GAAAACAACATAAAAACCCACACGAATGAATCACGATCCTTTCAGTTGGGGCAGGCCCGCA
GACTCTACTTATGGTGCTTACAATACACAAATTGCGAACGCAGGCGCCTCTCCCATGGTTA
ATACACAGCAACCAATAGTAACAGGTACTTCCGTCATATCAATGAAATATGATAATGGGGT
TATCATTGCAGCAGATAATTTAGGTTCATATGGCTCTCTTCTAAGATTCAATGGCGTGGAG
AGGCTTATTCCCGTGGGTGATAACACCGTTGTGGGCATTTCAGGTGATATTTCTGATATGC
AACACATTGAGAGATTATTGAAAGATCTAGTCACTGAAAATGCGTATGACAATCCTCTAGC
GGATGCTGAAGAAGCGCTCGAACCCAGCTATATTTTTGAATATCTAGCTACCGTCATGTAC
CAGCGAAGATCAAAGATGAATCCACTTTGGAATGCCATCATTGTTGCTGGTGTACAGTCTA
ATGGTGATCAATTCCTAAGATACGTAAATCTTCTAGGTGTTACGTATTCGTCTCCCACCTT
GGCCACAGGTTTTGGGGCACACATGGCAAACCCACTGTTAAGGAAAGTTGTAGATCGAGAA
TCTGATATTCCAAAGACCACTGTACAGGTTGCTGAAGAGGCGATCGTAAATGCAATGAGAG
TTCTTTATTATAGAGATGCCCGTTCTTCTAGAAACTTCTCACTGGCCATAATTGATAAGAA
CACAGGTTTAACTTTCAAGAAAAACTTGCAAGTTGAAAACATGAAATGGGACTTCGCCAAG
GATATTAAAGGCTACGGTACTCAAAAAATTTAGAAGAGTTTTATCCCACCTTCATTAAATA
CTCATTTTATTTTTATTTTTCAATTCATAATATCATCACTCTTCTCTCTTCCTAAGTAACT
ACGTTTTTACATAGATATAATGATATGTGTAAAGAAACTATAAAATAACAAAAAAAAATCA
TAATATTACTGCATCTATCCTTCACCATGCACCACCGCTATTTATGCTCTCCAATTCATGC
TCGTTAATAGGTTTGTACCGAAACCTAGCAGGTAGCTCGAAAATGGAAGCAAGCTCATCTT
TTTGCAATGGCCTGTTAACGAATACAGAGGTCTTTGACGAGCTGAGACCAGCATTAGCGCT
ATGCTTTATTGGCACTACACGGAATGGTTTATAATTTTCCATGAATTTACTCACTGGAATA
CACTCTTTGCTGCCAGGTAACATTCCGTTGGTAGCGCAAGGATGAACAACGACCTCAGTTG
CATGCTTCACTAAGGGATGCCTTGTACCGACGAATTTTATCATCGGCTCATATGCACTCTT
TGCTAATCTTATAGGTGTAGCAATCATTTCCCTGTCTTCTTGTACTTTTATCTTACTCTTA
TTATCGGTTAAAAACCTGGGGAAGTACTCCTTAATGGTTTGCTTTAAAGAATTCAATGCGG
CTAGAAATGAAAAAGACTTTTAAGATCACTGAAACACTGCAATCTGGCTAAAATATTAGTC
TTCACTATCGTCTTTTTCTCCTTTGTTGATGCGAAAGATGAATTTACATATTCGAGTCCCT
TAGTCATATTATTGTACTTTTAATGCAATCTTGAGGGGAGCCAATCAACGAGTGGTTTTAC
TTGCACGTGACCAAGAATGGTAATAACGGTGAAATATATGACTAAAAACCTTGATAACTAA
ATATATCATTAATTTATTTTTAATGCCGTCTAGAAGGGTGTATGAATATCTATGTAGAAGT
ATGACGATGAATAATTACATAACGAACGAAAATCTCTGTTAATGAAAATATAACTCCAAAT
AAAATGACAAGAATAAACCACCATGTAACACGAGCCATGTTTCTTTCAGCAACAGAGTCAA
CGCATATATCAAAGAATTCCAAGAAAACTTTGCAACGATCATTTAATACTTGTACTCTTTG
GTCAATTTCTAAATACTCCCTCATTGCCACGTACAGTGGATGCAAACTTGGTTCGAACGAC
CAAAAAAACTCGGGTGTATCCAATATGGTGGATGAAAGGTTAACATCCACTCTCAATTTAA
AGAGCTTCCCTGATTTTTTCAAAAGCTGTTCCCTTTTTAACCCAAGGGTACCATATAATGC
TAGTCTTTTAGGTAGTTTTGTGACTGATATTAAAATCGGCGAAATTCTGGATTCAAACCTT
GATAATTTCGAAGATTGCGCAATCGCATGTGATAGTGTCAGCTCGATAATGTGGTCACCTG
AACGTAATGTGACAATATCATTGAAAATTCTCGGTCTCTCGGTATCTCTGTCATATTCGAA
ATGGAATTGTTCAGTTTCAATATCTTGTTCATCCAGCGGCCGGATCATTAAATTCTTATAA
TCTGCAAATGTTATATCACCAAGAATATTTTTCTCTTGAATTTCAGTAAAGTTCCAAAAAA
CAATAACGCCATAGTGAAAAATGAAAATTTCTGCATGTCTATCATTGCCTTCATGGTCGTT
GTCCCTATGCATTTTATATACACGATCAAAATCATTCTGTGATGAAGATGGTGGCGATGGC
GTAGATATTGATGATGGCGAAGCTGGTGAACGAGAGGACTGTACATACTGATCGTTTCCCT
CAACAGCATAAAGTTTACTCTTATCATTATTTTTATTATTATTATCGTTGCCACAACTTGC
ATCACTGTCGTTTTCCTCCTTCTTCAGCATGTTTATTCTTTCTGTCCTTTCCCGTTTCTCT
ATCTCTAAGGGAGTTTCTTCCGCAAAAAATTGTGGTTCCATAGGATTAAAAGAGTCTTGCT
GACCAACTGGATTTGGTAGATGATCGGGAACTGTTGTGGTGTCTTGATTAGCGTTATTGTT
ATTTCCACTGGTTTCTAGTTCGTAATTATTATTTGCATCTTCCACAGTTTCCACACCTGAG
TAATATTCATAATGATGATCTCTCTGTTCGCTTGTATCAATTAAATTATCAATTAATGTCT
TTCCACCCATTGTTTTCTTAGATAAATTTGATTTGATTCTAAAACCGCCTTTACCTGGTAG
AAGTGGCAAAGTATACGCAACGTATAGACACTCATCATACAATCTTGGTGAAACCTCATGA
GTTTCCTGCAGAAACTTATACAATTGGTTGAGATTGAAGCCATCAGCAACATTATATGCGG
TGATTCTTGCCATGGACTTTTCTTTTGAGTATCGAGGTAGCCGATCGAAGGAATTAGACTT
CATAGAGCCCACTTTCGGTCTTTGCCTATCCAGCGCGTTCGTTGGTAGAGTTTGAAAGTGG
TTCAAGTTGTCGTCTTCCGGTATCAACACTAACTTTTGTGACGTCTTCGATGTTCTTGGAG
GCAGGGGATTGATCATCTTTCTACGCGAACTTAACCGCTCATATTGGCGAGGCCTATCGCT
TGAAGAGCTGGATAGCCTTTCCTCTCTTCTGGCAGAGGGAATATCTGAATTATCAGAAAGA
ATATTATCTATGGATATATCGCTAAACCTGCCAGACGATCGCCTTCTTGGATGAGTAAAAC
TCTGCAGCGGAGAAGGGCCAATAGCGGAAGAGCGAACTCCTTGAGACTTCGTAACTCCTGC
GTTTTCCATATTCTTCCTACTACCAGCAGCGTGTCCAGCGAACGGTGCACTCATTCTATTC
TTGGATGTTCTTGCATCTGTCACCAGGATGGAAGGTGACCTTTTCGGCATCTCCCCAGGAG
ATGGTTGGTTAGCCTTATAACTCATACTGTCGTCTTAAATGGAAGTCCTTTCCTTTGCTCC
ATATGCAATTTTGCATACGAACTTCCGATTGATATAATCTTGTATTAATGTATGCCTAACC
TGGTTTTGTTTTTCTTGTAGGTTTTTCTAGCCAGTTTTACTATAAATTGTCACTTTTTCCT
AGTAGTCAATTTGAAAAAAAAAAAAATATATGGGTAATTATAATAACAAGAAGTGTTCTTC
TGATTGTCGGAGATGCCTCTAATGCCAATGCACAGGCTTCCATAAAGTTTTCAAGCATGAC
AGAAAGCTAACTTGTCTTTTACTTCTTTGTTGGGCACACTTCTCATTTTTAAAAAAAAGAT
TTCCACCTTCACGATCATATCTGAAATGAACTGAATATTTTGTTCTTGTGAGAATAAACTT
GTCTACTAATCGCAAATTTTTCAAGATTAACCTTCCGCACCCATTGAGGTACTAAACTGAT
CTACCCTACCTTTCCTAAATACCTAATGTCAGGTACATAATGCCAGCGACAGCTCAAAATC
ACGGGATACTAATTATTAAATAGTAGTAGCTTCTTCTCCACGCACAGTTCGATCGAAGGAG
CTAATATTCGGCTTGTCATCTTCCATGGCCAGTAATTTTTTTTATTGTCATTTGGGACTAA
TGAGATGGAAACTAGAATTGTAGTTATACATCCTGAGGTTTCTATCAACTTGTGTGTCACA
ACGTTTTATATACTTGAATGCGTAGTAGCAAACCCCGGCAAGACGTAAGTTAACTTGTCAA
AGGTACAAGCTTGGTTACAAACAATGTGATATTTCGCTCCAGGATATTTTTGCTTTTGGTG
ACGCCGGTTGGTTGAAGAGCCCCCATTTATCATGACTCCTACCGCAGTTTTCGTATATCTT
GGGCCATAAATTCGAAAATTAAAGACACCACTTAATAACGCAACAAAAAGAACGCAATCCT
CAGAAAGAACACACACCAAAAAAAAAAAATGCCTGTTTATGAACACTTATTGCCCGTTAAT
GGAGCATGGAGACAAGACGTCACCAATTGGCTGAGCGAGGACGTTCCTTCTTTTGATTTTG
GTGGATATGTTGTTGGTTCCGACCTAAAGGAGGCCAATTTGTACTGTAAGCAGGATGGTAT
GCTGTGTGGTGTCCCCTTTGCGCAAGAAGTCTTTAATCAGTGCGAATTGCAAGTTGAGTGG
TTGTTTAAGGAAGGCTCCTTCTTGGAGCCTTCGAAGAATGACTCTGGTAAGATTGTTGTAG
CTAAAATTACTGGGCCCGCTAAAAACATTCTATTAGCTGAAAGAACCGCCTTGAACATCCT
TAGTAGAAGTAGTGGAATTGCCACCGCCTCACATAAGATAATCAGTTTGGCGCGTTCGACT
GGTTACAAGGGGACCATTGCGGGGACAAGAAAGACTACACCAGGTTTACGTAGATTAGAAA
AGTATTCCATGCTTGTAGGTGGCTGCGACACGCACAGATACGACCTTTCCTCTATGGTCAT
GCTCAAAGATAATCATATTTGGGCTACTGGTTCTATAACAAACGCAGTTAAGAACGCCAGG
GCCGTGTGCGGGTTTGCTGTGAAGATCGAAGTGGAGTGTTTGAGTGAAGATGAAGCCACAG
AGGCCATTGAAGCTGGTGCAGACGTTATCATGTTGGATAATTTCAAAGGTGACGGTTTGAA
AATGTGCGCCCAAAGTCTTAAGAACAAATGGAATGGTAAAAAGCATTTCCTCTTGGAATGT
AGTGGAGGCTTGAATTTGGACAACCTCGAGGAGTATTTGTGCGATGACATTGACATTTACA
GCACTAGTAGCATTCATCAAGGCACACCAGTGATTGATTTCTCATTGAAACTGGCTCATTG
AAAATGCTTAGGCTTCGATTTTTACTTTTTTTTATTTACATATTCTAAATAAGATTAAGAA
GCTACGCGTTACCGATTAATGACACACACGACGATTAGTAACGAAATAAGAAATGAATAAT
GAGCACTCCCAGGAAGGCCGCCGGTAACAACGAGAATACAGAAGTCTCAGAGATCAGAACC
CCCTTTCGGGAGAGAGCCCTTGAAGAACAACGTCTCAAGGATGAGGTACTGATCAGAAATA
CGCCAGGTTATAGAAAACTTTTATCTGCTTCTACTAAGTCTCATGACATCCTCAATAAAGA
TCCGAACGAAGTACGAAGTTTTTTACAAGACTTAAGCCAAGTGTTAGCACGCAAATCACAA
GGCAACGATACAACTACTAATAAAACTCAAGCACGGAATCTAATAGATGAATTAGCGTACG
AAGAGAGCCAACCAGAGGAGAATGAGCTTCTTCGGAGCAGAAGTGAGAAACTGACAGATAA
CAACATTGGCAATGAAACGCAACCTGATTATACTTCCTTATCGCAAACAGTATTTGCAAAA
TTGCAGGAAAGAGACAAAGGCTTGAAAAGTAGGAAGATTGACCCGATAATAATACAAGATG
TTCCCACGACAGGACACGAGGATGAATTGACAGTGCACTCTCCAGATAAAGCTAACAGTAT
CTCTATGGAAGTTTTGCGCACGTCGCCAAGCATTGGAATGGATCAGGTAGATGAACCGCCA
GTACGTGATCCGGTACCAATTTCCATAACGCAACAGGAAGAACCACTATCTGAAGATTTAC
CAAGCGACGATAAAGAGGAGACAGAAGAAGCAGAAAACGAAGATTATTCGTTTGAAAACAC
CAGTGACGAAAATTTGGATGATATAGGCAACGATCCTATCCGTTTAAATGTCCCTGCGGTG
AGACGTTCTTCTATAAAACCGCTGCAAATAATGGATCTAAAACATCTTACAAGGCAATTTT
TGAATGAGAATAGGATAATATTGCCGAAACAAACGTGGTCTACTATACAGGAGGAATCTTT
AAATATAATGGATTTCTTGAAACAAAAAATCGGCACGTTACAAAAACAGGAATTGGTAGAT
TCGTTTATCGATATGGGTATTATCAATAACGTTGATGATATGTTTGAGCTCGCGCACGAAT
TGCTTCCCTTAGAACTTCAATCAAGAATTGAAAGTTATTTGTTCTAAAAAAGATACCGTAG
AGAAAATAATTAAATAGTGGCAATTTATGTACAGAAAAGAGTAAAAGATCCACAAAATTAT
CAAGACCTGGAAGAGAAGCCTAGTAACAAACTAACCTGTTCATAAACAGTGAACGTTAAGC
CTCCTGAAATACCGACTTTCATAAACCTAAAGATGGAGCCCTTCCAGAATGTGGCCATGCC
TTCTTGAACAAATATTCTATACATGCAATTTAAGGTATTTTTATATTCAGTTTTGGCATTT
TGACTCATCATCCTTGTTTTTACGACGTCAATGGGCTGAGTCATTGCCACGAGTGTAAAAG
ATGTGGCTAACCCCGTTATTACTGAGGATGCCTTGTCGTTTCTTGCTTGTAACAACCGTTT
AAATGCTGTGTATGCAGTAAATTGAATAGAGGTGTTAGCTATCTGCCTAAATATGGTGGCT
GTTGTTCCCTGGACGAACGCAGCAGGGCCTCTTGTTTGATACATGTGTTTTACCGCTGGAA
GTAGTTTCTCGATACGAGCCACAGGAGTAGATTTAGTCGCCACCTTGTGAAAGGTTGCCTT
TGCGTTAACTACAGGTTGATTCTTCTCTAATTTTTTATGATCGATCATCGCCGATTGGATA
AGGGTGGTTTTTATGTTTTCAAAAGGGATAATAAACAAACTTTCTACTATTCCTGTCAACG
TACCAGCGATCAAAAGGTTATAACCAGTCAGTCTTTGAAAATTATCATTATTATCAATGTT
ATTATTCAGGGAGTGGCATAACTTGTCGAACGTAACGAACCTTAAAATAGTCTTACCAAAT
GCGGCCACGTTTAGGGCAGAGCAGCCAACAAAGTACGACTTAATCTGAGGTAAAATGATTT
CGAAAGCGGTACCCTTCGGTTGCAATTGTAAACCAGTCTTTAAGTACTCAAATGGGTATGT
CATTGTCGTTTGAAACACAGCAGCTACACTGCCGGCAGTGATTTGCTTGTAAAGGTCAGAG
TTCTGCAAACGAGAAAAAAGAGAGCGTTAATAAAATAGCATTAGCGTCTTGGAACGAAACA
GTTTACTACTTACCTGGTTAGCCATGTCGGGTGCTGTTCTTACTGCCCTTTTTTTACGATT
CGACTACCTGTGAGAGCAATTACTTTTTCAATTATATTCGATTGAAAAATAGCTTAATAAG
GCGGAAGAAGTTCCCACTTCTGTTCAAAGCCCTTTAAATTAAACAACCTAATAAAATCAGC
AGACGCAAGAAGGAAAAACCTCTGACACCCTTTCCAGAAGTTATGTTGACAAGAAAGTTTG
AAATTTTTGGATTAATAAGTCGATTTTATTATGACTAGCGAAGGCGAACTAAACAAGAAGT
CGATTAAATCCCTCGAGTGATTGATAACTCCACAACACATTTTGTGCGCCAATCGGTGGGT
TAAATACTCGAGCACATCTTTTAGAATAAGTATTCGTATTCTTTTAAGTTGACCAATGCCA
CAGCATATTTTAGCAATATCCCTTATATTCGTCATTCAAAACGGCTACAAGAAAATGTGTC
AAAAAAAAAAGAGAGACTATAATAGCAACATGTTGTTCTTATCAATTGAATCTCCCTTCAT
TGTTAGTTCAGTTGCTCCAGAGCATCGTACACAAGCATGTCTCACTCACTTACTTCCGTTT
TCCAAAAGATTGATTCTTTAAAGCCTCAGTTCTTCAGCAGACTGACTAAGGCTATTCAAAT
CCCCGCTGTTTCTTCGGATGAATCACTAAGGTCCAAAGTCTTCGATAAGGCCAAGTTTATC
TCCGAGCAATTATCACAATCGGGGTTCCATGACATTAAAATGGTGGATCTGGGCATTCAAC
CTCCACCAATTTCTACGCCAAATCTGTCTCTACCTCCTGTGATTCTGTCTAGGTTCGGCAG
CGACCCTTCAAAAAAGACTGTGTTGGTTTACGGTCACTATGATGTGCAACCTGCTCAATTG
GAAGATGGTTGGGATACTGAGCCATTCAAGCTTGTCATTGATGAGGCTAAAGGTATCATGA
AAGGAAGGGGTGTCACCGATGACACTGGTCCCTTATTATCTTGGATTAACGTTGTGGACGC
CTTCAAAGCCTCCGGACAAGAATTCCCCGTTAACTTAGTTACTTGTTTCGAAGGAATGGAG
GAAAGTGGTTCTTTGAAATTGGATGAATTGATTAAAAAGGAAGCTAATGGTTACTTTAAAG
GTGTAGATGCCGTTTGTATTTCCGATAATTACTGGCTAGGCACTAAGAAGCCTGTTTTGAC
TTATGGTCTAAGAGGTTGCAACTACTATCAAACCATCATTGAGGGTCCAAGTGCAGATTTA
CACTCTGGTATCTTTGGTGGTGTTGTTGCTGAACCAATGATCGATTTAATGCAAGTTCTCG
GTTCCCTTGTGGATTCTAAGGGTAAGATCCTGATTGACGGTATTGACGAAATGGTTGCTCC
TCTAACCGAAAAGGAGAAGGCTCTATACAAGGATATCGAATTTAGCGTCGAAGAATTGAAC
GCTGCAACTGGCTCTAAGACAAGTTTGTACGACAAGAAGGAAGACATCTTGATGCACAGAT
GGAGGTATCCTTCGTTGTCCATTCATGGTGTGGAAGGCGCCTTTTCCGCTCAAGGTGCAAA
GACTGTCATTCCAGCTAAGGTCTTCGGTAAGTTTTCCATTAGAACCGTCCCCGACATGGAT
TCTGAGAAACTGACCTCTTTGGTCCAGAAGCATTGTGATGCCAAATTCAAGTCCTTGAACT
CTCCAAACAAGTGCAGAACAGAATTGATCCATGATGGTGCTTATTGGGTTTCTGATCCATT
CAACGCCCAATTTACTGCTGCTAAAAAGGCCACAAAACTGGTCTATGGTGTCGATCCTGAT
TTTACCAGGGAAGGTGGTTCCATTCCTATCACTTTGACTTTCCAAGATGCCTTGAACACTA
GTGTCTTATTGCTGCCAATGGGTAGAGGCGATGATGGTGCTCATTCAATCAATGAAAAGTT
AGATATTTCAAATTTTGTTGGTGGTATGAAGACGATGGCTGCTTACTTGCAATATTACTCT
GAATCGCCAGAAAACTAAGTCATCTTATTTATATATGTGTATATATGTGTAAATTCCATGT
CATTCAAGTTTACTCATTCCTATTCGAATTCTGAAAAGAGAGGAAAAACAGAAAACTCTTT
ATAGAGAAAATCTGATGCAGCAAGATAGCAAGTATATATACGCAAAAATACCAATCTACCA
TGGTTCTTCAATACCCCCAGAATAAAATATTGGTTTTATCAGATCACCCACACAACTTTTT
AAAAACACAATTTTTGCAAGACCTGTTTCATTGCTCTAGCACGGGCATCAGTATAGTTAAG
GACCAAACTTGGGAAAATAGATACTATAAAGTCCATTTTGATCTTTATATTGACTCTTGCA
AAGAGATACCAGTATGGGTGGAAGAATTTATAACGCCTGAATGTGAACCGCTTAGAAATGT
CATGGCAGGAATTATCTTAATAACGGACATCCGGCAAACAAAACCTCAAGAACTGCTGCAC
CAATTCATGATAGCTGCCCATCGAAATACTTTTGTTGTGTTGGCCAATGTGAACGAAGAAG
TCGAGCAAGATGAAATTGATGAACTGAATGAGATATGGAGCAATGCCTTTACAAACGTCAT
CGAATTCGTAAACTGGAAAAGGTCAAAACCAACTGTTAATCATAACGACTATGGAGAAAAA
TTGGGGCTTGATAGGATCCAGGAGATTATAGATACCCACGACTGGTTAAATTGTGAAGTTC
AACCGGCTACTAAAATAAGGGAGGAAATTCCTAATGAAATGCCCCTCGAACAAATAATTAG
GAATTTGCAAAGTGCAAGGCTAAAATATAAGTCTATCGAGAATAGTAGTGAAGCTGATGCT
TTTGCAAATGAAATGGCTGACGAACTATCCAGATATTTATGAGTATGTACAGATATGTATA
TGTGTATACATATGTATTAAACCAATAAGATTGCTCATTTTGTTAATAGTTTTTTGTATGC
TGTTAGTAGTACAGGGAAGTATGCTAGTAAAACCACCCTGTTGATTATGTCCAAAGTCGGG
GTAGAATGATAGTTCTTAACCTGGATATTTAATAGTAGCAATGCAAATTCACTCAGGTAGA
GAATTGGCAATGTAACAAATGTGTTAACCTTCCATACAAGTGTTCTTTCCTTTACGCCCTT
ACGTTTAAAAAGTTTGCACCAATGGCAATATGCCTGTGATAAAGATAAGGAAATAATGAAA
CTAGAATATGATGCATTCTTGAGGATCAATGCATGCTCATAATCGTCATAAAAATGGATCA
CGCTGACTAAATAGATAAAATTTAGGTCTTTCAAAAACGTTCTTGAAAGCAAACCATATTT
GAACCCGTGGAATCTAAGCAACCAAATAACTTCCATGATGCTGGAATAAAACATCAAATAT
ATCAAGAATTCGTGGATTCCTCCCGGTAAAAACCGAGACCCTACCAGTGGCATTAATATCA
GCCACCGTATCAATAATGCAGCATACAAAAAGCTTGTGGCTAATTGATAATACTGATAAAG
CTTATGCGTCAACTTGATACCTGCCATCCTCAATGCTAGTTAAATATATGTGACCGAACAA
ATACTTTTATTGACGTTGTATTTACATTATTTCCCAATTTGAAGGTAAATCATATTTAATT
TCCATATTCAAAATTAATAATCACGAAAAAAATGAGATTTTCAAAATAACACGTACCAAAA
GAATAGAAAACGAACAAAAAATCAAGGTTACAAGATCACTAAAAGAATGAACGGTTACTGG
AAACCTGCGTTGGTTGTCCTGGGATTGGTATCTCTATCATATGCTTTTACCACCATTGAAA
CAGAAATTTTCCAATTACAAAATGAAATAAGTACGAAATATGGCCCAGATATGAACTTCTA
CAAGTTCTTGAAGTTACCTAAACTGCAGAATTCTAGTACAAAGGAGATTACAAAAAACTTA
AGAAAGCTATCCAAGAAGTACCATCCGGATAAGAACCCTAAATACCGTAAATTGTATGAAA
GGTTAAACCTCGCTACTCAAATTCTTTCAAACAGCTCTAATCGTAAGATTTATGATTATTA
TCTACAGAATGGCTTTCCAAACTATGATTTCCATAAGGGTGGTTTTTATTTTTCCAGAATG
AAGCCTAAGACTTGGTTCCTGCTGGCCTTTATTTGGATAGTCGTTAATATTGGGCAGTATA
TCATTTCTATTATTCAATATCGTTCTCAAAGATCAAGAATTGAAAACTTCATCAGTCAGTG
TAAACAACAGGATGATACCAATGGACTAGGCGTAAAACAACTAACGTTTAAACAACATGAA
AAGGATGAGGGTAAAAGTTTGGTTGTAAGGTTTAGCGATGTCTATGTTGTAGAGCCTGATG
GAAGTGAAACACTAATTTCGCCAGATACCTTGGATAAACCTTCAGTAAAGAACTGTTTGTT
TTGGAGAATACCTGCTTCGGTTTGGAACATGACGTTTGGCAAATCTGTTGGTAGCGCAGGA
AAAGAAGAAATAATAACGGATAGTAAAAAGTATGATGGTAACCAAACAAAAAAGGGGAACA
AAGTAAAAAAGGGTTCTGCAAAGAAAGGCCAAAAGAAAATGGAATTGCCTAACGGTAAAGT
GATCTATTCACGTAAATGATACGTAAGAAGTAATATTATCATGATGAATGAATGAATGAAT
AGAAAACTACATGGTACTTATACATATAAATTAATATATATATATACAAATTAAAGAAAAG
TACAAAACAATGTATCATTCATGATCATAATCATTATCATTATCAGCATCTTCATTATAAT
TACGAGTATTATCATTGTCATTATCATTATTATCGTTATTATCGTTGTTATTACTATTATT
ACTATTATGGTTGGTATTGTTAATGTTACTATTACTGTTCTTGTCCTCCGGCGGCCCCAGT
ATGAAAACCCCATTTTCCGTGTTCTTATTATCAACGTCTTCTTGAGCCCTATTGATTAACA
TTTCCCTTAACTTGTTGTGTAAATCAGATTCTGTAGATAAGGACAACTGTTCTTCTAGAGA
CTCAACATTGATTAATTGGCCGCCACCACTTGTTCCATTACTACTCCCGGTATCTGAATCA
AGGATTTCATTATTATTACTTGCATCACCATTTGGAGTTAATACAGTAGTATTGTCAGGCA
GCTGCGGAATGATGTTACCATTTCCATCATCAATATAACTTCCACCGCCAAGAATTTTAGA
GTACATCATTCTTGTTTCGTTTAAGACTTCTTCGGAGTAGTATTGCCATTCTTCGGTTTGT
AAAATTACTTGAATATCGGGAGATATTAGTTCCACTTTGTACAATTTAGAAAATTTGACCA
CTTCTTCGGCAATCAAGACAATATGGCCCATATATCCCAAATTCATTTTCCTTAGCTCATA
AAATTTATATGAATCCTGGTAGCCCCTTAATATGAAGTCTGTAGTTATTTTGAAATCAAAA
TTTGGGTCTCTAATAACGGGAGAAAATCGGGAAACATCCGTTCCTTTTTCATCTGATATGA
CGATATCAGTCATAAATTGATAGGAGCTCTTTAAGTTAAACAGAGACAAAACAAGGAAGGA
ATTATAGGAAAAATCCATTCTTCCATTGAAGATTTGCTGAATTATGTCGAATATAACATTA
TGCCAAAAATTGTTCCAAGGATGTGTTAAGAATAGTTCCATTATTTTGGAAACAATTCGCG
TATCATATAGTTTGATTTTGAATAGGTCCCCGACCGTGGGGTCGGTCCTAAGTTTTATGTT
TTGCTTCATATTGATGTATGGAATTTCGAAGCTCTCGTCTATTTCGTCGCCATAGTCACTT
TCATCATCATTATCATTATTGTCGTTATCTATTTTACCGTTGTTATTTTTTAGGTCGTGAT
CAGTGTCACGTGTTGGAGAGTGCTTCGTTTTAAGTTGCTCCTTTTCTTCGATACTCAGATC
GTTTAATGCATCTTGTAAATGATGGGATAACTGGCTCCTTACTTTATCTCTTCTTCTGGCT
ATTCTTTCTGCCCTTTTGGAATTCATTAATCCCATATTAGAGCAATGCAGTAACTCGGCGA
TTAATTCCACCACTTTGAATCTTTCAAATCCTAAAGGTTTAAATTTTTCGTGCAACTGATT
TTCATGTAATGGGATGTTGGCGTCATTTTCAATATCTAGAATGATTTGGAAAAAATCGGAC
AAATGGTTTGAAAATTTCCGAAGTAGATAGCCTAAATATATTGGATCTCTATTTGAAGGTG
GATGAGTCTTTATAGTAGTGGTTAAAAGATTAACTTGATCGTAGTCTGAATTGTTTTTCCT
TATCAGCTCAATGACAATCGAAACTGTGGTATTTAATGCGGCACCTCTTTGGTTGATCATG
ATATCGACTAGCTTTGCAATGGATTCGGGAGATGCTAGCTGTCTCGTCAAGGAGTTTGGAC
CAATGGAAATATCATCCAAGGGTGCATTAGCAGAAATGGCAATCAGAGCCTTTAAGAAATC
ACCCACGCATGCTTGGATGTCAGCTGGGGACTCTTTGTTATTTAGAAAGCTTAAGCATTTG
CTGATCAAGTTTTGATCATATACTAATTCAATTATTCCCGTGGGTGATTCAATCTTATCTG
TGGATATTATTTTCAAGAAAAAATCCATCAATAGGGAAATATCAACATGCTTTAACATATC
ATCAACAAAGCTTCTCTCCGTTCGAATAAAATTTAAATATTGATCCTGCCTGGTTAACAAC
AGATTTTGGTTAATCTTTAAGAATATGGGTACCAAGGGAGAGTTTTCAGAATTGAAATTTG
GCTGGTTGATGATAGACCAAATCTTGTTTAAGTATGATTGGTTTTTAACTAATGACTCGCT
AATCAACCATATGTCTAAGGAAAAGATTTCAGATATTATGGTGGCCTTTGTCAAATAAGCA
GATTCATCGTCCTCATTCGCATCGTCGTCGTCGTCATTGTTGTTGATATCATCGTTACCAA
ACGAGGAGCTTCCGCGTTTTCGTCTCTTCTTGTTATTGCTGTTATTATCGTCCTCTTTCTC
CTCTTCTTGCTCCGTATCAGATTCCACATAAACGTCCTCTTGTGAGCTATCATCAAGCTGT
TGCTGTTCTTGATAATCTATCAGGTTATTCAAATCCACTGTGGTGGCGGTTTTAATCTTCG
AGATACATTCCATCAGTTGGTCGACCAGATATTCCATATTATTCACTTTCTTATTAGTTTT
CTTATCAAAGAAAAATCCAAAGCAAATGAAGTCAAGTAGCGTCTTGTTTTGTCTCGATAAT
TCGTTCAGTAGCTCTGTCTCTACAAGCATTCTTTCAATAAAAGAGTTATCCAAATTCTTTG
TGGTGACCATCATGGGAGCAGTAGCATTGCTGATATCCTCCTCATCTAAATCAGTTTTAGA
AGTTGACCCAGAAGAAAAAGATGTAGTGGAAGATTCGCTAGAGTTCATGCTCCGTTCCTCT
TCCTCTTTCTCATACCGTTCTTGCTGATCATCCTTCTCAAATCGACTCTTCTGATCTCCAC
GTGCCGTTTTCACTTCATCACCATGACTATACTCCTCCGGAATAGAATCTAGGGAGTCACT
TGTACCTCGTTCCTGAACGTTGTTGAAAATAGCGGGAATGGCTTTACCAACGCTTGGGTTA
ATCCTTTCCAGTTCGTGTAGCACATGAAAATATTCATCTAGGATCTTATTAATATTAGAGT
GATTAAGATTCTGTCCAAATGGCCAAAACGACATCTTTACTCTGGCTTGTTGTTTTCGTCT
TTTTTTTCTTTTCTTTTGTAAAAACTGCTGCTCCAAAAATCAATAGAATGGGAACGGCAGA
GACTATAGTCTAGGGAAGTAACGCTTGTGTCTTAATCGTGTTGAAATAAAATCAAAATGAA
ATAAAATCAAAATAATAAAAAAAGAGGAGGAAAAAAGGGGATAGTCACTCAAACCCACTAT
CTAGCTTTAGTCTCTCAGTCTTTTAACCGCTACTTGGAGAAAAAATACTGAATCCAATGGT
CAAATAAGGCCTTTCTTCTAGTTGCTTTGGAGCGTATGATACCACGATACTGTTGGTTTTG
GTTCTAATTGGCCACTTAAAATTATTTTTCTTTCTTTTTTTCTAGAGGAAGGGATAACCCT
ACTAAGACCTATTCTATAATTACCAGCCCTATAGTTGTCTTTCATTTTTTAGATAAATGCC
CTCTTTAAAAATTAAATTAACCCTACTCATTTTGTTGTCATTTCGGCCCTTTTAAGCCACA
ATACAGGTATCATTTAACAGGAATTACATAATAGTACTTTAGAAGAGACTTGTATGGCATC
GAGGCTTCCTTTTTGACTATTGGAAGATAGCATTTTTTTGGGTGTTGCTACTATCATATTT
CTGTTACTGATTGACCTTTTCTTAACTAAGAAAAAGGTGGTTAGTTCTTTACTAAAAATCA
TGAAGGCCGTTTTCAAAGTAACGACTGCTTTGCTGGCTTGCGTGTTTATTGCAAGGTATCT
GGTCTGTCAGCAAAATGGTCTGGGAAGCTTTGCCACAGATTTACAGCCCATTTGCCGGCAT
ACTGAATTTTCAGTTGGCTCACTATTCGATTCTAAATTGGTTGAAGGTTCAGCGGTTTCTG
ACTATTTAGTTGGAAAGTACTCACAATCGATAAAACCACTGATTGAAAGATACCCCAACTC
ATCCTTGAAGAGAATTATGGGATATTTTTACCGCTTTTGGTACAATATTTTCTCTTTTCTA
AGGCTAAATGAGCTCTGCTGTTCGCTACATTCCAAGTTGGGACCTTTATTAAATCATCTAA
GGATTGCCTGGTACTATTTAAAGCCATATACAGACAATGTGAAGAATGTACTAGAGAATCC
ATTTAACTCCTCTACGGATTGGATGAAATACGGCTCCTTTAGCGCTGATGGCACGCTCACC
AAACCCATTTTTGAGACAGACTCGGAAACAGAGGATTATGAGGATGATGAGAATGAAAATG
AGGATGAGGATGAAGATGAGGATGAGGATGATGTCGGAATTGAGGATGAAAATAAAGAATA
CGAGTTCGATGGAGTACAGGATGGCCACGGGAACTCACAACTCGTCACTGCTGCTATTTTG
CAGGATTTGTCAAAGATTATCATTGGTTCCAATAGCCATGCAGAATTGGAAACTTACGAGG
CAGAATCATTAAAAATGGAATATGAAGCATGGATTAAGGCTATAGATTCGAAAATACACAG
TGCGATGGCACTTTTGGATTCAGAGATACAGTCTGTGTTCGAGGCCGAGGTGCAAAATAAA
TCTATAGAAATCACTAGGAATCTTGATGACCTTAACACTACCGTTAATGAGCAATTAGTGT
TTCTAGATTCAAAAATCAAAGATATTAATTGTACCTCTAAATTCGATCCTGTGCAAAATAA
AATAAAGTATTTTGATGAATCGGGTCAAGTTGAACTGGAAGCTTACATTACCAAATCATCT
ATCACATCGATACTGAAGAATTATAAAATACATTTGTTAGACTTTGAAAAATCACTGTTTC
ATTCATTAGATTCTTTTCTTACCGAAATGGCTAAACTGGCAGAATCGATTCGTCTTGAAAA
CGTCGAAGTGTACGAAGAGTGGGGCGATGTAATGATAAGTCAATGGTCGCAAAGAATGGCA
TATATGGACGTCAGAGGTCTCCATTTGGAAGATCAATACGATCCTGCCTATATAGAAGAGA
ATCATTCCAACTGGCTCCGTTTCATGGAATTGAAAAAGAAAGTTATTTCTGAGAGGAACCG
TCTGGTAAAACATGATCTGGATATGACTTTGATACTGGAATGGATTACTAAACTAAAAGCT
GATTTCCAGAACACAAAAAATAATATTCAAGATACCTTTCTGCAACGAATGAATACTGCGG
ATACTTTATTCAAAAACCGTGAACTAAAGGAACAACTAGAGGAAGAATTTGTACGGCAAGA
ACATTGATCAATATATAGGTATGTATATGTACATATATACAAACATTTAATAAAAACAATA
TTGTATGATAACCAAGTTAAAGACCGGAGGTTGTTTCAAATAGCTTGACGTGCGGCAGATC
TACGACTCTGTTGGCCTTGTACGCTTCAAGAGATCTGTTGGTCAATTCTTCAACCTCCTTA
TCAGTCAGTTGGCCCTCAGTAGCCTTATTTTCTTTCTGTCCCCCATTTTCAAAGCCTATAT
TGGATTCATCGCTCATTAAAAGCATAGATAACTCCTGGACTAAGTCCTTATTAGTGACATT
AACACCCGCTTTGTTTGCCTTCAAAAAAGAACCTTCATTTAACGCCAATTTTTTCAGGTTA
TTGAATTTTCCCATCTGGATAACCATTCTTTCCAAATTTCGCTTATTGGCCGCTCTGGTCA
ATATAACATGTTCAATGGTGTTATCACAACACAACCTATATACTATAACCGGTGATTCTTG
GCCAATACGGTGACACCTGTCCATGGCTTGTAAATCCACCTGTGGATTCCAATCACTATCA
AACAAGACAACTGTATCTGCCCCGACTAGATTAATACCCAGTCCTGCCGCCCTTGTGGACA
ATAGGAAAATGTTATGCTTATCTTTCGAGCTATTAAACTTCTCGAGTTGATCCTTTCTTGT
TTCATTGTTTACTGAACCATCAATTCGAAATGTCGCGAACGAATTTAAATCACACCAATCT
TCGATCAAATCGAGCATGTTAACAAACTGAGAATAAATAAGCACTTTGTGCCCCTCAGATA
TTAATGGGGGGATTAATTTTTGTAAGATTTGTAATTTCCCAGACGTCTTTAAAAGAGTTTC
CAAAGTCAAGTCTTCTGGGTGTAAATATGGGAAATAAAACAAAAAAGTTGAGTCAATGATT
TGTCTCAATTGCATCATCATATTTTGCAATTTCTTATTTGAAATTTCCATTTGCAGGTTCT
TCTTATATAGTTTGTCCATTTGCAACAAGGTTGGATTGATTTTATTGTCTGTATTTGAAGT
TTCATTACCAGATAGTTTATAATTGATGAAATCTCGTATGGACCGATTAGAAACGTGGCCG
ATGTATTCATCGTTCAATGTGAAAAAATCCTTGATTAATTCTTTGAACATGGTTTTTTTCA
ACTTTCCATTCAATCCAGCCTTATAGAATTTTTCCTGTGCAGACGTCATCGGACAATTTAT
GATATATTCTCTCTTTGGCGGCAGAATATTAGCCAAAACAACTTTTTTCAATCTTCTCAAA
AGGAATGGTTTCAGAATTGTGTGTAAATTGGAAATCAAATTTTTCTGTAGTTCATCGTTGA
TTAACTTATTCAATGCTTCAGAGTTGGAACCGGAGCCTAAATTTAAGCTGTCGAAGTCAAA
CCATTTATTGAATATCTCGAAATCGGCAAAGATATCGGGCATTATGAAATTCAAAAGTGAC
CATAATTCAGCTAGGTTATTTTGTAAAGGCGTCCCTGTTAGTAGCAGTCTATTGGAAGTAT
TGATTTTTTTTAACTCTTTAATCAATCTACAGTTTATATTTTTCAGACGGTGGCCTTCATC
AACAATTAAAAATTTCCAATTTTGACTCATGATTAAGTCGGTATCTCTTAAAATAATTTCA
TATGATGTGATGACGATCCCCGTGCCGCCGTGTTGTTTAAAGAAATTTTTCAACTTGGCAG
AACGTTCCTTATAACCATTGGTCCCATAATATTTTAGAACTGGTAGATCAGGAGCGAATTT
TGCAAATTCGTTCATCCAATTATCTAGGGTGCTTAATGGTGCAGTCACTAGAAAAGGACCC
TTTGTGTCCATTTCATATATGAACGCCAAAAGAGCAATACTTTGAACAGTCTTACCAAGAC
CCATTTCATCGGCAAGAATTCCGTTCAGGCCATTTTCATAAAGAGTGATCAGCCAGTTAAG
ACCTTCTAGTTGGTAAGGTTTTAAAATACAGTTTTTCAATAGGCGAGGTTGCTTTATTGCT
GCATCGTCTGGTGCGCCGTTTTGGGTGGTTGTATCTTCGTTCTTTTTCTGTTTTTTGAAGA
AATCTGTTATTGATTTTTTTTTTGTTTTACGTTTTTTTGAAGAATGTTCTTCATCATCAGA
GTTGCTGTTATCTTTTGTATTAGCGTTAGCCACTTCATTAGATCGATGTAGTAAAGTATCG
GCGATTATACTGGAATATACCTGACTCTGCCTCACAAACTCGTTTAGTTTCTTAAGTTTTA
AAGAAACCGTCTTGGTATCCATCTCGGAGAGCTCATCATCCAAGGATTTTTGCTCTGATTT
CGTGTCTTTTGCCAATTTATCCACCACTTGGGCTTGAACAGCTTCTGTATCGGAATCGTCC
TCTGAGTCCAGCTGAATATCTTCGTCTGAATGCACATCATCTTGTAACCATATGGGGGCAG
TGTCATTGTCGCCTTTGCCATGTTTATTGTCCTCTGAATCCAAATCTGAATCTGAATCTGA
AATGTCAGCCGTTAGGTCATTGACTTCCTTCTCCCGGTAATTGACGCCATTGCTCATGTTT
CTCGTCCTTGCAGCCACCCTGGCCCCAACAGCATCCTCAACAACAGTCATCAGCGCCGCGT
TTGAGCATCTGCTCATCTCATCGCCAAATTTGATACTTCCTTAATCCGTTACTCTTTTCTA
TGATAATTTAATTACGGCGTTCTCTTTGTCACCCGCTTGATGTAAAAAAGTTGGAAAAAAT
AAGTTTCATCAACATTGAATTAGTTCGTGAGGTTTATAGAGAGAAGGGTAGAGCAGAGAAG
CAAAGAGTAGATAGAAGGCCAGGATAATGAGCGACACTGAAAAGGATAAGGATGTCCCTAT
GGTAGACTCGCACGAAGCGACCGAGGAGCCACCCACCACAAGCACCAACACGCCATCTTTC
CCTCACTTAGCACAGGAACAGGCGAAGGAGGAATCTGCCACATTGGGAGCAGAAGTAGCTC
ATAAGAAAATCAATTACGAGCAAGAAGCACAGAAACTGGAGGAGAAGGCCCTTAGGTTCCT
GGCAAAGCAAACTCACCCGGTGATTATTCCGTCGTTTGCCTCTTGGTTTGATATTTCGAAG
ATCCACGAGATCGAAAAAAGATCCAATCCCGACTTTTTCAACGATTCATCAAGGTTCAAGA
CACCAAAGGCATATAAGGACACAAGAAATTTTATCATCAACACGTACCGTCTTTCGCCGTA
CGAATATTTGACCATTACCGCTGTGAGAAGAAATGTTGCCATGGATGTTGCCTCGATAGTG
AAGATTCACGCGTTCTTGGAAAAATGGGGCTTAATCAATTATCAGATTGACCCCAGGACCA
AGCCCAGTCTTATTGGGCCAAGTTTTACGGGCCACTTCCAAGTGGTTCTGGACACTCCGCA
GGGGTTAAAGCCATTTTTACCAGAGAATGTGATCAAGCAAGAAGTGGAAGGAGGAGATGGA
GCGGAACCACAAGTCAAGAAGGAATTTCCCGTTAATCTCACAATCAAGAAGAACGTTTACG
ATTCTGCACAAGACTTCAATGCATTACAAGACGAAAGTAGAAACTCCAGGCAGATTCACAA
AGTTTACATTTGCCATACATGCGGTAACGAGTCAATCAATGTGCGCTACCACAATTTGCGT
GCACGGGACACCAACCTGTGCTCCCGTTGTTTCCAAGAGGGTCATTTCGGTGCCAACTTTC
AATCTTCAGATTTCATCAGATTAGAAAACAACGGAAACTCGGTTAAAAAAAACTGGTCAGA
CCAGGAGATGCTACTATTGCTGGAGGGTATTGAAATGTATGAAGACCAGTGGGAGAAGATT
GCTGACCACGTGGGTGGGCACAAGCGTGTAGAAGACTGCATTGAAAAATTCCTAAGCTTAC
CGATCGAGGACAACTACATCCGAGAAGTTGTTGGTTCAACGCTGAATGGTAAGGGTGGCGA
CAGCCGCGATGGTAGTGTGTCCGGTTCGAAGTTGATGGAATGCGTGAATGATGCTGTCCAG
ACGCTACTGCAAGGCGACGACAAATTGGGTAAGGTCTCTGATAAGTCGAGAGAGATCTCCG
AAAAGTACATTGAAGAAAGCCAAGCGATAATCCAAGAGTTAGTCAAGCTGACCATGGAGAA
ATTAGAGAGCAAGTTTACAAAGCTGTGCGATCTAGAAACGCAACTGGAGATGGAAAAACTG
AAATATGTGAAGGAATCTGAAAAGATGCTGAACGACCGATTATCACTGAGTAAACAGATTC
TTGACCTGAACAAGTCGCTGGAGGAGTTGAATGTGTCGAAGAAACTGGTACTGATCTCGGA
GCAAGTAGACTCGGGCATACAACTAGTGGAGAAGGACCAGGAGGGCGATGACGAAGACGGC
AATACGGCCACAGGACATGGCGTGAAACGTGTAGGCAAGGAAGGCGAGGAAGTAGGCGAAG
GCGACTCCATTGCAAAATTGCAGCCCCAGGTGTACAAACCGTGGTCATTGTAAAAAAATAT
ATAAGAAAAAAAAAAAAAAAAAAAAAGAGAGCCTACAAAGTGTACTATTGTCATATTTTAT
ATTTCTAATACAACGTATATAAAACTAGAGAGAAGAAATTTTATAAGTGAAAGTGAATGTG
GATGCGTGCGCGTGTGCGTGTGCGTGTGCGTATGCGGATATGCTATTATTCCTCGCGGATG
TAGAAGGGGTTGTGGTTGTCGTTTGCATTGGACGTCTCGTGGGCGGTATTGCTGTCGGTGG
ACAGATGCAAGGAATTGAGGACTCTGGTGTGCGCTACCGAGGCTGCTTTGTCGTTGTAAGA
TGACATGTCGTCATCTTCATCGATATCGTTATCGTTATCGTTATTGTTGTCTTCGATATTC
TGCGATGTGTCCTGAAAGTCTGTATTGGAGTGCAGCGATCCGCCATTTTTTCCTTGGAAGT
ATTTTGTCTTCTCGATATTCAGCTGCTGCTTGAGTTTCTGCTCGTTCAGGTCATCGATCAG
AGAGGTTACGTCGTCGTGACTGAGCTGCAAGGTGGTAGGGGCCCTTCTGATCATCAAGTGC
GATGTTATTGTTGCTGTTTTTTTTTTCTCTTCAGACCGCTAATATCATATATACGTACATC
CTAGATCCATCCATTATTCCTCTACTTTTGTGCAATGTGAAAGGACAAAGAGACAGGAAAA
AGAAAAAATTATGGTGCGGCCTAAACATCGGATGTGGTGCATCTTTTAGTGCCGAGTAGCC
AGAGATTAAAATGCCTTGTTGGCGCAATCGGTAGCGCGTATGACTCTTAATCATAAGGTTA
GGGGTTCGAGCCCCCTACAGGGCTTATCTCTTTTTTTCTCTAACAAAAAAAAAATTCGTGT
TTCTATTTTGCATATTTTCCTATATTTTCCTATATTTTTTTCTCGGCTCTTATACAGCAAA
ACTAGGTTCATATAAAAAAGATACGGTTATATGCATTATTTAGATCGGAAAAAGTCTCTGT
CTAATGCGGTCACCTAGGGTTCGTCCTTTCAAGCGTATGTAAGACAACCATTCCTTCACAC
CCATGAGCGCGAGTGACAAAACAAAGCTCTGCAATAAGGGCATGAGCAGGACATCGCGAAC
CACAACTTTCGTAATCACACCCGCCTTCCGTGAGAGAGACGATGAGGGTGCCAATTCCCTG
TGTAAAGCTTTCTTGAACACTTTCTCGAACCTCAAATCAGGTATGTTCAAATGTTTGTTGG
GAGTTGGCGCCGTAGGTACGTTCATTTCTACGTTCCCACAGTTTTTCTTGCTGCCTTGCCT
TCTTTGCGTACGGTGTGTATGTGTATGTCTGTGTGCAAGTATTTCCTATGCTGCAAGTGCG
ATTTTCTCGTTTTCTATTTTTTTTTTTTTTTGCCTCGCCTAATATGTGGTAGGCGAAAGGC
TGACCCGGCCGCTCGCACGGAAATATTTGGCAAATGAGTCTTGACCATAGAAAAATGTATA
TAACCAGGGAAGAAGTCATGCTTCGGAAGGACCAGAAGAGAAGAGATGAGCAAAGGAGACA
GAACAAGAGTAGCAGAAAGTCATGGGCCGTACAACTTCTGAGGGAATACACGGTTTTGTGG
ACGATCTAGAGCCCAAGAGCAGCATTCTTGATAAAGTCGGAGACTTTATCACCGTAAACAC
GAAACGGCATGATGGGCGCGAGGACTTCAACGAGCAAAACGACGAGCTGAACAGTCAAGAG
AACCACAACAGCAGTGAGAATGGGAACGAGAATGAAAATGAACAAGACAGTCTCGCGTTGG
ACGACCTAGACCGCGCCTTTGAGCTGGTGGAAGGTATGGATATGGACTGGATGATGCCCTC
GCATGCGCACCACTCCCCAGCTACAACTGCTACAATCAAGCCGCGGCTATTATATTCGCCG
CTAATACACACGCAAAGTGCGGTTCCCGTAACCATTTCGCCGAACTTGGTCGCTACTGCTA
CTTCCACCACATCCGCTAACAAAGTCACTAAAAACAAGAGTAATAGTAGTCCGTATTTGAA
CAAGCGCAGAGGTAAACCCGGGCCGGATTCGGCCACTTCGCTGTTCGAATTGCCCGACAGC
GTTATCCCAACTCCGAAACCGAAACCGAAACCAAAGCAATATCCGAAAGTTATTCTGCCGT
CGAACAGCACAAGACGCGTATCACCGGTCACGGCCAAGACCAGCAGCAGCGCAGAAGGCGT
GGTCGTAGCAAGTGAGTCTCCTGTAATCGCGCCGCACGGATCGAGCCATTCGCGGTCGCTG
AGTAAGCGACGGTCATCGGGCGCGCTCGTGGACGATGACAAGCGCGAATCACACAAGCATG
CAGAGCAAGCACGGCGTAATCGATTAGCGGTCGCGCTGCACGAACTGGCGTCTTTAATCCC
CGCGGAGTGGAAACAGCAAAATGTGTCGGCCGCGCCGTCCAAAGCGACCACCGTGGAGGCG
GCCTGCCGGTACATCCGTCACCTACAGCAGAACGTGAGCACGTGACCGTGCACCAATGGGA
AGCACGTTCCGGGCATATCGGACTGGGGCGCGCCTCCCCTGCGCGGTGCTTGTTATAAGAG
GCGCTTTGCTGGAAAGTGGCCCACACCGGGTTTTCGAGATTAGGACCTACTCAGTCTTAAG
GGCAGTATTGGTTGGCGCTTATTTGCACATATTGTATACACGCACTCACATTAACAGAAGC
ACACATATACACTTACACCTACACACACGGATAAAGAAAAAGAAATAGAAAATGGGCATGT
TGGAACTAGTTGGTGAGTACTGGGAACAACTAAAGATAACCGTTGTGCCTGTTGTGGCCGC
GGCCGAAGATGACGATAACGAGCAGCATGAAGAAAAGGCAGCAGAAGGAGAAGAAAAAGAA
GAAGAAAATGGGGATGAAGATGAGGATGAAGACGAAGACGAAGATGATGATGATGATGACG
ACGAAGATGAGGAAGAAGAGGAAGAAGTCACTGATCAGTTGGAAGATTTGAGAGAACATTT
CAAGAACACGGAGGAGGGTAAGGCCCTTGTGCACCACTACGAGGAGTGTGCTGAGAGAGTC
AAGATACAGCAACAACAACCCGGCTACGCGGATCTTGAACACAAGGAGGACTGTGTGGAGG
AGTTTTTCCATCTACAGCACTATTTGGACACTGCCACGGCACCTAGATTATTTGACAAATT
AAAGTAGTCTGTTTATCCGTCATATTCCCTATATTCATATTTATTCTGAGTCTTGTTACAA
TTTCTTCAAGAAACCGATCCTTATTTAACCTACTGTATTTAGAAAGTAAATAAATAAACTA
AAATCAAAGCAAAAATAATTTTATACACTATTCTTATTTTTATTTTTTAATTTTTAATTTT
TTTTATAAGGGAGCACAAGTATACAGACGGAAAAGGGATTAGGCTTTTTTTATGCGCTCTG
TCTAGTACTGTTTTCTTTTACATCCGTACATACTCTTAGACCCATACAGCGCATGTATTCT
TGTTTTCGACTTTTTTTTGGTTTTTTTTTTTTAGTTCTGTAAGGACAAAGAAAAATGGTCG
CTAGCCGCGCTCGGGAAAACCAGCGATATTCTCAATGTAGGAAGTCTACCATTTTCCCTTT
AGGCTTTGCCATAATCTCTGGATACATACAATTTCAGAATATTTCAATACTGCATATTTCA
AGATTCAACCCATTATTTTATAACATTTTTCATTCAATATTCAAGAACCCCGGAACAACAA
TACAGTTAGAAAGTACGTTATATTATCATGAAGTCCCCATTTCGCCCATTGGAAATGCAGG
TAGCCAAATCTGAGGTGCGCTGAGTGGCATATAGTGGAGGATATAAAGAAAAAAAGAGAGA
AGGGAAAATAATGGAAAGTTACCAGTGTTTGAACTTATAGCGAACGCTCTTTCTCGAACGT
TCAATTACCTTTAGCATACCCTTGTTCGAAGTTGCCCCCGCTAGCACCACTTCAGATTGGC
AGTTAGCTGCCACGCTACTCCCCTCCACCGTTATGAATCATTTTTACTAACCTTTAATGAC
CATTCGCAATTTCTGCGTACATTCATCGTCTTCTCCAGAAAATGGCTAAGTCTAAGAACCA
TACCGCTCACAACCAAACCAGAAAGGCTCACAGAAACGGTATCAAGAAGCCAAAGACCTAC
AAGTACCCTTCTTTGAAAGGTGTTGATCCAAAGTTTAGAAGAAACCACAAGCATGCCCTAC
ACGGCACTGCTAAGGCTTTGGCTGCTGCCAAGAAATAAACTTTTTAAGATTATAATACGTT
AAAAATTTACATATTATTTTGTCTGATTTTATATAACATGTTTTATTATCTTAATTGAAGG
AAAATTTATCTCAATATCCAGTACCGTTTTCTTTTTTTATTTCTTTTTTTTTTTCTTTTAA
TTTTCTTTTTCCTCCTTATGTGCCACAAAATGGAAGCGTCACAAATTAATAACAAAAGATA
AATGATGTATAAAACAATGGTGTTGACCTTCTACTGAGTAGCAACACATAGAGAAGTATAA
GGCCTCACATAAGCATACAAACAAGCCCGCAATGACAGAACAAGTTAACAATGACACTACC
AGTGACACTACCACTACCATTACCACAGTTTACATTTCGAACCTGCCATTCACGGCGAGTG
AGCGAGACCTACATGCCTTCCTAAACAACTATGGCGCCAGTTCAGTGTTGATTCCAACGCA
GACCGTCCGCAGATTCAGCAAAAGGCACAATAGCAACCCTCGCAAACCACTAGGCATAGCA
TTTGCCCAGTTCGCAAACAATACTCTGGCTTTGAAGGCCATTCAAGACTTGAACGGAACCG
TTTTCCAAAATCAGAAACTATTTCTAAAGTTACACGTTCCTTACGAGGCAGACTCTACTCC
AGACACGGATGTAAAGAAGCCCAAAGAAAAAAATAAGGTTAAGAAGACACCAGAGACTGCC
GCGGATACGGTTTACTGTCACGACCTGCCAGACGATATAACCGACAGTGAGATCCGTGAGT
TGTTCCAGCTCTACTCGCCTCAAGAAATCTGGATTTACAGGTCCAAGGTGTACAGGAGAAA
GTGTATTCCTTTTGCTCCACACCAAATTACTGCCGCTTTGGTCACTTTGCAATCTGAAACC
CCAATTGGGGACATTTGTGACAGTGTGGCCAAGACAGCTACTTTGAGGGGCAAATCGATAA
TAGTGAAGCCCGCTTACGTCTCTAAGATTCAAGAAATTAAACAATTGGTCAAGGACAACTT
AACCAATGCGCGCGACCCACCTCCAGCAGCATTGGCAGAGCCAGCGCCAGCGCCAGCGCCA
GTAGAGCCAGCGGAGCAAGTGCAGGAAGGGCAAGACAATGCGGAAACCAATGATGTCCCAC
CTCCGCCTGCTTCGTCTTCCGATCGTCCAACCGTGGCTGCTACTTAGATCTTTATAAAATT
GAAAAGGGGGTATAAACAGTGAGAACTTAACATAAAATACATATATTCGTTTATTGCTAAG
TAAACTAAAATTGATCTATTATTTTTCTTTTCTTTTCTTTTGCGGCTGGGGGAACCCCTTT
TAAGACAAAATAAGACTTTTTTCACCCGTACATTTTTAACACCCAATTCCTTTCCGGCTCC
AACTTTCTTTTTTTTTCGAAAATGATGAGCTTAGTCCTGCGTCCGCTTCCCAAAGAAAAAA
TGCGTAAGCCTCTTTCACTTCGGCAGCTCACTCTTCCCACTTTCCCTGTATTCGAAGGTAC
CGTAGGCAGAGGCCTATCCTCATTCTCCCACTGTGTAAACTAGGCGTTCTGCCTAGCGGCT
AAGCGTTCTCCGCGTATTGTTTCACCGTTGGGCCTACGGTCGATGGTTTGGCATTGCTCTG
CACGATCAGATCAATCTGGAATAGTATGGGAATTGCCAAACGCAGCACCAGTGCACATGGA
TGTGAACCTATGGATTACTACGCAATGCACTATCGCATAGGCATAATCGATTGAACCCTGC
CCCTCCCCTCCTTCAATATCATTACCTCGTTTTTTTTATTATTGGGTCATTTTTTAGCGAC
TAATAACCATTTCTGAGCAAACTAAGAAACCATTAGATCAATAAGCAATGGGTATGTCAGC
ACCGTGATTTAACAACCATGTGATTGTCGTAATGGCGCAATGTCATCACACCCTTTTACAG
TCTTTTTATTCCTTTTGTTGAAAATGTATCGTGTATACTAACAGAACTGTGTTTTTTCTCA
TTATTTTTTATTCAGGTAGAGTTATTCGTAACCAAAGAAAGGGTGCTGGTTCTATCTTTAC
CTCCCACACCAGATTGAGACAAGGTGCTGCCAAGTTGAGAACTTTGGATTATGCTGAACGT
CACGGTTACATTCGTGGTATCGTTAAGCAAATTGTCCACGACTCCGGTAGAGGTGCCCCAT
TGGCCAAGGTTGTCTTCCGTGACCCATACAAGTACAGATTGCGTGAAGAAATCTTTATTGC
TAACGAAGGTGTCCACACTGGTCAATTCATTTACGCCGGTAAGAAGGCTTCTTTGAACGTC
GGTAACGTCTTGCCATTGGGTTCTGTCCCAGAAGGTACCATTGTCTCCAACGTTGAAGAAA
AGCCAGGTGACAGAGGTGCCCTAGCCAGAGCTTCCGGTAACTACGTTATTATCATCGGTCA
CAACCCAGACGAAAACAAGACTAGAGTCAGATTACCATCCGGTGCCAAGAAGGTTATCTCT
TCTGATGCCAGAGGTGTCATCGGTGTCATTGCCGGTGGTGGTAGAGTTGACAAACCATTGT
TGAAGGCTGGTCGTGCTTTCCACAAGTACAGATTGAAGAGAAACTCTTGGCCAAAGACCCG
TGGTGTTGCCATGAATCCAGTTGATCACCCTCACGGTGGTGGTAACCATCAACATATTGGT
AAGGCTTCTACCATCTCTAGAGGTGCTGTTTCTGGTCAAAAGGCCGGTTTGATTGCCGCCA
GAAGAACTGGTTTGTTACGTGGTTCTCAAAAGACCCAAGATTAGATTATGTAAAATAGTCA
TTCTTTAAGCAAGATCTAAAAAAAAAAAGATAACTCAAAAAATTCCTCAAAGCAAACAATA
CAATATAACATAACACTTATTTTTAAAGAAAAATTTCTAAATTAGATTTTGTTCTGTAGTA
ATAGAATATTTCTTCAAAGTAAACTTTAATATACTCTCATAAGCTCCCCCCTTCTCCCCTG
TGAAGCATTGCTTCATGGAGGGGGTTGACTTCTTGAATAAAATGGCTTTCTGCCTTACGCG
TTTATAGTGATTACCGTGTTGCGTGGCTCTGATGATGGGCATTTCTAATTTTAAGATCAAC
AACAGTAAACACACGGTGCAGTCAAGAAATCTCGAGGCAGACCACGTAAATACAAGTCAAT
TTTAGTATCGTTACCGCATGAAGGTAGAGGAATTGATTATTGATGGTTTCAAATCATACGC
TACAAGAACAGTCATTACTGATTGGGACCCTCAATTCAATGCTATTACAGGTCTAAATGGG
TCCGGTAAGTCGAACATTTTGGACGCCATTTGCTTCGTGCTCGGTATAGCATCAATGAGCA
CTGTGCGAGCATCTAGCCTGCAAGATTTGATCTATAAGCGTGGTCAAGCAGGTGTTACCAA
GGCAAGCGTAACCATTGTTTTTGATAATACCGATAAATCAAATTCTCCCATTGGGTTCACT
AACTCTCCTCAAATCTCTGTTACAAGGCAAGTCGTGCTTGGTGGAACTTCTAAATATCTGA
TAAATGGGCATAGGGCACCTCAACAGTCGGTTTTGCAACTATTTCAATCCGTGCAGTTAAA
TATCAATAATCCTAATTTTTTAATCATGCAAGGTAAAATTACCAAGGTTTTGAATATGAAA
CCCTCAGAGATCTTATCACTGATTGAAGAGGCAGCAGGGACAAAAATGTTCGAGGATCGTA
GGGAAAAGGCAGAAAGAACAATGTCTAAGAAAGAAACTAAATTACAGGAGAACAGGACTCT
GTTAACTGAAGAGATCGAACCTAAACTGGAAAAACTTCGAAACGAAAAGAGAATGTTCCTA
GAATTTCAGTCTACTCAGACTGATTTGGAAAAAACTGAACGAATTGTTGTATCCTATGAAT
ACTATAACATTAAACATAAACATACATCAATAAGAGAAACTCTGGAGAACGGTGAGACTCG
TATGAAAATGTTAAATGAATTTGTTAAGAAAACTTCCGAAGAAATAGACAGTTTGAATGAG
GATGTCGAGGAAATCAAACTTCAGAAAGAAAAAGAACTACACAAAGAAGGCACAATCTCCA
AGTTGGAAAATAAGGAGAACGGTCTTTTAAATGAAATTTCTCGTTTGAAAACTTCACTGTC
GATAAAAGTAGAAAATTTGAATGATACTACTGAAAAATCAAAGGCTCTGGAGTCAGAAATT
GCAAGTTCCTCTGCAAAGCTAATCGAAAAAAAATCGGCATACGCTAACACTGAAAAGGATT
ATAAAATGGTGCAGGAACAACTCAGTAAACAAAGGGATCTTTATAAACGAAAAGAAGAATT
AGTTTCCACTTTAACCACAGGTATTTCCTCGACCGGTGCCGCAGACGGTGGTTATAACGCA
CAGTTGGCCAAGGCAAAGACTGAGCTGAATGAAGTCTCCTTGGCGATAAAAAAATCAAGCA
TGAAAATGGAGTTGTTGAAGAAAGAGCTATTGACAATTGAACCTAAATTAAAGGAGGCCAC
GAAAGATAACGAGTTAAATGTGAAGCATGTTAAACAATGCCAAGAAACGTGCGATAAACTA
CGAGCCCGACTAGTCGAATATGGGTTTGATCCATCACGAATTAAAGACCTGAAGCAAAGAG
AGGATAAATTGAAGAGCCATTATTATCAAACATGTAAGAACTCTGAATATTTAAAAAGACG
CGTAACAAATCTGGAATTTAACTATACGAAACCTTATCCTAATTTTGAAGCCAGCTTTGTC
CATGGGGTGGTGGGTCAACTTTTCCAGATAGATAATGATAATATTCGCTATGCTACTGCTT
TGCAAACTTGTGCCGGAGGTAGGCTATTCAATGTTGTTGTTCAAGATTCTCAGACGGCCAC
TCAGCTATTAGAAAGAGGAAGATTACGCAAGCGTGTTACCATCATACCTCTTGATAAGATA
TATACGAGGCCAATAAGTTCTCAAGTGCTTGATTTAGCCAAGAAAATTGCTCCTGGGAAAG
TTGAATTGGCAATAAATTTAATAAGGTTTGATGAATCTATCACTAAAGCGATGGAATTTAT
TTTTGGAAATAGTTTAATCTGTGAAGATCCGGAAACAGCAAAGAAAATTACCTTCCATCCA
AAGATCCGCGCTAGAAGTATCACCCTTCAAGGTGATGTATACGACCCAGAGGGTACATTGT
CTGGTGGTAGTAGAAATACCTCTGAATCGTTATTAGTTGATATTCAAAAATACAATCAAAT
TCAAAAACAAATTGAGACCATTCAGGCTGATCTCAACCATGTAACGGAAGAGCTACAGACG
CAATATGCTACATCGCAAAAAACAAAGACCATTCAAAGTGATTTAAATCTCTCGTTGCATA
AATTGGATTTGGCTAAGCGTAATCTCGACGCGAATCCATCTTCCCAAATAATTGCTAGGAA
TGAAGAAATTTTGAGGGACATTGGAGAGTGTGAGAATGAAATCAAAACCAAGCAAATGAGC
TTAAAGAAATGTCAAGAAGAAGTTTCGACCATTGAAAAAGACATGAAGGAGTACGATAGCG
ATAAAGGATCCAAGTTAAATGAATTAAAGAAGGAATTGAAACTATTGGCGAAAGAGCTGGA
GGAGCAGGAATCGGAGTCAGAACGTAAATATGACTTGTTTCAAAACTTGGAATTAGAAACA
GAGCAATTGAGCTCAGAACTAGATTCTAATAAGACGCTATTGCATAACCATTTGAAATCTA
TTGAAAGTTTGAAATTGGAAAATTCTGATTTGGAGGGAAAGATACGAGGTGTTGAAGACGA
CCTTGTAACAGTCCAGACAGAACTGAACGAAGAAAAGAAAAGGTTGATGGACATTGATGAT
GAACTAAATGAATTAGAAACATTGATAAAGAAAAAACAGGACGAGAAAAAAAGCAGTGAAT
TAGAACTACAAAAATTGGTCCATGACTTGAACAAATATAAGTCTAATACGAACAACATGGA
AAAGATAATTGAAGATCTGCGACAGAAACACGAATTTCTTGAGGATTTTGATCTGGTGAGA
AATATCGTCAAACAAAATGAGGGTATCGATTTGGATACTTACAGAGAAAGGAGTAAACAAT
TGAACGAGAAGTTTCAAGAGCTCAGAAAAAAAGTTAATCCAAATATTATGAATATGATAGA
AAATGTTGAGAAAAAGGAGGCAGCATTAAAAACAATGATTAAAACGATTGAAAAAGATAAG
ATGAAAATCCAAGAGACTATATCGAAGTTGAACGAATATAAAAGAGAAACTTTAGTCAAAA
CATGGGAGAAAGTGACACTTGATTTTGGTAATATTTTTGCAGACCTTTTACCAAATTCATT
TGCAAAATTGGTTCCATGCGAAGGTAAGGACGTAACGCAGGGTTTAGAGGTTAAAGTAAAG
CTTGGTAATATATGGAAGGAAAGTTTGATTGAATTGTCCGGTGGGCAAAGGTCGTTGATTG
CTTTGTCATTGATTATGGCATTGTTGCAATTTCGACCAGCGCCTATGTATATTTTGGATGA
AGTTGATGCTGCTCTTGATTTAAGTCATACGCAAAATATAGGTCATTTGATTAAAACAAGG
TTTAAAGGATCTCAGTTCATTGTAGTCTCGCTTAAAGAAGGTATGTTTGCCAATGCTAATA
GGGTCTTCAGGACGAGATTTCAAGATGGTACCTCCGTAGTTAGTATAATGTGATGGTTAGT
TTTCATAAGACAAATAAATATTGTAATGTAATCATATTTCAATAATTTTCTATTTGGCAGC
CAATAGAAAAGCTTGCGCATAGAAGAAAACTAAAAGTAAAAAAAAAATAGAAATGTTCAAG
ACAGGTTCAATAAATAGATATTTAGTTTTTATTACTATATTAATTTAGTAGACTTCTAAAA
TGTATCTTGATGCTTCCTTTAATTCTTCAATTGCGGCATCCAAGTCGACTTTGATGCCTCT
TTCCTCGGCGTCTTTAGCCAGAATGTCTTGCAAAGCTTGAGTAATATCTGGAACTGGCCAA
GTAGGGCCACACAAGTAAAATGAACCTTTATTATCAATCATTGCAGTTTTTAATTCATCCA
AATTCTCTTTGATACGATCTTGAATGTAAATTTTTTGAGGTTGGTCTCTTGAGAAAGCAGC
GCCGATGTGTGTGATAATACCTGCATCTTTGTAAGCCTCCCATAACTCACCATATAAATAT
TCTTCTCTTTTGTGTCTTGAACCTAGATATAGGAAGACTTCACCAATCTCATAACCTTGCT
GCTTTTGCCATAATTTCTCTTCAACAATGGCCTTGAATGGTGCCAAACCAGTACCTAAACC
ACTCATAATAACTGGTTGCTTTGGAGATGGTGGTAATTTCATAACAGATGGTTTAACGCTA
ACGACCAATTCTGAACCGACAGCAAGGTCTGAGATATACTTAGAAGCTTGACCGTACCTTT
TTCTTCCTTTATTATCCACCCAATCAACAACAACGATCAATAAATGAACTTCATTTGGATG
AACTTTCTGAGAGGAGGCAATTGAGTATTCTCTTCTCTTCAATGGTTCAATGATAGTAACA
AGTTCCTCAAGAGATGGGCGAACAGATGGGAACAATTCAAAAATGTCAGCATATGTATAAT
ACTCCACATCTTGAAATCTCTTCAAATCTACTGCACCGGCAGGAGTAACCAAATCCTCTAA
TTTTTTCTTCTCCTCTTCGTTAGAGGCATATGGAATCAATGATTCGTAAAATCTTTTTGGT
GGTTTACCGAAAATATCCAAATTTTCCACAAATGCTTGTAAGACGGTTCTTGTTTCTAACA
AATGGTGGTTGTCCTTGTTGGGGACTAAGACAACATCGGATTCATTTAGACCATAGAAGGT
TAAGAATTCTTTGACCAAAGATTCATTGTTTCTGGCATGAATACCGAGGGCTTCACCGATG
TCATAAGTCATTCCAGTACCAGAAATATCGAATTCAATATGGAAAATATATCTATCATAAT
CAGCAGGCGTAACACGTCTATTTTCTTTAACTTTCACGACGAAGTTCTTGACGGGTAAATC
GGGTCTTAGTTTATTCTCAACTTCATATGCCTCTTTGAAGGACAACTTCTTGGCAATATCA
GAGATCTCAGAGGTCTCAGGTAATGGTATTTCTTCAATGGTACTGTTATTTGGGAGGAAAG
ATGTTTCATTAACGAAAATTGGTAAAGCTGCAGGCTCTTCCTCATCCTCTTTCTTTTCAAT
GTTTATTTCAGAAAATTTAGTGTACAGCGCTAGCGGAACCTCACTGAGGAAGTTTTTGAAT
GCACCAGTGAGAAATTCAGAAATCGAGGCTGCTGAAATGTCTGCACCTGAATCAATGCTTT
TCCAGATACGGTTGGTACATTCTGCGACATCTAGACCGAAGGCCAATTTCCAGAAAACGGC
TTGGATAAACAAGGACAATTTGGACTCGTCGTTAGTGGTCTCACCATCGATGATAAACAAT
TTGATGTTTTTCTTCGCAATAGATATTAGGAATGATTCAGGAATTCCCAAATTCTTGACGT
AACTTTCTACAGAATTTAAATCCAAATCTTTAACTGCCTTTTGGGAAACCAACGCAATTGA
ACCTTGTTCTGCGACGGTAGCAGCTACGTCTAAATGCTTCAATAAACTGACATCTTCAACG
ACTGATAATTTCGTAGAATCGATGTTTGAAACAGGTATCTGTTCTTTCGAGGTCACAAATT
GAGCTTGGAAGGTACCAGCATTAGCCAAGTTATCAAATTTCGTTCTCAAAGACACAAATTT
CCCATCTTCCAAAGACAGAGCTTTCACAAGTTTGGAGGCAACATCAATATTGATACTCTTA
TCAGAGGCCCAATAAATGAATCCTTCGCCGAAAGATGAATCGGCATTGTAAGTGAATTCAG
GGATGAATGACGATACAATTGATTTGACAGCTTTTGGGGACCAAATGAAATCTGGTTGATA
GATGTACTCAGAAACGCTAATTGAGGTGCGGCCGTGGTAAAATAAGGCGGCTGAAACTTGA
GATCTCAAGAAAGAAGGCGAAGAACCATCCAAAGTTTGGCCTATAACAACAATTTGTTTGG
TAGTGGATGGAACGTGAGTGACAAACTTAGCAACGTTAAAAGGTAATGGCACTCTGACGTT
GATTAACCCGATTTTGGAATTATTACCACTAATCGCAGAGTTGAACAATTCGGATTCTAAA
GACCCATAAGTGATAAACACAGTTTCAGCATCCTGAGCACCAAAGTATTGGAAATTATGTA
GTCTCAATCCAGTCAATTCATTAAACTTATCCAAGACATCATCAAAGGCAGCATCTGGTGC
AATAACTTTGGATAGTTTTGCCAAAATAGATGCCTCAGGAACAGATTCGACCAACGGCAAG
ACGGTTTTCGAGTAGTTTAATCCGTCAAATAAATTGATAGCTCCGGAGTTATTACTGAAAG
TGGCAATCGCCAATGCCAGTAAGGCGACACTTTGTACCTCGTTAGCGGAAATCGGAGTCAC
GACACCATACTTCAGCTTGGAAGCAGCATCCAATGCGGTTACATAATCGTTGGTGACAGAG
CCGGTAGCATTGTCGTAGTTTAAAGCACCAACATTCAAAAGAAACTTACCATCATGAGAGA
CGGTTTTCAAAGAGTTAATGAAGTATGGCAGCGAAAACCCTGGAGCAACAATTGCTGTAGT
GTTCTTCAATCCATGAGAAAACCCTAAAGGAGCCAAACCAGCGCCAGATCTGATATCCAGC
TCTTGGAAAAATGGCTTCCCACGTGATTCGTTACCACGCTTTTCAGACCATTTTTTTAGAT
CTTGGTGTAGCAAATCGGGTTGAGAAAAGGACTTGTAAGCAAAAATGGAGTCCACGTTATT
GAACAGCACAGATGAAATGGCAGTTACGGGTGTACCATATTTTGGCAGTGAAGTTGCATTT
TTGGCCTCGCCAAAAGGATTGGTAGCAAACTCAACTGGCATCTCGTTGTATATTTGGGTGA
CCTCGAGGAAAAGCAGTTGAAAAAAACTATGTGCACCCCATCTAAACGAAACTATTTCCAA
TCAAAAGATGGTGGTCTCGAGAACTACTGCCCTCTGTTGCTTATATATACCTTTTGCTCGA
AGATGACTATGGGTTTCCGACGATTCATGAATGAGTCTTTTCTACGGCACCAAAAAAGCCA
CACCTGTGGGGTGAATTGTGGTCACGTGCTTCTATAAGCTCACGTGGTGTGGTATATCTTA
TTGGGAATGTTGATAGTGTTTTCTTTTAATACCTGTATACCAGAACCTTAAACATACGTAT
ATATTTAGATGCATTATTTGTGGAATATTTGCTTACATTTGGTGATTTCGCGAGATTGGGG
CAAGCCATATGCAAAGTCTTCCACAAAGAAAGTCCCCTTTCTGTCGAGAATATAAAGCTTG
TTGCCCTCTGGGTTAAACCGCAAAGTAGCTGATTCATAAGCCCTGTAGGCATTTGCCACGG
TTTCAACGAGGATTGTCCTTCTTTTTTCGTTGTTGTCCATCATGGTGGGGGCACACATGAT
GTAAACTGATCCGTTGCGGTCGAGGAAGGCAATTGCGTCGTTTCTTGGTGATATTTCGCAC
TTGTGAATCTTGCATCCAATCTCATCTACCCTTATAAGCATGGATGGTTGTGCCACGGTCC
GTACACCGTTAATTTGGGTGATTTTGGTGTTTATGACCAGTGGAGATGAATTGAATGCTGT
TGATGTGATACACATCAGATTTGGATTTCCTGGGAAAAGTTTTGTGTCAGTGATACCTTCA
GATTCTAAGGAAGTGTCTATGGACCGAACACTTTTCATTATCAGTCTTGGTTCGTTTATTT
TCTGCAAAGATATGATCAAGAACCGCGACTCTAGCGCGGTCGAACATGTCAGATACTTGGC
GTCGTGCGAAAGTTGTATGGTATTGATGGGATCTCTGTATGGAAGTGTTATGGTGATTGGT
GGGGGGAACTCGGGCTCCAAAGTCACTTTATTTCTGGTAATTTGTTGGATCACGACTAATG
CTTGTTCCGCGCCTGTATGTCTATCCTTTCCGGTGATTCCGTAGGCTATTATCTGCGACCT
TGGATCTATGTCTATGCATCGGATGGGGAATCTCGACACGTAGGTATAGATGAGTTTGCCG
TTTTGGTGTATGTCGTGTACATTAAGAATGTTTTGCGAACCCGATATTATCAAGAAATCAT
TGGAAAGTTTGCAAAAACGTTGGCTCCAGTTTTTCTTTTTCTTTTTTGACGCTTGAGAAGT
AGTGGAGAGTGAAGATGACGATTGCTCTGTTAGTTGGTTGAAGTTGGGACCATATTCTCCA
CTAGACTTGCCACATGATACTAGTTGAGGAGAGTTGTCCTTCGGATTAATCGAATAAATTT
CCCACTTGTGTTCAGTAATTAGAGCAAATTTGGTGCAATCGGGAGAAATGCTTTGGTTGAT
GAATAATTTGGATTTCGTCCCTAGGAATTTGGGGTGTGTGTTGAACTGAAATTTTTTTCTG
TACATGGGGAAACAGTTGGCAAAAAAGTACTCCTTTTCTTCGTCCAGATCATGTGCACTAT
TTGTTTGGTAGTTTGCTGTGGAAGGTATTGTAACGTCCGTAGACATCAAAGAGAAGTTGTT
ATCTATCGGCACAGTTCTTGTGTTCGAGGCATTATCCAGGATTTTCCAGTTCGCGTGGTCG
TCATAGTTGGGCTCGAGTAAGCTGCTTGAGTAATTCTCCTTAGTGGTGTGTTCTTCTTGAT
CACGGGTGGTGCCAGTCGTGAGTGGGTGGTCCGACCCTACCTCTGTATTCGCATTATGCAT
CTTCGAAGCCACAATATGGAAGAGTTCGAGCAGTGATGATTTCTCCTTAACTGTAGGGTCT
GATAGTGTCTTGTTATCAGCTTCTAGCCCAGCAGTGGAGGAAGAGCGCGATGGCGTTAGCG
ATAGTGATGATGATGATGGTGAAGTCTTTACTATAGCGGGGAGCTCATCGCTTTCGCTTTC
GCCCTGTCCGGTAGTACTTCTGAAGAAGTCAATCTGACGAGCCAAATCTCGCAGCGGCTTG
ATGGCTGAAAGTAGTCGAACATTTTCTCGCTGACAGATGGGACACGCAGTTTGCTTGTTCG
AAGTTTCCCTGCATAAATCATTGAATAGCGATTCAGATATACAGCAGCCACACGTAAGCAC
AGAGCAGTCTTTGACTATACCGTATTGCACATGTGATTCGTCAGTACCAGTTGCACCATCG
AGTGATAGCCGTTGCGGTAGATAGAGGTCGTGTTCTATATCGTCGAGCACCCTCGCTATAT
CCGTCTGGCGGCCCCACTTTTGTCTATGAGAGTGCATGAACGCCTATCAGTTGTGTATTTC
GTACCTATGTATGTGTGAGTGTGCGTGTGCTAAATTTTACGGGTATCTTTTCAGTGCTGAT
AAGGTAATCATTGATGACTACTGTAATGGTAATGTTAATAAGACGAATAACTCCTCCGCTT
GAAAAAGGTGTGAAAATCAAAAGTGCGCCTCATGAAATAATGATAAAGGAATCTTTATATA
GCAAAGTAATCAACAAAAACGACTCTCGGTAGCCAAGTTGGTTTAAGGCGCAAGACTGTAA
TTTACCACTACGAAATCTTGAGATCGGGCGTTCGACTCGCCCCCGGGAGATATTTTTTTCT
GAAATTTTTTTGGCTTTATTTTTTCATTAATACACCTGTGTTAGTTATGATTGCCACTAGC
TTATATACGTGACTTCTGTGACTTCTGTGACTACTGATGTGTTTTTAGTAGAATACAACTG
TTTTTTTCTGTAATGCGTTTTCACATATTGGCACCAGAAAGTGTCGTTACTTTATAAAGCA
AGCGACTAGAACAACAATCACACACACACACACACACACACACACACACACACACACACAC
ACACACACACACACACACAAGCTATGAGCCTGATAACGTGAGTCATTCGTTTTTTAGCCGA
TAGTAGAGATATGCATTTGAAGGCCATTGCTATTGTGTCAATCAAGAAAGCTGTATCACTT
TCAACGGGGAATGTACTTTTAGCACCATAAGTTTTTCTTCACTTGGTTCAAAGGTAAACAA
ATTGAAATTGAAACAATAATGTACCAAATATTTCCGATTCGTTCGAGGTATAATACGAAAC
AATTGCACAGAGGCTGGGACTACAAAGTACGCTTATAAAAAAAAAAAAAAAATGCGTAGGA
GTGTATACCTCGACAACACGATCGAGTTCCTGCGAGGCAGAGTATATCTCGGTGCATATGA
TTACACGCCGGAAGATACTGATGAGCTGGTGTTTTTTACCGTGGAGGACGCAATCTTTTAC
AACAGTTTCCATTTGGATTTCGGTCCCATGAACATTGGACATCTATATCGTTTTGCCGTTA
TTTTCCATGAAATCTTGAATGACCCAGAAAATGCCAATAAAGCCGTTGTTTTCTATTCATC
TGCATCGACCAGACAACGTGCTAACGCCGCATGTATGCTTTGCTGTTATATGATCCTCGTT
CAGGCATGGACTCCGCATCAAGTGCTTCAGCCGTTGGCGCAAGTAGACCCTCCCTTCATGC
CATTTAGAGATGCCGGTTATTCTAATGCGGATTTCGAAATCACAATTCAAGATGTGGTTTA
TGGCGTTTGGAGGGCTAAGGAAAAAGGCCTTATTGATTTGCATTCCTTCAATTTGGAGAGT
TACGAGAAATACGAACACGTGGAGTTTGGAGACTTCAATGTACTCACCCCAGATTTTATTG
CATTTGCGTCACCACAAGAGGACCATCCAAAGGGCTATCTCGCTACCAAATCTTCACATTT
GAACCAGCCGTTTAAGTCAGTTCTGAATTTTTTCGCCAACAATAACGTCCAATTAGTGGTA
AGGTTGAATTCTCATTTATATAATAAAAAGCATTTTGAAGACATTGGCATTCAACATTTGG
ATCTAATTTTCGAAGATGGTACATGTCCTGATCTTTCCATTGTAAAAAACTTTGTTGGTGC
TGCTGAAACGATAATTAAAAGGGGAGGTAAAATTGCTGTGCACTGTAAGGCTGGGCTAGGT
AGAACTGGTTGTTTAATTGGTGCTCACTTAATATACACGTATGGATTTACCGCTAACGAGT
GTATTGGCTTCTTAAGGTTTATAAGGCCGGGAATGGTCGTTGGCCCTCAACAGCATTGGTT
ATATTTACACCAGAATGATTTTAGAGAATGGAAGTACACAACCAGAATTTCTTTGAAGCCT
AGTGAGGCCATTGGCGGCTTATATCCCTTAATAAGTTTAGAAGAATACCGCTTACAAAAAA
AGAAACTTAAAGACGACAAGAGGGTTGCGCAAAATAACATTGAAGGTGAATTAAGAGATTT
AACCATGACGCCGCCATCCAACGGTCATGGGGCGCTTAGTGCCAGAAATTCGAGCCAACCT
TCTACGGCGAATAATGGAAGTAATTCATTCAAGAGCTCAGCCGTCCCACAGACTTCGCCTG
GTCAGCCGAGAAAGGGCCAAAACGGTTCTAATACTATAGAAGATATCAACAATAATCGTAA
TCCAACTTCCCATGCGAATAGGAAGGTAGTAATAGAAAGCAACAACTCAGATGACGAATCC
ATGCAGGATACCAACGGCACAAGTAATCATTATCCCAAAGTTTCGCGCAAGAAAAATGATA
TCTCCTCTGCTTCATCGTCCCGAATGGAAGATAACGAACCCAGCGCAACGAACATCAATAA
TGCCGCAGATGATACCATACTAAGACAACTATTGCCCAAGAATAGGAGAGTAACGTCAGGG
AGAAGGACTACAAGCGCCGCCGGTGGTATAAGAAAAATAAGTGGCTCCATCAAGAAATAAT
TTATTTCATTTTTATATATATATATATCATATAATAAAAAAACTTACTAATAATAACCTTG
AAAAGTTTTATGCCATTTTTCCAGTGTCCCTTCTCGCTGTCTTTTCGAAAGAGTCATATGT
ATACCGGCAATAGTAACTTGCCTGATTTATGCATAATGCCGTTGTATTTGCTAGCCAGTTT
TCCACCGCTGTCTGTGGGTTGCGACCATGCTACCTGGTACCTAGGAATAACTTCACCGTAA
ACAATATTTTCTCTTGCAACGTCAATCAATTTGGTTGCGATACCCAACTTCCTTGCTGTCC
TGCACACCCAAATTCTCGATATGCCAATCTTAAAATCGGGGTACACATTCTGTACCAATCT
TCTAGAATCATAAACCATCCAACGTCCACGACTAGATGTTTTACCATTGCCCCCATAAAGG
TTCTCTATAATTATTATTCCGACCGCCCTGTCATTTCTTATGTATACAAACGCTTTGCCTT
TTTCTTCTGTGGTACTGTTCCAAATGACATTCTCATCGTGTGGCGCATTCAGCTCGTTATT
CACTAGTGTCATTATCTCCGTCATGGCTCGGACTTCACCATTCGACTTATCTGGTCTCACA
TATACAATCTTCTCCTCCTGATGGGTAATAGACGGACTACTTTTTTTCAAAGGTGAGGAGT
TCAATGGCGTTATTGTCCCTGTCGATCTTGATAGATGCACCGTCCTTGAATGGTTTCGCTC
TGTGTATACTATAGAACCCCAATTCGGCGACCATTTACGTCCATGCAGCTGTAAAGTGTGG
TATTTCTCGTGGATGGCGCGATCTTCTATTGATGTCGAGGAATATGACATCTCACATTTAT
CACACTTGACTATTTTATTCGATTTCGAACCATTATTAACTTGCAATTTAGACTGGATAAG
ATTTGGTTTACTGCCCGCTTTTCTCTGCGATTTCCTAGCTTTCATTTTGTGCAACGATTTA
TATTCTGTTGAACCCTAATATGTAAACATAGATATATGTTGATGTCCGTTGTAGCTGGCAT
CTCCTTATGTATTATTACTGATTACAGTACGCGAAAGGCTTTTTTTCTATTACGCGTTGAC
GTTAAATTTCATTTGTTAAGATTCTTCCCTAAGTCGAAGGATGATCAAGGCGGCAGGAGGT
TTCAACATGCCAACAATGGAAGTGGTTAAGAGACGTTTTCTGGTTTCTGGGCAGCTGTTAC
ATAGAATCTCTGATTTACATGCTCAAGTATTCGCAAAGATCGGTATGATGGGAAAATAGGT
GAATTTTGGGATAATGACTGAGATTATACCGTTGTTAATGCTATAATATTAATTATACAGA
ATATATTAGAAGTTCTCCTCGAGGATATGGGAACCCACAGAAGCGAATCGATGTTTCTACA
TAAAAGAAAAAAATAATCTCATTTTATCTTCGGTTTTGAATCTTTTCATTTTTTTTTCCTA
TTACATTATCAATTCTGGCATTTCAGTGTTTATAAAAAGATCAAATTGCTGTTTGAAACTC
ATTGCGCTAATTCCATAATTTTGCACCATGTATGCTCATGACTCCATATAGGACAACATAC
TGGTAGGAATATTATCAAGTGAACGATAACGGTTCTTCTCCCAACAAGAAGTAAGCCTGGT
GAGTGTATTTTGAAGCTTTTTGGAGGGGCGGCCACGGAATAAGATATGAACACATACTGGC
AATTGGGCTGAGATCTGATTACATTGTCGACAGATTCCCATGAAGGTGTTTGAGAGAATTT
TGATTGAGTCGTTATACAAATTGCTGTGGACACGTACGCATAAAGTAGTTCGGGCAGCTAT
GTTTGCCACGTAGTAGCTACAATATTAAGCATAGCAGACTAAATGCAATTGGCTGTGTTGA
AAGAAACTTCTGAACTGAGATTCAAGTAACGTGATTGTGTGCGCCATTTTACACAGGCTGC
GCGGCAAATCAAAACCAAAGATACTTCTCCGGAGGTATACGTGTTGCATTTTCAACAGACT
ATACGAGTTTTTTCTGATCGTTGTATATTTAAGTGCAGCTTGGACTTACAAGCTCTATACT
AGGATAATGATCTCATTGGATTCAAGAGAAAGAAACTCTATACTGGCGCCAAATTAGCAGT
GTCAAATTTCGAAAAGGTGATGACGCCCTATGCAGTAGCAATTACCGTGGCCTTACTAATT
GTAACAGTGAGCGCACTCCAGGTCAACAATTCATGTGTCGCTTTTCCGCCATCAAATCTCA
GAGGCAAAAATGGAGACGGTACTAATGAACAGTATGCAACTGCACTACTTTCTATTCCCTG
GAATGGACCTCCTGAGTCATTGAGGGATATTAATCTTATTGAACTCGAACCGCAAGTTGCA
CTCTATTTGCTCGAAAATTATATTAACCATTACTACAACACCACAAGAGACAATAAGTGCC
CTAATAACCACTACCTAATGGGAGGGCAGTTGGGTAGCTCATCGGATAATAGGAGTTTGAA
CGATCCGCAAACGATGCTATGGCCGGAAAAGAAGGAAGACGAAAAAAACTGCCAAGAAACT
TTTAAAGGGGCCTGTTCGTGTACCAAAAGGTTTTGCAAGGGTTATTTCTCTGTAAATATTT
TTGGGATAAACCTGAATATATCTTATAGCTCTGGAAAGTGATTGACATGTCATTTTTTGGA
AATTAGTTATAGATACATAGAATATACTAAAGAATTCTCCTTGAAGACCATGGTCACCGAA
AATTTCACAGAATACTACAAACTATTCTCTTATTGATGTTTCTCCTTAACACCCAGGGTGC
TTTAGCTACAATGAAGTTAATAGCAATATCTATATGGTTGCACTGGCCTCTAGCTGCGAAT
ACGATAATACGAATGCGTAGGTAAATGATAATTATCATCTATCGATTAGTGTTTCTTCCTA
CTAATATATCATTATATGGGTATAAGAAGATGGCATAAAAGTTGAGAAACAACCATCGGAT
TTAATGGAGGCTGAAATGCAAGGATTGGTAATGGAATAGGATAATGAATGACAGCATATAA
AATGGAGGAAGAGGTGATAATATTATTACGTAGAATTCTCTTTTTTGGATTCAGGATCAGT
GAGGACAGCTTCTAGTATATTCTGCATACCTAAATGCTATTCTTTTTTTTATCAATTTGAT
TTACTAAATGCTATTTATCCCAAATAATCCATATAAGATTTTAATCTAGATGGAGGGTAAA
AGCGCGGAAACATGAGTGTAAACTGATTGTGCAGATATTTACACATTTGAGTAGCTCGTCA
AGGGCAATCAAGCTTTCAATCTTGCCGGTTTCATACATGTTGATAAGCTAATGAAACTACT
AATGTCTTGCTGTAAAGTAAACCTGTATCATTTCTGTTTGGAAGATTTCAACAAACGTTCG
GGCGTGTGGCGTAGTCGGTAGCGCGCTCCCTTAGCATGGGAGAGGTCTCCGGTTCGATTCC
GGACTCGTCCATTTAAATTTTTTTATTTTTTTTGTCAAATCTCTCTATCTATAGAGATAAT
CTCTATCAACTCAAATGATACTGGATATTATATGTACATTTTCCATTTCCCGTACAATCTT
TCCCTTTCAAACACATTTTAGTACTTCTTGATACGTACAATTCAGTAAAAATCCTCGAGGT
CATGCACTCACACCATTCACACTCCGGTGACTATAGTGCCCACGGTACGGACCCTTTGGAT
TCCGTGGTCGATCAAGTGGTCAACCTCAACTTTCACACGTACTGTTTGACAGAGCACATAC
CAAGAATTGAGGCCAAGTTTATATACCCCGAAGAGCAGTCATTGGGCAAGAATCCTGAGGA
AGTCATAACCAAGCTAGAAACATCGTTCAAGAATTTCATGAGTCATGCGCAAGAAATCAAG
ACTCGTTATGCTGATAGACCCGATGTGCGGACTAAATTCATTATAGGAATGGAGATCGAAA
GTTGTGACATGGCTCATATCGAATATGCAAAGCGACTCATGAAGGAGAATAATGATATTTT
GAAGTTTTGTGTGGGTTCGGTCCATCACGTCAACGGGATCCCTATTGATTTCGACCAACAA
CAATGGTACAATTCATTGCATTCCTTCAATGATAATTTGAAACATTTTCTCCTGTCTTACT
TCCAATCACAGTACGAAATGCTGATCAATATTAAACCGTTGGTCGTGGGTCACTTCGACCT
TTACAAATTATTTTTGCCCAATGACATGCTAGTAAACCAGAAATCGGGCAACTGCAACGAA
GAAACCGGAGTTCCTGTAGCTTCACTGGACGTCATCAGTGAATGGCCAGAAATATACGATG
CAGTTGTAAGAAATTTACAATTTATAGACTCCTATGGCGGCGCAATTGAAATCAATACGTC
CGCATTAAGAAAGCGCCTCGAGGAGCCGTACCCCAGCAAAACCTTATGTAATCTGGTCAAG
AAGCACTGTGGATCCAGATTTGTTCTAAGTGATGACGCACACGGCGTGGCGCAAGTGGGTG
TGTGCTATGACAAGGTAAAGAAATACATAGTAGACGTGCTACAATTAGAGTATATTTGCTA
CCTTGAGGAAAGCCAATCACCAGAGAATCTGTTAACTGTAAAGAGATTACCCATTTCGCAA
TTCGTTAATGATCCCTTTTGGGCCAATATATAATCTGATTATCTTGAACTGGATGTACATA
AAAAAAAACTGTCATATAAACTCATGTACAGCTGTGTAGAAGTGAATGATCTTTCCAAGAA
AAAAATTTCACACTGAATTGATTGAATTGACTGCTCATTTTATATTGGGTGCCCAAATTGT
CTTTCTTTATTGTTCGTTTAGTAGCAGCACCCTGTTTGCTCGCCGACTCGGCCGCATCTGG
AAGTTCAACATGAAAGAGTATAAACTATCGAAGAAATCTAGAACGGCTTTGGATCACGGGT
GGCAAAGAAATCAAAAACAAAAGCTGTATCACACGCAATGGGTATTAACAATCCTATTCCA
AGGAGTTTAAAGAGTGAGACAAAGTATGTTTTATACGGGTTTGGCTGGGAAACCTTTAAAA
AAGTTCTCCCTTAATTTGTTCATCATTTACTAACTAGTAATAAACAATTAATAAAGAAAAG
CAGCGAAGATTTTGGCTAGTTTTGTCAAACCAAACCAAGTTTTTGGTGCGGACCAAGTCAT
TCCTCCAGACGTTTTGAAAAGAGCTAAAGGGTTGGCTATCATAACGATCTTAAAAGCAGGT
TTTCTATTTTCAGGTAGAGCTGGTTCTGGTGTGATTGTCGCAAGATTAAAGGATGGTACTT
GGTCAGCTCCATCTGCCATTGCCATGGCAGGTGCTGGTGCCGGTGGGATGGTTGGTATAGA
ATTGACTGATTTTGTTTTCATTTTAAATACTCAGGATGCTGTTAAGTCGTTTTCTGAATTT
GGGACCATCACGTTGGGTGGTAACGTCTCCGTTTCTGCTGGGCCTCTTGGTAGAAGTGCAG
AAGCAGCTGCATCAGCCTCCGCCGGTGGTGTGGCTGCAGTTTTTGCCTATTCTAAGAGTAA
AGGTCTATTTGCAGGGGTTTCTGTGGAAGGTTCGGCTATTATAGAAAGAAGAGAGGCTAAC
AGAAAATTTTATGGTGACAATTGTACCGCGAAAATGATTTTGTCTGGTAGGATAAGACCGC
CTCCAGCAGTTGATCCATTGTTTCGTGTTTTAGAGTCCAGGGCGTTTAATTACAGACCCTC
CAACGGTGGTCGTGGCAGTTTCGATGACGACGAAGACGATTACTATGACGACGACGATTAC
TATAATGACATTCCTAGTTCATTCAGTTCTACAGATGCTTCCTCCACTAGACCTAACACAA
GATCCACAAGGAGAAGAGCCCAAAGCGGTTCTCGTTATACGTTCGACGATGATGATGACGA
TGATGATTATGGTACTGGCTATTCAAGGAATTCAAGACTGGCTCCTACCAACAGTGGCGGT
AGTGGTGGTAAATTGGATGACCCATCTGGAGCTTCAAGTTATTATGCCAGCCACAGAAGAT
CAGGAACTGCTCAGTCAAGGGCTCGTTCTTCAAGAAATCGTTGGGCTGATGATGAATACGA
TGATTATGATGATGATTATGAATCCGGGTATAGACGCGGGAATGGAAGAGATAGGACAAAA
GACCGTGAAGTCGATGACTTGTCGAACAGATTTTCTAAATCTAGAATCTCGTCCGCTTCAA
CACCGCAAACTAGTCAGGGCAGATTCACTGCTCCAACATCCCCATCCACGTCTTCTCCAAA
GGCCGTGGCATTATATAGCTTTGCAGGAGAAGAGTCCGGAGATTTACCATTCAGAAAGGGT
GACGTGATCACAATTTTGAAAAAATCAGATTCTCAAAATGACTGGTGGACCGGAAGAGTCA
ACGGTAGAGAAGGTATATTCCCAGCAAATTACGTTGAACTAGTTTAAAAAATTTGAAGGAG
AGTAAAGAATACGAGAAACGTTATTGATTTACACTTATACCTTTTGCCTTACAGTTTATCA
GCACTCGGACCTAAATACATATCATATAGCAGACGGCGTCCCTCTGTCTATCCTTTTAAGA
ATTTTTTCCATAATAATAATTTTTAATAATATCTAAATATAACGAAAAAGATTGAATTAGT
GTAAATAAAAAAAATAAATAAGGAAAACTCTAGCTAAATTAACAAAGAGACATTCATCTTT
TAAATCCTAACGAGCTTGCAGCCTCTTCAATTTGTTTTTGCAATACACCTTCATGATATGG
ACTACTATTTAGCAACGATAAAAATTTGTCCAATATTAACACATCGCGATTCCAATAAGTG
TCGAATATATACTCAGCTATTCCGTGCACATTTTCGTCTCTAGTGGCACTTGGAAATCTCA
TGAAATCTATACCTCTTCTTACTTGCTTTTCGAATGTTTCCAAAACTTTCTTATTGAAATT
TTTATTCTTTATTAGTGATCTTGTGCTGCTATTCATTGACGAAAGATCTCTCATGTGTGGG
GAGTTCAAACTATTCGCATGTGAGTACTGGTAATATGGGGTAATTTGTGGATGAGAAGAGG
TGTGTATATTGCGCATTCCATAACCATCATGATATTTAGGTGCATTATTTTGTCTTTCCCA
AGATGTCGTGACGATGCTTCCTCCTACTAAACGGTTATTCAAAAAGTTAAATATTCTCGTA
GCATCTTCAAAATTCCTGAATTTGATGAACCCAGAATATGTAGAAGAATTTTCGTCATATC
CATCTATCTGAATCTTGAACGGTCTAATATTTTCTTGGTGACATAAATATTTAAGAAATTC
CTTATTGCAGACAGCGCTTAAATTTTCCAGGAAAAGTGTAGATATTTTTTGAGATTCTATA
AATTTGGCTCTTTCTTCTTTATCCTGTGCCCTGGTTACTAAAAGCTTTTTACCTCTGAAAT
AAAAATTATTGTAGCGTTTAATTGCCTTTTCTGAGTCACTGCTATTTTTATATGTAACAAA
TGCCCAAAGATATTTAACTTTAGTGGCATTGGATAGATAAATTGACTTAATTGGACCCACT
TCACTGAAGAAATTTAAAATATCATCCCTTGTAGTTATTGTTGGAAGGTTTTTGATGAATA
TAGAATTTTGGGATGAAGAGTAAATATTTTTAGATTCCTTATCATTCCCCTTGGAGTGTTT
CTCATTCAAAGATTGCTCTTTTTCAATAATTGTTTCCGCATCTAATCGTGATTTTTGTGTT
TCAAAATTTGGAACACTTCTGACCTCTTTATCAAAATGTATTCCACATAGAATTTTCTTAC
CAAAAAAACTGGTATTATTGTACATTTTGATCACATTTCTCGCAGTTTTTTCGTCCTCAAA
GTAAACAAATCCTATATCTTTCCTAGAGTCTAATTTGCATGATAGAATTTTACCATATCTA
GAAAACGTATCATAGAATACTCTTGTTGTTAATAATGGATTATTTAGAGGTAGATTAGAGA
AAAAGACATTAGTGCCGAAATTCTTTCTAAACGTTGTATTCCTCAATGATGGCATAATCCT
AATTTCTTTACCATTAACCTTCGTGTAATTTAATTCTTCCATAGCCTTTTCAGCTTCTTCT
TTGTCTTCAAAATTTAAGTAACCATGGCCCAGTGATTTTTTTGTCACTGAATCAAGACAAA
CTTTAGCAGAGACAAAAGAGGGATATTTTTTGAAGATCCCTTTTAAAGTTTCTTCAGTAAC
TGTTTCATGGAGGTCACCAATGAATAGCGGAACTAGTTTTTTACTTTCAAAACTTTTCAAT
TTTCCATTCTTGTGACCGGATTTGTTGTTGTTAATTCTCAAAAATTCAGGTGAATCAGAAT
GGCTCGAACTTGACGATCTGGATGTTTTTTCGTGGTAGTCGTCTGGCCTAATAGGAGTAAC
TACGGGGTTAAATGATATTTTCTTTTCTTGATCTTTTTTTACTTTCAAATCCTGGTTTTTC
AAAATATTCAGGGGAACCATACTGAGTATAGAAGGTTTTTTGTTTGAAATAGAATACATGT
TTCCTCTTGTAGGTTGAAATTTTTTTTGTGATACTGATTCTCTCGTTATTATTGGTTCGTT
CAATTAATGAATAATTAGTTTGATTATTTTCCTCTTTATTTGACCTTAGGAACAGTTTTTA
AGGTATACTCTGAACTGCAAATTTTTGTCATAACTCTTGGTAATCAAGGCTAGAAGTGTAC
TATTTTTGCTTTCTGCACAAGGCTTTTTCTTCGGTACGACACAAAAACAACTATTGTGTCG
CAGTCCATAGAAGGAGCAAGAAAAAAGAATGTCTTTAAAGGCGAATGTGATTCTATGCTTT
CTAGTACCTACTGTGCCGAATAATGTGTAAGTCTCAAAATTCTTTTCTTCCAAAGCATATC
CATAATATTTACCTTACGCTGGGTATTTTTTTTTTGGTCACTCCAGATCTAGTTTTTTAAA
ACTTGATCCCAACGTAACTAAATATAAACAAGACAAAGCTCGAAATAATATAATGTAATTT
AGCGAATGTAGTGTTTATATCACCACATTTGGAGAATGTACAATGAATAGTTTCTCTGTCT
CTAATGGAATAAGAATTTAATTTCAAGATTTAATTACTTTATGGTGGACCATTTATCTTAT
GATATCTAGCAAATCAAAGGATCCCTCAAACTGAAAACCAATAGCAGGATCGACCTGACTC
TTTTCAACAATGCAGTGGATTTTTTTGAACTTATACTGCCGCACGCCAAACATTGCATTTA
TCCCTTTTTCTTTAAAATGCCAGTTAGAGTGCGTAAATGCTATATACATCACTTTCTATAT
GAAACTATACAAGCTTAATGCACGAGCCGAAACAATATCGGCGACTATCGTTTGTTACCCT
TTGATAGAAAACCTCCCATAAACCCAGCTAAAGAAGTAGCCCTCCGTCTTGTTGGTGACCT
TTTCATACTATTACTGGATGGGTTATTCGAAGTTTTCGAAGTTAACTCATTAAGTGTATTA
AGAGATACCCCACTAGAACTACTTCTAGAGCCATTAATTATGGAAATAGGGGAAGCAGTGC
TACTCATAAAACTAGAGGAATGAAAGCTAGTTGGTATAGAAGATGACAATGTTGTCGAAGA
GTTCCTGGAATGTACCCTACTGGGTTTTCTTGGTTGCACATTTTGTATCGCACAAGGGTAG
GAAGGAGGAAGGTCCTCACCAATGATATCATATTTCATTGCCTTGCCATACGATGGAACCT
TGTTCAGGTTTTGAGTCTCTGGATAATTTAAGCCCGAGGGCACTGGTAACACTTCATGGGC
TGACACGCTTGGGGCTGGGGATCTTGAAAGTAAAACAGGTGATACGTTACTATGTACTCCT
GGCACAGAGCCACTATTGGGACCAAGAGCACTCTGAGGTAAGATTCTCTCCGTGCCATCCT
CTGGTGCTGGAACGTTTAGTAATGGAGATAGCGATCTGGAAGCGGCAGCAGACGAGGCAGA
CGGTGGTAGCCCTAGATTGTCACGTTGATTTCTAATTTTTGTCAACCGTATACGTAAATCT
TCTAAATCCTGTTGCTGATCCTCGACAGTCGAACATTCGCTTCCCAAAGGAGTACATGTTC
CAGACGTTTCCACAGCCGTGCGAGTGAAAGAACCGCTATAAAGACGATCATATACGTGCAT
TTCATAATTTGGGGGCGTCATCAAGTCTGAAATGGTAGGAACAGAGCCACCGCTACGCATA
TCCGCTAATAATTCCAACCCTGTGACTGATGCTGATCTAGAAAACAGATATTCCTCTTCCT
CTTCTTGTGATGAGTTTTCGTCTTTCTGGTTAGTGGTGCTAAAAAGCGAATACAAATTCGA
GGATGACAATGGTTTTATTGAAAGTGCCACAAATGGTGAAATAAAAAGTTGAATCGGTAAG
GACGCTCTTAACTCAGATTTATGACCATCTGGGTTAATTAGGATGATGAAAAATTTGAGCT
TATGGCGAACCTTAATGTTAGAGCGGACATCACAATCTTGCACACAGTTTGATAAGCTGTT
CGGGATTTGCAGGATGGTATCAATCTCCCACTTGTCTTGGAATGAATGATCAGGCTGAAAA
AAGGGGTTATTTACAAAGCAACCATTACCATTAAATTCTCCAGATGACTCGTTCAAGGGAT
CTTCAAGATTTAGTTCTGTCACTTGCCTATTTTCAGAAATTACTGGAGGGAAGGGGTCACA
ATATTGATAATTCTCAAATAATACGACTTTGATTGAGCCCAATTTCAAACCTTTCGAAAGA
GGTACAATGGAAATATTTATAGGGGTGGCTGAACCAATAGCTACGGCTTTGTTGGGTACTG
AAATAGAATAATCCACTTTGTCGGGCCATGAGTTATCTACACAAACAGTTTCTGATAACTC
CACTGCTGCGGGTGAAATGGTTCTCAGAACTCTAATATTTTTCCTACAGATCAAATCACTA
TAATTTTTGCTGCGTTCAATAACGGATTCCATGCTATATGTCACGAAGCAATTTGGCAAAG
ATTCTACGCTCTCTGGTAACGAACCAGGCAAAATAGCACTAAAGGGAAAATCGTAGTTGCC
CTTATCTAAAGTACATGAAGAGGGTGAGGAGGACCCCTTTAAAGACTTCAAGGAACTTGTG
GACTGAGCTCTTTGGCGAGTGCCCAAGATATTACTTGATGAGCTACTGCCCGCAAGGCCAG
ATTGCCCTCTTAAACCACTCAGATACTCCTTGAGGTTAACATTATCCCATGCGTAATTATA
AAAAACTTTGTTGTACTTTCTGATCTTTGGCGGCGATGAAGACAACGACGAAGAACTAGCG
TCCTGGGGCCTCTCTAATGGTACGTCTATTTGTATCTTCCCATAAAGTCTCAATGATATGC
TTTTGATCTGCATGGGTTCGTTAATCGATAAAACGATGCAACCAGATAAAAGCACCGAGGG
GGCCTCGTTTGGAGGACCTTTGAGGAGTATTACATCGTTGTCAACATTTTTAAGTCTGATA
TCGAAAAGCAGAGGCTTTTTCTTAGTTGATTTACCGCTACTGAAGCCCATGTCGAACTTTT
TGTATTTTTATTTTGCTAAGAGAGCTGCCTCTATGTAGCAACAATAGATATTGGCTCTTTA
TCAACGCCAATTATATAAACGAAAATAGCAAAAGGGTTTATACGCACTTTAAAACACCCTG
ATTCATCTATTAGCCGTATAGAGAATATACCGCATCACAAGTGATTTACCCGCGTGAAGTT
AACTCTTCCGAGGAATCAAATACCAACTGATCCAAATTCGTAATCAACAGGGCTAAGCCGG
AAGGAGGCTTCGTAGCGTAGTAACGTCACTCCAGTGATCCTTTTTCGACAAACAAATACTC
GATCCATGAAAGCCATTTTTTTGAATTTTTATATCGAAAATTTCCCCTTTAGGCGAGTTCT
ATTGTTTTAAATAAAAACACCGCAACAAGATAATGGTGACGAAAATATTATGCAAAAGGAT
AGATTATACGCAGGAGTTTATATAAACTATATTGTGTATGCGTTGTGACGTACGGAAGGCA
GCGCGAGACACTTCCGTGATCAATCCATCAAGATGGAATACTGTGACAATATTAAGCAATC
GCCGCCTCTCTCCGGGTCCATAACAAAGTTGTATAGGTATCCATCCGAGGAAACGACCCTG
ATGGGGACCATCTTCATAACAGGCTCATGGTAGGACTCTGTACTTGCGGAATTGCCAGTTT
CGAAGAGTTCCGGATACTCGGATGTGTCTATATCTATTGGAGAGCCTATACTTGATATGGT
CATTACATGGGAATTGGTTTCAACGGGAAGTTTCAAAGACGCAAAATGGCGCGAGGATTCC
AACAACGATGTAACTTTGATGGGGAAAATCTGACCCAATGTTCTGGCAGCTCTTCGGGATA
GCTTTTGAGAAGAGTAACGTATCATCCTACCCATTGTCTTTCTTGATGCATCCACATATGG
TTCTCTTGCGAGTCTTGTCGGGTTTTCCTCGTCACTCAGCGCATCGATACTGGTGGTATCG
AGCGATGAATCATCGGCTGCAGCTTCTTCCATGTTGCTATCATCGCTGTCTAGTTTATTGT
TGCTCATTGAATGCCCCAATTTGAAGATATGCACGGTTTTGGAAGAGCCGGTAACCGCCAA
GTACTGGCTATCTTCACTGAATGATATGGAGTAAATTCTTGTCGCGTACGTCCCTCTCCTG
AATTGGTAGATCTTATCACCCGTTTCAATGTCAAAGACCCTGATGATAGTACCTTTATCAG
AGGCGGTAGCCATTAGTGTCCCATCAAAACTAATTGCCATTGCAGCAATCTCGCCCTTATG
AGCTTCGATGACCATGGTTGGCTGTAATGTTTCCAAGTTGAATACGATCACATCACCATTC
TTTATTATACTGCTGTTACCGCCGTTACTGCTTGTTGGATCCGCATCATCCCTCTTAGTAA
AGCTCGAATACTGATCCAAGTCGCTAATGTCACTATGGCCAGCATCTTGCTGATCTCTCTT
GAAACTGGTCTCTGTGTTGCCACCAACTGACAATGTGATATTGTTTGTGGTGGCATGAGCT
TTAATTTCGGAGTTAATAACTTTTGGTGGTGATGGATACACTAAATAGCTGTTGGCTACCG
AAGGAGACATAGCCATAAGGCCACGTGGGTTAGGGTTTGTTTCTATAGTATGCAATAGTCT
CATGGTGTTGATATCATAAATATAAATCTGCTCTTGTAAAAGTACCACCAATCGAGACTTA
TTCATTTTCACACTCAGAATAGAAGTAGGGAAAGTCACCTCACAGATAATAGAATGTTTTT
TTGTGTTGATTATACGCAATCTCCTTGGTGAAAGCGCAGGTTGATCGCCTATCCCAACGAG
GGCTAGTAACGAGGTGGAGAACAACATCTCGACGATAGCATAGCCCCCACTGTCCTCTGAA
TAAAATTTTCCGAAGGGCTCACAATTGAATATTTTGAAACCTTTCGACGTTCCAAGGGAAA
TACACGTTCCGGTTTGATTGAAATTAATAAAGTTGATAGTAGGTGATGAATCAGACATTGT
CAGGCCGAAGAAGAAAAGGATACAGAGTTAACTGGAACACTATTACTAACTGATTAATAAG
GGAGGGTCGTGAACGAAGGCAATGACCACTGCTGAGTTACCAATATAAAGCGGAATAACGA
TGCCTTATGACATTATTAACATCTAATTGAGAAAGCCCTTAATAAAGAAAAGCGCGAGTAA
GAAAATGAAAAAAAAAAAATAAAAGCCAAATACTTAAAGTTCAATTAATAGAAGTAACTTA
TCGTCTTTTGTCATTATATTGTCGCACTTCCGAATGATTTACTTGCAGAAAGTAGTCGAAG
AGCTTTGTAATTCAGTTTTTATACTTAGGGGTGACTCTTTTTGCTAGCTCCCCATTCGAAA
ACCATCTTCTTTCTTGAGTCAGTGCTTATGCATATTGTGCGAATACAACTTATGACCCTAA
ATTTGATTGATTACCGTTTATTTCGCAAGTATTTCTTACTCTTTATGTAAGAACAAGTAAT
CGCAATATTGTTAAGTATTGCTCAGTTGGATTGAGTTCAAGAAAGTGTCCATAGACAAGCG
CAAAACCTATTCCTCTCAACAACCGCAGGTGGTTCTGGGGAACGCATGTTTAGCGTTGTCA
CATACTAGTCTAATTTATGCATTCGGATAACTACGTTAAGCGGTGGTAGTGCATGAATCGC
ATATCTTCTACGTAGCCATACCACGAACTCACCATCATCTTTTCATAGCTCGCTATGTGTT
ACTGTGTACATGTGTCAGATGGTCTGAAGCAAAGATTACAGCCAGGCGATGCTTGCATAAG
TGAAGTATTCTTTTTTATAGATATCACGTAGAAATATTGCGTCGCTTCTCTAAATTCAGTA
TAATAACTGCGCAAGGAAATATCTAAGTAAGTGTGCCCACGAACAAGAAGGTTACAGTGAA
[truncated: 11,801,963 more chars]
