# Supplementary material for: High-quality genome (re)assembly using chromosomal contact data
Source: Nat Commun. 2014 Dec 17;5:5695. doi: 10.1038/ncomms6695 (PMC4284522; doi:10.1038/ncomms6695)
Supplement: Supplementary Data 5 — List of the 2,917 de novo contigs of chromosome 14 from sequencing 28 libraries downloaded from the GAGE competition website used for initializing GRAAL [file ncomms6695-s7.txt]

contig	length_kb	n_frags	cumul_length
contig_2	13384	1	0
contig_4	21134	1	1
contig_6	7615	2	2
contig_12	16084	2	4
contig_14	3689	1	6
contig_15	23617	1	7
contig_16	9528	1	8
contig_26	9264	1	9
contig_27	32408	4	10
contig_35	547	1	14
contig_39	16414	3	15
contig_40	1212	2	18
contig_41	1213	1	20
contig_44	1222	1	21
contig_50	1931	1	22
contig_55	30147	2	23
contig_59	51824	3	25
contig_63	45980	4	28
contig_64	440	1	32
contig_66	14705	1	33
contig_68	434	1	34
contig_70	38933	2	35
contig_73	9250	1	37
contig_75	95750	5	38
contig_78	44470	4	43
contig_79	1333	2	47
contig_81	1338	1	49
contig_83	45630	4	50
contig_84	1347	1	54
contig_87	8844	2	55
contig_94	3892	1	57
contig_98	6869	1	58
contig_108	82654	8	59
contig_109	1412	1	67
contig_120	15153	1	68
contig_121	7551	1	69
contig_125	38520	4	70
contig_126	8652	1	74
contig_130	33913	1	75
contig_132	29630	2	76
contig_139	21714	2	78
contig_143	26374	1	80
contig_144	61831	3	81
contig_145	877	1	84
contig_148	3805	1	85
contig_150	481	1	86
contig_151	1574	2	87
contig_159	81611	10	89
contig_162	3875	1	99
contig_165	5744	2	100
contig_166	1656	2	102
contig_171	41742	4	104
contig_180	1396	1	108
contig_181	185032	18	109
contig_182	9223	2	127
contig_185	9514	1	129
contig_186	2777	1	130
contig_188	43767	4	131
contig_196	1802	2	135
contig_198	12504	1	137
contig_201	16263	2	138
contig_203	11459	1	140
contig_206	17970	3	141
contig_213	916	1	144
contig_214	1883	1	145
contig_215	1278	1	146
contig_217	55387	5	147
contig_218	14602	2	152
contig_225	17991	2	154
contig_228	1241	1	156
contig_230	9828	2	157
contig_234	13061	2	159
contig_236	18812	2	161
contig_237	13133	2	163
contig_238	33095	4	165
contig_239	12093	1	169
contig_240	9959	2	170
contig_246	2035	1	172
contig_248	21893	2	173
contig_249	12930	2	175
contig_250	15047	2	177
contig_256	13785	1	179
contig_257	7674	1	180
contig_265	2137	1	181
contig_266	2159	1	182
contig_269	3022	1	183
contig_274	300	1	184
contig_275	58621	6	185
contig_278	2223	1	191
contig_279	30860	3	192
contig_280	1273	1	195
contig_282	6301	1	196
contig_287	2304	1	197
contig_296	8843	1	198
contig_307	2444	1	199
contig_308	5331	2	200
contig_309	11882	1	202
contig_313	24861	2	203
contig_314	45876	3	205
contig_317	2509	1	208
contig_322	30431	3	209
contig_323	2549	2	212
contig_327	3872	1	214
contig_329	2558	1	215
contig_330	15984	2	216
contig_332	57311	6	218
contig_333	2610	2	224
contig_336	2535	2	226
contig_343	2700	1	228
contig_346	55573	6	229
contig_347	2753	2	235
contig_349	5527	1	237
contig_350	2802	1	238
contig_352	2824	1	239
contig_354	1711	1	240
contig_355	24396	3	241
contig_357	2384	2	244
contig_359	9638	2	246
contig_362	22509	2	248
contig_367	1352	1	250
contig_368	32945	4	251
contig_369	2697	1	255
contig_370	3026	2	256
contig_372	50772	7	258
contig_373	30288	2	265
contig_375	3107	1	267
contig_376	8399	1	268
contig_377	28439	3	269
contig_378	35365	5	272
contig_380	3128	1	277
contig_382	41555	4	278
contig_385	2780	1	282
contig_387	3074	1	283
contig_393	14991	2	284
contig_399	13901	2	286
contig_400	2630	1	288
contig_404	13023	2	289
contig_406	35233	4	291
contig_407	60120	4	295
contig_415	1880	1	299
contig_416	7813	1	300
contig_422	15031	1	301
contig_424	82414	9	302
contig_425	9044	2	311
contig_426	3657	2	313
contig_427	3677	1	315
contig_429	3211	2	316
contig_431	1210	2	318
contig_433	8927	1	320
contig_434	7757	2	321
contig_436	27156	2	323
contig_437	47755	3	325
contig_440	2591	2	328
contig_441	3919	1	330
contig_442	3055	2	331
contig_447	3971	1	333
contig_448	12881	2	334
contig_449	12673	2	336
contig_452	30555	1	338
contig_453	10108	2	339
contig_454	66537	7	341
contig_455	5556	1	348
contig_456	2285	1	349
contig_457	4120	1	350
contig_459	4161	2	351
contig_461	4193	2	353
contig_463	4231	2	355
contig_466	2095	1	357
contig_467	36369	2	358
contig_473	4485	2	360
contig_475	34856	3	362
contig_476	3340	2	365
contig_477	3620	2	367
contig_478	4607	2	369
contig_480	4676	1	371
contig_486	4755	2	372
contig_488	36692	2	374
contig_489	122304	11	376
contig_490	7118	2	387
contig_492	4890	1	389
contig_493	4389	1	390
contig_494	6208	1	391
contig_499	4395	1	392
contig_501	50194	6	393
contig_504	10359	2	399
contig_505	33144	4	401
contig_507	13128	2	405
contig_508	61943	7	407
contig_509	4730	1	414
contig_510	5323	2	415
contig_513	5337	1	417
contig_514	5301	1	418
contig_515	5426	2	419
contig_523	75590	7	421
contig_525	33126	3	428
contig_526	4149	1	431
contig_527	5749	2	432
contig_528	4380	1	434
contig_532	15328	2	435
contig_533	6028	1	437
contig_534	4371	1	438
contig_535	11115	2	439
contig_537	6096	2	441
contig_546	6372	1	443
contig_548	19325	2	444
contig_549	20621	3	446
contig_550	56447	5	449
contig_551	6471	2	454
contig_552	49396	2	456
contig_554	16524	1	458
contig_555	85698	5	459
contig_558	17050	2	464
contig_559	37271	4	466
contig_560	6734	1	470
contig_561	6389	1	471
contig_562	1917	1	472
contig_563	5929	1	473
contig_564	21503	2	474
contig_565	6862	2	476
contig_567	2003	2	478
contig_569	6756	1	480
contig_571	7072	1	481
contig_572	11671	1	482
contig_573	4166	1	483
contig_575	3991	2	484
contig_578	15462	2	486
contig_579	10093	1	488
contig_583	7397	1	489
contig_584	66140	7	490
contig_587	6835	1	497
contig_588	30137	4	498
contig_589	12279	2	502
contig_590	18284	1	504
contig_592	42219	4	505
contig_593	7230	1	509
contig_595	28373	3	510
contig_596	10806	1	513
contig_597	7643	1	514
contig_598	75582	7	515
contig_599	64363	7	522
contig_600	8014	2	529
contig_603	7906	1	531
contig_605	35418	3	532
contig_606	3238	2	535
contig_608	8156	2	537
contig_609	8160	1	539
contig_610	8221	1	540
contig_611	7906	2	541
contig_612	8304	1	543
contig_613	2327	1	544
contig_614	8367	1	545
contig_615	8430	2	546
contig_616	6130	1	548
contig_617	8476	1	549
contig_621	7754	2	550
contig_622	8304	1	552
contig_624	8500	2	553
contig_625	5319	2	555
contig_626	8032	1	557
contig_631	30498	3	558
contig_634	20685	3	561
contig_638	38237	4	564
contig_641	8324	1	568
contig_642	2558	1	569
contig_644	8551	2	570
contig_645	38539	3	572
contig_647	9636	2	575
contig_648	11756	1	577
contig_650	21621	1	578
contig_651	10242	2	579
contig_652	19457	1	581
contig_654	15974	1	582
contig_655	8582	1	583
contig_658	32808	4	584
contig_664	8096	1	588
contig_665	10306	2	589
contig_666	10465	2	591
contig_667	16572	1	593
contig_668	64921	5	594
contig_669	25065	1	599
contig_670	11124	1	600
contig_672	40365	4	601
contig_673	47603	5	605
contig_674	10293	2	610
contig_677	64043	6	612
contig_678	13068	2	618
contig_679	21286	1	620
contig_680	10074	1	621
contig_681	4972	1	622
contig_683	11730	1	623
contig_685	11866	1	624
contig_686	11877	2	625
contig_687	17112	3	627
contig_689	12055	1	630
contig_690	45079	4	631
contig_693	54963	5	635
contig_694	9738	1	640
contig_695	59318	6	641
contig_700	43354	6	647
contig_701	22675	2	653
contig_703	20663	3	655
contig_704	12593	2	658
contig_706	8141	2	660
contig_708	13396	1	662
contig_709	66914	5	663
contig_710	52611	3	668
contig_712	7347	2	671
contig_714	42419	3	673
contig_716	34255	3	676
contig_717	13969	3	679
contig_725	7369	1	682
contig_727	36076	2	683
contig_728	36775	2	685
contig_730	8955	1	687
contig_731	1183	1	688
contig_733	13817	2	689
contig_734	14460	2	691
contig_735	10923	1	693
contig_736	11591	1	694
contig_741	13759	2	695
contig_743	35501	4	697
contig_744	35595	2	701
contig_745	46850	2	703
contig_747	31452	2	705
contig_748	14888	2	707
contig_752	11836	1	709
contig_753	15111	2	710
contig_755	14351	1	712
contig_756	15198	1	713
contig_758	14702	1	714
contig_760	15494	2	715
contig_762	15635	2	717
contig_763	15609	2	719
contig_764	66721	6	721
contig_765	14842	2	727
contig_766	53820	7	729
contig_769	16793	3	736
contig_770	16909	2	739
contig_775	17380	2	741
contig_780	65677	6	743
contig_782	17661	2	749
contig_783	17856	2	751
contig_784	14937	2	753
contig_785	19269	1	755
contig_787	472	1	756
contig_788	16673	2	757
contig_795	25620	2	759
contig_796	8134	1	761
contig_797	44952	3	762
contig_801	49584	5	765
contig_802	23004	3	770
contig_803	19766	2	773
contig_804	25247	3	775
contig_805	19378	3	778
contig_810	21610	2	781
contig_813	21901	4	783
contig_814	22103	2	787
contig_815	22175	2	789
contig_822	22340	3	791
contig_823	22595	1	794
contig_824	22922	4	795
contig_825	22955	3	799
contig_829	22844	1	802
contig_831	19959	2	803
contig_833	22769	2	805
contig_837	24268	2	807
contig_838	31198	3	809
contig_839	48304	4	812
contig_840	38700	2	816
contig_848	24949	3	818
contig_850	21513	2	821
contig_854	25295	2	823
contig_855	23862	3	825
contig_857	26174	3	828
contig_861	581	2	831
contig_864	15463	2	833
contig_868	2704	2	835
contig_869	20882	2	837
contig_873	4679	1	839
contig_875	27978	4	840
contig_878	132544	11	844
contig_883	29326	3	855
contig_884	35445	3	858
contig_886	32054	3	861
contig_889	29763	4	864
contig_892	28152	2	868
contig_898	27985	3	870
contig_900	12701	2	873
contig_901	47042	4	875
contig_902	31756	4	879
contig_903	32144	4	883
contig_909	26710	2	887
contig_914	32459	2	889
contig_915	32902	4	891
contig_918	36560	5	895
contig_919	32584	2	900
contig_922	22280	1	902
contig_923	51959	5	903
contig_924	34082	5	908
contig_925	36088	2	913
contig_933	51012	3	915
contig_940	25263	4	918
contig_942	49291	2	922
contig_945	2984	1	924
contig_946	38119	4	925
contig_949	5393	1	929
contig_953	30855	2	930
contig_957	11608	1	932
contig_970	84857	7	933
contig_990	21945	1	940
contig_1000	47375	7	941
contig_1005	69657	9	948
contig_1006	8729	2	957
contig_1013	1110	1	959
contig_1022	779	1	960
contig_1025	26405	3	961
contig_1027	18938	1	964
contig_1029	46401	4	965
contig_1032	1000	1	969
contig_1049	694	2	970
contig_1053	22508	2	972
contig_1057	10463	2	974
contig_1063	21723	2	976
contig_1064	1526	1	978
contig_1066	20540	3	979
contig_1067	358	1	982
contig_1072	1080	1	983
contig_1073	26091	3	984
contig_1078	12314	1	987
contig_1085	35859	5	988
contig_1088	677	1	993
contig_1090	944	1	994
contig_1097	19654	1	995
contig_1098	4955	2	996
contig_1099	1104	1	998
contig_1113	1161	2	999
contig_1117	838	1	1001
contig_1121	1176	1	1002
contig_1125	11690	1	1003
contig_1126	36950	2	1004
contig_1127	745	1	1006
contig_1128	4945	1	1007
contig_1130	1215	1	1008
contig_1135	17557	2	1009
contig_1139	1133	1	1011
contig_1142	1142	1	1012
contig_1146	10549	2	1013
contig_1148	26363	3	1015
contig_1151	715	1	1018
contig_1153	1225	2	1019
contig_1156	74259	7	1021
contig_1161	17735	2	1028
contig_1162	38466	3	1030
contig_1167	16398	2	1033
contig_1170	1286	2	1035
contig_1172	5254	2	1037
contig_1175	1302	2	1039
contig_1176	786	1	1041
contig_1179	37645	3	1042
contig_1180	1127	1	1045
contig_1184	444	1	1046
contig_1190	52219	6	1047
contig_1191	1658	1	1053
contig_1192	16855	2	1054
contig_1196	1353	2	1056
contig_1198	1358	2	1058
contig_1207	15080	3	1060
contig_1209	17664	2	1063
contig_1218	1297	2	1065
contig_1221	528	1	1067
contig_1222	1219	1	1068
contig_1225	1404	1	1069
contig_1226	1405	1	1070
contig_1229	584	1	1071
contig_1231	27757	3	1072
contig_1239	133348	13	1075
contig_1240	965	1	1088
contig_1254	1140	1	1089
contig_1257	3276	1	1090
contig_1258	65656	6	1091
contig_1262	12426	2	1097
contig_1265	1194	1	1099
contig_1270	1505	1	1100
contig_1273	2277	1	1101
contig_1284	51686	5	1102
contig_1291	1374	2	1107
contig_1292	19311	2	1109
contig_1293	16874	2	1111
contig_1294	1540	1	1113
contig_1295	3004	1	1114
contig_1298	8531	2	1115
contig_1310	49833	5	1117
contig_1315	4346	1	1122
contig_1318	21903	3	1123
contig_1325	5229	2	1126
contig_1326	1618	1	1128
contig_1329	1492	1	1129
contig_1333	1440	1	1130
contig_1334	1638	2	1131
contig_1335	1417	1	1133
contig_1336	31608	2	1134
contig_1337	1449	2	1136
contig_1344	5210	2	1138
contig_1345	15403	2	1140
contig_1349	1573	2	1142
contig_1350	1670	1	1144
contig_1351	1672	1	1145
contig_1354	26008	2	1146
contig_1356	17018	4	1148
contig_1362	1708	1	1152
contig_1364	41416	3	1153
contig_1365	6983	2	1156
contig_1370	29265	2	1158
contig_1373	3654	1	1160
contig_1384	54932	6	1161
contig_1385	17317	2	1167
contig_1389	514	1	1169
contig_1390	26255	2	1170
contig_1393	1433	1	1172
contig_1396	9500	1	1173
contig_1398	671	1	1174
contig_1400	16265	2	1175
contig_1401	9459	1	1177
contig_1408	60536	5	1178
contig_1409	8276	2	1183
contig_1410	616	1	1185
contig_1412	2279	1	1186
contig_1414	10424	2	1187
contig_1420	1723	2	1189
contig_1421	1704	1	1191
contig_1425	1282	1	1192
contig_1429	3632	2	1193
contig_1431	1838	2	1195
contig_1432	1006	1	1197
contig_1435	618	1	1198
contig_1436	1755	1	1199
contig_1437	25092	3	1200
contig_1443	1782	2	1203
contig_1444	3607	1	1205
contig_1453	1890	1	1206
contig_1462	13305	1	1207
contig_1466	91555	9	1208
contig_1471	1939	1	1217
contig_1474	1942	2	1218
contig_1485	43582	3	1220
contig_1486	18273	2	1223
contig_1492	1818	1	1225
contig_1495	1661	1	1226
contig_1500	2013	2	1227
contig_1501	1734	2	1229
contig_1502	47002	3	1231
contig_1503	5953	1	1234
contig_1507	2032	2	1235
contig_1514	25813	2	1237
contig_1516	2056	1	1239
contig_1519	68768	6	1240
contig_1520	9737	2	1246
contig_1523	10206	1	1248
contig_1532	20509	2	1249
contig_1538	12857	2	1251
contig_1539	1802	2	1253
contig_1540	7866	2	1255
contig_1544	2034	2	1257
contig_1548	42720	3	1259
contig_1550	1685	1	1262
contig_1551	27549	3	1263
contig_1552	69651	7	1266
contig_1557	1646	1	1273
contig_1561	1603	1	1274
contig_1562	2091	1	1275
contig_1564	9858	2	1276
contig_1568	17352	1	1278
contig_1571	13044	1	1279
contig_1572	1241	1	1280
contig_1575	6088	1	1281
contig_1578	2083	1	1282
contig_1579	2253	1	1283
contig_1580	7776	2	1284
contig_1581	2005	1	1286
contig_1584	15853	1	1287
contig_1585	2159	1	1288
contig_1586	28983	1	1289
contig_1587	14775	2	1290
contig_1593	234	1	1292
contig_1595	1431	1	1293
contig_1600	8746	2	1294
contig_1601	33328	5	1296
contig_1604	2003	1	1301
contig_1605	35259	4	1302
contig_1608	14688	1	1306
contig_1614	21978	3	1307
contig_1615	3278	1	1310
contig_1616	27247	3	1311
contig_1618	21170	3	1314
contig_1619	3674	2	1317
contig_1620	1971	1	1319
contig_1621	14545	2	1320
contig_1622	8846	1	1322
contig_1623	9828	2	1323
contig_1624	27191	3	1325
contig_1628	2289	2	1328
contig_1629	33760	2	1330
contig_1632	33839	6	1332
contig_1634	3972	1	1338
contig_1635	2262	1	1339
contig_1637	2120	2	1340
contig_1648	8662	1	1342
contig_1650	2353	2	1343
contig_1651	24174	1	1345
contig_1652	1790	1	1346
contig_1653	59822	7	1347
contig_1654	1455	1	1354
contig_1656	3147	1	1355
contig_1658	6951	1	1356
contig_1664	25799	2	1357
contig_1665	26577	3	1359
contig_1674	2870	1	1362
contig_1675	21733	1	1363
contig_1677	736	1	1364
contig_1678	2140	2	1365
contig_1680	2581	1	1367
contig_1682	2211	1	1368
contig_1684	14959	2	1369
contig_1685	11898	2	1371
contig_1686	2616	1	1373
contig_1692	34950	4	1374
contig_1694	16686	2	1378
contig_1695	2258	1	1380
contig_1697	2475	1	1381
contig_1700	1764	1	1382
contig_1702	9431	2	1383
contig_1703	8474	1	1385
contig_1711	2704	2	1386
contig_1712	26378	4	1388
contig_1714	66794	10	1392
contig_1717	2527	1	1402
contig_1718	1782	1	1403
contig_1719	5805	1	1404
contig_1720	27156	3	1405
contig_1725	17092	2	1408
contig_1730	10648	2	1410
contig_1731	1465	1	1412
contig_1732	39733	4	1413
contig_1734	2356	1	1417
contig_1736	2606	2	1418
contig_1739	15492	3	1420
contig_1740	6862	2	1423
contig_1741	19805	2	1425
contig_1742	8172	2	1427
contig_1744	65357	3	1429
contig_1745	10614	2	1432
contig_1748	2548	1	1434
contig_1750	12758	1	1435
contig_1752	6575	1	1436
contig_1753	12635	1	1437
contig_1757	1284	1	1438
contig_1758	2694	2	1439
contig_1759	18954	2	1441
contig_1764	4695	1	1443
contig_1768	4846	2	1444
contig_1769	2614	1	1446
contig_1771	5903	1	1447
contig_1772	1781	1	1448
contig_1773	4467	1	1449
contig_1774	1271	1	1450
contig_1780	2186	2	1451
contig_1791	4594	2	1453
contig_1792	40575	2	1455
contig_1793	37951	4	1457
contig_1796	22832	3	1461
contig_1798	6228	1	1464
contig_1802	1963	1	1465
contig_1803	13593	2	1466
contig_1804	8741	1	1468
contig_1805	1102	1	1469
contig_1806	3556	1	1470
contig_1808	8015	2	1471
contig_1810	4006	1	1473
contig_1813	2566	1	1474
contig_1814	4037	1	1475
contig_1815	20945	1	1476
contig_1819	34452	4	1477
contig_1822	2948	1	1481
contig_1832	2997	1	1482
contig_1838	3890	2	1483
contig_1839	2868	2	1485
contig_1840	783	1	1487
contig_1841	3017	1	1488
contig_1843	24540	2	1489
contig_1845	3076	1	1491
contig_1846	6339	1	1492
contig_1848	13835	2	1493
contig_1850	28877	4	1495
contig_1851	7392	1	1499
contig_1854	3324	1	1500
contig_1855	4566	1	1501
contig_1857	10109	2	1502
contig_1858	2542	2	1504
contig_1859	3483	1	1506
contig_1865	13899	2	1507
contig_1868	10620	3	1509
contig_1869	3333	1	1512
contig_1871	5136	1	1513
contig_1873	2505	2	1514
contig_1874	7124	1	1516
contig_1875	3520	1	1517
contig_1877	75953	7	1518
contig_1879	5225	2	1525
contig_1881	4526	2	1527
contig_1883	7866	2	1529
contig_1884	15744	2	1531
contig_1886	2334	1	1533
contig_1887	34814	3	1534
contig_1889	38359	3	1537
contig_1890	15533	2	1540
contig_1896	2522	2	1542
contig_1897	26718	2	1544
contig_1901	46650	3	1546
contig_1902	3792	2	1549
contig_1905	13151	2	1551
contig_1907	2535	1	1553
contig_1912	7543	2	1554
contig_1914	3200	1	1556
contig_1917	13787	2	1557
contig_1918	6479	1	1559
contig_1919	14444	2	1560
contig_1920	1635	1	1562
contig_1922	3921	1	1563
contig_1924	16229	1	1564
contig_1925	3558	1	1565
contig_1926	3060	2	1566
contig_1929	151069	17	1568
contig_1930	3312	1	1585
contig_1931	20085	2	1586
contig_1932	39100	4	1588
contig_1934	3117	1	1592
contig_1935	10430	1	1593
contig_1936	10377	2	1594
contig_1937	26040	3	1596
contig_1939	52269	4	1599
contig_1940	6753	2	1603
contig_1942	5063	2	1605
contig_1944	23795	1	1607
contig_1945	3624	1	1608
contig_1946	3846	1	1609
contig_1948	42833	4	1610
contig_1952	10544	1	1614
contig_1953	4122	1	1615
contig_1954	15276	2	1616
contig_1955	4414	1	1618
contig_1956	6706	1	1619
contig_1957	75252	4	1620
contig_1960	7954	1	1624
contig_1964	49597	4	1625
contig_1965	7245	1	1629
contig_1967	3379	1	1630
contig_1968	3143	1	1631
contig_1970	120279	9	1632
contig_1972	1666	1	1641
contig_1973	3944	1	1642
contig_1974	18299	1	1643
contig_1976	3964	1	1644
contig_1977	3445	1	1645
contig_1978	21610	2	1646
contig_1979	23729	2	1648
contig_1980	3881	2	1650
contig_1981	13756	3	1652
contig_1982	4487	1	1655
contig_1983	3370	1	1656
contig_1984	25052	2	1657
contig_1985	3268	1	1659
contig_1991	25920	4	1660
contig_1992	7670	1	1664
contig_1993	13495	1	1665
contig_1996	9930	1	1666
contig_1997	7623	1	1667
contig_1998	34542	4	1668
contig_2001	15488	2	1672
contig_2002	20999	3	1674
contig_2003	11471	2	1677
contig_2006	4409	2	1679
contig_2008	14267	2	1681
contig_2009	2814	1	1683
contig_2010	3435	1	1684
contig_2013	10206	1	1685
contig_2014	15165	2	1686
contig_2017	78994	8	1688
contig_2018	26502	1	1696
contig_2019	4733	1	1697
contig_2020	3708	1	1698
contig_2025	4046	2	1699
contig_2026	52657	5	1701
contig_2027	12055	2	1706
contig_2029	1966	1	1708
contig_2031	3436	1	1709
contig_2032	15696	2	1710
contig_2033	4603	1	1712
contig_2035	55497	4	1713
contig_2039	2143	1	1717
contig_2040	1904	1	1718
contig_2042	3768	2	1719
contig_2043	17604	1	1721
contig_2044	4575	1	1722
contig_2045	23078	4	1723
contig_2046	15293	2	1727
contig_2047	2013	1	1729
contig_2049	37226	7	1730
contig_2050	3891	1	1737
contig_2051	4764	2	1738
contig_2054	7546	1	1740
contig_2055	4723	2	1741
contig_2056	10782	2	1743
contig_2059	22451	3	1745
contig_2060	30883	3	1748
contig_2061	2488	1	1751
contig_2069	13238	2	1752
contig_2071	8119	2	1754
contig_2073	4347	2	1756
contig_2076	5136	2	1758
contig_2077	17626	1	1760
contig_2078	4664	2	1761
contig_2081	83409	8	1763
contig_2084	1412	1	1771
contig_2085	1167	1	1772
contig_2087	31133	4	1773
contig_2088	4535	2	1777
contig_2099	5016	1	1779
contig_2102	21793	3	1780
contig_2104	5278	1	1783
contig_2106	4397	1	1784
contig_2109	5407	1	1785
contig_2111	13673	2	1786
contig_2115	8901	2	1788
contig_2117	7289	1	1790
contig_2118	7636	1	1791
contig_2119	25696	2	1792
contig_2121	13812	2	1794
contig_2122	5432	2	1796
contig_2124	5425	1	1798
contig_2125	4369	2	1799
contig_2126	2906	1	1801
contig_2127	55221	3	1802
contig_2129	5188	1	1805
contig_2131	44545	5	1806
contig_2132	5252	2	1811
contig_2133	6922	2	1813
contig_2135	5651	1	1815
contig_2136	37853	4	1816
contig_2137	28179	4	1820
contig_2139	8203	2	1824
contig_2142	8031	1	1826
contig_2143	5700	2	1827
contig_2146	4774	1	1829
contig_2147	3596	1	1830
contig_2148	18400	1	1831
contig_2151	3896	1	1832
contig_2153	18615	1	1833
contig_2155	33125	5	1834
contig_2157	2894	1	1839
contig_2158	7178	1	1840
contig_2160	5034	2	1841
contig_2161	4795	1	1843
contig_2163	7752	1	1844
contig_2165	60137	7	1845
contig_2166	2011	1	1852
contig_2167	19818	2	1853
contig_2168	12909	2	1855
contig_2169	25522	3	1857
contig_2173	3293	1	1860
contig_2174	5769	2	1861
contig_2175	5776	2	1863
contig_2177	6049	2	1865
contig_2179	11495	2	1867
contig_2180	44421	3	1869
contig_2181	5954	2	1872
contig_2182	45751	5	1874
contig_2183	5585	2	1879
contig_2184	20900	3	1881
contig_2185	24409	2	1884
contig_2186	5829	2	1886
contig_2188	5934	1	1888
contig_2189	25549	2	1889
contig_2190	5886	1	1891
contig_2191	14525	2	1892
contig_2196	8412	2	1894
contig_2197	11241	2	1896
contig_2198	11729	2	1898
contig_2201	4961	1	1900
contig_2202	3011	1	1901
contig_2203	23721	3	1902
contig_2204	6520	2	1905
contig_2205	14889	2	1907
contig_2206	10439	1	1909
contig_2207	23448	4	1910
contig_2210	47584	3	1914
contig_2212	37407	5	1917
contig_2217	6303	1	1922
contig_2218	5968	2	1923
contig_2221	13444	2	1925
contig_2222	35473	4	1927
contig_2223	23714	3	1931
contig_2224	4041	1	1934
contig_2226	9335	1	1935
contig_2228	5025	1	1936
contig_2229	25210	3	1937
contig_2230	6103	2	1940
contig_2232	14539	2	1942
contig_2233	6399	2	1944
contig_2234	7895	1	1946
contig_2235	3646	1	1947
contig_2237	26555	2	1948
contig_2238	37287	5	1950
contig_2239	9519	1	1955
contig_2240	1536	1	1956
contig_2241	18702	3	1957
contig_2242	6847	1	1960
contig_2244	49049	2	1961
contig_2245	6371	1	1963
contig_2246	37689	4	1964
contig_2248	35440	4	1968
contig_2249	2018	1	1972
contig_2250	6615	1	1973
contig_2251	11506	2	1974
contig_2252	12275	1	1976
contig_2253	34051	3	1977
contig_2254	20614	2	1980
contig_2255	6840	2	1982
contig_2256	24087	2	1984
contig_2257	9519	2	1986
contig_2258	5590	1	1988
contig_2259	5624	1	1989
contig_2261	9517	2	1990
contig_2265	6931	2	1992
contig_2266	6637	1	1994
contig_2268	5479	2	1995
contig_2269	9693	1	1997
contig_2270	3332	2	1998
contig_2271	6966	1	2000
contig_2274	51349	4	2001
contig_2275	6291	1	2005
contig_2276	47232	6	2006
contig_2277	6614	1	2012
contig_2278	6294	2	2013
contig_2279	6551	1	2015
contig_2280	5074	1	2016
contig_2281	18322	1	2017
contig_2282	45010	3	2018
contig_2283	46308	3	2021
contig_2285	13456	1	2024
contig_2287	16082	2	2025
contig_2289	27486	2	2027
contig_2290	7076	2	2029
contig_2291	11981	2	2031
contig_2292	11867	2	2033
contig_2293	7198	1	2035
contig_2294	7522	1	2036
contig_2297	17379	3	2037
contig_2299	7167	1	2040
contig_2300	57581	5	2041
contig_2301	53773	3	2046
contig_2302	7722	2	2049
contig_2303	24288	1	2051
contig_2304	7543	1	2052
contig_2305	96234	9	2053
contig_2306	7758	1	2062
contig_2307	7466	1	2063
contig_2308	11941	1	2064
contig_2309	7136	1	2065
contig_2311	17829	2	2066
contig_2312	3817	1	2068
contig_2313	40228	5	2069
contig_2317	14252	3	2074
contig_2318	7871	2	2077
contig_2319	7092	2	2079
contig_2322	4014	1	2081
contig_2323	9243	2	2082
contig_2324	7651	1	2084
contig_2326	7716	1	2085
contig_2327	12802	2	2086
contig_2328	6137	1	2088
contig_2329	6169	2	2089
contig_2330	16423	2	2091
contig_2332	29587	4	2093
contig_2333	2413	1	2097
contig_2334	20302	3	2098
contig_2336	4037	1	2101
contig_2337	7518	2	2102
contig_2338	6526	1	2104
contig_2340	10670	1	2105
contig_2341	67631	7	2106
contig_2343	61674	7	2113
contig_2344	6767	1	2120
contig_2345	7295	2	2121
contig_2346	7721	2	2123
contig_2347	8119	2	2125
contig_2348	6050	2	2127
contig_2349	8723	1	2129
contig_2350	8029	2	2130
contig_2351	17682	2	2132
contig_2352	2132	2	2134
contig_2353	7731	1	2136
contig_2354	24415	2	2137
contig_2355	4034	1	2139
contig_2357	7911	2	2140
contig_2358	2162	1	2142
contig_2359	23077	3	2143
contig_2360	13317	1	2146
contig_2361	5898	1	2147
contig_2362	18254	3	2148
contig_2363	7893	2	2151
contig_2364	7691	1	2153
contig_2366	7886	2	2154
contig_2367	11801	1	2156
contig_2368	8421	1	2157
contig_2369	3176	1	2158
contig_2370	12878	2	2159
contig_2372	7700	1	2161
contig_2373	9650	2	2162
contig_2374	2610	1	2164
contig_2376	7980	2	2165
contig_2377	12178	1	2167
contig_2380	8238	1	2168
contig_2381	8448	1	2169
contig_2382	33306	4	2170
contig_2383	8535	2	2174
contig_2384	5899	1	2176
contig_2385	3620	1	2177
contig_2387	87967	5	2178
contig_2388	16291	1	2183
contig_2389	8586	2	2184
contig_2390	8592	2	2186
contig_2391	8534	2	2188
contig_2392	12752	2	2190
contig_2393	8550	1	2192
contig_2394	55811	6	2193
contig_2396	16269	2	2199
contig_2397	7898	1	2201
contig_2398	15025	1	2202
contig_2399	29994	4	2203
contig_2401	6223	2	2207
contig_2402	28976	3	2209
contig_2403	60144	6	2212
contig_2405	12741	3	2218
contig_2408	6999	2	2221
contig_2409	7444	2	2223
contig_2410	31160	2	2225
contig_2412	8942	2	2227
contig_2413	4961	2	2229
contig_2415	13595	2	2231
contig_2416	8397	1	2233
contig_2417	7986	2	2234
contig_2419	44476	3	2236
contig_2420	8925	1	2239
contig_2421	3906	2	2240
contig_2422	24763	3	2242
contig_2423	29279	4	2245
contig_2424	14999	3	2249
contig_2425	76497	10	2252
contig_2426	33252	2	2262
contig_2427	25024	2	2264
contig_2428	57246	4	2266
contig_2429	5784	1	2270
contig_2430	8492	2	2271
contig_2431	5182	1	2273
contig_2432	21832	2	2274
contig_2434	34601	4	2276
contig_2435	22939	2	2280
contig_2436	8891	2	2282
contig_2437	8321	1	2284
contig_2438	8428	2	2285
contig_2439	5397	1	2287
contig_2440	8849	1	2288
contig_2441	15515	2	2289
contig_2442	15305	1	2291
contig_2443	2649	1	2292
contig_2444	6785	1	2293
contig_2445	9482	2	2294
contig_2446	12597	1	2296
contig_2447	9080	2	2297
contig_2448	10679	2	2299
contig_2449	9517	1	2301
contig_2450	9601	2	2302
contig_2451	9632	1	2304
contig_2452	11296	2	2305
contig_2454	5656	2	2307
contig_2455	8983	1	2309
contig_2456	10708	2	2310
contig_2457	12802	2	2312
contig_2458	16024	1	2314
contig_2459	68081	4	2315
contig_2460	48296	5	2319
contig_2461	8106	2	2324
contig_2462	9394	2	2326
contig_2463	9933	1	2328
contig_2466	62504	6	2329
contig_2467	8976	1	2335
contig_2469	18288	2	2336
contig_2470	13200	2	2338
contig_2472	54636	8	2340
contig_2473	38337	4	2348
contig_2474	10787	2	2352
contig_2475	11888	1	2354
contig_2476	8524	2	2355
contig_2477	14852	2	2357
contig_2478	12826	1	2359
contig_2480	73157	5	2360
contig_2481	5977	1	2365
contig_2483	9527	1	2366
contig_2484	9981	1	2367
contig_2486	9275	2	2368
contig_2487	9913	1	2370
contig_2488	9589	1	2371
contig_2490	10024	2	2372
contig_2491	15319	1	2374
contig_2492	8334	1	2375
contig_2493	9466	3	2376
contig_2494	10118	2	2379
contig_2495	10077	2	2381
contig_2496	9559	2	2383
contig_2497	29915	2	2385
contig_2498	35283	3	2387
contig_2499	7840	2	2390
contig_2500	7076	1	2392
contig_2501	30967	2	2393
contig_2502	37768	5	2395
contig_2504	8857	2	2400
contig_2505	33570	2	2402
contig_2506	9566	2	2404
contig_2507	10319	1	2406
contig_2508	9741	2	2407
contig_2509	12667	2	2409
contig_2510	25296	3	2411
contig_2511	71302	8	2414
contig_2512	46675	2	2422
contig_2513	33681	1	2424
contig_2514	19235	3	2425
contig_2515	57490	6	2428
contig_2516	9641	2	2434
contig_2518	9791	2	2436
contig_2519	9016	1	2438
contig_2520	7898	1	2439
contig_2521	105662	8	2440
contig_2522	10589	2	2448
contig_2523	10418	1	2450
contig_2524	6965	1	2451
contig_2525	34570	4	2452
contig_2526	14257	2	2456
contig_2527	58102	6	2458
contig_2528	26242	1	2464
contig_2529	10719	2	2465
contig_2531	11592	1	2467
contig_2532	18726	3	2468
contig_2533	9652	2	2471
contig_2537	10899	1	2473
contig_2539	10482	1	2474
contig_2540	10539	2	2475
contig_2541	10470	1	2477
contig_2542	24913	1	2478
contig_2543	9030	1	2479
contig_2544	9714	2	2480
contig_2545	6433	1	2482
contig_2547	11048	2	2483
contig_2548	38540	6	2485
contig_2549	10076	1	2491
contig_2551	76876	8	2492
contig_2552	10453	2	2500
contig_2553	19429	2	2502
contig_2554	10601	1	2504
contig_2555	23242	2	2505
contig_2556	10848	1	2507
contig_2557	26318	3	2508
contig_2558	14277	2	2511
contig_2559	35727	4	2513
contig_2560	10273	2	2517
contig_2563	48896	5	2519
contig_2564	26975	2	2524
contig_2565	10556	1	2526
contig_2566	32972	2	2527
contig_2567	14012	1	2529
contig_2569	1581	1	2530
contig_2570	8659	2	2531
contig_2571	10720	2	2533
contig_2572	122059	14	2535
contig_2573	10706	2	2549
contig_2574	11147	2	2551
contig_2576	15058	1	2553
contig_2577	25433	3	2554
contig_2578	10685	2	2557
contig_2579	12089	2	2559
contig_2580	46871	2	2561
contig_2587	10870	2	2563
contig_2588	10258	2	2565
contig_2589	19392	2	2567
contig_2590	10732	2	2569
contig_2591	11803	1	2571
contig_2592	13653	3	2572
contig_2593	10231	1	2575
contig_2594	15962	2	2576
contig_2595	11402	2	2578
contig_2596	19821	2	2580
contig_2597	28866	1	2582
contig_2598	29209	4	2583
contig_2599	9304	1	2587
contig_2600	38323	4	2588
contig_2601	12363	1	2592
contig_2602	32821	4	2593
contig_2603	12440	1	2597
contig_2606	56465	5	2598
contig_2607	5894	2	2603
contig_2608	12369	2	2605
contig_2609	20612	2	2607
contig_2610	9273	2	2609
contig_2611	12505	1	2611
contig_2612	12291	2	2612
contig_2613	11516	1	2614
contig_2614	53696	6	2615
contig_2615	34377	4	2621
contig_2617	12586	2	2625
contig_2618	109187	14	2627
contig_2619	6999	1	2641
contig_2620	32725	2	2642
contig_2621	25072	3	2644
contig_2622	12998	2	2647
contig_2623	61018	6	2649
contig_2624	14852	1	2655
contig_2625	34125	3	2656
contig_2626	12266	1	2659
contig_2627	31743	5	2660
contig_2629	9267	1	2665
contig_2630	28072	4	2666
contig_2631	12735	1	2670
contig_2634	92339	7	2671
contig_2635	101489	9	2678
contig_2636	37606	4	2687
contig_2637	14291	1	2691
contig_2638	26328	2	2692
contig_2639	13521	2	2694
contig_2640	45156	4	2696
contig_2641	11418	1	2700
contig_2642	13058	2	2701
contig_2643	34738	4	2703
contig_2644	18671	3	2707
contig_2645	12975	2	2710
contig_2647	13517	2	2712
contig_2649	13711	3	2714
contig_2650	13776	1	2717
contig_2651	32071	3	2718
contig_2652	57865	5	2721
contig_2654	12212	2	2726
contig_2655	11348	2	2728
contig_2656	9838	2	2730
contig_2657	11877	2	2732
contig_2658	41817	2	2734
contig_2659	39442	6	2736
contig_2660	6726	1	2742
contig_2661	64913	5	2743
contig_2662	13761	2	2748
contig_2664	10338	2	2750
contig_2665	13571	2	2752
contig_2666	13721	1	2754
contig_2667	14139	2	2755
contig_2668	8328	1	2757
contig_2670	31464	3	2758
contig_2671	114772	11	2761
contig_2672	38389	6	2772
contig_2676	13819	1	2778
contig_2677	26552	2	2779
contig_2678	14079	2	2781
contig_2679	13353	2	2783
contig_2680	16148	2	2785
contig_2681	12694	2	2787
contig_2682	15031	2	2789
contig_2683	15031	2	2791
contig_2684	31744	2	2793
contig_2686	14013	2	2795
contig_2687	14999	2	2797
contig_2688	17666	3	2799
contig_2689	25586	3	2802
contig_2690	15016	2	2805
contig_2691	13850	2	2807
contig_2692	13513	1	2809
contig_2693	13881	2	2810
contig_2694	53945	5	2812
contig_2695	15182	2	2817
contig_2696	46696	6	2819
contig_2697	4152	1	2825
contig_2698	15510	2	2826
contig_2701	15672	2	2828
contig_2702	40630	3	2830
contig_2704	17941	1	2833
contig_2705	63104	6	2834
contig_2706	14160	2	2840
contig_2708	13323	1	2842
contig_2709	18062	2	2843
contig_2710	4923	1	2845
contig_2711	13623	1	2846
contig_2712	5181	1	2847
contig_2713	8394	1	2848
contig_2714	80270	8	2849
contig_2715	19651	2	2857
contig_2716	12565	1	2859
contig_2717	14877	2	2860
contig_2718	16075	2	2862
contig_2719	15350	2	2864
contig_2720	15301	3	2866
contig_2721	14448	1	2869
contig_2722	55388	6	2870
contig_2723	39589	3	2876
contig_2724	16072	1	2879
contig_2725	16318	3	2880
contig_2726	16326	2	2883
contig_2727	16101	2	2885
contig_2728	27879	3	2887
contig_2729	72385	7	2890
contig_2730	65942	7	2897
contig_2731	16531	3	2904
contig_2732	49577	7	2907
contig_2733	3771	1	2914
contig_2734	41236	5	2915
contig_2735	16854	2	2920
contig_2736	23870	3	2922
contig_2737	9221	1	2925
contig_2738	16938	2	2926
contig_2739	7762	1	2928
contig_2740	17193	2	2929
contig_2741	15436	2	2931
contig_2742	10617	2	2933
contig_2743	9583	2	2935
contig_2744	48291	4	2937
contig_2747	22012	3	2941
contig_2748	128299	13	2944
contig_2750	26652	2	2957
contig_2751	36831	4	2959
contig_2752	14942	3	2963
contig_2753	17539	1	2966
contig_2754	12635	2	2967
contig_2755	4498	2	2969
contig_2756	14162	2	2971
contig_2758	17637	2	2973
contig_2759	18058	2	2975
contig_2760	18607	1	2977
contig_2761	5670	1	2978
contig_2762	17603	3	2979
contig_2763	50572	5	2982
contig_2764	17149	2	2987
contig_2765	60070	5	2989
contig_2766	149300	12	2994
contig_2767	26874	2	3006
contig_2768	32516	4	3008
contig_2769	138525	12	3012
contig_2770	26671	2	3024
contig_2771	44252	4	3026
contig_2772	18572	2	3030
contig_2773	16788	2	3032
contig_2774	14654	2	3034
contig_2775	13124	1	3036
contig_2777	18960	2	3037
contig_2778	26236	3	3039
contig_2779	12797	1	3042
contig_2781	18849	2	3043
contig_2782	13693	2	3045
contig_2783	12255	2	3047
contig_2784	18088	2	3049
contig_2785	19129	2	3051
contig_2786	17057	2	3053
contig_2787	4083	1	3055
contig_2788	19382	2	3056
contig_2789	17830	2	3058
contig_2790	12491	2	3060
contig_2791	15643	2	3062
contig_2792	18645	2	3064
contig_2793	5572	2	3066
contig_2794	48540	4	3068
contig_2795	24601	2	3072
contig_2796	81119	10	3074
contig_2797	97370	9	3084
contig_2798	10851	2	3093
contig_2799	50164	5	3095
contig_2802	18965	1	3100
contig_2803	15744	2	3101
contig_2804	19813	2	3103
contig_2805	18948	2	3105
contig_2806	19875	2	3107
contig_2807	29215	2	3109
contig_2808	20065	2	3111
contig_2809	20271	4	3113
contig_2810	26431	3	3117
contig_2811	20061	6	3120
contig_2812	42482	6	3126
contig_2813	20578	2	3132
contig_2814	14370	2	3134
contig_2815	132615	14	3136
contig_2816	19932	2	3150
contig_2817	187173	22	3152
contig_2818	19436	1	3174
contig_2819	20451	2	3175
contig_2820	41872	5	3177
contig_2821	22078	2	3182
contig_2822	35254	4	3184
contig_2823	21393	3	3188
contig_2824	29958	4	3191
contig_2825	19617	4	3195
contig_2826	18943	3	3199
contig_2828	85695	6	3202
contig_2829	21535	3	3208
contig_2830	32753	3	3211
contig_2831	21467	2	3214
contig_2832	63390	7	3216
contig_2833	18604	2	3223
contig_2834	13594	2	3225
contig_2835	29500	2	3227
contig_2836	21176	2	3229
contig_2837	22065	3	3231
contig_2838	22091	2	3234
contig_2839	19736	3	3236
contig_2840	48515	4	3239
contig_2841	39493	5	3243
contig_2842	39224	3	3248
contig_2843	21797	2	3251
contig_2844	35228	4	3253
contig_2847	18116	1	3257
contig_2848	23789	4	3258
contig_2849	54620	5	3262
contig_2850	22786	2	3267
contig_2851	21506	2	3269
contig_2852	22073	3	3271
contig_2853	23012	3	3274
contig_2854	24029	3	3277
contig_2855	13935	2	3280
contig_2856	11395	2	3282
contig_2860	20265	2	3284
contig_2861	31358	1	3286
contig_2862	34694	4	3287
contig_2863	23546	2	3291
contig_2864	21597	2	3293
contig_2865	9689	1	3295
contig_2866	38051	3	3296
contig_2867	10703	1	3299
contig_2868	11614	2	3300
contig_2869	23076	2	3302
contig_2870	21735	2	3304
contig_2871	22482	2	3306
contig_2872	1315	1	3308
contig_2873	17798	2	3309
contig_2874	25529	5	3311
contig_2875	23412	2	3316
contig_2876	35326	2	3318
contig_2877	24416	2	3320
contig_2879	19858	2	3322
contig_2880	30217	5	3324
contig_2881	24476	4	3329
contig_2882	38715	5	3333
contig_2883	24721	4	3338
contig_2884	9280	1	3342
contig_2886	25128	2	3343
contig_2887	78764	7	3345
contig_2888	59897	4	3352
contig_2889	23675	1	3356
contig_2890	35603	4	3357
contig_2891	24280	1	3361
contig_2892	23249	3	3362
contig_2894	10279	2	3365
contig_2895	25329	4	3367
contig_2896	24698	4	3371
contig_2897	17229	1	3375
contig_2899	55952	6	3376
contig_2900	23332	2	3382
contig_2901	25374	2	3384
contig_2902	40299	3	3386
contig_2903	7401	1	3389
contig_2904	28079	5	3390
contig_2905	26740	4	3395
contig_2906	26276	5	3399
contig_2907	26468	2	3404
contig_2908	7652	2	3406
contig_2911	27098	3	3408
contig_2912	26637	3	3411
contig_2913	25676	2	3414
contig_2914	26870	2	3416
contig_2915	27898	2	3418
contig_2916	27435	5	3420
contig_2917	24148	1	3425
contig_2919	27481	4	3426
contig_2920	52098	5	3430
contig_2921	22243	3	3435
contig_2922	40441	6	3438
contig_2923	25856	3	3444
contig_2924	61293	5	3447
contig_2925	27045	2	3452
contig_2926	63571	7	3454
contig_2927	92459	7	3461
contig_2928	6627	2	3468
contig_2929	69503	3	3470
contig_2930	6988	1	3473
contig_2931	2149	1	3474
contig_2932	26548	3	3475
contig_2933	28476	1	3478
contig_2934	28259	3	3479
contig_2935	22412	4	3482
contig_2936	28681	2	3486
contig_2937	42515	3	3488
contig_2938	28430	3	3491
contig_2939	27357	3	3494
contig_2940	8559	2	3497
contig_2941	86926	8	3499
contig_2942	25454	2	3507
contig_2943	26987	5	3509
contig_2945	48923	8	3514
contig_2946	27895	4	3522
contig_2947	29928	3	3526
contig_2948	9267	2	3529
contig_2949	31026	3	3531
contig_2950	131391	12	3534
contig_2951	31175	2	3546
contig_2952	35886	3	3548
contig_2953	28700	4	3551
contig_2954	31254	2	3555
contig_2955	73857	6	3557
contig_2956	37754	2	3563
contig_2957	29061	2	3565
contig_2958	31719	6	3567
contig_2959	29568	3	3573
contig_2960	29746	2	3576
contig_2961	32755	4	3578
contig_2962	31443	4	3582
contig_2963	8651	2	3586
contig_2964	24165	4	3588
contig_2965	35517	3	3592
contig_2966	42806	5	3595
contig_2967	34133	5	3600
contig_2968	17202	2	3605
contig_2969	35050	5	3607
contig_2970	15579	1	3612
contig_2971	35688	3	3613
contig_2972	6831	2	3616
contig_2973	49226	3	3618
contig_2974	33747	3	3621
contig_2975	36214	5	3624
contig_2977	60619	3	3629
contig_2978	57522	7	3632
contig_2979	41537	5	3639
contig_2981	27595	1	3644
contig_2982	23085	3	3645
contig_2983	37938	4	3648
contig_2984	13195	1	3652
contig_2985	35070	2	3653
contig_2986	59307	4	3655
contig_2987	32936	4	3659
contig_2989	30383	4	3663
contig_2990	40230	5	3667
contig_2991	57737	7	3672
contig_2992	43097	5	3679
contig_2993	82395	10	3684
contig_2996	40217	4	3694
contig_2998	13105	2	3698
contig_2999	11789	2	3700
contig_3000	28129	4	3702
contig_3001	35835	3	3706
contig_3002	34675	4	3709
contig_3003	48015	4	3713
contig_3004	41525	7	3717
contig_3005	57084	6	3724
contig_3006	43969	4	3730
contig_3007	82444	5	3734
contig_3008	41343	3	3739
contig_3009	59033	7	3742
contig_3010	30386	2	3749
contig_3011	44479	5	3751
contig_3012	43251	5	3756
contig_3013	9940	2	3761
contig_3014	45040	4	3763
contig_3015	45779	4	3767
contig_3016	49603	5	3771
contig_3017	33879	5	3776
contig_3018	57828	5	3781
contig_3019	7298	2	3786
contig_3020	17738	1	3788
contig_3021	47611	5	3789
contig_3022	45451	5	3794
contig_3023	1434	1	3799
contig_3024	61958	6	3800
contig_3029	26909	3	3806
contig_3030	17869	2	3809
contig_3031	46958	2	3811
contig_3032	48878	5	3813
contig_3033	49425	6	3818
contig_3034	87664	7	3824
contig_3035	98175	12	3831
contig_3036	36286	4	3843
contig_3037	32179	3	3847
contig_3038	72344	8	3850
contig_3039	46959	5	3858
contig_3040	53612	8	3863
contig_3041	17656	3	3871
contig_3042	48558	4	3874
contig_3044	54867	5	3878
contig_3045	11441	2	3883
contig_3046	70567	5	3885
contig_3047	52072	2	3890
contig_3048	52517	4	3892
contig_3050	119754	15	3896
contig_3051	18333	3	3911
contig_3052	56071	7	3914
contig_3053	31373	3	3921
contig_3054	10064	1	3924
contig_3055	63809	4	3925
contig_3056	71389	7	3929
contig_3057	8372	2	3936
contig_3058	40541	4	3938
contig_3059	36327	5	3942
contig_3060	40358	5	3947
contig_3061	58772	7	3952
contig_3063	25197	2	3959
contig_3064	61157	6	3961
contig_3065	68695	8	3967
contig_3066	214796	29	3975
contig_3067	64640	9	4004
contig_3068	148800	8	4013
contig_3069	65497	6	4021
contig_3070	70096	8	4027
contig_3071	59303	4	4035
contig_3073	80262	9	4039
contig_3074	37687	3	4048
contig_3075	80369	11	4051
contig_3077	76705	7	4062
contig_3078	73844	9	4069
contig_3079	82621	6	4078
contig_3080	6226	1	4084
contig_3084	31305	3	4085
contig_3085	10582	2	4088
contig_3086	977	1	4090
contig_3100	8489	2	4091
contig_3104	3903	2	4093
contig_3105	5034	2	4095
contig_3111	1320	2	4097
contig_3116	1378	1	4099
contig_3121	1452	2	4100
contig_3123	9026	1	4102
contig_3125	6917	1	4103
contig_3126	760	1	4104
contig_3129	1320	1	4105
contig_3131	3807	1	4106
contig_3133	14709	2	4107
contig_3138	1339	2	4109
contig_3142	7994	2	4111
contig_3148	1350	1	4113
contig_3150	1556	1	4114
contig_3152	18607	2	4115
contig_3159	5216	2	4117
contig_3161	1701	1	4119
contig_3164	2382	1	4120
contig_3167	6449	2	4121
contig_3172	6340	1	4123
contig_3173	674	1	4124
contig_3174	20180	2	4125
contig_3178	3353	2	4127
contig_3179	4012	2	4129
contig_3184	5642	1	4131
contig_3185	9355	2	4132
contig_3187	20140	2	4134
contig_3190	20979	2	4136
contig_3195	30813	2	4138
contig_3196	3489	1	4140
contig_3199	7621	1	4141
contig_3203	32523	1	4142
contig_3204	11242	2	4143
contig_3206	9189	1	4145
contig_3207	1054	1	4146
contig_3208	3826	1	4147
contig_3209	7106	1	4148
contig_3211	62593	4	4149
contig_3212	3285	1	4153
contig_3214	2143	1	4154
contig_3217	12622	1	4155
contig_3218	1803	2	4156
contig_3219	37251	3	4158
contig_3220	692	1	4161
contig_3222	1994	1	4162
contig_3225	1762	2	4163
contig_3233	24030	2	4165
contig_3239	7888	2	4167
contig_3241	2142	1	4169
contig_3243	31408	3	4170
contig_3247	21023	1	4173
contig_3249	16661	1	4174
contig_3251	2146	2	4175
contig_3252	1909	1	4177
contig_3254	19217	2	4178
contig_3256	2218	2	4180
contig_3258	1996	1	4182
contig_3259	31833	4	4183
contig_3260	3401	1	4187
contig_3261	2437	2	4188
contig_3262	4759	2	4190
contig_3263	5333	1	4192
contig_3271	3151	1	4193
contig_3272	2126	1	4194
contig_3274	2129	1	4195
contig_3275	2511	2	4196
contig_3279	79474	8	4198
contig_3280	1654	1	4206
contig_3283	23409	1	4207
contig_3287	8000	1	4208
contig_3288	41005	4	4209
contig_3292	2656	2	4213
contig_3294	2667	1	4215
contig_3295	5799	1	4216
contig_3296	14895	2	4217
contig_3298	89649	6	4219
contig_3299	27514	2	4225
contig_3301	14256	3	4227
contig_3302	15206	2	4230
contig_3303	4973	2	4232
contig_3305	2655	2	4234
contig_3306	3043	2	4236
contig_3307	2889	1	4238
contig_3309	2941	2	4239
contig_3311	2106	1	4241
contig_3313	5234	2	4242
contig_3314	13443	2	4244
contig_3315	1751	1	4246
contig_3316	8387	1	4247
contig_3320	2808	1	4248
contig_3321	2832	1	4249
contig_3323	5375	2	4250
contig_3327	3246	1	4252
contig_3328	3058	2	4253
contig_3330	56672	3	4255
contig_3331	11399	2	4258
contig_3334	30548	6	4260
contig_3335	8121	1	4266
contig_3336	858	1	4267
contig_3337	2394	1	4268
contig_3338	299	1	4269
contig_3339	3512	2	4270
contig_3341	3336	2	4272
contig_3342	5360	2	4274
contig_3343	52983	4	4276
contig_3345	3707	2	4280
contig_3346	47750	6	4282
contig_3347	3788	1	4288
contig_3348	30088	2	4289
contig_3349	6719	2	4291
contig_3350	6746	1	4293
contig_3351	3729	2	4294
contig_3352	45443	3	4296
contig_3355	44556	3	4299
contig_3356	6078	1	4302
contig_3358	3555	1	4303
contig_3361	21050	2	4304
contig_3369	11890	1	4306
contig_3371	3845	1	4307
contig_3374	4709	1	4308
contig_3375	12083	2	4309
contig_3376	1454	2	4311
contig_3377	3524	1	4313
contig_3378	9235	2	4314
contig_3381	3500	2	4316
contig_3383	29606	4	4318
contig_3384	18218	1	4322
contig_3385	25713	3	4323
contig_3389	44570	5	4326
contig_3391	4250	1	4331
contig_3392	16259	2	4332
contig_3393	2003	1	4334
contig_3395	6470	1	4335
contig_3396	4383	2	4336
contig_3397	3599	2	4338
contig_3398	59774	6	4340
contig_3399	5594	1	4346
contig_3403	60550	7	4347
contig_3404	4541	2	4354
contig_3407	7347	2	4356
contig_3408	4528	2	4358
contig_3409	4804	1	4360
contig_3411	16551	2	4361
contig_3413	12347	2	4363
contig_3414	8234	1	4365
contig_3415	4361	2	4366
contig_3416	6343	2	4368
contig_3417	17093	2	4370
contig_3418	5001	1	4372
contig_3420	4912	2	4373
contig_3421	25896	3	4375
contig_3422	7421	2	4378
contig_3424	3304	1	4380
contig_3427	45475	6	4381
contig_3428	4041	1	4387
contig_3429	38640	5	4388
contig_3431	106817	7	4393
contig_3432	3610	1	4400
contig_3435	2644	1	4401
contig_3436	19195	1	4402
contig_3437	5374	2	4403
contig_3438	15684	2	4405
contig_3440	5378	1	4407
contig_3441	11455	1	4408
contig_3442	7206	1	4409
contig_3443	4989	2	4410
contig_3445	77372	8	4412
contig_3448	14280	2	4420
contig_3449	2951	2	4422
contig_3450	9059	2	4424
contig_3451	8152	2	4426
contig_3453	104130	6	4428
contig_3455	17247	2	4434
contig_3456	4179	1	4436
contig_3457	5752	1	4437
contig_3459	5281	1	4438
contig_3462	1224	1	4439
contig_3463	4981	1	4440
contig_3464	5313	2	4441
contig_3465	5602	1	4443
contig_3466	22273	2	4444
contig_3467	7360	1	4446
contig_3468	11841	2	4447
contig_3471	29638	4	4449
contig_3472	4011	1	4453
contig_3473	27450	1	4454
contig_3477	5526	1	4455
contig_3478	9863	1	4456
contig_3479	85311	9	4457
contig_3480	4404	2	4466
contig_3481	5832	1	4468
contig_3484	77555	7	4469
contig_3486	67204	7	4476
contig_3488	12128	2	4483
contig_3491	7257	1	4485
contig_3495	20599	2	4486
contig_3496	42905	3	4488
contig_3497	9899	1	4491
contig_3500	35607	2	4492
contig_3501	2807	1	4494
contig_3503	19288	1	4495
contig_3504	6324	1	4496
contig_3505	10999	2	4497
contig_3506	18989	2	4499
contig_3507	33809	5	4501
contig_3509	5978	2	4506
contig_3510	6549	2	4508
contig_3511	4635	1	4510
contig_3512	37059	3	4511
contig_3513	8505	2	4514
contig_3514	6259	1	4516
contig_3515	6414	1	4517
contig_3516	5815	2	4518
contig_3518	19526	2	4520
contig_3522	32274	4	4522
contig_3523	3002	2	4526
contig_3525	15096	2	4528
contig_3526	13784	2	4530
contig_3528	5358	1	4532
contig_3530	9306	2	4533
contig_3531	60522	7	4535
contig_3532	5727	2	4542
contig_3533	5732	1	4544
contig_3534	16233	1	4545
contig_3535	9424	2	4546
contig_3538	5530	1	4548
contig_3539	10767	2	4549
contig_3541	6288	2	4551
contig_3542	16366	1	4553
contig_3543	69462	7	4554
contig_3544	142078	16	4561
contig_3545	33527	4	4577
contig_3546	15043	2	4581
contig_3547	15116	2	4583
contig_3549	7646	2	4585
contig_3550	13340	2	4587
contig_3551	6069	1	4589
contig_3552	3907	1	4590
contig_3554	7275	1	4591
contig_3555	1931	1	4592
contig_3558	47767	7	4593
contig_3560	31879	3	4600
contig_3561	10291	2	4603
contig_3564	4642	1	4605
contig_3565	59148	9	4606
contig_3566	26257	4	4615
contig_3571	5570	2	4619
contig_3572	7606	1	4621
contig_3574	7838	2	4622
contig_3575	13867	3	4624
contig_3576	7499	1	4627
contig_3577	24004	3	4628
contig_3578	44002	3	4631
contig_3579	8138	1	4634
contig_3580	16651	2	4635
contig_3581	29200	3	4637
contig_3582	8136	2	4640
contig_3584	5275	1	4642
contig_3585	7711	2	4643
contig_3586	11370	2	4645
contig_3587	6187	1	4647
contig_3588	9020	1	4648
contig_3589	7992	2	4649
contig_3591	7414	1	4651
contig_3592	12536	2	4652
contig_3593	67024	7	4654
contig_3594	21090	2	4661
contig_3595	7859	1	4663
contig_3597	9168	2	4664
contig_3598	6670	1	4666
contig_3599	8035	1	4667
contig_3600	8095	3	4668
contig_3601	7717	2	4671
contig_3602	32839	2	4673
contig_3605	8348	2	4675
contig_3608	11397	1	4677
contig_3609	8786	1	4678
contig_3610	8848	1	4679
contig_3611	15350	1	4680
contig_3613	32174	3	4681
contig_3614	8169	1	4684
contig_3615	23520	3	4685
contig_3616	1805	1	4688
contig_3617	23621	3	4689
contig_3618	76129	6	4692
contig_3619	35623	4	4698
contig_3620	2030	1	4702
contig_3621	8450	2	4703
contig_3622	8022	2	4705
contig_3623	8471	2	4707
contig_3624	21476	2	4709
contig_3625	45740	3	4711
contig_3626	15275	3	4714
contig_3627	7492	1	4717
contig_3628	7428	1	4718
contig_3631	6588	2	4719
contig_3632	15350	1	4721
contig_3633	29786	1	4722
contig_3635	20937	4	4723
contig_3636	5848	1	4727
contig_3637	49460	5	4728
contig_3639	24402	2	4733
contig_3640	9397	1	4735
contig_3642	42125	6	4736
contig_3643	9355	2	4742
contig_3644	17357	2	4744
contig_3645	9008	1	4746
contig_3646	53517	5	4747
contig_3648	23624	2	4752
contig_3650	8960	1	4754
contig_3651	11041	2	4755
contig_3653	51389	5	4757
contig_3654	13713	2	4762
contig_3655	80317	7	4764
contig_3656	10434	2	4771
contig_3657	9038	1	4773
contig_3658	8836	2	4774
contig_3659	7468	1	4776
contig_3660	9045	3	4777
contig_3661	61203	8	4780
contig_3662	6797	1	4788
contig_3663	75755	6	4789
contig_3664	26143	2	4795
contig_3665	9322	2	4797
contig_3666	8572	1	4799
contig_3667	8672	2	4800
contig_3668	15435	2	4802
contig_3670	8536	2	4804
contig_3671	35979	4	4806
contig_3672	24385	3	4810
contig_3673	20472	2	4813
contig_3674	8878	2	4815
contig_3675	8683	1	4817
contig_3676	17463	2	4818
contig_3677	59128	6	4820
contig_3678	9163	2	4826
contig_3679	108114	9	4828
contig_3680	8742	1	4837
contig_3681	7313	2	4838
contig_3682	37377	2	4840
contig_3684	9781	1	4842
contig_3685	9784	1	4843
contig_3686	10755	2	4844
contig_3687	28163	3	4846
contig_3689	9715	1	4849
contig_3690	39583	5	4850
contig_3691	4854	2	4855
contig_3692	27830	2	4857
contig_3693	9574	2	4859
contig_3694	5929	1	4861
contig_3695	16791	2	4862
contig_3696	8953	2	4864
contig_3697	10464	1	4866
contig_3698	10786	1	4867
contig_3699	10593	2	4868
contig_3700	12694	3	4870
contig_3701	10833	1	4873
contig_3702	6493	2	4874
contig_3703	9265	2	4876
contig_3704	73084	6	4878
contig_3705	6921	1	4884
contig_3706	10426	2	4885
contig_3707	37735	4	4887
contig_3708	28987	4	4891
contig_3709	15636	1	4895
contig_3710	11351	2	4896
[truncated: 918 more rows]
