# Supplementary material for: High-quality genome (re)assembly using chromosomal contact data
Source: Nat Commun. 2014 Dec 17;5:5695. doi: 10.1038/ncomms6695 (PMC4284522; doi:10.1038/ncomms6695)
Supplement: Supplementary Data 6 — List of the 8,382 bins generated from these 2,917 contigs from 31 Supplementary Data 5 [file ncomms6695-s8.txt]

id	chrom	start_pos	end_pos	size	gc_content	accu_frag	init_frag_start	init_frag_end	sub_frag_start	sub_frag_end
1	contig_2	0	13384	13384	0.405628557032	3	1	3	1	3
1	contig_4	0	21134	21134	0.469780786867	3	1	3	4	6
1	contig_6	0	5318	5318	0.394548777542	3	1	3	7	9
2	contig_6	5318	7615	2297	0.397594927986	2	4	5	10	11
1	contig_12	0	13119	13119	0.365565814757	3	1	3	12	14
2	contig_12	13119	16084	2965	0.372089857968	2	4	5	15	16
1	contig_14	0	3689	3689	0.483112521295	1	1	1	17	17
1	contig_15	0	23617	23617	0.515272627172	1	1	1	18	18
1	contig_16	0	9528	9528	0.410550197363	3	1	3	19	21
1	contig_26	0	9264	9264	0.349912726062	3	1	3	22	24
1	contig_27	0	15103	15103	0.351967411756	3	1	3	25	27
2	contig_27	15103	18721	3618	0.363401459178	3	4	6	28	30
3	contig_27	18721	23063	4342	0.367295267707	3	7	9	31	33
4	contig_27	23063	32408	9345	0.408574015929	2	10	11	34	35
1	contig_35	0	547	547	0.35831809872	1	1	1	36	36
1	contig_39	0	9257	9257	0.395074996025	3	1	3	37	39
2	contig_39	9257	15679	6422	0.416949228758	3	4	6	40	42
3	contig_39	15679	16414	735	0.372789115646	1	7	7	43	43
1	contig_40	0	640	640	0.3296875	1	1	1	44	44
2	contig_40	640	1212	572	0.36013986014	1	2	2	45	45
1	contig_41	0	1213	1213	0.404227697118	1	1	1	46	46
1	contig_44	0	1222	1222	0.479686579277	1	1	1	47	47
1	contig_50	0	1931	1931	0.404218435478	1	1	1	48	48
1	contig_55	0	16047	16047	0.383506981106	3	1	3	49	51
2	contig_55	16047	30147	14100	0.370904443812	2	4	5	52	53
1	contig_59	0	20301	20301	0.412422039096	3	1	3	54	56
2	contig_59	20301	42549	22248	0.42485731576	3	4	6	57	59
3	contig_59	42549	51824	9275	0.429464551255	2	7	8	60	61
1	contig_63	0	17121	17121	0.53465489287	3	1	3	62	64
2	contig_63	17121	24919	7798	0.516226542874	3	4	6	65	67
3	contig_63	24919	32837	7918	0.594384408577	3	7	9	68	70
4	contig_63	32837	45980	13143	0.54318339255	1	10	10	71	71
1	contig_64	0	440	440	0.3	1	1	1	72	72
1	contig_66	0	14705	14705	0.341189421849	1	1	1	73	73
1	contig_68	0	434	434	0.417050691244	1	1	1	74	74
1	contig_70	0	24812	24812	0.461082786436	3	1	3	75	77
2	contig_70	24812	38933	14121	0.446060028633	2	4	5	78	79
1	contig_73	0	9250	9250	0.44889913488	3	1	3	80	82
1	contig_75	0	13553	13553	0.409979054368	3	1	3	83	85
2	contig_75	13553	29843	16290	0.389570977968	3	4	6	86	88
3	contig_75	29843	65705	35862	0.396488550655	3	7	9	89	91
4	contig_75	65705	94543	28838	0.400191977782	3	10	12	92	94
5	contig_75	94543	95750	1207	0.310885167464	2	13	14	95	96
1	contig_78	0	30544	30544	0.427181862211	3	1	3	97	99
2	contig_78	30544	33654	3110	0.475008916022	3	4	6	100	102
3	contig_78	33654	37181	3527	0.428942191459	3	7	9	103	105
4	contig_78	37181	44470	7289	0.440704994933	3	10	12	106	108
1	contig_79	0	411	411	0.379562043796	1	1	1	109	109
2	contig_79	411	1333	922	0.383947939262	1	2	2	110	110
1	contig_81	0	1338	1338	0.443085965542	1	1	1	111	111
1	contig_83	0	11778	11778	0.502001113387	3	1	3	112	114
2	contig_83	11778	17669	5891	0.447207244474	3	4	6	115	117
3	contig_83	17669	28755	11086	0.458147393825	3	7	9	118	120
4	contig_83	28755	45630	16875	0.406327934648	2	10	11	121	122
1	contig_84	0	1347	1347	0.36005939124	1	1	1	123	123
1	contig_87	0	4349	4349	0.3229733729	3	1	3	124	126
2	contig_87	4349	8844	4495	0.359733036707	1	4	4	127	127
1	contig_94	0	3892	3892	0.390255116669	1	1	1	128	128
1	contig_98	0	6869	6869	0.390970211743	1	1	1	129	129
1	contig_108	0	7701	7701	0.360547690179	3	1	3	130	132
2	contig_108	7701	23360	15659	0.366275857913	3	4	6	133	135
3	contig_108	23360	34556	11196	0.397961485072	3	7	9	136	138
4	contig_108	34556	42506	7950	0.414841539482	3	10	12	139	141
5	contig_108	42506	52417	9911	0.415289994818	3	13	15	142	144
6	contig_108	52417	61662	9245	0.436157510192	3	16	18	145	147
7	contig_108	61662	72274	10612	0.438748226362	3	19	21	148	150
8	contig_108	72274	82654	10380	0.420546245595	3	22	24	151	153
1	contig_109	0	1412	1412	0.45527091344	1	1	1	154	154
1	contig_120	0	15153	15153	0.458737488784	3	1	3	155	157
1	contig_121	0	7551	7551	0.461518028217	1	1	1	158	158
1	contig_125	0	17864	17864	0.367222933735	3	1	3	159	161
2	contig_125	17864	35087	17223	0.365856644235	3	4	6	162	164
3	contig_125	35087	37789	2702	0.314061446257	3	7	9	165	167
4	contig_125	37789	38520	731	0.445964432285	1	10	10	168	168
1	contig_126	0	8652	8652	0.390480934506	1	1	1	169	169
1	contig_130	0	33913	33913	0.481744771643	3	1	3	170	172
1	contig_132	0	13098	13098	0.389093511897	3	1	3	173	175
2	contig_132	13098	29630	16532	0.349927958983	3	4	6	176	178
1	contig_139	0	17098	17098	0.431321477623	3	1	3	179	181
2	contig_139	17098	21714	4616	0.433275563258	1	4	4	182	182
1	contig_143	0	26374	26374	0.436394273926	3	1	3	183	185
1	contig_144	0	13986	13986	0.422605317905	3	1	3	186	188
2	contig_144	13986	26958	12972	0.416400551563	3	4	6	189	191
3	contig_144	26958	61831	34873	0.379659464669	3	7	9	192	194
1	contig_145	0	877	877	0.433295324971	1	1	1	195	195
1	contig_148	0	3805	3805	0.429250592918	3	1	3	196	198
1	contig_150	0	481	481	0.293139293139	1	1	1	199	199
1	contig_151	0	1320	1320	0.341050506517	1	1	1	200	200
2	contig_151	1320	1574	254	0.354330708661	1	2	2	201	201
1	contig_159	0	9253	9253	0.335671447124	3	1	3	202	204
2	contig_159	9253	17665	8412	0.368939910403	3	4	6	205	207
3	contig_159	17665	31673	14008	0.335780260275	3	7	9	208	210
4	contig_159	31673	37510	5837	0.31295001365	3	10	12	211	213
5	contig_159	37510	40402	2892	0.373931235435	3	13	15	214	216
6	contig_159	40402	43680	3278	0.346139498679	3	16	18	217	219
7	contig_159	43680	49738	6058	0.35794288129	3	19	21	220	222
8	contig_159	49738	62967	13229	0.341257854942	3	22	24	223	225
9	contig_159	62967	71098	8131	0.325309785953	3	25	27	226	228
10	contig_159	71098	81611	10513	0.348345251686	2	28	29	229	230
1	contig_162	0	3875	3875	0.464900283015	1	1	1	231	231
1	contig_165	0	3857	3857	0.376976925071	1	1	1	232	232
2	contig_165	3857	5744	1887	0.385797562268	1	2	2	233	233
1	contig_166	0	681	681	0.249632892805	1	1	1	234	234
2	contig_166	681	1656	975	0.297435897436	1	2	2	235	235
1	contig_171	0	14835	14835	0.418643246115	3	1	3	236	238
2	contig_171	14835	33992	19157	0.366054859223	3	4	6	239	241
3	contig_171	33992	36487	2495	0.412989099746	3	7	9	242	244
4	contig_171	36487	41742	5255	0.397266358235	3	10	12	245	247
1	contig_180	0	1396	1396	0.357632897305	1	1	1	248	248
1	contig_181	0	16340	16340	0.407437925939	3	1	3	249	251
2	contig_181	16340	22443	6103	0.448662010037	3	4	6	252	254
3	contig_181	22443	29698	7255	0.400524575073	3	7	9	255	257
4	contig_181	29698	38482	8784	0.464122802418	3	10	12	258	260
5	contig_181	38482	60240	21758	0.417735956236	3	13	15	261	263
6	contig_181	60240	76515	16275	0.438297653319	3	16	18	264	266
7	contig_181	76515	90282	13767	0.423364733122	3	19	21	267	269
8	contig_181	90282	95277	4995	0.43141090045	3	22	24	270	272
9	contig_181	95277	102408	7131	0.357227383886	3	25	27	273	275
10	contig_181	102408	106580	4172	0.394048524204	3	28	30	276	278
11	contig_181	106580	117627	11047	0.347292717856	3	31	33	279	281
12	contig_181	117627	122470	4843	0.370440868965	3	34	36	282	284
13	contig_181	122470	138968	16498	0.386674405987	3	37	39	285	287
14	contig_181	138968	141812	2844	0.443862685168	3	40	42	288	290
15	contig_181	141812	156499	14687	0.447939286052	3	43	45	291	293
16	contig_181	156499	165504	9005	0.418268245409	3	46	48	294	296
17	contig_181	165504	177928	12424	0.413248158391	3	49	51	297	299
18	contig_181	177928	185032	7104	0.421618520859	3	52	54	300	302
1	contig_182	0	4834	4834	0.385197865795	1	1	1	303	303
2	contig_182	4834	9223	4389	0.423329730219	1	2	2	304	304
1	contig_185	0	9514	9514	0.350876500626	1	1	1	305	305
1	contig_186	0	2777	2777	0.452286640259	1	1	1	306	306
1	contig_188	0	11140	11140	0.476273677112	3	1	3	307	309
2	contig_188	11140	21134	9994	0.460644851194	3	4	6	310	312
3	contig_188	21134	38968	17834	0.45591401028	3	7	9	313	315
4	contig_188	38968	43767	4799	0.427797457804	1	10	10	316	316
1	contig_196	0	1378	1378	0.455732946299	1	1	1	317	317
2	contig_196	1378	1802	424	0.405660377358	1	2	2	318	318
1	contig_198	0	12504	12504	0.381378512866	1	1	1	319	319
1	contig_201	0	8272	8272	0.364353178231	3	1	3	320	322
2	contig_201	8272	16263	7991	0.381192219113	3	4	6	323	325
1	contig_203	0	11459	11459	0.49965404758	1	1	1	326	326
1	contig_206	0	7938	7938	0.331686396128	3	1	3	327	329
2	contig_206	7938	15001	7063	0.300136996892	3	4	6	330	332
3	contig_206	15001	17970	2969	0.342909074942	2	7	8	333	334
1	contig_213	0	916	916	0.372270742358	1	1	1	335	335
1	contig_214	0	1883	1883	0.40698270609	1	1	1	336	336
1	contig_215	0	1278	1278	0.388888888889	1	1	1	337	337
1	contig_217	0	9224	9224	0.390742789151	3	1	3	338	340
2	contig_217	9224	22021	12797	0.414275143927	3	4	6	341	343
3	contig_217	22021	42595	20574	0.402351878068	3	7	9	344	346
4	contig_217	42595	52864	10269	0.355114789849	3	10	12	347	349
5	contig_217	52864	55387	2523	0.364127571009	2	13	14	350	351
1	contig_218	0	9619	9619	0.407561405919	3	1	3	352	354
2	contig_218	9619	14602	4983	0.44259009134	3	4	6	355	357
1	contig_225	0	15467	15467	0.341342327966	3	1	3	358	360
2	contig_225	15467	17991	2524	0.340332805071	1	4	4	361	361
1	contig_228	0	1241	1241	0.304593070105	1	1	1	362	362
1	contig_230	0	6752	6752	0.459450751416	1	1	1	363	363
2	contig_230	6752	9828	3076	0.420351105332	1	2	2	364	364
1	contig_234	0	10061	10061	0.389753049805	3	1	3	365	367
2	contig_234	10061	13061	3000	0.337940490882	1	4	4	368	368
1	contig_236	0	16103	16103	0.385462233456	3	1	3	369	371
2	contig_236	16103	18812	2709	0.349944629014	1	4	4	372	372
1	contig_237	0	6878	6878	0.446515596792	3	1	3	373	375
2	contig_237	6878	13133	6255	0.477697841727	1	4	4	376	376
1	contig_238	0	3365	3365	0.437188370674	3	1	3	377	379
2	contig_238	3365	15130	11765	0.386066044654	3	4	6	380	382
3	contig_238	15130	27722	12592	0.464665887235	3	7	9	383	385
4	contig_238	27722	33095	5373	0.428624604504	1	10	10	386	386
1	contig_239	0	12093	12093	0.360026474318	3	1	3	387	389
1	contig_240	0	8768	8768	0.373471998039	3	1	3	390	392
2	contig_240	8768	9959	1191	0.431570109152	1	4	4	393	393
1	contig_246	0	2035	2035	0.438789025544	1	1	1	394	394
1	contig_248	0	13427	13427	0.481170728098	3	1	3	395	397
2	contig_248	13427	21893	8466	0.454642097803	1	4	4	398	398
1	contig_249	0	10024	10024	0.461500046167	3	1	3	399	401
2	contig_249	10024	12930	2906	0.438747419133	1	4	4	402	402
1	contig_250	0	6144	6144	0.393939146961	3	1	3	403	405
2	contig_250	6144	15047	8903	0.415993933047	3	4	6	406	408
1	contig_256	0	13785	13785	0.342898249846	3	1	3	409	411
1	contig_257	0	7674	7674	0.466249674225	1	1	1	412	412
1	contig_265	0	2137	2137	0.451764810064	1	1	1	413	413
1	contig_266	0	2159	2159	0.380581382837	1	1	1	414	414
1	contig_269	0	3022	3022	0.432267669947	1	1	1	415	415
1	contig_274	0	300	300	0.296666666667	1	1	1	416	416
1	contig_275	0	21794	21794	0.369791491223	3	1	3	417	419
2	contig_275	21794	33577	11783	0.390027253422	3	4	6	420	422
3	contig_275	33577	41661	8084	0.377591415564	3	7	9	423	425
4	contig_275	41661	48283	6622	0.385038908213	3	10	12	426	428
5	contig_275	48283	56591	8308	0.382186419891	3	13	15	429	431
6	contig_275	56591	58621	2030	0.390640394089	1	16	16	432	432
1	contig_278	0	2223	2223	0.450359279819	1	1	1	433	433
1	contig_279	0	12577	12577	0.404664521325	3	1	3	434	436
2	contig_279	12577	23259	10682	0.394517346072	3	4	6	437	439
3	contig_279	23259	30860	7601	0.364046005639	3	7	9	440	442
1	contig_280	0	1273	1273	0.351924587588	1	1	1	443	443
1	contig_282	0	6301	6301	0.404937736899	3	1	3	444	446
1	contig_287	0	2304	2304	0.509098589719	1	1	1	447	447
1	contig_296	0	8843	8843	0.397602623544	1	1	1	448	448
1	contig_307	0	2444	2444	0.42062193126	1	1	1	449	449
1	contig_308	0	3538	3538	0.417750141323	1	1	1	450	450
2	contig_308	3538	5331	1793	0.287284610814	1	2	2	451	451
1	contig_309	0	11882	11882	0.490287418835	1	1	1	452	452
1	contig_313	0	9024	9024	0.439809371476	3	1	3	453	455
2	contig_313	9024	24861	15837	0.456320762552	2	4	5	456	457
1	contig_314	0	13985	13985	0.402740699629	3	1	3	458	460
2	contig_314	13985	34416	20431	0.406788475632	3	4	6	461	463
3	contig_314	34416	45876	11460	0.383156102496	3	7	9	464	466
1	contig_317	0	2509	2509	0.296133917896	1	1	1	467	467
1	contig_322	0	9657	9657	0.350535796012	3	1	3	468	470
2	contig_322	9657	26110	16453	0.295793699923	3	4	6	471	473
3	contig_322	26110	30431	4321	0.318746870876	3	7	9	474	476
1	contig_323	0	1121	1121	0.317573595004	1	1	1	477	477
2	contig_323	1121	2549	1428	0.335434173669	1	2	2	478	478
1	contig_327	0	3872	3872	0.35476334816	3	1	3	479	481
1	contig_329	0	2558	2558	0.355164846349	3	1	3	482	484
1	contig_330	0	10015	10015	0.469654821045	1	1	1	485	485
2	contig_330	10015	15984	5969	0.454628582747	1	2	2	486	486
1	contig_332	0	14026	14026	0.313611665732	3	1	3	487	489
2	contig_332	14026	30031	16005	0.360470395526	3	4	6	490	492
3	contig_332	30031	37742	7711	0.351786547447	3	7	9	493	495
4	contig_332	37742	50879	13137	0.371273737502	3	10	12	496	498
5	contig_332	50879	53403	2524	0.303957607467	3	13	15	499	501
6	contig_332	53403	57311	3908	0.352610030706	1	16	16	502	502
1	contig_333	0	2037	2037	0.45473685612	1	1	1	503	503
2	contig_333	2037	2610	573	0.380453752182	1	2	2	504	504
1	contig_336	0	2040	2040	0.358333333333	1	1	1	505	505
2	contig_336	2040	2535	495	0.426262626263	1	2	2	506	506
1	contig_343	0	2700	2700	0.392787407354	1	1	1	507	507
1	contig_346	0	15555	15555	0.431690643706	3	1	3	508	510
2	contig_346	15555	29103	13548	0.438366424493	3	4	6	511	513
3	contig_346	29103	32363	3260	0.323469607915	3	7	9	514	516
4	contig_346	32363	48190	15827	0.438992903693	3	10	12	517	519
5	contig_346	48190	54327	6137	0.420544473796	3	13	15	520	522
6	contig_346	54327	55573	1246	0.36496989871	1	16	16	523	523
1	contig_347	0	2311	2311	0.420597144093	1	1	1	524	524
2	contig_347	2311	2753	442	0.314479638009	1	2	2	525	525
1	contig_349	0	5527	5527	0.409308938541	1	1	1	526	526
1	contig_350	0	2802	2802	0.441302276764	1	1	1	527	527
1	contig_352	0	2824	2824	0.459141819	1	1	1	528	528
1	contig_354	0	1711	1711	0.368205727645	1	1	1	529	529
1	contig_355	0	16320	16320	0.422784531672	3	1	3	530	532
2	contig_355	16320	22948	6628	0.414091375566	3	4	6	533	535
3	contig_355	22948	24396	1448	0.428867403315	1	7	7	536	536
1	contig_357	0	2179	2179	0.373565855897	1	1	1	537	537
2	contig_357	2179	2384	205	0.507317073171	1	2	2	538	538
1	contig_359	0	7433	7433	0.445011832681	3	1	3	539	541
2	contig_359	7433	9638	2205	0.410430839002	1	4	4	542	542
1	contig_362	0	8133	8133	0.335861231476	3	1	3	543	545
2	contig_362	8133	22509	14376	0.323161479395	2	4	5	546	547
1	contig_367	0	1352	1352	0.437130177515	1	1	1	548	548
1	contig_368	0	15059	15059	0.358838197523	3	1	3	549	551
2	contig_368	15059	19453	4394	0.39565180343	3	4	6	552	554
3	contig_368	19453	28482	9029	0.371760376504	3	7	9	555	557
4	contig_368	28482	32945	4463	0.375803505672	3	10	12	558	560
1	contig_369	0	2697	2697	0.36114200964	1	1	1	561	561
1	contig_370	0	2270	2270	0.394273127753	1	1	1	562	562
2	contig_370	2270	3026	756	0.417989417989	1	2	2	563	563
1	contig_372	0	4450	4450	0.319417007987	3	1	3	564	566
2	contig_372	4450	6570	2120	0.319502521368	3	4	6	567	569
3	contig_372	6570	14939	8369	0.356289873213	3	7	9	570	572
4	contig_372	14939	28210	13271	0.369597912214	3	10	12	573	575
5	contig_372	28210	29652	1442	0.372470478224	3	13	15	576	578
6	contig_372	29652	38279	8627	0.375945395791	3	16	18	579	581
7	contig_372	38279	50772	12493	0.458805093807	2	19	20	582	583
1	contig_373	0	16992	16992	0.392338041289	3	1	3	584	586
2	contig_373	16992	30288	13296	0.380556564354	2	4	5	587	588
1	contig_375	0	3107	3107	0.385902801405	1	1	1	589	589
1	contig_376	0	8399	8399	0.386628176005	3	1	3	590	592
1	contig_377	0	4652	4652	0.378195385995	3	1	3	593	595
2	contig_377	4652	19153	14501	0.42025187635	3	4	6	596	598
3	contig_377	19153	28439	9286	0.455120140886	2	7	8	599	600
1	contig_378	0	5655	5655	0.379985776279	3	1	3	601	603
2	contig_378	5655	20223	14568	0.424186309266	3	4	6	604	606
3	contig_378	20223	23633	3410	0.385779109169	3	7	9	607	609
4	contig_378	23633	28785	5152	0.453211426613	3	10	12	610	612
5	contig_378	28785	35365	6580	0.49452887538	1	13	13	613	613
1	contig_380	0	3128	3128	0.299872122762	1	1	1	614	614
1	contig_382	0	9083	9083	0.361034115218	3	1	3	615	617
2	contig_382	9083	23940	14857	0.366017731557	3	4	6	618	620
3	contig_382	23940	36143	12203	0.375675299365	3	7	9	621	623
4	contig_382	36143	41555	5412	0.39874353289	1	10	10	624	624
1	contig_385	0	2780	2780	0.334532374101	1	1	1	625	625
1	contig_387	0	3074	3074	0.467195063902	1	1	1	626	626
1	contig_393	0	10707	10707	0.451798692173	3	1	3	627	629
2	contig_393	10707	14991	4284	0.453639676092	2	4	5	630	631
1	contig_399	0	8183	8183	0.373728021862	3	1	3	632	634
2	contig_399	8183	13901	5718	0.40422787983	2	4	5	635	636
1	contig_400	0	2630	2630	0.339163498099	1	1	1	637	637
1	contig_404	0	11868	11868	0.413514458685	3	1	3	638	640
2	contig_404	11868	13023	1155	0.361424606845	2	4	5	641	642
1	contig_406	0	7778	7778	0.350397262326	3	1	3	643	645
2	contig_406	7778	15810	8032	0.336612161898	3	4	6	646	648
3	contig_406	15810	32505	16695	0.35658995388	3	7	9	649	651
4	contig_406	32505	35233	2728	0.343475073314	1	10	10	652	652
1	contig_407	0	27009	27009	0.391915856169	3	1	3	653	655
2	contig_407	27009	44899	17890	0.385231522861	3	4	6	656	658
3	contig_407	44899	54384	9485	0.336526170623	3	7	9	659	661
4	contig_407	54384	60120	5736	0.3804638467	3	10	12	662	664
1	contig_415	0	1880	1880	0.397340425532	1	1	1	665	665
1	contig_416	0	7813	7813	0.382390359421	3	1	3	666	668
1	contig_422	0	15031	15031	0.509563440985	1	1	1	669	669
1	contig_424	0	20637	20637	0.366061777663	3	1	3	670	672
2	contig_424	20637	23700	3063	0.367611511426	3	4	6	673	675
3	contig_424	23700	34497	10797	0.35245736602	3	7	9	676	678
4	contig_424	34497	45256	10759	0.404666575556	3	10	12	679	681
5	contig_424	45256	58832	13576	0.375341427281	3	13	15	682	684
6	contig_424	58832	65347	6515	0.383653612321	3	16	18	685	687
7	contig_424	65347	70310	4963	0.363104314104	3	19	21	688	690
8	contig_424	70310	76550	6240	0.368284205431	3	22	24	691	693
9	contig_424	76550	82414	5864	0.405732715617	2	25	26	694	695
1	contig_425	0	3373	3373	0.303598907049	1	1	1	696	696
2	contig_425	3373	9044	5671	0.402927173338	1	2	2	697	697
1	contig_426	0	1495	1495	0.448160535117	1	1	1	698	698
2	contig_426	1495	3657	2162	0.474098057354	1	2	2	699	699
1	contig_427	0	3677	3677	0.393555302669	1	1	1	700	700
1	contig_429	0	993	993	0.309833088299	1	1	1	701	701
2	contig_429	993	3211	2218	0.376014427412	1	2	2	702	702
1	contig_431	0	1053	1053	0.42735042735	1	1	1	703	703
2	contig_431	1053	1210	157	0.40127388535	1	2	2	704	704
1	contig_433	0	8927	8927	0.382106272332	1	1	1	705	705
1	contig_434	0	2601	2601	0.365569970549	3	1	3	706	708
2	contig_434	2601	7757	5156	0.488387886527	1	4	4	709	709
1	contig_436	0	15004	15004	0.448108444906	3	1	3	710	712
2	contig_436	15004	27156	12152	0.466381450217	2	4	5	713	714
1	contig_437	0	17086	17086	0.471215009737	3	1	3	715	717
2	contig_437	17086	38202	21116	0.432991112288	3	4	6	718	720
3	contig_437	38202	47755	9553	0.39033745522	3	7	9	721	723
1	contig_440	0	1589	1589	0.418406182871	1	1	1	724	724
2	contig_440	1589	2591	1002	0.387225548902	1	2	2	725	725
1	contig_441	0	3919	3919	0.364846063865	3	1	3	726	728
1	contig_442	0	1512	1512	0.386928188091	1	1	1	729	729
2	contig_442	1512	3055	1543	0.391445236552	1	2	2	730	730
1	contig_447	0	3971	3971	0.461826024011	1	1	1	731	731
1	contig_448	0	9036	9036	0.41235059761	1	1	1	732	732
2	contig_448	9036	12881	3845	0.347724317295	1	2	2	733	733
1	contig_449	0	12280	12280	0.3157721595	3	1	3	734	736
2	contig_449	12280	12673	393	0.310432569975	1	4	4	737	737
1	contig_452	0	30555	30555	0.397756583588	3	1	3	738	740
1	contig_453	0	4171	4171	0.35475120792	3	1	3	741	743
2	contig_453	4171	10108	5937	0.414687552636	1	4	4	744	744
1	contig_454	0	11580	11580	0.370032840716	3	1	3	745	747
2	contig_454	11580	25689	14109	0.341116066058	3	4	6	748	750
3	contig_454	25689	31448	5759	0.362865264434	3	7	9	751	753
4	contig_454	31448	38412	6964	0.344091167601	3	10	12	754	756
5	contig_454	38412	54900	16488	0.413416942302	3	13	15	757	759
6	contig_454	54900	63705	8805	0.360875391429	3	16	18	760	762
7	contig_454	63705	66537	2832	0.37040960452	1	19	19	763	763
1	contig_455	0	5556	5556	0.470377248156	1	1	1	764	764
1	contig_456	0	2285	2285	0.395218938046	1	1	1	765	765
1	contig_457	0	4120	4120	0.401408124613	1	1	1	766	766
1	contig_459	0	1616	1616	0.356435643564	1	1	1	767	767
2	contig_459	1616	4161	2545	0.348133595285	1	2	2	768	768
1	contig_461	0	1758	1758	0.273037542662	1	1	1	769	769
2	contig_461	1758	4193	2435	0.35112936345	1	2	2	770	770
1	contig_463	0	2287	2287	0.397026672497	1	1	1	771	771
2	contig_463	2287	4231	1944	0.392489711934	1	2	2	772	772
1	contig_466	0	2095	2095	0.281622911695	1	1	1	773	773
1	contig_467	0	31156	31156	0.410259176506	3	1	3	774	776
2	contig_467	31156	36369	5213	0.397805248806	2	4	5	777	778
1	contig_473	0	441	441	0.351473922902	1	1	1	779	779
2	contig_473	441	4485	4044	0.408949851043	1	2	2	780	780
1	contig_475	0	12939	12939	0.365226287795	3	1	3	781	783
2	contig_475	12939	22081	9142	0.34839467905	3	4	6	784	786
3	contig_475	22081	34856	12775	0.392861715749	2	7	8	787	788
1	contig_476	0	1985	1985	0.410075566751	1	1	1	789	789
2	contig_476	1985	3340	1355	0.411595835398	1	2	2	790	790
1	contig_477	0	1883	1883	0.419817925443	1	1	1	791	791
2	contig_477	1883	3620	1737	0.443868739206	1	2	2	792	792
1	contig_478	0	2383	2383	0.386004680735	1	1	1	793	793
2	contig_478	2383	4607	2224	0.41321942446	1	2	2	794	794
1	contig_480	0	4676	4676	0.395584945901	1	1	1	795	795
1	contig_486	0	3818	3818	0.364443918514	3	1	3	796	798
2	contig_486	3818	4755	937	0.397011739594	1	4	4	799	799
1	contig_488	0	32820	32820	0.446895544429	3	1	3	800	802
2	contig_488	32820	36692	3872	0.350135255246	2	4	5	803	804
1	contig_489	0	7879	7879	0.39338108846	3	1	3	805	807
2	contig_489	7879	13909	6030	0.413152785385	3	4	6	808	810
3	contig_489	13909	37144	23235	0.493375507058	3	7	9	811	813
4	contig_489	37144	56888	19744	0.467067341277	3	10	12	814	816
5	contig_489	56888	66485	9597	0.462413631867	3	13	15	817	819
6	contig_489	66485	71853	5368	0.399456366302	3	16	18	820	822
7	contig_489	71853	77537	5684	0.41811965361	3	19	21	823	825
8	contig_489	77537	89720	12183	0.376961323319	3	22	24	826	828
9	contig_489	89720	104437	14717	0.424365069653	3	25	27	829	831
10	contig_489	104437	114760	10323	0.451497180021	3	28	30	832	834
11	contig_489	114760	122304	7544	0.432486512539	3	31	33	835	837
1	contig_490	0	2223	2223	0.436347278453	1	1	1	838	838
2	contig_490	2223	7118	4895	0.42328907048	1	2	2	839	839
1	contig_492	0	4890	4890	0.411090188511	3	1	3	840	842
1	contig_493	0	4389	4389	0.3693229718	1	1	1	843	843
1	contig_494	0	6208	6208	0.378070555855	1	1	1	844	844
1	contig_499	0	4395	4395	0.551080773606	1	1	1	845	845
1	contig_501	0	9234	9234	0.376236404978	3	1	3	846	848
2	contig_501	9234	16626	7392	0.33189363533	3	4	6	849	851
3	contig_501	16626	27046	10420	0.38516545062	3	7	9	852	854
4	contig_501	27046	42361	15315	0.416169786738	3	10	12	855	857
5	contig_501	42361	45517	3156	0.43718539659	3	13	15	858	860
6	contig_501	45517	50194	4677	0.361181772525	3	16	18	861	863
1	contig_504	0	3868	3868	0.586178289852	1	1	1	864	864
2	contig_504	3868	10359	6491	0.560922839031	1	2	2	865	865
1	contig_505	0	12299	12299	0.332644062194	3	1	3	866	868
2	contig_505	12299	22494	10195	0.333131109735	3	4	6	869	871
3	contig_505	22494	25426	2932	0.300088450687	3	7	9	872	874
4	contig_505	25426	33144	7718	0.383680171216	2	10	11	875	876
1	contig_507	0	7007	7007	0.358926787498	1	1	1	877	877
2	contig_507	7007	13128	6121	0.393889887273	1	2	2	878	878
1	contig_508	0	12107	12107	0.392155731054	3	1	3	879	881
2	contig_508	12107	23355	11248	0.349473985416	3	4	6	882	884
3	contig_508	23355	30816	7461	0.362654021786	3	7	9	885	887
4	contig_508	30816	40875	10059	0.358893423203	3	10	12	888	890
5	contig_508	40875	48560	7685	0.330577586268	3	13	15	891	893
6	contig_508	48560	52610	4050	0.318265814206	3	16	18	894	896
7	contig_508	52610	61943	9333	0.347482879757	2	19	20	897	898
1	contig_509	0	4730	4730	0.419330450168	3	1	3	899	901
1	contig_510	0	3155	3155	0.43289570487	1	1	1	902	902
2	contig_510	3155	5323	2168	0.428044280443	1	2	2	903	903
1	contig_513	0	5337	5337	0.444232066755	1	1	1	904	904
1	contig_514	0	5301	5301	0.482422171987	1	1	1	905	905
1	contig_515	0	2064	2064	0.34738372093	1	1	1	906	906
2	contig_515	2064	5426	3362	0.398869720405	1	2	2	907	907
1	contig_523	0	6059	6059	0.390022153648	3	1	3	908	910
2	contig_523	6059	9986	3927	0.358656073132	3	4	6	911	913
3	contig_523	9986	24493	14507	0.408793692778	3	7	9	914	916
4	contig_523	24493	30971	6478	0.465740441109	3	10	12	917	919
5	contig_523	30971	52462	21491	0.411663970487	3	13	15	920	922
6	contig_523	52462	66192	13730	0.450824365287	3	16	18	923	925
7	contig_523	66192	75590	9398	0.476967320336	2	19	20	926	927
1	contig_525	0	10393	10393	0.324945175327	3	1	3	928	930
2	contig_525	10393	28096	17703	0.343634816684	3	4	6	931	933
3	contig_525	28096	33126	5030	0.355830657888	2	7	8	934	935
1	contig_526	0	4149	4149	0.493476108448	1	1	1	936	936
1	contig_527	0	2084	2084	0.428679245283	1	1	1	937	937
2	contig_527	2084	5749	3665	0.393178717599	1	2	2	938	938
1	contig_528	0	4380	4380	0.354707279823	1	1	1	939	939
1	contig_532	0	11688	11688	0.454496448628	3	1	3	940	942
2	contig_532	11688	15328	3640	0.421153846154	1	4	4	943	943
1	contig_533	0	6028	6028	0.346682216576	3	1	3	944	946
1	contig_534	0	4371	4371	0.419835336785	1	1	1	947	947
1	contig_535	0	8368	8368	0.402127746534	1	1	1	948	948
2	contig_535	8368	11115	2747	0.422642883145	1	2	2	949	949
1	contig_537	0	5688	5688	0.368465262358	3	1	3	950	952
2	contig_537	5688	6096	408	0.330882352941	1	4	4	953	953
1	contig_546	0	6372	6372	0.461435523115	3	1	3	954	956
1	contig_548	0	8787	8787	0.399166229536	3	1	3	957	959
2	contig_548	8787	19325	10538	0.372464225322	3	4	6	960	962
1	contig_549	0	11394	11394	0.31868930955	3	1	3	963	965
2	contig_549	11394	15508	4114	0.317114713867	3	4	6	966	968
3	contig_549	15508	20621	5113	0.395365667092	2	7	8	969	970
1	contig_550	0	11831	11831	0.329059064586	3	1	3	971	973
2	contig_550	11831	25606	13775	0.362490317609	3	4	6	974	976
3	contig_550	25606	36428	10822	0.314529215486	3	7	9	977	979
4	contig_550	36428	50327	13899	0.341730075793	3	10	12	980	982
5	contig_550	50327	56447	6120	0.358169934641	1	13	13	983	983
1	contig_551	0	3259	3259	0.387303279713	3	1	3	984	986
2	contig_551	3259	6471	3212	0.385005173667	1	4	4	987	987
1	contig_552	0	28252	28252	0.391181492434	3	1	3	988	990
2	contig_552	28252	49396	21144	0.332504883493	3	4	6	991	993
1	contig_554	0	16524	16524	0.453797928318	1	1	1	994	994
1	contig_555	0	13220	13220	0.327676146589	3	1	3	995	997
2	contig_555	13220	36852	23632	0.355088350929	3	4	6	998	1000
3	contig_555	36852	71547	34695	0.357839102662	3	7	9	1001	1003
4	contig_555	71547	77767	6220	0.347653070322	3	10	12	1004	1006
5	contig_555	77767	85698	7931	0.339553650233	1	13	13	1007	1007
1	contig_558	0	7157	7157	0.350303664971	3	1	3	1008	1010
2	contig_558	7157	17050	9893	0.386333771353	1	4	4	1011	1011
1	contig_559	0	7270	7270	0.363867224594	3	1	3	1012	1014
2	contig_559	7270	9823	2553	0.316676483457	3	4	6	1015	1017
3	contig_559	9823	33992	24169	0.335558181963	3	7	9	1018	1020
4	contig_559	33992	37271	3279	0.336296597647	2	10	11	1021	1022
1	contig_560	0	6734	6734	0.489474108861	1	1	1	1023	1023
1	contig_561	0	6389	6389	0.342187304952	3	1	3	1024	1026
1	contig_562	0	1917	1917	0.37558685446	1	1	1	1027	1027
1	contig_563	0	5929	5929	0.353851626016	1	1	1	1028	1028
1	contig_564	0	15716	15716	0.40880042003	3	1	3	1029	1031
2	contig_564	15716	21503	5787	0.367745641999	3	4	6	1032	1034
1	contig_565	0	5094	5094	0.435939481119	1	1	1	1035	1035
2	contig_565	5094	6862	1768	0.37556561086	1	2	2	1036	1036
1	contig_567	0	783	783	0.379337750114	1	1	1	1037	1037
2	contig_567	783	2003	1220	0.351834146833	1	2	2	1038	1038
1	contig_569	0	6756	6756	0.426139727649	1	1	1	1039	1039
1	contig_571	0	7072	7072	0.369297591931	3	1	3	1040	1042
1	contig_572	0	11671	11671	0.404428715632	1	1	1	1043	1043
1	contig_573	0	4166	4166	0.336533845415	1	1	1	1044	1044
1	contig_575	0	3728	3728	0.438036480687	1	1	1	1045	1045
2	contig_575	3728	3991	263	0.384030418251	1	2	2	1046	1046
1	contig_578	0	9313	9313	0.381930174196	3	1	3	1047	1049
2	contig_578	9313	15462	6149	0.358988958894	2	4	5	1050	1051
1	contig_579	0	10093	10093	0.376449014091	3	1	3	1052	1054
1	contig_583	0	7397	7397	0.428908765275	3	1	3	1055	1057
1	contig_584	0	12762	12762	0.430292850378	3	1	3	1058	1060
2	contig_584	12762	21988	9226	0.41615756536	3	4	6	1061	1063
3	contig_584	21988	24495	2507	0.444829133598	3	7	9	1064	1066
4	contig_584	24495	35022	10527	0.337110439066	3	10	12	1067	1069
5	contig_584	35022	39377	4355	0.37217978534	3	13	15	1070	1072
6	contig_584	39377	64780	25403	0.428801237886	3	16	18	1073	1075
7	contig_584	64780	66140	1360	0.435294117647	1	19	19	1076	1076
1	contig_587	0	6835	6835	0.408924652524	1	1	1	1077	1077
1	contig_588	0	7733	7733	0.380107896924	3	1	3	1078	1080
2	contig_588	7733	12121	4388	0.369452661628	3	4	6	1081	1083
3	contig_588	12121	17215	5094	0.349352933028	3	7	9	1084	1086
4	contig_588	17215	30137	12922	0.441777482585	2	10	11	1087	1088
1	contig_589	0	11504	11504	0.346654498338	3	1	3	1089	1091
2	contig_589	11504	12279	775	0.362580645161	1	4	4	1092	1092
1	contig_590	0	18284	18284	0.411497584534	3	1	3	1093	1095
1	contig_592	0	11832	11832	0.429200566384	3	1	3	1096	1098
2	contig_592	11832	20752	8920	0.451303694179	3	4	6	1099	1101
3	contig_592	20752	27261	6509	0.427948542334	3	7	9	1102	1104
4	contig_592	27261	42219	14958	0.465225799694	3	10	12	1105	1107
1	contig_593	0	7230	7230	0.365006915629	1	1	1	1108	1108
1	contig_595	0	6035	6035	0.368101259417	3	1	3	1109	1111
2	contig_595	6035	17093	11058	0.404988828125	3	4	6	1112	1114
3	contig_595	17093	28373	11280	0.404622863596	2	7	8	1115	1116
1	contig_596	0	10806	10806	0.396802209045	3	1	3	1117	1119
1	contig_597	0	7643	7643	0.497355393275	1	1	1	1120	1120
1	contig_598	0	14627	14627	0.421418406047	3	1	3	1121	1123
2	contig_598	14627	23084	8457	0.410877067937	3	4	6	1124	1126
3	contig_598	23084	32279	9195	0.410973855309	3	7	9	1127	1129
4	contig_598	32279	47727	15448	0.373646955688	3	10	12	1130	1132
5	contig_598	47727	50719	2992	0.356169647565	3	13	15	1133	1135
6	contig_598	50719	67287	16568	0.420552889654	3	16	18	1136	1138
7	contig_598	67287	75582	8295	0.456217142286	2	19	20	1139	1140
1	contig_599	0	4466	4466	0.320027742905	3	1	3	1141	1143
2	contig_599	4466	18114	13648	0.364518144131	3	4	6	1144	1146
3	contig_599	18114	23404	5290	0.326325553983	3	7	9	1147	1149
4	contig_599	23404	31909	8505	0.392466255585	3	10	12	1150	1152
5	contig_599	31909	44742	12833	0.394155434935	3	13	15	1153	1155
6	contig_599	44742	47425	2683	0.418667210737	3	16	18	1156	1158
7	contig_599	47425	64363	16938	0.422571647748	2	19	20	1159	1160
1	contig_600	0	5732	5732	0.357990230286	1	1	1	1161	1161
2	contig_600	5732	8014	2282	0.464504820333	1	2	2	1162	1162
1	contig_603	0	7906	7906	0.348179413886	1	1	1	1163	1163
1	contig_605	0	10802	10802	0.403156643349	3	1	3	1164	1166
2	contig_605	10802	32653	21851	0.391265354147	3	4	6	1167	1169
3	contig_605	32653	35418	2765	0.358781950808	2	7	8	1170	1171
1	contig_606	0	1574	1574	0.322744599746	1	1	1	1172	1172
2	contig_606	1574	3238	1664	0.358774038462	1	2	2	1173	1173
1	contig_608	0	5428	5428	0.376583885738	3	1	3	1174	1176
2	contig_608	5428	8156	2728	0.388196480938	1	4	4	1177	1177
1	contig_609	0	8160	8160	0.370293801558	1	1	1	1178	1178
1	contig_610	0	8221	8221	0.514175980561	1	1	1	1179	1179
1	contig_611	0	1920	1920	0.310416666667	1	1	1	1180	1180
2	contig_611	1920	7906	5986	0.393250918811	1	2	2	1181	1181
1	contig_612	0	8304	8304	0.403037450489	1	1	1	1182	1182
1	contig_613	0	2327	2327	0.422479543578	1	1	1	1183	1183
1	contig_614	0	8367	8367	0.339531180692	3	1	3	1184	1186
1	contig_615	0	6888	6888	0.382056120994	3	1	3	1187	1189
2	contig_615	6888	8430	1542	0.312581063554	1	4	4	1190	1190
1	contig_616	0	6130	6130	0.490259680671	1	1	1	1191	1191
1	contig_617	0	8476	8476	0.402334830181	3	1	3	1192	1194
1	contig_621	0	6651	6651	0.417831904977	1	1	1	1195	1195
2	contig_621	6651	7754	1103	0.404351767906	1	2	2	1196	1196
1	contig_622	0	8304	8304	0.500366033596	1	1	1	1197	1197
1	contig_624	0	6886	6886	0.408364798141	1	1	1	1198	1198
2	contig_624	6886	8500	1614	0.374845105328	1	2	2	1199	1199
1	contig_625	0	5043	5043	0.436446559588	1	1	1	1200	1200
2	contig_625	5043	5319	276	0.405797101449	1	2	2	1201	1201
1	contig_626	0	8032	8032	0.511110659434	3	1	3	1202	1204
1	contig_631	0	12989	12989	0.4375732262	3	1	3	1205	1207
2	contig_631	12989	27509	14520	0.421330139668	3	4	6	1208	1210
3	contig_631	27509	30498	2989	0.453328872533	1	7	7	1211	1211
1	contig_634	0	10525	10525	0.43611588403	3	1	3	1212	1214
2	contig_634	10525	16270	5745	0.399937532054	3	4	6	1215	1217
3	contig_634	16270	20685	4415	0.365724450891	2	7	8	1218	1219
1	contig_638	0	10337	10337	0.407023983924	3	1	3	1220	1222
2	contig_638	10337	22391	12054	0.419486734796	3	4	6	1223	1225
3	contig_638	22391	34371	11980	0.372256097665	3	7	9	1226	1228
4	contig_638	34371	38237	3866	0.433544656403	3	10	12	1229	1231
1	contig_641	0	8324	8324	0.397695083831	3	1	3	1232	1234
1	contig_642	0	2558	2558	0.412519140326	1	1	1	1235	1235
1	contig_644	0	6022	6022	0.358196302848	3	1	3	1236	1238
2	contig_644	6022	8551	2529	0.336516061166	2	4	5	1239	1240
1	contig_645	0	19646	19646	0.406508955695	3	1	3	1241	1243
2	contig_645	19646	27480	7834	0.376530530142	3	4	6	1244	1246
3	contig_645	27480	38539	11059	0.404954431196	2	7	8	1247	1248
1	contig_647	0	6484	6484	0.338948034399	3	1	3	1249	1251
2	contig_647	6484	9636	3152	0.314720812183	1	4	4	1252	1252
1	contig_648	0	11756	11756	0.436990265209	3	1	3	1253	1255
1	contig_650	0	21621	21621	0.399191519656	3	1	3	1256	1258
1	contig_651	0	9823	9823	0.36716323827	3	1	3	1259	1261
2	contig_651	9823	10242	419	0.307875894988	1	4	4	1262	1262
1	contig_652	0	19457	19457	0.408623418242	1	1	1	1263	1263
1	contig_654	0	15974	15974	0.495176161739	1	1	1	1264	1264
1	contig_655	0	8582	8582	0.408474747876	1	1	1	1265	1265
1	contig_658	0	12001	12001	0.389349504007	3	1	3	1266	1268
2	contig_658	12001	18206	6205	0.356039266875	3	4	6	1269	1271
3	contig_658	18206	32219	14013	0.348607656192	3	7	9	1272	1274
4	contig_658	32219	32808	589	0.312393887946	1	10	10	1275	1275
1	contig_664	0	8096	8096	0.536672779142	3	1	3	1276	1278
1	contig_665	0	6883	6883	0.435355476109	3	1	3	1279	1281
2	contig_665	6883	10306	3423	0.488752556237	1	4	4	1282	1282
1	contig_666	0	9751	9751	0.388256987391	3	1	3	1283	1285
2	contig_666	9751	10465	714	0.327731092437	1	4	4	1286	1286
1	contig_667	0	16572	16572	0.421928003857	3	1	3	1287	1289
1	contig_668	0	15359	15359	0.483579519809	3	1	3	1290	1292
2	contig_668	15359	29634	14275	0.473193569471	3	4	6	1293	1295
3	contig_668	29634	45955	16321	0.456291449526	3	7	9	1296	1298
4	contig_668	45955	59244	13289	0.470775926736	3	10	12	1299	1301
5	contig_668	59244	64921	5677	0.443720274793	1	13	13	1302	1302
1	contig_669	0	25065	25065	0.448107405854	1	1	1	1303	1303
1	contig_670	0	11124	11124	0.494496651709	1	1	1	1304	1304
1	contig_672	0	24141	24141	0.363386352567	3	1	3	1305	1307
2	contig_672	24141	28408	4267	0.356357854112	3	4	6	1308	1310
3	contig_672	28408	38517	10109	0.375623487454	3	7	9	1311	1313
4	contig_672	38517	40365	1848	0.405844155844	1	10	10	1314	1314
1	contig_673	0	7391	7391	0.295785215842	3	1	3	1315	1317
2	contig_673	7391	19370	11979	0.383023599231	3	4	6	1318	1320
3	contig_673	19370	32145	12775	0.361268004989	3	7	9	1321	1323
4	contig_673	32145	41074	8929	0.359192740912	3	10	12	1324	1326
5	contig_673	41074	47603	6529	0.347540570883	2	13	14	1327	1328
1	contig_674	0	7984	7984	0.52162463418	1	1	1	1329	1329
2	contig_674	7984	10293	2309	0.515116137292	1	2	2	1330	1330
1	contig_677	0	5446	5446	0.39288519663	3	1	3	1331	1333
2	contig_677	5446	13290	7844	0.347827860711	3	4	6	1334	1336
3	contig_677	13290	30791	17501	0.381293267579	3	7	9	1337	1339
4	contig_677	30791	48059	17268	0.382733757122	3	10	12	1340	1342
5	contig_677	48059	62200	14141	0.377664768247	3	13	15	1343	1345
6	contig_677	62200	64043	1843	0.345880948359	2	16	17	1346	1347
1	contig_678	0	7914	7914	0.360919978542	1	1	1	1348	1348
2	contig_678	7914	13068	5154	0.389212262321	1	2	2	1349	1349
1	contig_679	0	21286	21286	0.422498793974	3	1	3	1350	1352
1	contig_680	0	10074	10074	0.415705037308	1	1	1	1353	1353
1	contig_681	0	4972	4972	0.374396749847	1	1	1	1354	1354
1	contig_683	0	11730	11730	0.397422709076	3	1	3	1355	1357
1	contig_685	0	11866	11866	0.395194360087	3	1	3	1358	1360
1	contig_686	0	5099	5099	0.389451633651	3	1	3	1361	1363
2	contig_686	5099	11877	6778	0.365386125323	2	4	5	1364	1365
1	contig_687	0	4582	4582	0.363732868027	3	1	3	1366	1368
2	contig_687	4582	11261	6679	0.367948340503	3	4	6	1369	1371
3	contig_687	11261	17112	5851	0.40360047534	2	7	8	1372	1373
1	contig_689	0	12055	12055	0.43054074598	1	1	1	1374	1374
1	contig_690	0	11223	11223	0.442740561173	3	1	3	1375	1377
2	contig_690	11223	28469	17246	0.441628814592	3	4	6	1378	1380
3	contig_690	28469	37348	8879	0.426376930511	3	7	9	1381	1383
4	contig_690	37348	45079	7731	0.446813228893	3	10	12	1384	1386
1	contig_693	0	11106	11106	0.379204929608	3	1	3	1387	1389
2	contig_693	11106	26592	15486	0.41467992718	3	4	6	1390	1392
3	contig_693	26592	36016	9424	0.405206509729	3	7	9	1393	1395
4	contig_693	36016	52936	16920	0.380973172223	3	10	12	1396	1398
5	contig_693	52936	54963	2027	0.362451566991	2	13	14	1399	1400
1	contig_694	0	9738	9738	0.354076590302	3	1	3	1401	1403
1	contig_695	0	11202	11202	0.362409757732	3	1	3	1404	1406
2	contig_695	11202	20635	9433	0.375809973647	3	4	6	1407	1409
3	contig_695	20635	33854	13219	0.424560040407	3	7	9	1410	1412
4	contig_695	33854	39900	6046	0.406090591501	3	10	12	1413	1415
5	contig_695	39900	55154	15254	0.409822328645	3	13	15	1416	1418
6	contig_695	55154	59318	4164	0.462851618774	2	16	17	1419	1420
1	contig_700	0	8347	8347	0.382485030251	3	1	3	1421	1423
2	contig_700	8347	18139	9792	0.382208891831	3	4	6	1424	1426
3	contig_700	18139	25624	7485	0.383099357927	3	7	9	1427	1429
4	contig_700	25624	29999	4375	0.353283321617	3	10	12	1430	1432
5	contig_700	29999	40813	10814	0.386802272381	3	13	15	1433	1435
6	contig_700	40813	43354	2541	0.360137119825	2	16	17	1436	1437
1	contig_701	0	20186	20186	0.528255408785	3	1	3	1438	1440
2	contig_701	20186	22675	2489	0.381297709923	2	4	5	1441	1442
1	contig_703	0	10246	10246	0.42705442991	3	1	3	1443	1445
2	contig_703	10246	13880	3634	0.473391901686	3	4	6	1446	1448
3	contig_703	13880	20663	6783	0.390401027043	1	7	7	1449	1449
1	contig_704	0	7648	7648	0.339565899582	1	1	1	1450	1450
2	contig_704	7648	12593	4945	0.364004044489	1	2	2	1451	1451
1	contig_706	0	5355	5355	0.452474323063	1	1	1	1452	1452
2	contig_706	5355	8141	2786	0.439339554917	1	2	2	1453	1453
1	contig_708	0	13396	13396	0.399874807579	3	1	3	1454	1456
1	contig_709	0	26516	26516	0.403545782158	3	1	3	1457	1459
2	contig_709	26516	52233	25717	0.385298974807	3	4	6	1460	1462
3	contig_709	52233	59251	7018	0.426908354173	3	7	9	1463	1465
4	contig_709	59251	62922	3671	0.420906702608	3	10	12	1466	1468
5	contig_709	62922	66914	3992	0.367263604877	3	13	15	1469	1471
1	contig_710	0	29432	29432	0.468549207557	3	1	3	1472	1474
2	contig_710	29432	41610	12178	0.456191715424	3	4	6	1475	1477
3	contig_710	41610	52611	11001	0.433223380538	2	7	8	1478	1479
1	contig_712	0	4731	4731	0.439019234834	1	1	1	1480	1480
2	contig_712	4731	7347	2616	0.473623853211	1	2	2	1481	1481
1	contig_714	0	4979	4979	0.435927507434	3	1	3	1482	1484
2	contig_714	4979	17621	12642	0.438234150389	3	4	6	1485	1487
3	contig_714	17621	42419	24798	0.484127107177	3	7	9	1488	1490
1	contig_716	0	5916	5916	0.430312407645	3	1	3	1491	1493
2	contig_716	5916	20706	14790	0.413530931141	3	4	6	1494	1496
3	contig_716	20706	34255	13549	0.411052470594	2	7	8	1497	1498
1	contig_717	0	8714	8714	0.412057345691	3	1	3	1499	1501
2	contig_717	8714	13274	4560	0.399118870313	3	4	6	1502	1504
3	contig_717	13274	13969	695	0.211510791367	1	7	7	1505	1505
1	contig_725	0	7369	7369	0.450663607141	1	1	1	1506	1506
1	contig_727	0	23424	23424	0.401832700224	3	1	3	1507	1509
2	contig_727	23424	36076	12652	0.412529488184	3	4	6	1510	1512
1	contig_728	0	30979	30979	0.498696303935	3	1	3	1513	1515
2	contig_728	30979	36775	5796	0.435185473184	2	4	5	1516	1517
1	contig_730	0	8955	8955	0.374216376611	3	1	3	1518	1520
1	contig_731	0	1183	1183	0.371090448014	1	1	1	1521	1521
1	contig_733	0	6425	6425	0.390977124831	3	1	3	1522	1524
2	contig_733	6425	13817	7392	0.377323582609	2	4	5	1525	1526
1	contig_734	0	9243	9243	0.350535540409	1	1	1	1527	1527
2	contig_734	9243	14460	5217	0.381445275062	1	2	2	1528	1528
1	contig_735	0	10923	10923	0.386359887518	3	1	3	1529	1531
1	contig_736	0	11591	11591	0.422872266626	1	1	1	1532	1532
1	contig_741	0	11117	11117	0.372207725793	3	1	3	1533	1535
2	contig_741	11117	13759	2642	0.439439818319	1	4	4	1536	1536
1	contig_743	0	3898	3898	0.401181340764	3	1	3	1537	1539
2	contig_743	3898	12788	8890	0.390462406826	3	4	6	1540	1542
3	contig_743	12788	30884	18096	0.36356498103	3	7	9	1543	1545
4	contig_743	30884	35501	4617	0.365212857318	2	10	11	1546	1547
1	contig_744	0	12407	12407	0.380429201314	3	1	3	1548	1550
2	contig_744	12407	35595	23188	0.390072451268	1	4	4	1551	1551
1	contig_745	0	28698	28698	0.424273951421	3	1	3	1552	1554
2	contig_745	28698	46850	18152	0.43679203466	3	4	6	1555	1557
1	contig_747	0	26360	26360	0.383095743813	3	1	3	1558	1560
2	contig_747	26360	31452	5092	0.386562630267	2	4	5	1561	1562
1	contig_748	0	3193	3193	0.335202120809	1	1	1	1563	1563
2	contig_748	3193	14888	11695	0.357638669666	1	2	2	1564	1564
1	contig_752	0	11836	11836	0.375290068132	1	1	1	1565	1565
1	contig_753	0	13857	13857	0.406666599511	3	1	3	1566	1568
2	contig_753	13857	15111	1254	0.43620414673	1	4	4	1569	1569
1	contig_755	0	14351	14351	0.417368068067	1	1	1	1570	1570
1	contig_756	0	15198	15198	0.358833314937	3	1	3	1571	1573
1	contig_758	0	14702	14702	0.49351189024	1	1	1	1574	1574
1	contig_760	0	6367	6367	0.328079116576	3	1	3	1575	1577
2	contig_760	6367	15494	9127	0.327353420092	2	4	5	1578	1579
1	contig_762	0	11696	11696	0.410120107639	3	1	3	1580	1582
2	contig_762	11696	15635	3939	0.391469916222	1	4	4	1583	1583
1	contig_763	0	13062	13062	0.392988249502	3	1	3	1584	1586
2	contig_763	13062	15609	2547	0.366705928543	1	4	4	1587	1587
1	contig_764	0	13561	13561	0.407489027585	3	1	3	1588	1590
2	contig_764	13561	23658	10097	0.43438501839	3	4	6	1591	1593
3	contig_764	23658	34258	10600	0.42314917433	3	7	9	1594	1596
4	contig_764	34258	52028	17770	0.398968204054	3	10	12	1597	1599
5	contig_764	52028	61412	9384	0.427792458009	3	13	15	1600	1602
6	contig_764	61412	66721	5309	0.366608721043	3	16	18	1603	1605
1	contig_765	0	8410	8410	0.483253518717	3	1	3	1606	1608
2	contig_765	8410	14842	6432	0.534914490826	2	4	5	1609	1610
1	contig_766	0	4663	4663	0.327759712127	3	1	3	1611	1613
2	contig_766	4663	16538	11875	0.304227919316	3	4	6	1614	1616
3	contig_766	16538	23655	7117	0.403521710077	3	7	9	1617	1619
4	contig_766	23655	31791	8136	0.345840092721	3	10	12	1620	1622
5	contig_766	31791	39893	8102	0.35463712343	3	13	15	1623	1625
6	contig_766	39893	48472	8579	0.391912473223	3	16	18	1626	1628
7	contig_766	48472	53820	5348	0.271926591367	2	19	20	1629	1630
1	contig_769	0	8944	8944	0.420007034192	3	1	3	1631	1633
2	contig_769	8944	13520	4576	0.425232546553	3	4	6	1634	1636
3	contig_769	13520	16793	3273	0.372441185457	1	7	7	1637	1637
1	contig_770	0	11181	11181	0.336910176812	3	1	3	1638	1640
2	contig_770	11181	16909	5728	0.364994792891	2	4	5	1641	1642
1	contig_775	0	14775	14775	0.343386501563	1	1	1	1643	1643
2	contig_775	14775	17380	2605	0.347408829175	1	2	2	1644	1644
1	contig_780	0	14278	14278	0.33887357145	3	1	3	1645	1647
2	contig_780	14278	27774	13496	0.337136632162	3	4	6	1648	1650
3	contig_780	27774	30046	2272	0.276914215826	3	7	9	1651	1653
4	contig_780	30046	39570	9524	0.354271743565	3	10	12	1654	1656
5	contig_780	39570	54431	14861	0.344775412524	3	13	15	1657	1659
6	contig_780	54431	65677	11246	0.355114126383	2	16	17	1660	1661
1	contig_782	0	4046	4046	0.397998125068	3	1	3	1662	1664
2	contig_782	4046	17661	13615	0.372908135144	3	4	6	1665	1667
1	contig_783	0	15836	15836	0.380100037669	3	1	3	1668	1670
2	contig_783	15836	17856	2020	0.40297029703	1	4	4	1671	1671
1	contig_784	0	4359	4359	0.379093900891	3	1	3	1672	1674
2	contig_784	4359	14937	10578	0.327169341274	3	4	6	1675	1677
1	contig_785	0	19269	19269	0.520619872527	1	1	1	1678	1678
1	contig_787	0	472	472	0.462126642772	1	1	1	1679	1679
1	contig_788	0	11914	11914	0.559629087957	3	1	3	1680	1682
2	contig_788	11914	16673	4759	0.507669678504	1	4	4	1683	1683
1	contig_795	0	23499	23499	0.396050299297	3	1	3	1684	1686
2	contig_795	23499	25620	2121	0.38129327823	3	4	6	1687	1689
1	contig_796	0	8134	8134	0.43049387693	3	1	3	1690	1692
1	contig_797	0	19506	19506	0.374538925705	3	1	3	1693	1695
2	contig_797	19506	35960	16454	0.373763071619	3	4	6	1696	1698
3	contig_797	35960	44952	8992	0.431494661922	1	7	7	1699	1699
1	contig_801	0	15946	15946	0.344464368147	3	1	3	1700	1702
2	contig_801	15946	26617	10671	0.354310725767	3	4	6	1703	1705
3	contig_801	26617	32756	6139	0.325934045621	3	7	9	1706	1708
4	contig_801	32756	41640	8884	0.353604750608	3	10	12	1709	1711
5	contig_801	41640	49584	7944	0.334661192687	3	13	15	1712	1714
1	contig_802	0	8834	8834	0.327069969317	3	1	3	1715	1717
2	contig_802	8834	17884	9050	0.464296249497	3	4	6	1718	1720
3	contig_802	17884	23004	5120	0.4384765625	1	7	7	1721	1721
1	contig_803	0	17103	17103	0.381535677648	3	1	3	1722	1724
2	contig_803	17103	19766	2663	0.422455876831	1	4	4	1725	1725
1	contig_804	0	16012	16012	0.377900354739	3	1	3	1726	1728
2	contig_804	16012	23277	7265	0.411640020385	3	4	6	1729	1731
3	contig_804	23277	25247	1970	0.408629441624	1	7	7	1732	1732
1	contig_805	0	7337	7337	0.400198248683	3	1	3	1733	1735
2	contig_805	7337	14452	7115	0.424381824283	3	4	6	1736	1738
3	contig_805	14452	19378	4926	0.365127800153	2	7	8	1739	1740
1	contig_810	0	14144	14144	0.387134265634	3	1	3	1741	1743
2	contig_810	14144	21610	7466	0.426927224906	3	4	6	1744	1746
1	contig_813	0	4673	4673	0.34260108486	3	1	3	1747	1749
2	contig_813	4673	7297	2624	0.395762508181	3	4	6	1750	1752
3	contig_813	7297	12703	5406	0.343627769878	3	7	9	1753	1755
4	contig_813	12703	21901	9198	0.351831546562	3	10	12	1756	1758
1	contig_814	0	11341	11341	0.440321517734	3	1	3	1759	1761
2	contig_814	11341	22103	10762	0.400606707956	3	4	6	1762	1764
1	contig_815	0	13029	13029	0.397938309959	3	1	3	1765	1767
2	contig_815	13029	22175	9146	0.440655097742	2	4	5	1768	1769
1	contig_822	0	15305	15305	0.347443460582	3	1	3	1770	1772
2	contig_822	15305	18503	3198	0.422921357456	3	4	6	1773	1775
3	contig_822	18503	22340	3837	0.422718051799	2	7	8	1776	1777
1	contig_823	0	22595	22595	0.387850705044	3	1	3	1778	1780
1	contig_824	0	9992	9992	0.338807481971	3	1	3	1781	1783
2	contig_824	9992	17947	7955	0.336489768039	3	4	6	1784	1786
3	contig_824	17947	20930	2983	0.329993217023	3	7	9	1787	1789
4	contig_824	20930	22922	1992	0.322791164659	1	10	10	1790	1790
1	contig_825	0	14038	14038	0.377355385782	3	1	3	1791	1793
2	contig_825	14038	21402	7364	0.42193588488	3	4	6	1794	1796
3	contig_825	21402	22955	1553	0.420476497102	1	7	7	1797	1797
1	contig_829	0	22844	22844	0.346989547913	3	1	3	1798	1800
1	contig_831	0	19276	19276	0.51610443451	3	1	3	1801	1803
2	contig_831	19276	19959	683	0.529513677811	1	4	4	1804	1804
1	contig_833	0	13000	13000	0.386192569478	3	1	3	1805	1807
2	contig_833	13000	22769	9769	0.403134735856	2	4	5	1808	1809
1	contig_837	0	12147	12147	0.390943692546	3	1	3	1810	1812
2	contig_837	12147	24268	12121	0.385676231495	3	4	6	1813	1815
1	contig_838	0	10865	10865	0.348365830186	3	1	3	1816	1818
2	contig_838	10865	20117	9252	0.361990614105	3	4	6	1819	1821
3	contig_838	20117	31198	11081	0.348656371232	3	7	9	1822	1824
1	contig_839	0	18801	18801	0.437721899009	3	1	3	1825	1827
2	contig_839	18801	26818	8017	0.425626940663	3	4	6	1828	1830
3	contig_839	26818	43520	16702	0.420162861717	3	7	9	1831	1833
4	contig_839	43520	48304	4784	0.457795196917	2	10	11	1834	1835
1	contig_840	0	27425	27425	0.394002560996	3	1	3	1836	1838
2	contig_840	27425	38700	11275	0.42421286031	1	4	4	1839	1839
1	contig_848	0	8757	8757	0.356157236047	3	1	3	1840	1842
2	contig_848	8757	22691	13934	0.421541159959	3	4	6	1843	1845
3	contig_848	22691	24949	2258	0.430469441984	1	7	7	1846	1846
1	contig_850	0	13099	13099	0.394457592183	1	1	1	1847	1847
2	contig_850	13099	21513	8414	0.391371523651	1	2	2	1848	1848
1	contig_854	0	9780	9780	0.540829317577	3	1	3	1849	1851
2	contig_854	9780	25295	15515	0.553008185175	2	4	5	1852	1853
1	contig_855	0	8082	8082	0.478110667808	3	1	3	1854	1856
2	contig_855	8082	17004	8922	0.455044461566	3	4	6	1857	1859
3	contig_855	17004	23862	6858	0.453913786621	3	7	9	1860	1862
1	contig_857	0	15690	15690	0.394954547427	3	1	3	1863	1865
2	contig_857	15690	25272	9582	0.35313113984	3	4	6	1866	1868
3	contig_857	25272	26174	902	0.362527716186	1	7	7	1869	1869
1	contig_861	0	224	224	0.428459188128	1	1	1	1870	1870
2	contig_861	224	581	357	0.330532212885	1	2	2	1871	1871
1	contig_864	0	14811	14811	0.384391116686	3	1	3	1872	1874
2	contig_864	14811	15463	652	0.368098159509	1	4	4	1875	1875
1	contig_868	0	770	770	0.396970435347	1	1	1	1876	1876
2	contig_868	770	2704	1934	0.425025853154	1	2	2	1877	1877
1	contig_869	0	16555	16555	0.45211723644	1	1	1	1878	1878
2	contig_869	16555	20882	4327	0.392778689692	1	2	2	1879	1879
1	contig_873	0	4679	4679	0.525841071991	1	1	1	1880	1880
1	contig_875	0	11094	11094	0.394500060122	3	1	3	1881	1883
2	contig_875	11094	21376	10282	0.387886652234	3	4	6	1884	1886
3	contig_875	21376	27599	6223	0.370376230628	3	7	9	1887	1889
4	contig_875	27599	27978	379	0.451187335092	1	10	10	1890	1890
1	contig_878	0	6599	6599	0.435054187319	3	1	3	1891	1893
2	contig_878	6599	21190	14591	0.398812218546	3	4	6	1894	1896
3	contig_878	21190	37850	16660	0.406590770073	3	7	9	1897	1899
4	contig_878	37850	49963	12113	0.406351235707	3	10	12	1900	1902
5	contig_878	49963	60561	10598	0.336663750785	3	13	15	1903	1905
6	contig_878	60561	69593	9032	0.329268992834	3	16	18	1906	1908
7	contig_878	69593	93723	24130	0.354583213861	3	19	21	1909	1911
8	contig_878	93723	113344	19621	0.356753741626	3	22	24	1912	1914
9	contig_878	113344	121187	7843	0.34172467504	3	25	27	1915	1917
10	contig_878	121187	130562	9375	0.336965046531	3	28	30	1918	1920
11	contig_878	130562	132544	1982	0.36935635864	2	31	32	1921	1922
1	contig_883	0	16135	16135	0.311803523965	3	1	3	1923	1925
2	contig_883	16135	21492	5357	0.356507663689	3	4	6	1926	1928
3	contig_883	21492	29326	7834	0.296640247868	2	7	8	1929	1930
1	contig_884	0	13924	13924	0.390277679089	3	1	3	1931	1933
2	contig_884	13924	20621	6697	0.39076554744	3	4	6	1934	1936
3	contig_884	20621	35445	14824	0.365250805752	3	7	9	1937	1939
1	contig_886	0	19966	19966	0.342501984423	3	1	3	1940	1942
2	contig_886	19966	26624	6658	0.350891657119	3	4	6	1943	1945
3	contig_886	26624	32054	5430	0.371454880295	1	7	7	1946	1946
1	contig_889	0	12798	12798	0.324977490021	3	1	3	1947	1949
2	contig_889	12798	15933	3135	0.375274056897	3	4	6	1950	1952
3	contig_889	15933	26580	10647	0.398478689972	3	7	9	1953	1955
4	contig_889	26580	29763	3183	0.432924913604	1	10	10	1956	1956
1	contig_892	0	13932	13932	0.394861589455	3	1	3	1957	1959
2	contig_892	13932	28152	14220	0.41644921414	2	4	5	1960	1961
1	contig_898	0	7541	7541	0.391154526537	3	1	3	1962	1964
2	contig_898	7541	19441	11900	0.429261666567	3	4	6	1965	1967
3	contig_898	19441	27985	8544	0.414702093356	2	7	8	1968	1969
1	contig_900	0	2586	2586	0.341768177345	3	1	3	1970	1972
2	contig_900	2586	12701	10115	0.361017662468	3	4	6	1973	1975
1	contig_901	0	9519	9519	0.315763231536	3	1	3	1976	1978
2	contig_901	9519	29228	19709	0.335587494749	3	4	6	1979	1981
3	contig_901	29228	36427	7199	0.355916244162	3	7	9	1982	1984
4	contig_901	36427	47042	10615	0.319866907022	2	10	11	1985	1986
1	contig_902	0	9012	9012	0.365464653337	3	1	3	1987	1989
2	contig_902	9012	16487	7475	0.359410526027	3	4	6	1990	1992
3	contig_902	16487	24716	8229	0.356403110683	3	7	9	1993	1995
4	contig_902	24716	31756	7040	0.380113636364	1	10	10	1996	1996
1	contig_903	0	7524	7524	0.364643863888	3	1	3	1997	1999
2	contig_903	7524	25741	18217	0.3941774092	3	4	6	2000	2002
3	contig_903	25741	30591	4850	0.349638500957	3	7	9	2003	2005
4	contig_903	30591	32144	1553	0.330972311655	1	10	10	2006	2006
1	contig_909	0	15623	15623	0.485237123455	1	1	1	2007	2007
2	contig_909	15623	26710	11087	0.474880490665	1	2	2	2008	2008
1	contig_914	0	13872	13872	0.422979535184	3	1	3	2009	2011
2	contig_914	13872	32459	18587	0.52154102887	2	4	5	2012	2013
1	contig_915	0	9551	9551	0.359166377268	3	1	3	2014	2016
2	contig_915	9551	14721	5170	0.349380036938	3	4	6	2017	2019
3	contig_915	14721	31905	17184	0.351399765958	3	7	9	2020	2022
4	contig_915	31905	32902	997	0.359077231695	1	10	10	2023	2023
1	contig_918	0	7189	7189	0.364621933473	3	1	3	2024	2026
2	contig_918	7189	13697	6508	0.339215021789	3	4	6	2027	2029
3	contig_918	13697	19225	5528	0.388480613621	3	7	9	2030	2032
4	contig_918	19225	28848	9623	0.358931781013	3	10	12	2033	2035
5	contig_918	28848	36560	7712	0.336410625887	3	13	15	2036	2038
1	contig_919	0	17805	17805	0.517497619631	1	1	1	2039	2039
2	contig_919	17805	32584	14779	0.479058123012	1	2	2	2040	2040
1	contig_922	0	22280	22280	0.383098430243	3	1	3	2041	2043
1	contig_923	0	9774	9774	0.404012945624	3	1	3	2044	2046
2	contig_923	9774	18432	8658	0.360958259757	3	4	6	2047	2049
3	contig_923	18432	39678	21246	0.374835875043	3	7	9	2050	2052
4	contig_923	39678	44262	4584	0.33676796911	3	10	12	2053	2055
5	contig_923	44262	51959	7697	0.346466626014	3	13	15	2056	2058
1	contig_924	0	7408	7408	0.378760665402	3	1	3	2059	2061
2	contig_924	7408	15255	7847	0.344817556397	3	4	6	2062	2064
3	contig_924	15255	22697	7442	0.344289511513	3	7	9	2065	2067
4	contig_924	22697	26869	4172	0.366298121919	3	10	12	2068	2070
5	contig_924	26869	34082	7213	0.372134425529	2	13	14	2071	2072
1	contig_925	0	32332	32332	0.476418001633	3	1	3	2073	2075
2	contig_925	32332	36088	3756	0.476570820021	1	4	4	2076	2076
1	contig_933	0	12078	12078	0.55105158251	3	1	3	2077	2079
2	contig_933	12078	39680	27602	0.502649493232	3	4	6	2080	2082
3	contig_933	39680	51012	11332	0.538007305539	2	7	8	2083	2084
1	contig_940	0	8993	8993	0.321432749774	3	1	3	2085	2087
2	contig_940	8993	13113	4120	0.316278935117	3	4	6	2088	2090
3	contig_940	13113	16384	3271	0.302221411385	3	7	9	2091	2093
4	contig_940	16384	25263	8879	0.371183931872	3	10	12	2094	2096
1	contig_942	0	12028	12028	0.414950776192	3	1	3	2097	2099
2	contig_942	12028	49291	37263	0.459652274307	2	4	5	2100	2101
1	contig_945	0	2984	2984	0.295117189704	1	1	1	2102	2102
1	contig_946	0	4857	4857	0.312569334646	3	1	3	2103	2105
2	contig_946	4857	23344	18487	0.36523257395	3	4	6	2106	2108
3	contig_946	23344	26275	2931	0.31265613748	3	7	9	2109	2111
4	contig_946	26275	38119	11844	0.349031633792	3	10	12	2112	2114
1	contig_949	0	5393	5393	0.387168551826	1	1	1	2115	2115
1	contig_953	0	21940	21940	0.388958670066	3	1	3	2116	2118
2	contig_953	21940	30855	8915	0.529991748524	1	4	4	2119	2119
1	contig_957	0	11608	11608	0.44690951652	1	1	1	2120	2120
1	contig_970	0	3647	3647	0.417566610678	3	1	3	2121	2123
2	contig_970	3647	28174	24527	0.357120998645	3	4	6	2124	2126
3	contig_970	28174	32877	4703	0.387870110125	3	7	9	2127	2129
4	contig_970	32877	42797	9920	0.397306104622	3	10	12	2130	2132
5	contig_970	42797	49253	6456	0.476919399135	3	13	15	2133	2135
6	contig_970	49253	66549	17296	0.482572614063	3	16	18	2136	2138
7	contig_970	66549	84857	18308	0.505953681451	1	19	19	2139	2139
1	contig_990	0	21945	21945	0.400723392278	1	1	1	2140	2140
1	contig_1000	0	11193	11193	0.358327219432	3	1	3	2141	2143
2	contig_1000	11193	20528	9335	0.332723294404	3	4	6	2144	2146
3	contig_1000	20528	24999	4471	0.31915225143	3	7	9	2147	2149
4	contig_1000	24999	35856	10857	0.37346004948	3	10	12	2150	2152
5	contig_1000	35856	39382	3526	0.322234678277	3	13	15	2153	2155
6	contig_1000	39382	42398	3016	0.305340998441	3	16	18	2156	2158
7	contig_1000	42398	47375	4977	0.361864577054	1	19	19	2159	2159
1	contig_1005	0	16324	16324	0.413642270853	3	1	3	2160	2162
2	contig_1005	16324	23075	6751	0.385726591621	3	4	6	2163	2165
3	contig_1005	23075	27546	4471	0.442406403142	3	7	9	2166	2168
4	contig_1005	27546	38809	11263	0.421740965946	3	10	12	2169	2171
5	contig_1005	38809	43432	4623	0.344281719365	3	13	15	2172	2174
6	contig_1005	43432	56403	12971	0.393241820994	3	16	18	2175	2177
7	contig_1005	56403	58333	1930	0.369616678662	3	19	21	2178	2180
8	contig_1005	58333	67056	8723	0.417024063892	3	22	24	2181	2183
9	contig_1005	67056	69657	2601	0.402921953095	1	25	25	2184	2184
1	contig_1006	0	2550	2550	0.390196078431	1	1	1	2185	2185
2	contig_1006	2550	8729	6179	0.403787020553	1	2	2	2186	2186
1	contig_1013	0	1110	1110	0.432432432432	1	1	1	2187	2187
1	contig_1022	0	779	779	0.348404535865	1	1	1	2188	2188
1	contig_1025	0	4889	4889	0.336936288633	3	1	3	2189	2191
2	contig_1025	4889	17424	12535	0.367524879621	3	4	6	2192	2194
3	contig_1025	17424	26405	8981	0.336595286865	3	7	9	2195	2197
1	contig_1027	0	18938	18938	0.405532731541	3	1	3	2198	2200
1	contig_1029	0	18773	18773	0.4194323263	3	1	3	2201	2203
2	contig_1029	18773	26253	7480	0.440595214677	3	4	6	2204	2206
3	contig_1029	26253	36061	9808	0.426103253675	3	7	9	2207	2209
4	contig_1029	36061	46401	10340	0.459196763371	2	10	11	2210	2211
1	contig_1032	0	1000	1000	0.332210850442	1	1	1	2212	2212
1	contig_1049	0	298	298	0.335570469799	1	1	1	2213	2213
2	contig_1049	298	694	396	0.290404040404	1	2	2	2214	2214
1	contig_1053	0	4391	4391	0.422478869233	3	1	3	2215	2217
2	contig_1053	4391	22508	18117	0.420805531681	3	4	6	2218	2220
1	contig_1057	0	8620	8620	0.43747099768	1	1	1	2221	2221
2	contig_1057	8620	10463	1843	0.357605373733	1	2	2	2222	2222
1	contig_1063	0	11090	11090	0.378507728947	3	1	3	2223	2225
2	contig_1063	11090	21723	10633	0.385686071664	1	4	4	2226	2226
1	contig_1064	0	1526	1526	0.259759759759	1	1	1	2227	2227
1	contig_1066	0	8784	8784	0.349599821013	3	1	3	2228	2230
2	contig_1066	8784	12195	3411	0.367590959176	3	4	6	2231	2233
3	contig_1066	12195	20540	8345	0.391522724747	1	7	7	2234	2234
1	contig_1067	0	358	358	0.427374301676	1	1	1	2235	2235
1	contig_1072	0	1080	1080	0.403921568628	1	1	1	2236	2236
1	contig_1073	0	11526	11526	0.417843917888	3	1	3	2237	2239
2	contig_1073	11526	19089	7563	0.398255794247	3	4	6	2240	2242
3	contig_1073	19089	26091	7002	0.376252264909	1	7	7	2243	2243
1	contig_1078	0	12314	12314	0.377100337782	1	1	1	2244	2244
1	contig_1085	0	8588	8588	0.371360766173	3	1	3	2245	2247
2	contig_1085	8588	22381	13793	0.390475951094	3	4	6	2248	2250
3	contig_1085	22381	26811	4430	0.357570490014	3	7	9	2251	2253
4	contig_1085	26811	32590	5779	0.36787562953	3	10	12	2254	2256
5	contig_1085	32590	35859	3269	0.3476091963	2	13	14	2257	2258
1	contig_1088	0	677	677	0.258493353028	1	1	1	2259	2259
1	contig_1090	0	944	944	0.33065257353	1	1	1	2260	2260
1	contig_1097	0	19654	19654	0.366305497521	3	1	3	2261	2263
1	contig_1098	0	2726	2726	0.400635583629	1	1	1	2264	2264
2	contig_1098	2726	4955	2229	0.352055192598	1	2	2	2265	2265
1	contig_1099	0	1104	1104	0.362725983694	1	1	1	2266	2266
1	contig_1113	0	846	846	0.413628361808	1	1	1	2267	2267
2	contig_1113	846	1161	315	0.266666666667	1	2	2	2268	2268
1	contig_1117	0	838	838	0.387828162291	1	1	1	2269	2269
1	contig_1121	0	1176	1176	0.315476190476	1	1	1	2270	2270
1	contig_1125	0	11690	11690	0.337456943642	3	1	3	2271	2273
1	contig_1126	0	24282	24282	0.485389310197	3	1	3	2274	2276
2	contig_1126	24282	36950	12668	0.529119436237	3	4	6	2277	2279
1	contig_1127	0	745	745	0.351684654767	1	1	1	2280	2280
1	contig_1128	0	4945	4945	0.443569168411	1	1	1	2281	2281
1	contig_1130	0	1215	1215	0.365432098765	1	1	1	2282	2282
1	contig_1135	0	11945	11945	0.358218176297	3	1	3	2283	2285
2	contig_1135	11945	17557	5612	0.357838580026	3	4	6	2286	2288
1	contig_1139	0	1133	1133	0.352162400706	1	1	1	2289	2289
1	contig_1142	0	1142	1142	0.364624371986	1	1	1	2290	2290
1	contig_1146	0	6958	6958	0.427473113822	3	1	3	2291	2293
2	contig_1146	6958	10549	3591	0.400724032303	1	4	4	2294	2294
1	contig_1148	0	6130	6130	0.358729207003	3	1	3	2295	2297
2	contig_1148	6130	21113	14983	0.366985547703	3	4	6	2298	2300
3	contig_1148	21113	26363	5250	0.382476190476	1	7	7	2301	2301
1	contig_1151	0	715	715	0.401398601399	1	1	1	2302	2302
1	contig_1153	0	432	432	0.340277777778	1	1	1	2303	2303
2	contig_1153	432	1225	793	0.334174022699	1	2	2	2304	2304
1	contig_1156	0	26476	26476	0.390526403877	3	1	3	2305	2307
2	contig_1156	26476	34266	7790	0.40065049713	3	4	6	2308	2310
3	contig_1156	34266	44996	10730	0.353565497759	3	7	9	2311	2313
4	contig_1156	44996	49979	4983	0.343557572367	3	10	12	2314	2316
5	contig_1156	49979	57546	7567	0.340022796012	3	13	15	2317	2319
6	contig_1156	57546	72748	15202	0.335181948309	3	16	18	2320	2322
7	contig_1156	72748	74259	1511	0.534083388484	1	19	19	2323	2323
1	contig_1161	0	9909	9909	0.427648574884	3	1	3	2324	2326
2	contig_1161	9909	17735	7826	0.375511222985	2	4	5	2327	2328
1	contig_1162	0	12223	12223	0.480520765596	3	1	3	2329	2331
2	contig_1162	12223	25951	13728	0.519196378594	3	4	6	2332	2334
3	contig_1162	25951	38466	12515	0.472262214031	3	7	9	2335	2337
1	contig_1167	0	13582	13582	0.408579870897	3	1	3	2338	2340
2	contig_1167	13582	16398	2816	0.4375	1	4	4	2341	2341
1	contig_1170	0	424	424	0.375	1	1	1	2342	2342
2	contig_1170	424	1286	862	0.370069605568	1	2	2	2343	2343
1	contig_1172	0	3303	3303	0.339242901386	3	1	3	2344	2346
2	contig_1172	3303	5254	1951	0.292670425423	1	4	4	2347	2347
1	contig_1175	0	384	384	0.302083333333	1	1	1	2348	2348
2	contig_1175	384	1302	918	0.381263616558	1	2	2	2349	2349
1	contig_1176	0	786	786	0.335877862595	1	1	1	2350	2350
1	contig_1179	0	11592	11592	0.497248749171	3	1	3	2351	2353
2	contig_1179	11592	22091	10499	0.516487616041	3	4	6	2354	2356
3	contig_1179	22091	37645	15554	0.515273466781	3	7	9	2357	2359
1	contig_1180	0	1127	1127	0.34280982102	1	1	1	2360	2360
1	contig_1184	0	444	444	0.295045045045	1	1	1	2361	2361
1	contig_1190	0	15299	15299	0.39072504443	3	1	3	2362	2364
2	contig_1190	15299	24724	9425	0.395802885435	3	4	6	2365	2367
3	contig_1190	24724	33620	8896	0.399500757718	3	7	9	2368	2370
4	contig_1190	33620	41888	8268	0.415044119721	3	10	12	2371	2373
5	contig_1190	41888	48500	6612	0.383779571785	3	13	15	2374	2376
6	contig_1190	48500	52219	3719	0.415846874981	3	16	18	2377	2379
1	contig_1191	0	1658	1658	0.505942321321	1	1	1	2380	2380
1	contig_1192	0	13191	13191	0.501319705283	1	1	1	2381	2381
2	contig_1192	13191	16855	3664	0.560265116887	1	2	2	2382	2382
1	contig_1196	0	923	923	0.369447453954	1	1	1	2383	2383
2	contig_1196	923	1353	430	0.386046511628	1	2	2	2384	2384
1	contig_1198	0	769	769	0.362808842653	1	1	1	2385	2385
2	contig_1198	769	1358	589	0.354838709677	1	2	2	2386	2386
1	contig_1207	0	6843	6843	0.384727846935	3	1	3	2387	2389
2	contig_1207	6843	11033	4190	0.368694783387	3	4	6	2390	2392
3	contig_1207	11033	15080	4047	0.348768327549	3	7	9	2393	2395
1	contig_1209	0	14686	14686	0.366812842561	3	1	3	2396	2398
2	contig_1209	14686	17664	2978	0.380337794422	3	4	6	2399	2401
1	contig_1218	0	820	820	0.391463414634	1	1	1	2402	2402
2	contig_1218	820	1297	477	0.30607966457	1	2	2	2403	2403
1	contig_1221	0	528	528	0.388257575758	1	1	1	2404	2404
1	contig_1222	0	1219	1219	0.388843314192	1	1	1	2405	2405
1	contig_1225	0	1404	1404	0.395299145299	1	1	1	2406	2406
1	contig_1226	0	1405	1405	0.372241992883	1	1	1	2407	2407
1	contig_1229	0	584	584	0.349031610273	1	1	1	2408	2408
1	contig_1231	0	5809	5809	0.487694727831	3	1	3	2409	2411
2	contig_1231	5809	25809	20000	0.500963571722	3	4	6	2412	2414
3	contig_1231	25809	27757	1948	0.474777306943	2	7	8	2415	2416
1	contig_1239	0	12481	12481	0.404285469474	3	1	3	2417	2419
2	contig_1239	12481	29350	16869	0.383890537823	3	4	6	2420	2422
3	contig_1239	29350	41059	11709	0.404241395947	3	7	9	2423	2425
4	contig_1239	41059	47076	6017	0.353181589028	3	10	12	2426	2428
5	contig_1239	47076	56155	9079	0.379320375721	3	13	15	2429	2431
6	contig_1239	56155	62561	6406	0.372927400191	3	16	18	2432	2434
7	contig_1239	62561	79986	17425	0.397115588124	3	19	21	2435	2437
8	contig_1239	79986	88678	8692	0.38605198799	3	22	24	2438	2440
9	contig_1239	88678	102203	13525	0.390315780057	3	25	27	2441	2443
10	contig_1239	102203	115658	13455	0.409027488079	3	28	30	2444	2446
11	contig_1239	115658	126282	10624	0.380463165367	3	31	33	2447	2449
12	contig_1239	126282	131394	5112	0.387756197384	3	34	36	2450	2452
13	contig_1239	131394	133348	1954	0.376663254862	1	37	37	2453	2453
1	contig_1240	0	965	965	0.330498417722	1	1	1	2454	2454
1	contig_1254	0	1140	1140	0.372807017544	1	1	1	2455	2455
1	contig_1257	0	3276	3276	0.362332112332	1	1	1	2456	2456
1	contig_1258	0	13946	13946	0.381526513181	3	1	3	2457	2459
2	contig_1258	13946	34632	20686	0.378347199759	3	4	6	2460	2462
3	contig_1258	34632	38286	3654	0.405101102204	3	7	9	2463	2465
4	contig_1258	38286	45168	6882	0.360527547881	3	10	12	2466	2468
5	contig_1258	45168	49234	4066	0.345158931307	3	13	15	2469	2471
6	contig_1258	49234	65656	16422	0.386919985385	1	16	16	2472	2472
1	contig_1262	0	8003	8003	0.439420230497	3	1	3	2473	2475
2	contig_1262	8003	12426	4423	0.410861547522	2	4	5	2476	2477
1	contig_1265	0	1194	1194	0.392305585342	1	1	1	2478	2478
1	contig_1270	0	1505	1505	0.321502708987	1	1	1	2479	2479
1	contig_1273	0	2277	2277	0.35282658518	1	1	1	2480	2480
1	contig_1284	0	20907	20907	0.402670516385	3	1	3	2481	2483
2	contig_1284	20907	24660	3753	0.432321951149	3	4	6	2484	2486
3	contig_1284	24660	31339	6679	0.408856715195	3	7	9	2487	2489
4	contig_1284	31339	46030	14691	0.432507547186	3	10	12	2490	2492
5	contig_1284	46030	51686	5656	0.394978783593	1	13	13	2493	2493
1	contig_1291	0	825	825	0.311380912162	1	1	1	2494	2494
2	contig_1291	825	1374	549	0.408014571949	1	2	2	2495	2495
1	contig_1292	0	12148	12148	0.382951124189	3	1	3	2496	2498
2	contig_1292	12148	19311	7163	0.360888520962	3	4	6	2499	2501
1	contig_1293	0	8932	8932	0.365861938351	3	1	3	2502	2504
2	contig_1293	8932	16874	7942	0.372002053764	2	4	5	2505	2506
1	contig_1294	0	1540	1540	0.384571968544	1	1	1	2507	2507
1	contig_1295	0	3004	3004	0.343541944075	1	1	1	2508	2508
1	contig_1298	0	4509	4509	0.487103734858	1	1	1	2509	2509
2	contig_1298	4509	8531	4022	0.338388861263	1	2	2	2510	2510
1	contig_1310	0	4469	4469	0.314618342392	3	1	3	2511	2513
2	contig_1310	4469	22529	18060	0.335110750232	3	4	6	2514	2516
3	contig_1310	22529	30363	7834	0.35648775843	3	7	9	2517	2519
4	contig_1310	30363	46098	15735	0.34246569978	3	10	12	2520	2522
5	contig_1310	46098	49833	3735	0.352296340809	2	13	14	2523	2524
1	contig_1315	0	4346	4346	0.366026616626	1	1	1	2525	2525
1	contig_1318	0	9494	9494	0.411228201894	3	1	3	2526	2528
2	contig_1318	9494	16325	6831	0.48799844233	3	4	6	2529	2531
3	contig_1318	16325	21903	5578	0.48415823945	2	7	8	2532	2533
1	contig_1325	0	4366	4366	0.364864864865	1	1	1	2534	2534
2	contig_1325	4366	5229	863	0.421784472769	1	2	2	2535	2535
1	contig_1326	0	1618	1618	0.337813319324	1	1	1	2536	2536
1	contig_1329	0	1492	1492	0.390750670241	1	1	1	2537	2537
1	contig_1333	0	1440	1440	0.342821133419	1	1	1	2538	2538
1	contig_1334	0	566	566	0.316254416961	1	1	1	2539	2539
2	contig_1334	566	1638	1072	0.319962686567	1	2	2	2540	2540
1	contig_1335	0	1417	1417	0.363270269064	1	1	1	2541	2541
1	contig_1336	0	9543	9543	0.367565200836	3	1	3	2542	2544
2	contig_1336	9543	31608	22065	0.407623405156	3	4	6	2545	2547
1	contig_1337	0	882	882	0.343537414966	1	1	1	2548	2548
2	contig_1337	882	1449	567	0.31569664903	1	2	2	2549	2549
1	contig_1344	0	3897	3897	0.367607086926	1	1	1	2550	2550
2	contig_1344	3897	5210	1313	0.392231530845	1	2	2	2551	2551
1	contig_1345	0	11959	11959	0.42667776941	3	1	3	2552	2554
2	contig_1345	11959	15403	3444	0.373948010923	1	4	4	2555	2555
1	contig_1349	0	1154	1154	0.439341421144	1	1	1	2556	2556
2	contig_1349	1154	1573	419	0.441527446301	1	2	2	2557	2557
1	contig_1350	0	1670	1670	0.370317108018	3	1	3	2558	2560
1	contig_1351	0	1672	1672	0.352262340997	1	1	1	2561	2561
1	contig_1354	0	22268	22268	0.401177971283	3	1	3	2562	2564
2	contig_1354	22268	26008	3740	0.42691538666	2	4	5	2565	2566
1	contig_1356	0	5218	5218	0.344446026355	3	1	3	2567	2569
2	contig_1356	5218	9186	3968	0.316406883967	3	4	6	2570	2572
3	contig_1356	9186	13537	4351	0.348582268265	3	7	9	2573	2575
4	contig_1356	13537	17018	3481	0.351048549267	1	10	10	2576	2576
1	contig_1362	0	1708	1708	0.354629940773	1	1	1	2577	2577
1	contig_1364	0	20066	20066	0.44150376603	3	1	3	2578	2580
2	contig_1364	20066	31200	11134	0.459351059907	3	4	6	2581	2583
3	contig_1364	31200	41416	10216	0.403466333379	2	7	8	2584	2585
1	contig_1365	0	6207	6207	0.326888996295	1	1	1	2586	2586
2	contig_1365	6207	6983	776	0.286082474227	1	2	2	2587	2587
1	contig_1370	0	15510	15510	0.50180525996	3	1	3	2588	2590
2	contig_1370	15510	29265	13755	0.477628968793	2	4	5	2591	2592
1	contig_1373	0	3654	3654	0.42646159566	1	1	1	2593	2593
1	contig_1384	0	17847	17847	0.381430126455	3	1	3	2594	2596
2	contig_1384	17847	22200	4353	0.360225170943	3	4	6	2597	2599
3	contig_1384	22200	28785	6585	0.331951013004	3	7	9	2600	2602
4	contig_1384	28785	36591	7806	0.322719254925	3	10	12	2603	2605
5	contig_1384	36591	43605	7014	0.32429320862	3	13	15	2606	2608
6	contig_1384	43605	54932	11327	0.322046000406	2	16	17	2609	2610
1	contig_1385	0	13089	13089	0.506303002521	1	1	1	2611	2611
2	contig_1385	13089	17317	4228	0.45600756859	1	2	2	2612	2612
1	contig_1389	0	514	514	0.459143968872	1	1	1	2613	2613
1	contig_1390	0	20517	20517	0.378354160535	3	1	3	2614	2616
2	contig_1390	20517	26255	5738	0.401343694049	2	4	5	2617	2618
1	contig_1393	0	1433	1433	0.43387890439	1	1	1	2619	2619
1	contig_1396	0	9500	9500	0.46369104793	1	1	1	2620	2620
1	contig_1398	0	671	671	0.375558867362	1	1	1	2621	2621
1	contig_1400	0	14344	14344	0.339224388914	3	1	3	2622	2624
2	contig_1400	14344	16265	1921	0.359708485164	1	4	4	2625	2625
1	contig_1401	0	9459	9459	0.443134838234	3	1	3	2626	2628
1	contig_1408	0	13079	13079	0.455032012382	3	1	3	2629	2631
2	contig_1408	13079	24237	11158	0.472838283551	3	4	6	2632	2634
3	contig_1408	24237	47198	22961	0.498089309104	3	7	9	2635	2637
4	contig_1408	47198	54944	7746	0.431445922369	3	10	12	2638	2640
5	contig_1408	54944	60536	5592	0.427880926153	2	13	14	2641	2642
1	contig_1409	0	5945	5945	0.426922541938	3	1	3	2643	2645
2	contig_1409	5945	8276	2331	0.404118404118	1	4	4	2646	2646
1	contig_1410	0	616	616	0.366883116883	1	1	1	2647	2647
1	contig_1412	0	2279	2279	0.326897762176	1	1	1	2648	2648
1	contig_1414	0	5113	5113	0.395071386661	1	1	1	2649	2649
2	contig_1414	5113	10424	5311	0.412540011297	1	2	2	2650	2650
1	contig_1420	0	628	628	0.414012738854	1	1	1	2651	2651
2	contig_1420	628	1723	1095	0.402739726027	1	2	2	2652	2652
1	contig_1421	0	1704	1704	0.383215962441	1	1	1	2653	2653
1	contig_1425	0	1282	1282	0.452511462573	1	1	1	2654	2654
1	contig_1429	0	1667	1667	0.361127774445	1	1	1	2655	2655
2	contig_1429	1667	3632	1965	0.388295165394	1	2	2	2656	2656
1	contig_1431	0	1306	1306	0.337310480153	1	1	1	2657	2657
2	contig_1431	1306	1838	532	0.296992481203	1	2	2	2658	2658
1	contig_1432	0	1006	1006	0.312127236581	1	1	1	2659	2659
1	contig_1435	0	618	618	0.299352750809	1	1	1	2660	2660
1	contig_1436	0	1755	1755	0.354985754986	1	1	1	2661	2661
1	contig_1437	0	11936	11936	0.367491311679	3	1	3	2662	2664
2	contig_1437	11936	19808	7872	0.418400248029	3	4	6	2665	2667
3	contig_1437	19808	25092	5284	0.403311733478	2	7	8	2668	2669
1	contig_1443	0	1455	1455	0.270456837947	1	1	1	2670	2670
2	contig_1443	1455	1782	327	0.296636085627	1	2	2	2671	2671
1	contig_1444	0	3607	3607	0.356325575381	1	1	1	2672	2672
1	contig_1453	0	1890	1890	0.320105820106	1	1	1	2673	2673
1	contig_1462	0	13305	13305	0.370452902607	3	1	3	2674	2676
1	contig_1466	0	5274	5274	0.334045219225	3	1	3	2677	2679
2	contig_1466	5274	27209	21935	0.389007761073	3	4	6	2680	2682
3	contig_1466	27209	31044	3835	0.424919480664	3	7	9	2683	2685
4	contig_1466	31044	36318	5274	0.414622976124	3	10	12	2686	2688
5	contig_1466	36318	44116	7798	0.435680667975	3	13	15	2689	2691
6	contig_1466	44116	52064	7948	0.367153205551	3	16	18	2692	2694
7	contig_1466	52064	69567	17503	0.413323651841	3	19	21	2695	2697
8	contig_1466	69567	74779	5212	0.393347022556	3	22	24	2698	2700
9	contig_1466	74779	91555	16776	0.414410285717	3	25	27	2701	2703
1	contig_1471	0	1939	1939	0.398128786734	1	1	1	2704	2704
1	contig_1474	0	980	980	0.426530612245	1	1	1	2705	2705
2	contig_1474	980	1942	962	0.429313929314	1	2	2	2706	2706
1	contig_1485	0	11408	11408	0.423545297158	3	1	3	2707	2709
2	contig_1485	11408	28289	16881	0.438821176142	3	4	6	2710	2712
3	contig_1485	28289	43582	15293	0.454259146588	1	7	7	2713	2713
1	contig_1486	0	15793	15793	0.368700587903	3	1	3	2714	2716
2	contig_1486	15793	18273	2480	0.376445508494	2	4	5	2717	2718
1	contig_1492	0	1818	1818	0.384488448845	1	1	1	2719	2719
1	contig_1495	0	1661	1661	0.354605659241	1	1	1	2720	2720
1	contig_1500	0	622	622	0.29421221865	1	1	1	2721	2721
2	contig_1500	622	2013	1391	0.329978432782	1	2	2	2722	2722
1	contig_1501	0	877	877	0.441976502934	1	1	1	2723	2723
2	contig_1501	877	1734	857	0.388564760793	1	2	2	2724	2724
1	contig_1502	0	24536	24536	0.425231574796	3	1	3	2725	2727
2	contig_1502	24536	30627	6091	0.421606148828	3	4	6	2728	2730
3	contig_1502	30627	47002	16375	0.413885755018	3	7	9	2731	2733
1	contig_1503	0	5953	5953	0.437401469009	1	1	1	2734	2734
1	contig_1507	0	694	694	0.361671469741	1	1	1	2735	2735
2	contig_1507	694	2032	1338	0.361733931241	1	2	2	2736	2736
1	contig_1514	0	23100	23100	0.418899261304	3	1	3	2737	2739
2	contig_1514	23100	25813	2713	0.443420567637	1	4	4	2740	2740
1	contig_1516	0	2056	2056	0.303945533002	1	1	1	2741	2741
1	contig_1519	0	9907	9907	0.337196133019	3	1	3	2742	2744
2	contig_1519	9907	24745	14838	0.327604501534	3	4	6	2745	2747
3	contig_1519	24745	39307	14562	0.338603586931	3	7	9	2748	2750
4	contig_1519	39307	47968	8661	0.354770195147	3	10	12	2751	2753
5	contig_1519	47968	54194	6226	0.315523947138	3	13	15	2754	2756
6	contig_1519	54194	68768	14574	0.338518754541	2	16	17	2757	2758
1	contig_1520	0	6170	6170	0.450279971368	1	1	1	2759	2759
2	contig_1520	6170	9737	3567	0.426408746846	1	2	2	2760	2760
1	contig_1523	0	10206	10206	0.348721592938	3	1	3	2761	2763
1	contig_1532	0	11399	11399	0.365719702336	3	1	3	2764	2766
2	contig_1532	11399	20509	9110	0.343679413081	2	4	5	2767	2768
1	contig_1538	0	12000	12000	0.35507845008	3	1	3	2769	2771
2	contig_1538	12000	12857	857	0.320886814469	1	4	4	2772	2772
1	contig_1539	0	811	811	0.399506781751	1	1	1	2773	2773
2	contig_1539	811	1802	991	0.418768920283	1	2	2	2774	2774
1	contig_1540	0	7252	7252	0.383204633205	1	1	1	2775	2775
2	contig_1540	7252	7866	614	0.338762214984	1	2	2	2776	2776
1	contig_1544	0	1389	1389	0.341252699784	1	1	1	2777	2777
2	contig_1544	1389	2034	645	0.435658914729	1	2	2	2778	2778
1	contig_1548	0	10062	10062	0.373361083361	3	1	3	2779	2781
2	contig_1548	10062	31578	21516	0.333549136064	3	4	6	2782	2784
3	contig_1548	31578	42720	11142	0.366234128365	2	7	8	2785	2786
1	contig_1550	0	1685	1685	0.3353115727	1	1	1	2787	2787
1	contig_1551	0	7048	7048	0.42068166333	3	1	3	2788	2790
2	contig_1551	7048	17739	10691	0.408564817525	3	4	6	2791	2793
3	contig_1551	17739	27549	9810	0.454595784714	2	7	8	2794	2795
1	contig_1552	0	3551	3551	0.336063675034	3	1	3	2796	2798
2	contig_1552	3551	22353	18802	0.389106255396	3	4	6	2799	2801
3	contig_1552	22353	38229	15876	0.353876134179	3	7	9	2802	2804
4	contig_1552	38229	51823	13594	0.372891895589	3	10	12	2805	2807
5	contig_1552	51823	64361	12538	0.347362238905	3	13	15	2808	2810
6	contig_1552	64361	67768	3407	0.356345008344	3	16	18	2811	2813
7	contig_1552	67768	69651	1883	0.358470525757	1	19	19	2814	2814
1	contig_1557	0	1646	1646	0.284278388278	1	1	1	2815	2815
1	contig_1561	0	1603	1603	0.344343240652	1	1	1	2816	2816
1	contig_1562	0	2091	2091	0.407746478873	1	1	1	2817	2817
1	contig_1564	0	4289	4289	0.399393798088	1	1	1	2818	2818
2	contig_1564	4289	9858	5569	0.402406177052	1	2	2	2819	2819
1	contig_1568	0	17352	17352	0.309393749331	3	1	3	2820	2822
1	contig_1571	0	13044	13044	0.401532813401	3	1	3	2823	2825
1	contig_1572	0	1241	1241	0.309427880741	1	1	1	2826	2826
1	contig_1575	0	6088	6088	0.414359954092	1	1	1	2827	2827
1	contig_1578	0	2083	2083	0.500720115218	1	1	1	2828	2828
1	contig_1579	0	2253	2253	0.448135679487	1	1	1	2829	2829
1	contig_1580	0	2628	2628	0.369601071986	1	1	1	2830	2830
2	contig_1580	2628	7776	5148	0.370240870241	1	2	2	2831	2831
1	contig_1581	0	2005	2005	0.284289276808	1	1	1	2832	2832
1	contig_1584	0	15853	15853	0.423854087002	3	1	3	2833	2835
1	contig_1585	0	2159	2159	0.286332102726	1	1	1	2836	2836
1	contig_1586	0	28983	28983	0.404291801238	1	1	1	2837	2837
1	contig_1587	0	7429	7429	0.4557270248	3	1	3	2838	2840
2	contig_1587	7429	14775	7346	0.470460114348	1	4	4	2841	2841
1	contig_1593	0	234	234	0.346153846154	1	1	1	2842	2842
1	contig_1595	0	1431	1431	0.37910667677	1	1	1	2843	2843
1	contig_1600	0	1677	1677	0.336314847943	1	1	1	2844	2844
2	contig_1600	1677	8746	7069	0.36355920215	1	2	2	2845	2845
1	contig_1601	0	5440	5440	0.399455136262	3	1	3	2846	2848
2	contig_1601	5440	17347	11907	0.397058771114	3	4	6	2849	2851
3	contig_1601	17347	24267	6920	0.389042629261	3	7	9	2852	2854
4	contig_1601	24267	32662	8395	0.369723752179	3	10	12	2855	2857
5	contig_1601	32662	33328	666	0.412912912913	1	13	13	2858	2858
1	contig_1604	0	2003	2003	0.421367948078	1	1	1	2859	2859
1	contig_1605	0	19833	19833	0.388043926825	3	1	3	2860	2862
2	contig_1605	19833	21696	1863	0.332227853989	3	4	6	2863	2865
3	contig_1605	21696	27688	5992	0.406416645309	3	7	9	2866	2868
4	contig_1605	27688	35259	7571	0.451177432339	2	10	11	2869	2870
1	contig_1608	0	14688	14688	0.355800653595	1	1	1	2871	2871
1	contig_1614	0	9220	9220	0.382969459317	3	1	3	2872	2874
2	contig_1614	9220	18839	9619	0.406279598404	3	4	6	2875	2877
3	contig_1614	18839	21978	3139	0.437081873208	1	7	7	2878	2878
1	contig_1615	0	3278	3278	0.37573516927	3	1	3	2879	2881
1	contig_1616	0	14001	14001	0.389745065636	3	1	3	2882	2884
2	contig_1616	14001	21705	7704	0.328706245359	3	4	6	2885	2887
3	contig_1616	21705	27247	5542	0.398773006135	1	7	7	2888	2888
1	contig_1618	0	6940	6940	0.371454482326	3	1	3	2889	2891
2	contig_1618	6940	17197	10257	0.328726462804	3	4	6	2892	2894
3	contig_1618	17197	21170	3973	0.33743783543	2	7	8	2895	2896
1	contig_1619	0	1335	1335	0.429213483146	1	1	1	2897	2897
2	contig_1619	1335	3674	2339	0.380932022232	1	2	2	2898	2898
1	contig_1620	0	1971	1971	0.426654411765	1	1	1	2899	2899
1	contig_1621	0	9420	9420	0.344167864446	3	1	3	2900	2902
2	contig_1621	9420	14545	5125	0.335509349848	2	4	5	2903	2904
1	contig_1622	0	8846	8846	0.357907265744	3	1	3	2905	2907
1	contig_1623	0	3735	3735	0.427101571102	1	1	1	2908	2908
2	contig_1623	3735	9828	6093	0.424749712785	1	2	2	2909	2909
1	contig_1624	0	21275	21275	0.419035198483	3	1	3	2910	2912
2	contig_1624	21275	25632	4357	0.425710163391	3	4	6	2913	2915
3	contig_1624	25632	27191	1559	0.457344451572	1	7	7	2916	2916
1	contig_1628	0	1617	1617	0.36106464304	1	1	1	2917	2917
2	contig_1628	1617	2289	672	0.4	1	2	2	2918	2918
1	contig_1629	0	23865	23865	0.435905502555	3	1	3	2919	2921
2	contig_1629	23865	33760	9895	0.419100555836	1	4	4	2922	2922
1	contig_1632	0	8629	8629	0.30558362928	3	1	3	2923	2925
2	contig_1632	8629	17282	8653	0.341171852463	3	4	6	2926	2928
3	contig_1632	17282	22177	4895	0.325866690778	3	7	9	2929	2931
4	contig_1632	22177	27026	4849	0.315502613277	3	10	12	2932	2934
5	contig_1632	27026	32450	5424	0.32370111308	3	13	15	2935	2937
6	contig_1632	32450	33839	1389	0.33909287257	1	16	16	2938	2938
1	contig_1634	0	3972	3972	0.46752265861	1	1	1	2939	2939
1	contig_1635	0	2262	2262	0.303790625484	1	1	1	2940	2940
1	contig_1637	0	1690	1690	0.438461538462	1	1	1	2941	2941
2	contig_1637	1690	2120	430	0.381395348837	1	2	2	2942	2942
1	contig_1648	0	8662	8662	0.480418282619	1	1	1	2943	2943
1	contig_1650	0	1555	1555	0.39421221865	1	1	1	2944	2944
2	contig_1650	1555	2353	798	0.439924140463	1	2	2	2945	2945
1	contig_1651	0	24174	24174	0.511296657237	3	1	3	2946	2948
1	contig_1652	0	1790	1790	0.343492513866	1	1	1	2949	2949
1	contig_1653	0	11298	11298	0.360123258417	3	1	3	2950	2952
2	contig_1653	11298	22042	10744	0.344076290672	3	4	6	2953	2955
3	contig_1653	22042	36166	14124	0.32534632527	3	7	9	2956	2958
4	contig_1653	36166	49094	12928	0.345510324008	3	10	12	2959	2961
5	contig_1653	49094	54190	5096	0.350551143126	3	13	15	2962	2964
6	contig_1653	54190	58619	4429	0.364251062095	3	16	18	2965	2967
7	contig_1653	58619	59822	1203	0.420615128845	1	19	19	2968	2968
1	contig_1654	0	1455	1455	0.302405498282	1	1	1	2969	2969
1	contig_1656	0	3147	3147	0.421460568614	3	1	3	2970	2972
1	contig_1658	0	6951	6951	0.385121112823	3	1	3	2973	2975
1	contig_1664	0	11144	11144	0.36756601299	3	1	3	2976	2978
2	contig_1664	11144	25799	14655	0.349134350597	3	4	6	2979	2981
1	contig_1665	0	14250	14250	0.364001542096	3	1	3	2982	2984
2	contig_1665	14250	23108	8858	0.356125139953	3	4	6	2985	2987
3	contig_1665	23108	26577	3469	0.409051599885	1	7	7	2988	2988
1	contig_1674	0	2870	2870	0.436236933798	1	1	1	2989	2989
1	contig_1675	0	21733	21733	0.365063824902	1	1	1	2990	2990
1	contig_1677	0	736	736	0.357336956522	1	1	1	2991	2991
1	contig_1678	0	1016	1016	0.403509845349	3	1	3	2992	2994
2	contig_1678	1016	2140	1124	0.419039145907	1	4	4	2995	2995
1	contig_1680	0	2581	2581	0.24164800581	1	1	1	2996	2996
1	contig_1682	0	2211	2211	0.365808167686	1	1	1	2997	2997
1	contig_1684	0	13496	13496	0.394761741547	3	1	3	2998	3000
2	contig_1684	13496	14959	1463	0.400546821599	1	4	4	3001	3001
1	contig_1685	0	8075	8075	0.428185011448	1	1	1	3002	3002
2	contig_1685	8075	11898	3823	0.40230185718	1	2	2	3003	3003
1	contig_1686	0	2616	2616	0.33941092443	3	1	3	3004	3006
1	contig_1692	0	11805	11805	0.410408527107	3	1	3	3007	3009
2	contig_1692	11805	21549	9744	0.393721115449	3	4	6	3010	3012
3	contig_1692	21549	29607	8058	0.38936236434	3	7	9	3013	3015
4	contig_1692	29607	34950	5343	0.416432715703	1	10	10	3016	3016
1	contig_1694	0	9209	9209	0.423185510322	3	1	3	3017	3019
2	contig_1694	9209	16686	7477	0.461405566511	2	4	5	3020	3021
1	contig_1695	0	2258	2258	0.42736935341	1	1	1	3022	3022
1	contig_1697	0	2475	2475	0.336161616162	1	1	1	3023	3023
1	contig_1700	0	1764	1764	0.434280233833	1	1	1	3024	3024
1	contig_1702	0	6795	6795	0.372595409181	3	1	3	3025	3027
2	contig_1702	6795	9431	2636	0.365326251897	1	4	4	3028	3028
1	contig_1703	0	8474	8474	0.441468019825	1	1	1	3029	3029
1	contig_1711	0	1648	1648	0.404733009709	1	1	1	3030	3030
2	contig_1711	1648	2704	1056	0.33428030303	1	2	2	3031	3031
1	contig_1712	0	9047	9047	0.390558654222	3	1	3	3032	3034
2	contig_1712	9047	16306	7259	0.363468921207	3	4	6	3035	3037
3	contig_1712	16306	20990	4684	0.345732135939	3	7	9	3038	3040
4	contig_1712	20990	26378	5388	0.3643281366	1	10	10	3041	3041
1	contig_1714	0	9652	9652	0.374567498819	3	1	3	3042	3044
2	contig_1714	9652	24321	14669	0.400899009505	3	4	6	3045	3047
3	contig_1714	24321	27556	3235	0.384906175329	3	7	9	3048	3050
4	contig_1714	27556	35477	7921	0.386133542912	3	10	12	3051	3053
5	contig_1714	35477	39888	4411	0.446573513698	3	13	15	3054	3056
6	contig_1714	39888	43994	4106	0.417082779561	3	16	18	3057	3059
7	contig_1714	43994	48743	4749	0.376189936027	3	19	21	3060	3062
8	contig_1714	48743	53897	5154	0.375984044731	3	22	24	3063	3065
9	contig_1714	53897	63938	10041	0.389232181686	3	25	27	3066	3068
10	contig_1714	63938	66794	2856	0.383780777761	2	28	29	3069	3070
1	contig_1717	0	2527	2527	0.419074000791	1	1	1	3071	3071
1	contig_1718	0	1782	1782	0.474747474747	1	1	1	3072	3072
1	contig_1719	0	5805	5805	0.44375538329	1	1	1	3073	3073
1	contig_1720	0	14291	14291	0.417384232975	3	1	3	3074	3076
2	contig_1720	14291	25674	11383	0.444731257275	3	4	6	3077	3079
3	contig_1720	25674	27156	1482	0.47403857419	1	7	7	3080	3080
1	contig_1725	0	8557	8557	0.410821766226	3	1	3	3081	3083
2	contig_1725	8557	17092	8535	0.405531122837	2	4	5	3084	3085
1	contig_1730	0	9343	9343	0.445610902592	1	1	1	3086	3086
2	contig_1730	9343	10648	1305	0.422222222222	1	2	2	3087	3087
1	contig_1731	0	1465	1465	0.41228668942	1	1	1	3088	3088
1	contig_1732	0	14313	14313	0.354116969813	3	1	3	3089	3091
2	contig_1732	14313	21260	6947	0.359748948879	3	4	6	3092	3094
3	contig_1732	21260	29578	8318	0.351246614083	3	7	9	3095	3097
4	contig_1732	29578	39733	10155	0.317750417852	3	10	12	3098	3100
1	contig_1734	0	2356	2356	0.372241086587	1	1	1	3101	3101
1	contig_1736	0	1754	1754	0.463511972634	1	1	1	3102	3102
2	contig_1736	1754	2606	852	0.507042253521	1	2	2	3103	3103
1	contig_1739	0	8085	8085	0.40578174894	3	1	3	3104	3106
2	contig_1739	8085	14238	6153	0.396092871655	3	4	6	3107	3109
3	contig_1739	14238	15492	1254	0.356459330144	1	7	7	3110	3110
1	contig_1740	0	4235	4235	0.470838252656	1	1	1	3111	3111
2	contig_1740	4235	6862	2627	0.464788732394	1	2	2	3112	3112
1	contig_1741	0	12479	12479	0.46779126273	3	1	3	3113	3115
2	contig_1741	12479	19805	7326	0.394481842911	3	4	6	3116	3118
1	contig_1742	0	2950	2950	0.363084788865	1	1	1	3119	3119
2	contig_1742	2950	8172	5222	0.414592110303	1	2	2	3120	3120
1	contig_1744	0	21263	21263	0.441515814361	3	1	3	3121	3123
2	contig_1744	21263	52974	31711	0.487402323609	3	4	6	3124	3126
3	contig_1744	52974	65357	12383	0.446414455576	2	7	8	3127	3128
1	contig_1745	0	7207	7207	0.411465749161	1	1	1	3129	3129
2	contig_1745	7207	10614	3407	0.343117111829	1	2	2	3130	3130
1	contig_1748	0	2548	2548	0.335523011097	1	1	1	3131	3131
1	contig_1750	0	12758	12758	0.401747920612	3	1	3	3132	3134
1	contig_1752	0	6575	6575	0.381986037428	1	1	1	3135	3135
1	contig_1753	0	12635	12635	0.428956888323	3	1	3	3136	3138
1	contig_1757	0	1284	1284	0.419003115265	1	1	1	3139	3139
1	contig_1758	0	286	286	0.22027972028	1	1	1	3140	3140
2	contig_1758	286	2694	2408	0.28280730897	1	2	2	3141	3141
1	contig_1759	0	7311	7311	0.452743959787	3	1	3	3142	3144
2	contig_1759	7311	18954	11643	0.460386599124	3	4	6	3145	3147
1	contig_1764	0	4695	4695	0.356315328194	3	1	3	3148	3150
1	contig_1768	0	1805	1805	0.443815818379	1	1	1	3151	3151
2	contig_1768	1805	4846	3041	0.436040776061	1	2	2	3152	3152
1	contig_1769	0	2614	2614	0.35233358837	1	1	1	3153	3153
1	contig_1771	0	5903	5903	0.368857668087	3	1	3	3154	3156
1	contig_1772	0	1781	1781	0.331274564851	1	1	1	3157	3157
1	contig_1773	0	4467	4467	0.49111024373	1	1	1	3158	3158
1	contig_1774	0	1271	1271	0.421715184894	1	1	1	3159	3159
1	contig_1780	0	1598	1598	0.31914893617	1	1	1	3160	3160
2	contig_1780	1598	2186	588	0.41156462585	1	2	2	3161	3161
1	contig_1791	0	1185	1185	0.344303797468	1	1	1	3162	3162
2	contig_1791	1185	4594	3409	0.380463479026	1	2	2	3163	3163
1	contig_1792	0	19345	19345	0.443862853488	3	1	3	3164	3166
2	contig_1792	19345	40575	21230	0.548422044277	1	4	4	3167	3167
1	contig_1793	0	12450	12450	0.416929707417	3	1	3	3168	3170
2	contig_1793	12450	21804	9354	0.386099135456	3	4	6	3171	3173
3	contig_1793	21804	26643	4839	0.406460730198	3	7	9	3174	3176
4	contig_1793	26643	37951	11308	0.479541503332	2	10	11	3177	3178
1	contig_1796	0	8651	8651	0.380536640559	3	1	3	3179	3181
2	contig_1796	8651	21175	12524	0.384644822825	3	4	6	3182	3184
3	contig_1796	21175	22832	1657	0.365117682559	1	7	7	3185	3185
1	contig_1798	0	6228	6228	0.370427554509	3	1	3	3186	3188
1	contig_1802	0	1963	1963	0.408182503771	1	1	1	3189	3189
1	contig_1803	0	5865	5865	0.380833283622	3	1	3	3190	3192
2	contig_1803	5865	13593	7728	0.403712930818	2	4	5	3193	3194
1	contig_1804	0	8741	8741	0.469880854418	1	1	1	3195	3195
1	contig_1805	0	1102	1102	0.392168304669	1	1	1	3196	3196
1	contig_1806	0	3556	3556	0.414791901012	1	1	1	3197	3197
1	contig_1808	0	5252	5252	0.41004722532	3	1	3	3198	3200
2	contig_1808	5252	8015	2763	0.360477741585	1	4	4	3201	3201
1	contig_1810	0	4006	4006	0.349777591542	1	1	1	3202	3202
1	contig_1813	0	2566	2566	0.457521434139	1	1	1	3203	3203
1	contig_1814	0	4037	4037	0.391132028734	1	1	1	3204	3204
1	contig_1815	0	20945	20945	0.424737473575	3	1	3	3205	3207
1	contig_1819	0	10909	10909	0.478294332248	3	1	3	3208	3210
2	contig_1819	10909	20323	9414	0.479720319455	3	4	6	3211	3213
3	contig_1819	20323	31070	10747	0.466400303902	3	7	9	3214	3216
4	contig_1819	31070	34452	3382	0.51744529864	1	10	10	3217	3217
1	contig_1822	0	2948	2948	0.436886696439	1	1	1	3218	3218
1	contig_1832	0	2997	2997	0.303828726779	1	1	1	3219	3219
1	contig_1838	0	3387	3387	0.322933201058	1	1	1	3220	3220
2	contig_1838	3387	3890	503	0.497474747474	1	2	2	3221	3221
1	contig_1839	0	2576	2576	0.44798136646	1	1	1	3222	3222
2	contig_1839	2576	2868	292	0.421232876712	1	2	2	3223	3223
1	contig_1840	0	783	783	0.355044699872	1	1	1	3224	3224
1	contig_1841	0	3017	3017	0.401494531293	1	1	1	3225	3225
1	contig_1843	0	14624	14624	0.46693586624	3	1	3	3226	3228
2	contig_1843	14624	24540	9916	0.35957207173	3	4	6	3229	3231
1	contig_1845	0	3076	3076	0.433908534769	1	1	1	3232	3232
1	contig_1846	0	6339	6339	0.414656978284	3	1	3	3233	3235
1	contig_1848	0	10819	10819	0.461372312693	3	1	3	3236	3238
2	contig_1848	10819	13835	3016	0.50198938992	1	4	4	3239	3239
1	contig_1850	0	5999	5999	0.387058932951	3	1	3	3240	3242
2	contig_1850	5999	13525	7526	0.38707197603	3	4	6	3243	3245
3	contig_1850	13525	28044	14519	0.414338767686	3	7	9	3246	3248
4	contig_1850	28044	28877	833	0.368547418968	1	10	10	3249	3249
1	contig_1851	0	7392	7392	0.345864976839	1	1	1	3250	3250
1	contig_1854	0	3324	3324	0.411561639935	1	1	1	3251	3251
1	contig_1855	0	4566	4566	0.414085707805	1	1	1	3252	3252
1	contig_1857	0	4563	4563	0.320475106799	3	1	3	3253	3255
2	contig_1857	4563	10109	5546	0.36801298233	1	4	4	3256	3256
1	contig_1858	0	1851	1851	0.485683414371	1	1	1	3257	3257
2	contig_1858	1851	2542	691	0.395961145194	1	2	2	3258	3258
1	contig_1859	0	3483	3483	0.368621443472	3	1	3	3259	3261
1	contig_1865	0	7375	7375	0.384982647116	3	1	3	3262	3264
2	contig_1865	7375	13899	6524	0.383117102196	2	4	5	3265	3266
1	contig_1868	0	5792	5792	0.468005292346	3	1	3	3267	3269
2	contig_1868	5792	10113	4321	0.457075829172	3	4	6	3270	3272
3	contig_1868	10113	10620	507	0.441814595661	1	7	7	3273	3273
1	contig_1869	0	3333	3333	0.325153412239	3	1	3	3274	3276
1	contig_1871	0	5136	5136	0.455976403609	1	1	1	3277	3277
1	contig_1873	0	2061	2061	0.345948568656	1	1	1	3278	3278
2	contig_1873	2061	2505	444	0.394144144144	1	2	2	3279	3279
1	contig_1874	0	7124	7124	0.411985861187	3	1	3	3280	3282
1	contig_1875	0	3520	3520	0.398630586751	1	1	1	3283	3283
1	contig_1877	0	12453	12453	0.344093327449	3	1	3	3284	3286
2	contig_1877	12453	30272	17819	0.355584185031	3	4	6	3287	3289
3	contig_1877	30272	40048	9776	0.335960705717	3	7	9	3290	3292
4	contig_1877	40048	54788	14740	0.360433839443	3	10	12	3293	3295
5	contig_1877	54788	65551	10763	0.366286627836	3	13	15	3296	3298
6	contig_1877	65551	72584	7033	0.374947726345	3	16	18	3299	3301
7	contig_1877	72584	75953	3369	0.395785632023	2	19	20	3302	3303
1	contig_1879	0	824	824	0.368932038835	1	1	1	3304	3304
2	contig_1879	824	5225	4401	0.399909111566	1	2	2	3305	3305
1	contig_1881	0	2663	2663	0.420953811491	1	1	1	3306	3306
2	contig_1881	2663	4526	1863	0.414454177897	1	2	2	3307	3307
1	contig_1883	0	7297	7297	0.36221917435	1	1	1	3308	3308
2	contig_1883	7297	7866	569	0.28295254833	1	2	2	3309	3309
1	contig_1884	0	9396	9396	0.396194276262	3	1	3	3310	3312
2	contig_1884	9396	15744	6348	0.36247637051	1	4	4	3313	3313
1	contig_1886	0	2334	2334	0.397998884183	3	1	3	3314	3316
1	contig_1887	0	7810	7810	0.446628144056	3	1	3	3317	3319
2	contig_1887	7810	24080	16270	0.423302086454	3	4	6	3320	3322
3	contig_1887	24080	34814	10734	0.476895844979	1	7	7	3323	3323
1	contig_1889	0	14249	14249	0.364096082451	3	1	3	3324	3326
2	contig_1889	14249	30733	16484	0.396714959171	3	4	6	3327	3329
3	contig_1889	30733	38359	7626	0.395116788567	2	7	8	3330	3331
1	contig_1890	0	7583	7583	0.453536628917	1	1	1	3332	3332
2	contig_1890	7583	15533	7950	0.438616352201	1	2	2	3333	3333
1	contig_1896	0	1605	1605	0.438732644851	1	1	1	3334	3334
2	contig_1896	1605	2522	917	0.408567201222	1	2	2	3335	3335
1	contig_1897	0	6328	6328	0.446145411717	3	1	3	3336	3338
2	contig_1897	6328	26718	20390	0.489248689231	2	4	5	3339	3340
1	contig_1901	0	26114	26114	0.455723275614	3	1	3	3341	3343
2	contig_1901	26114	39124	13010	0.421366817815	3	4	6	3344	3346
3	contig_1901	39124	46650	7526	0.491919059015	1	7	7	3347	3347
1	contig_1902	0	613	613	0.315092190428	1	1	1	3348	3348
2	contig_1902	613	3792	3179	0.316137150047	1	2	2	3349	3349
1	contig_1905	0	8561	8561	0.410298318661	1	1	1	3350	3350
2	contig_1905	8561	13151	4590	0.400653594771	1	2	2	3351	3351
1	contig_1907	0	2535	2535	0.408284023669	1	1	1	3352	3352
1	contig_1912	0	1936	1936	0.349690082645	1	1	1	3353	3353
2	contig_1912	1936	7543	5607	0.373640092741	1	2	2	3354	3354
1	contig_1914	0	3200	3200	0.311618532609	3	1	3	3355	3357
1	contig_1917	0	10172	10172	0.342277061556	3	1	3	3358	3360
2	contig_1917	10172	13787	3615	0.358506224066	1	4	4	3361	3361
1	contig_1918	0	6479	6479	0.218280372891	1	1	1	3362	3362
1	contig_1919	0	5843	5843	0.470306349478	1	1	1	3363	3363
2	contig_1919	5843	14444	8601	0.470875479595	1	2	2	3364	3364
1	contig_1920	0	1635	1635	0.40244648318	1	1	1	3365	3365
1	contig_1922	0	3921	3921	0.437081422389	1	1	1	3366	3366
1	contig_1924	0	16229	16229	0.42764872434	1	1	1	3367	3367
1	contig_1925	0	3558	3558	0.407532321529	1	1	1	3368	3368
1	contig_1926	0	1139	1139	0.40035118525	1	1	1	3369	3369
2	contig_1926	1139	3060	1921	0.39927121291	1	2	2	3370	3370
1	contig_1929	0	7881	7881	0.345097344313	3	1	3	3371	3373
2	contig_1929	7881	17693	9812	0.331285131244	3	4	6	3374	3376
3	contig_1929	17693	22157	4464	0.338973487704	3	7	9	3377	3379
4	contig_1929	22157	35935	13778	0.340373374066	3	10	12	3380	3382
5	contig_1929	35935	40558	4623	0.322028959359	3	13	15	3383	3385
6	contig_1929	40558	49806	9248	0.326173022659	3	16	18	3386	3388
7	contig_1929	49806	63522	13716	0.360486897127	3	19	21	3389	3391
8	contig_1929	63522	77243	13721	0.392562771942	3	22	24	3392	3394
9	contig_1929	77243	85677	8434	0.324536359299	3	25	27	3395	3397
10	contig_1929	85677	92459	6782	0.356993412465	3	28	30	3398	3400
11	contig_1929	92459	97184	4725	0.328414728932	3	31	33	3401	3403
12	contig_1929	97184	105397	8213	0.335725773097	3	34	36	3404	3406
13	contig_1929	105397	116330	10933	0.321820718336	3	37	39	3407	3409
14	contig_1929	116330	124580	8250	0.337759292113	3	40	42	3410	3412
15	contig_1929	124580	138458	13878	0.3218183864	3	43	45	3413	3415
16	contig_1929	138458	144235	5777	0.358283538851	3	46	48	3416	3418
17	contig_1929	144235	151069	6834	0.314928623302	3	49	51	3419	3421
1	contig_1930	0	3312	3312	0.460748792271	1	1	1	3422	3422
1	contig_1931	0	16511	16511	0.407065847047	3	1	3	3423	3425
2	contig_1931	16511	20085	3574	0.365085386676	3	4	6	3426	3428
1	contig_1932	0	12843	12843	0.432796692917	3	1	3	3429	3431
2	contig_1932	12843	29013	16170	0.437519368826	3	4	6	3432	3434
3	contig_1932	29013	32876	3863	0.38843434387	3	7	9	3435	3437
4	contig_1932	32876	39100	6224	0.40633033419	1	10	10	3438	3438
1	contig_1934	0	3117	3117	0.415440786683	1	1	1	3439	3439
1	contig_1935	0	10430	10430	0.500394079047	3	1	3	3440	3442
1	contig_1936	0	8611	8611	0.383927534549	1	1	1	3443	3443
2	contig_1936	8611	10377	1766	0.374858437146	1	2	2	3444	3444
1	contig_1937	0	10683	10683	0.379973953574	3	1	3	3445	3447
2	contig_1937	10683	15528	4845	0.333046392629	3	4	6	3448	3450
3	contig_1937	15528	26040	10512	0.341656127542	3	7	9	3451	3453
1	contig_1939	0	21287	21287	0.341359853316	3	1	3	3454	3456
2	contig_1939	21287	26605	5318	0.323327385903	3	4	6	3457	3459
3	contig_1939	26605	35430	8825	0.359582731289	3	7	9	3460	3462
4	contig_1939	35430	52269	16839	0.382660957018	3	10	12	3463	3465
1	contig_1940	0	564	564	0.33927791981	1	1	1	3466	3466
2	contig_1940	564	6753	6189	0.420002633532	1	2	2	3467	3467
1	contig_1942	0	3638	3638	0.319149519764	3	1	3	3468	3470
2	contig_1942	3638	5063	1425	0.269473684211	1	4	4	3471	3471
1	contig_1944	0	23795	23795	0.407516670282	3	1	3	3472	3474
1	contig_1945	0	3624	3624	0.391742141154	3	1	3	3475	3477
1	contig_1946	0	3846	3846	0.45444580778	1	1	1	3478	3478
1	contig_1948	0	19202	19202	0.303211990837	3	1	3	3479	3481
2	contig_1948	19202	27399	8197	0.347632097626	3	4	6	3482	3484
3	contig_1948	27399	41776	14377	0.371834909883	3	7	9	3485	3487
4	contig_1948	41776	42833	1057	0.338694418165	1	10	10	3488	3488
1	contig_1952	0	10544	10544	0.47842311681	1	1	1	3489	3489
1	contig_1953	0	4122	4122	0.387339532271	1	1	1	3490	3490
1	contig_1954	0	12603	12603	0.396276590115	3	1	3	3491	3493
2	contig_1954	12603	15276	2673	0.401983415261	2	4	5	3494	3495
1	contig_1955	0	4414	4414	0.433530305827	1	1	1	3496	3496
1	contig_1956	0	6706	6706	0.545791113465	1	1	1	3497	3497
1	contig_1957	0	28206	28206	0.44471446409	3	1	3	3498	3500
2	contig_1957	28206	60958	32752	0.484438709931	3	4	6	3501	3503
3	contig_1957	60958	64453	3495	0.491150489453	3	7	9	3504	3506
4	contig_1957	64453	75252	10799	0.51724143926	3	10	12	3507	3509
1	contig_1960	0	7954	7954	0.478202870994	1	1	1	3510	3510
1	contig_1964	0	11044	11044	0.328484738437	3	1	3	3511	3513
2	contig_1964	11044	22561	11517	0.334988051696	3	4	6	3514	3516
3	contig_1964	22561	33513	10952	0.351456314063	3	7	9	3517	3519
4	contig_1964	33513	49597	16084	0.41837105462	1	10	10	3520	3520
1	contig_1965	0	7245	7245	0.427229182019	1	1	1	3521	3521
1	contig_1967	0	3379	3379	0.413139982243	1	1	1	3522	3522
1	contig_1968	0	3143	3143	0.447343302577	1	1	1	3523	3523
1	contig_1970	0	12062	12062	0.400162395683	3	1	3	3524	3526
2	contig_1970	12062	16111	4049	0.466787509148	3	4	6	3527	3529
3	contig_1970	16111	31360	15249	0.36943386773	3	7	9	3530	3532
4	contig_1970	31360	46639	15279	0.421375372068	3	10	12	3533	3535
5	contig_1970	46639	60047	13408	0.50229685803	3	13	15	3536	3538
6	contig_1970	60047	72828	12781	0.471460911548	3	16	18	3539	3541
7	contig_1970	72828	101542	28714	0.468409768894	3	19	21	3542	3544
8	contig_1970	101542	110911	9369	0.385441380595	3	22	24	3545	3547
9	contig_1970	110911	120279	9368	0.479244931054	3	25	27	3548	3550
1	contig_1972	0	1666	1666	0.502882321579	1	1	1	3551	3551
1	contig_1973	0	3944	3944	0.407104393236	3	1	3	3552	3554
1	contig_1974	0	18299	18299	0.432259869247	3	1	3	3555	3557
1	contig_1976	0	3964	3964	0.372084771334	3	1	3	3558	3560
1	contig_1977	0	3445	3445	0.318699260509	1	1	1	3561	3561
1	contig_1978	0	8646	8646	0.364274647158	3	1	3	3562	3564
2	contig_1978	8646	21610	12964	0.352443455528	3	4	6	3565	3567
1	contig_1979	0	19758	19758	0.486547710189	3	1	3	3568	3570
2	contig_1979	19758	23729	3971	0.487113542078	2	4	5	3571	3572
1	contig_1980	0	2548	2548	0.409524888068	3	1	3	3573	3575
2	contig_1980	2548	3881	1333	0.349804925401	2	4	5	3576	3577
1	contig_1981	0	7815	7815	0.375162796742	3	1	3	3578	3580
2	contig_1981	7815	12614	4799	0.431500404196	3	4	6	3581	3583
3	contig_1981	12614	13756	1142	0.34588441331	1	7	7	3584	3584
1	contig_1982	0	4487	4487	0.330398147048	1	1	1	3585	3585
1	contig_1983	0	3370	3370	0.397595009847	3	1	3	3586	3588
1	contig_1984	0	9008	9008	0.380008155125	3	1	3	3589	3591
2	contig_1984	9008	25052	16044	0.417464286859	2	4	5	3592	3593
1	contig_1985	0	3268	3268	0.379179863107	3	1	3	3594	3596
1	contig_1991	0	9443	9443	0.392418923204	3	1	3	3597	3599
2	contig_1991	9443	16708	7265	0.396480380258	3	4	6	3600	3602
3	contig_1991	16708	23817	7109	0.449276448169	3	7	9	3603	3605
4	contig_1991	23817	25920	2103	0.431764146457	1	10	10	3606	3606
1	contig_1992	0	7670	7670	0.392051915919	1	1	1	3607	3607
1	contig_1993	0	13495	13495	0.388895036652	3	1	3	3608	3610
1	contig_1996	0	9930	9930	0.509478672986	1	1	1	3611	3611
1	contig_1997	0	7623	7623	0.41126955613	1	1	1	3612	3612
1	contig_1998	0	9880	9880	0.380645031051	3	1	3	3613	3615
2	contig_1998	9880	18454	8574	0.415931903414	3	4	6	3616	3618
3	contig_1998	18454	22650	4196	0.461168997671	3	7	9	3619	3621
4	contig_1998	22650	34542	11892	0.423481597177	2	10	11	3622	3623
1	contig_2001	0	7924	7924	0.407365131695	1	1	1	3624	3624
2	contig_2001	7924	15488	7564	0.340560549974	1	2	2	3625	3625
1	contig_2002	0	12521	12521	0.330704298782	3	1	3	3626	3628
2	contig_2002	12521	19237	6716	0.323528128453	3	4	6	3629	3631
3	contig_2002	19237	20999	1762	0.355845629966	1	7	7	3632	3632
1	contig_2003	0	9002	9002	0.343016209324	3	1	3	3633	3635
2	contig_2003	9002	11471	2469	0.36183355734	2	4	5	3636	3637
1	contig_2006	0	3089	3089	0.354043847261	1	1	1	3638	3638
2	contig_2006	3089	4409	1320	0.371212121212	1	2	2	3639	3639
1	contig_2008	0	10566	10566	0.399463797825	1	1	1	3640	3640
2	contig_2008	10566	14267	3701	0.344501486085	1	2	2	3641	3641
1	contig_2009	0	2814	2814	0.297359408796	1	1	1	3642	3642
1	contig_2010	0	3435	3435	0.50263462727	1	1	1	3643	3643
1	contig_2013	0	10206	10206	0.423439702817	1	1	1	3644	3644
1	contig_2014	0	8973	8973	0.39176595137	3	1	3	3645	3647
2	contig_2014	8973	15165	6192	0.365956072351	1	4	4	3648	3648
1	contig_2017	0	7238	7238	0.343711248162	3	1	3	3649	3651
2	contig_2017	7238	19677	12439	0.351014248368	3	4	6	3652	3654
3	contig_2017	19677	23021	3344	0.335526519072	3	7	9	3655	3657
4	contig_2017	23021	37709	14688	0.336682103556	3	10	12	3658	3660
5	contig_2017	37709	54193	16484	0.315926434754	3	13	15	3661	3663
6	contig_2017	54193	60244	6051	0.378529075235	3	16	18	3664	3666
7	contig_2017	60244	72146	11902	0.333301320466	3	19	21	3667	3669
8	contig_2017	72146	78994	6848	0.369235363656	3	22	24	3670	3672
1	contig_2018	0	26502	26502	0.489579363103	3	1	3	3673	3675
1	contig_2019	0	4733	4733	0.363848016517	3	1	3	3676	3678
1	contig_2020	0	3708	3708	0.447295507549	1	1	1	3679	3679
1	contig_2025	0	3605	3605	0.437725381415	1	1	1	3680	3680
2	contig_2025	3605	4046	441	0.290249433107	1	2	2	3681	3681
1	contig_2026	0	3081	3081	0.35245606172	3	1	3	3682	3684
2	contig_2026	3081	18402	15321	0.368312455275	3	4	6	3685	3687
3	contig_2026	18402	26395	7993	0.359302345337	3	7	9	3688	3690
4	contig_2026	26395	35015	8620	0.315889588827	3	10	12	3691	3693
5	contig_2026	35015	52657	17642	0.353230403853	3	13	15	3694	3696
1	contig_2027	0	9627	9627	0.358742661575	3	1	3	3697	3699
2	contig_2027	9627	12055	2428	0.409310269498	1	4	4	3700	3700
1	contig_2029	0	1966	1966	0.381913946226	1	1	1	3701	3701
1	contig_2031	0	3436	3436	0.524447031432	1	1	1	3702	3702
1	contig_2032	0	12051	12051	0.401999798119	1	1	1	3703	3703
2	contig_2032	12051	15696	3645	0.380795610425	1	2	2	3704	3704
1	contig_2033	0	4603	4603	0.376455887768	1	1	1	3705	3705
1	contig_2035	0	16112	16112	0.398335286444	3	1	3	3706	3708
2	contig_2035	16112	24078	7966	0.414374003565	3	4	6	3709	3711
3	contig_2035	24078	34799	10721	0.435592334462	3	7	9	3712	3714
4	contig_2035	34799	55497	20698	0.431731945141	3	10	12	3715	3717
1	contig_2039	0	2143	2143	0.349043397107	1	1	1	3718	3718
1	contig_2040	0	1904	1904	0.367767024096	1	1	1	3719	3719
1	contig_2042	0	1484	1484	0.472371967655	1	1	1	3720	3720
2	contig_2042	1484	3768	2284	0.495183887916	1	2	2	3721	3721
1	contig_2043	0	17604	17604	0.423612982725	1	1	1	3722	3722
1	contig_2044	0	4575	4575	0.365161836711	1	1	1	3723	3723
1	contig_2045	0	5950	5950	0.373302698635	3	1	3	3724	3726
2	contig_2045	5950	11483	5533	0.34543650724	3	4	6	3727	3729
3	contig_2045	11483	17206	5723	0.422087684134	3	7	9	3730	3732
4	contig_2045	17206	23078	5872	0.355415531335	1	10	10	3733	3733
1	contig_2046	0	13272	13272	0.401710545215	3	1	3	3734	3736
2	contig_2046	13272	15293	2021	0.385273306713	2	4	5	3737	3738
1	contig_2047	0	2013	2013	0.372603706072	3	1	3	3739	3741
1	contig_2049	0	2742	2742	0.382098075459	3	1	3	3742	3744
2	contig_2049	2742	8355	5613	0.384500751762	3	4	6	3745	3747
3	contig_2049	8355	16360	8005	0.343616375226	3	7	9	3748	3750
4	contig_2049	16360	22750	6390	0.334647396811	3	10	12	3751	3753
5	contig_2049	22750	27483	4733	0.297773547462	3	13	15	3754	3756
6	contig_2049	27483	36088	8605	0.303288409674	3	16	18	3757	3759
7	contig_2049	36088	37226	1138	0.320738137083	1	19	19	3760	3760
1	contig_2050	0	3891	3891	0.330593074422	1	1	1	3761	3761
1	contig_2051	0	4204	4204	0.395813510942	1	1	1	3762	3762
2	contig_2051	4204	4764	560	0.371428571429	1	2	2	3763	3763
1	contig_2054	0	7546	7546	0.43906029157	3	1	3	3764	3766
1	contig_2055	0	1746	1746	0.359679266896	1	1	1	3767	3767
2	contig_2055	1746	4723	2977	0.357742693987	1	2	2	3768	3768
1	contig_2056	0	9947	9947	0.472788639285	1	1	1	3769	3769
2	contig_2056	9947	10782	835	0.410778443114	1	2	2	3770	3770
1	contig_2059	0	8473	8473	0.377474893706	3	1	3	3771	3773
2	contig_2059	8473	18130	9657	0.40756356892	3	4	6	3774	3776
3	contig_2059	18130	22451	4321	0.410279842229	3	7	9	3777	3779
1	contig_2060	0	7309	7309	0.471351340147	3	1	3	3780	3782
2	contig_2060	7309	14497	7188	0.501678006403	3	4	6	3783	3785
3	contig_2060	14497	30883	16386	0.468814312915	3	7	9	3786	3788
1	contig_2061	0	2488	2488	0.346864951768	1	1	1	3789	3789
1	contig_2069	0	10774	10774	0.407085980854	1	1	1	3790	3790
2	contig_2069	10774	13238	2464	0.396230184028	1	2	2	3791	3791
1	contig_2071	0	1043	1043	0.396931927133	1	1	1	3792	3792
2	contig_2071	1043	8119	7076	0.336588657385	1	2	2	3793	3793
1	contig_2073	0	2725	2725	0.362568807339	1	1	1	3794	3794
2	contig_2073	2725	4347	1622	0.289765721332	1	2	2	3795	3795
1	contig_2076	0	4445	4445	0.364744782097	1	1	1	3796	3796
2	contig_2076	4445	5136	691	0.301013024602	1	2	2	3797	3797
1	contig_2077	0	17626	17626	0.425873106157	3	1	3	3798	3800
1	contig_2078	0	3596	3596	0.348171023139	1	1	1	3801	3801
2	contig_2078	3596	4664	1068	0.323863928774	1	2	2	3802	3802
1	contig_2081	0	3153	3153	0.303033952729	3	1	3	3803	3805
2	contig_2081	3153	11438	8285	0.312645485524	3	4	6	3806	3808
3	contig_2081	11438	20541	9103	0.328297012861	3	7	9	3809	3811
4	contig_2081	20541	46230	25689	0.355139998895	3	10	12	3812	3814
5	contig_2081	46230	53277	7047	0.320537472513	3	13	15	3815	3817
6	contig_2081	53277	59160	5883	0.312916175854	3	16	18	3818	3820
7	contig_2081	59160	79402	20242	0.36011138662	3	19	21	3821	3823
8	contig_2081	79402	83409	4007	0.350137259795	1	22	22	3824	3824
1	contig_2084	0	1412	1412	0.496458923513	1	1	1	3825	3825
1	contig_2085	0	1167	1167	0.502142245073	1	1	1	3826	3826
1	contig_2087	0	7765	7765	0.405282685546	3	1	3	3827	3829
2	contig_2087	7765	14293	6528	0.430448481318	3	4	6	3830	3832
3	contig_2087	14293	20718	6425	0.470556057828	3	7	9	3833	3835
4	contig_2087	20718	31133	10415	0.424190060471	2	10	11	3836	3837
1	contig_2088	0	1410	1410	0.400709219858	1	1	1	3838	3838
2	contig_2088	1410	4535	3125	0.40192	1	2	2	3839	3839
1	contig_2099	0	5016	5016	0.399618706617	3	1	3	3840	3842
1	contig_2102	0	7926	7926	0.406152583446	3	1	3	3843	3845
2	contig_2102	7926	12113	4187	0.341877570845	3	4	6	3846	3848
3	contig_2102	12113	21793	9680	0.421384297521	1	7	7	3849	3849
1	contig_2104	0	5278	5278	0.398725103667	3	1	3	3850	3852
1	contig_2106	0	4397	4397	0.353650216056	1	1	1	3853	3853
1	contig_2109	0	5407	5407	0.388018010102	3	1	3	3854	3856
1	contig_2111	0	6399	6399	0.34118709662	3	1	3	3857	3859
2	contig_2111	6399	13673	7274	0.411752288428	3	4	6	3860	3862
1	contig_2115	0	7772	7772	0.323994462031	3	1	3	3863	3865
2	contig_2115	7772	8901	1129	0.413994122327	2	4	5	3866	3867
1	contig_2117	0	7289	7289	0.323279028208	3	1	3	3868	3870
1	contig_2118	0	7636	7636	0.405253320711	1	1	1	3871	3871
1	contig_2119	0	10905	10905	0.348508465701	3	1	3	3872	3874
2	contig_2119	10905	25696	14791	0.35092313474	3	4	6	3875	3877
1	contig_2121	0	10132	10132	0.395253794581	3	1	3	3878	3880
2	contig_2121	10132	13812	3680	0.388719498641	2	4	5	3881	3882
1	contig_2122	0	768	768	0.313802083333	1	1	1	3883	3883
2	contig_2122	768	5432	4664	0.386363636364	1	2	2	3884	3884
1	contig_2124	0	5425	5425	0.319698209822	1	1	1	3885	3885
1	contig_2125	0	2662	2662	0.352428846727	1	1	1	3886	3886
2	contig_2125	2662	4369	1707	0.363812269493	1	2	2	3887	3887
1	contig_2126	0	2906	2906	0.324501032347	1	1	1	3888	3888
1	contig_2127	0	12623	12623	0.414718873418	3	1	3	3889	3891
2	contig_2127	12623	32702	20079	0.397364613819	3	4	6	3892	3894
3	contig_2127	32702	55221	22519	0.386050490512	3	7	9	3895	3897
1	contig_2129	0	5188	5188	0.312622715858	3	1	3	3898	3900
1	contig_2131	0	8344	8344	0.394245755969	3	1	3	3901	3903
2	contig_2131	8344	20489	12145	0.386850203722	3	4	6	3904	3906
3	contig_2131	20489	25675	5186	0.468179106862	3	7	9	3907	3909
4	contig_2131	25675	43536	17861	0.425057641156	3	10	12	3910	3912
5	contig_2131	43536	44545	1009	0.429137760159	1	13	13	3913	3913
1	contig_2132	0	2859	2859	0.463189022098	1	1	1	3914	3914
2	contig_2132	2859	5252	2393	0.460509820309	1	2	2	3915	3915
1	contig_2133	0	737	737	0.331071913161	1	1	1	3916	3916
2	contig_2133	737	6922	6185	0.33354890865	1	2	2	3917	3917
1	contig_2135	0	5651	5651	0.346417680329	1	1	1	3918	3918
1	contig_2136	0	9505	9505	0.400392835424	3	1	3	3919	3921
2	contig_2136	9505	21541	12036	0.403316674183	3	4	6	3922	3924
3	contig_2136	21541	28495	6954	0.400274340318	3	7	9	3925	3927
4	contig_2136	28495	37853	9358	0.386489448661	3	10	12	3928	3930
1	contig_2137	0	11968	11968	0.388583444523	3	1	3	3931	3933
2	contig_2137	11968	17510	5542	0.401903060338	3	4	6	3934	3936
3	contig_2137	17510	26503	8993	0.362130657614	3	7	9	3937	3939
4	contig_2137	26503	28179	1676	0.414677804296	1	10	10	3940	3940
1	contig_2139	0	1636	1636	0.292131854155	1	1	1	3941	3941
2	contig_2139	1636	8203	6567	0.375167539905	1	2	2	3942	3942
1	contig_2142	0	8031	8031	0.364953203339	3	1	3	3943	3945
1	contig_2143	0	4772	4772	0.394702726727	1	1	1	3946	3946
2	contig_2143	4772	5700	928	0.380387931034	1	2	2	3947	3947
1	contig_2146	0	4774	4774	0.466017230468	3	1	3	3948	3950
1	contig_2147	0	3596	3596	0.50215666555	1	1	1	3951	3951
1	contig_2148	0	18400	18400	0.558889162455	1	1	1	3952	3952
1	contig_2151	0	3896	3896	0.486909650924	1	1	1	3953	3953
1	contig_2153	0	18615	18615	0.458775287	3	1	3	3954	3956
1	contig_2155	0	4615	4615	0.396461861933	3	1	3	3957	3959
2	contig_2155	4615	15870	11255	0.392805248489	3	4	6	3960	3962
3	contig_2155	15870	25288	9418	0.408481342261	3	7	9	3963	3965
4	contig_2155	25288	28798	3510	0.393265162907	3	10	12	3966	3968
5	contig_2155	28798	33125	4327	0.462115824093	1	13	13	3969	3969
1	contig_2157	0	2894	2894	0.391499654457	1	1	1	3970	3970
1	contig_2158	0	7178	7178	0.330931157135	3	1	3	3971	3973
1	contig_2160	0	2212	2212	0.374863948317	1	1	1	3974	3974
2	contig_2160	2212	5034	2822	0.419332066188	1	2	2	3975	3975
1	contig_2161	0	4795	4795	0.484104427745	1	1	1	3976	3976
1	contig_2163	0	7752	7752	0.354231029187	3	1	3	3977	3979
1	contig_2165	0	5190	5190	0.369646052911	3	1	3	3980	3982
2	contig_2165	5190	14211	9021	0.342717834608	3	4	6	3983	3985
3	contig_2165	14211	30095	15884	0.352160286129	3	7	9	3986	3988
4	contig_2165	30095	44716	14621	0.396534785652	3	10	12	3989	3991
5	contig_2165	44716	49292	4576	0.326934347914	3	13	15	3992	3994
6	contig_2165	49292	54598	5306	0.324870466279	3	16	18	3995	3997
7	contig_2165	54598	60137	5539	0.329953178974	2	19	20	3998	3999
1	contig_2166	0	2011	2011	0.417702635505	1	1	1	4000	4000
1	contig_2167	0	6327	6327	0.330077188488	3	1	3	4001	4003
2	contig_2167	6327	19818	13491	0.370458581063	3	4	6	4004	4006
1	contig_2168	0	5354	5354	0.435959076986	3	1	3	4007	4009
2	contig_2168	5354	12909	7555	0.433625050279	2	4	5	4010	4011
1	contig_2169	0	11586	11586	0.406679223552	3	1	3	4012	4014
2	contig_2169	11586	17675	6089	0.417833020134	3	4	6	4015	4017
3	contig_2169	17675	25522	7847	0.441430304798	1	7	7	4018	4018
1	contig_2173	0	3293	3293	0.443067448282	1	1	1	4019	4019
1	contig_2174	0	5103	5103	0.320904872577	3	1	3	4020	4022
2	contig_2174	5103	5769	666	0.364864864865	1	4	4	4023	4023
1	contig_2175	0	2836	2836	0.412552891396	1	1	1	4024	4024
2	contig_2175	2836	5776	2940	0.373469387755	1	2	2	4025	4025
1	contig_2177	0	1099	1099	0.312740166659	1	1	1	4026	4026
2	contig_2177	1099	6049	4950	0.393939393939	1	2	2	4027	4027
1	contig_2179	0	8632	8632	0.477423497652	3	1	3	4028	4030
2	contig_2179	8632	11495	2863	0.387006636395	1	4	4	4031	4031
1	contig_2180	0	15881	15881	0.296257410408	3	1	3	4032	4034
2	contig_2180	15881	23965	8084	0.30650099653	3	4	6	4035	4037
3	contig_2180	23965	44421	20456	0.358462832549	3	7	9	4038	4040
1	contig_2181	0	1855	1855	0.434914987273	1	1	1	4041	4041
2	contig_2181	1855	5954	4099	0.382288363015	1	2	2	4042	4042
1	contig_2182	0	12944	12944	0.428476285893	3	1	3	4043	4045
2	contig_2182	12944	14831	1887	0.471106970059	3	4	6	4046	4048
3	contig_2182	14831	20855	6024	0.459745954409	3	7	9	4049	4051
4	contig_2182	20855	31928	11073	0.421313306551	3	10	12	4052	4054
5	contig_2182	31928	45751	13823	0.41609461976	3	13	15	4055	4057
1	contig_2183	0	1579	1579	0.423052564915	1	1	1	4058	4058
2	contig_2183	1579	5585	4006	0.344982526211	1	2	2	4059	4059
1	contig_2184	0	10220	10220	0.383677082429	3	1	3	4060	4062
2	contig_2184	10220	18862	8642	0.400487588607	3	4	6	4063	4065
3	contig_2184	18862	20900	2038	0.383218842002	1	7	7	4066	4066
1	contig_2185	0	13835	13835	0.455233154737	3	1	3	4067	4069
2	contig_2185	13835	24409	10574	0.557742082452	2	4	5	4070	4071
1	contig_2186	0	3654	3654	0.380312582664	3	1	3	4072	4074
2	contig_2186	3654	5829	2175	0.351264367816	1	4	4	4075	4075
1	contig_2188	0	5934	5934	0.314305574608	1	1	1	4076	4076
1	contig_2189	0	15227	15227	0.391781127936	3	1	3	4077	4079
2	contig_2189	15227	25549	10322	0.419667982639	2	4	5	4080	4081
1	contig_2190	0	5886	5886	0.404689092762	1	1	1	4082	4082
1	contig_2191	0	7055	7055	0.430537519025	3	1	3	4083	4085
2	contig_2191	7055	14525	7470	0.440198080512	2	4	5	4086	4087
1	contig_2196	0	6349	6349	0.329630903877	3	1	3	4088	4090
2	contig_2196	6349	8412	2063	0.315075133301	1	4	4	4091	4091
1	contig_2197	0	5334	5334	0.447131608549	1	1	1	4092	4092
2	contig_2197	5334	11241	5907	0.353648213983	1	2	2	4093	4093
1	contig_2198	0	5350	5350	0.35546200171	3	1	3	4094	4096
2	contig_2198	5350	11729	6379	0.380937451011	1	4	4	4097	4097
1	contig_2201	0	4961	4961	0.434286717749	3	1	3	4098	4100
1	contig_2202	0	3011	3011	0.455067527719	3	1	3	4101	4103
1	contig_2203	0	7391	7391	0.349888923829	3	1	3	4104	4106
2	contig_2203	7391	22203	14812	0.345851518417	3	4	6	4107	4109
3	contig_2203	22203	23721	1518	0.301490066225	1	7	7	4110	4110
1	contig_2204	0	3118	3118	0.34841223009	1	1	1	4111	4111
2	contig_2204	3118	6520	3402	0.378012933568	1	2	2	4112	4112
1	contig_2205	0	7316	7316	0.453798779445	3	1	3	4113	4115
2	contig_2205	7316	14889	7573	0.454641489502	1	4	4	4116	4116
1	contig_2206	0	10439	10439	0.349929029286	3	1	3	4117	4119
1	contig_2207	0	12478	12478	0.357796962554	3	1	3	4120	4122
2	contig_2207	12478	16435	3957	0.340891721218	3	4	6	4123	4125
3	contig_2207	16435	21425	4990	0.344486969298	3	7	9	4126	4128
4	contig_2207	21425	23448	2023	0.407315867523	1	10	10	4129	4129
1	contig_2210	0	22220	22220	0.45268342253	3	1	3	4130	4132
2	contig_2210	22220	40318	18098	0.441175622751	3	4	6	4133	4135
3	contig_2210	40318	47584	7266	0.440407376824	1	7	7	4136	4136
1	contig_2212	0	10522	10522	0.372176215809	3	1	3	4137	4139
2	contig_2212	10522	22215	11693	0.416460916656	3	4	6	4140	4142
3	contig_2212	22215	29915	7700	0.443146946707	3	7	9	4143	4145
4	contig_2212	29915	32556	2641	0.457701958682	3	10	12	4146	4148
5	contig_2212	32556	37407	4851	0.409711724668	2	13	14	4149	4150
1	contig_2217	0	6303	6303	0.417067966248	3	1	3	4151	4153
1	contig_2218	0	1443	1443	0.455526123141	1	1	1	4154	4154
2	contig_2218	1443	5968	4525	0.457900552486	1	2	2	4155	4155
1	contig_2221	0	6979	6979	0.402332667255	3	1	3	4156	4158
2	contig_2221	6979	13444	6465	0.39381283836	1	4	4	4159	4159
1	contig_2222	0	5162	5162	0.374703654285	3	1	3	4160	4162
2	contig_2222	5162	12902	7740	0.422339267924	3	4	6	4163	4165
3	contig_2222	12902	25965	13063	0.44671852533	3	7	9	4166	4168
4	contig_2222	25965	35473	9508	0.392616743795	1	10	10	4169	4169
1	contig_2223	0	11370	11370	0.386719732308	3	1	3	4170	4172
2	contig_2223	11370	17419	6049	0.34221181158	3	4	6	4173	4175
3	contig_2223	17419	23714	6295	0.46061172089	2	7	8	4176	4177
1	contig_2224	0	4041	4041	0.408802443155	1	1	1	4178	4178
1	contig_2226	0	9335	9335	0.35508045672	3	1	3	4179	4181
1	contig_2228	0	5025	5025	0.402663748921	1	1	1	4182	4182
1	contig_2229	0	19461	19461	0.401394420811	3	1	3	4183	4185
2	contig_2229	19461	21568	2107	0.316419909636	3	4	6	4186	4188
3	contig_2229	21568	25210	3642	0.360715399814	2	7	8	4189	4190
1	contig_2230	0	2480	2480	0.440655941075	3	1	3	4191	4193
2	contig_2230	2480	6103	3623	0.331634902024	3	4	6	4194	4196
1	contig_2232	0	10478	10478	0.432625658623	1	1	1	4197	4197
2	contig_2232	10478	14539	4061	0.449122988912	1	2	2	4198	4198
1	contig_2233	0	5919	5919	0.319380605785	1	1	1	4199	4199
2	contig_2233	5919	6399	480	0.404166666667	1	2	2	4200	4200
1	contig_2234	0	7895	7895	0.405319822673	1	1	1	4201	4201
1	contig_2235	0	3646	3646	0.402492450837	1	1	1	4202	4202
1	contig_2237	0	25367	25367	0.360748069818	3	1	3	4203	4205
2	contig_2237	25367	26555	1188	0.350168350168	1	4	4	4206	4206
1	contig_2238	0	10978	10978	0.41583283734	3	1	3	4207	4209
2	contig_2238	10978	25309	14331	0.476007909806	3	4	6	4210	4212
3	contig_2238	25309	31186	5877	0.431858077192	3	7	9	4213	4215
4	contig_2238	31186	34814	3628	0.432621972965	3	10	12	4216	4218
5	contig_2238	34814	37287	2473	0.438334007279	1	13	13	4219	4219
1	contig_2239	0	9519	9519	0.383536489944	3	1	3	4220	4222
1	contig_2240	0	1536	1536	0.45873023433	1	1	1	4223	4223
1	contig_2241	0	7220	7220	0.428941711718	3	1	3	4224	4226
2	contig_2241	7220	16811	9591	0.40655315729	3	4	6	4227	4229
3	contig_2241	16811	18702	1891	0.422133460026	2	7	8	4230	4231
1	contig_2242	0	6847	6847	0.4022665281	3	1	3	4232	4234
1	contig_2244	0	31541	31541	0.541326271884	3	1	3	4235	4237
2	contig_2244	31541	49049	17508	0.489486792015	1	4	4	4238	4238
1	contig_2245	0	6371	6371	0.36967186092	3	1	3	4239	4241
1	contig_2246	0	8657	8657	0.423357846628	3	1	3	4242	4244
2	contig_2246	8657	17123	8466	0.422312222794	3	4	6	4245	4247
3	contig_2246	17123	35498	18375	0.416303028411	3	7	9	4248	4250
4	contig_2246	35498	37689	2191	0.40757644911	1	10	10	4251	4251
1	contig_2248	0	16088	16088	0.39494606778	3	1	3	4252	4254
2	contig_2248	16088	20777	4689	0.384511513731	3	4	6	4255	4257
3	contig_2248	20777	26483	5706	0.379150885139	3	7	9	4258	4260
4	contig_2248	26483	35440	8957	0.415316253247	3	10	12	4261	4263
1	contig_2249	0	2018	2018	0.372646184341	1	1	1	4264	4264
1	contig_2250	0	6615	6615	0.313076341648	1	1	1	4265	4265
1	contig_2251	0	6026	6026	0.504492220651	1	1	1	4266	4266
2	contig_2251	6026	11506	5480	0.417518248175	1	2	2	4267	4267
1	contig_2252	0	12275	12275	0.401343566928	3	1	3	4268	4270
1	contig_2253	0	14098	14098	0.354900788605	3	1	3	4271	4273
2	contig_2253	14098	26720	12622	0.401271103999	3	4	6	4274	4276
3	contig_2253	26720	34051	7331	0.37640883646	2	7	8	4277	4278
1	contig_2254	0	12627	12627	0.357470982433	3	1	3	4279	4281
2	contig_2254	12627	20614	7987	0.325278577689	1	4	4	4282	4282
1	contig_2255	0	2104	2104	0.299904942966	1	1	1	4283	4283
2	contig_2255	2104	6840	4736	0.413006756757	1	2	2	4284	4284
1	contig_2256	0	17384	17384	0.471454464135	3	1	3	4285	4287
2	contig_2256	17384	24087	6703	0.537669700134	1	4	4	4288	4288
1	contig_2257	0	8919	8919	0.300008630689	3	1	3	4289	4291
2	contig_2257	8919	9519	600	0.441666666667	1	4	4	4292	4292
1	contig_2258	0	5590	5590	0.397697981681	1	1	1	4293	4293
1	contig_2259	0	5624	5624	0.410399897587	1	1	1	4294	4294
1	contig_2261	0	6916	6916	0.395093185147	1	1	1	4295	4295
2	contig_2261	6916	9517	2601	0.414071510957	1	2	2	4296	4296
1	contig_2265	0	5680	5680	0.367584975096	3	1	3	4297	4299
2	contig_2265	5680	6931	1251	0.347721822542	1	4	4	4300	4300
1	contig_2266	0	6637	6637	0.391882345567	3	1	3	4301	4303
1	contig_2268	0	2115	2115	0.399527186761	1	1	1	4304	4304
2	contig_2268	2115	5479	3364	0.424791914388	1	2	2	4305	4305
1	contig_2269	0	9693	9693	0.452502861546	1	1	1	4306	4306
1	contig_2270	0	2643	2643	0.344491028844	1	1	1	4307	4307
[truncated: 6,383 more rows]
